# Supplementary material for: Direct access to a neutral alumene via CO reduction by a dialane and further CO homologation
Source: Nat Synth. 2025 Sep 16;4(12):1577–86. doi: 10.1038/s44160-025-00874-9 (PMC12680539; doi:10.1038/s44160-025-00874-9)
Supplement: Supplementary file 2 — Structure factors for 1: CCDC 2404617. [file 44160_2025_874_MOESM2_ESM.cif]

data_mo_jkc45_0m
_audit_creation_date               2025-04-02
_audit_creation_method
;
Olex2 1.5
(compiled 2025.03.04 svn.red2d20d0 for OlexSys, GUI svn.r7188)
;
_shelx_SHELXL_version_number       '2016/6'
_audit_contact_author_address      ?
_audit_contact_author_email        ?
_audit_contact_author_name         ''
_audit_contact_author_phone        ?
_publ_contact_author_id_orcid      ?
_publ_section_references
;
Dolomanov, O.V., Bourhis, L.J., Gildea, R.J, Howard, J.A.K. & Puschmann, H.
 (2009), J. Appl. Cryst. 42, 339-341.

Sheldrick, G.M. (2015). Acta Cryst. C71, 3-8.
;
_chemical_name_common              ?
_chemical_name_systematic          ?
_chemical_formula_moiety           'C50 H104 Al2 Na2 Si4'
_chemical_formula_sum              'C50 H104 Al2 Na2 Si4'
_chemical_formula_weight           917.63
_chemical_melting_point            ?
loop_
  _atom_type_symbol
  _atom_type_description
  _atom_type_scat_dispersion_real
  _atom_type_scat_dispersion_imag
  _atom_type_scat_source
 'C' 'C' 0.0033 0.0016 'International Tables Vol C Tables 4.2.6.8 and 6.1.1.4'
 'H' 'H' 0.0000 0.0000 'International Tables Vol C Tables 4.2.6.8 and 6.1.1.4'
 'Al' 'Al' 0.0645 0.0514 'International Tables Vol C Tables 4.2.6.8 and 6.1.1.4'
 'Na' 'Na' 0.0362 0.0249 'International Tables Vol C Tables 4.2.6.8 and 6.1.1.4'
 'Si' 'Si' 0.0817 0.0704 'International Tables Vol C Tables 4.2.6.8 and 6.1.1.4'

_shelx_space_group_comment
;
The symmetry employed for this shelxl refinement is uniquely defined
by the following loop, which should always be used as a source of
symmetry information in preference to the above space-group names.
They are only intended as comments.
;
_space_group_crystal_system        'monoclinic'
_space_group_IT_number             14
_space_group_name_H-M_alt          'P 1 21/c 1'
_space_group_name_Hall             '-P 2ybc'
loop_
  _space_group_symop_operation_xyz
 'x, y, z'
 '-x, y+1/2, -z+1/2'
 '-x, -y, -z'
 'x, -y-1/2, z-1/2'

_cell_length_a                     13.5207(15)
_cell_length_b                     11.5053(12)
_cell_length_c                     20.518(2)
_cell_angle_alpha                  90
_cell_angle_beta                   108.246(4)
_cell_angle_gamma                  90
_cell_volume                       3031.3(6)
_cell_formula_units_Z              2
_cell_measurement_reflns_used      9855
_cell_measurement_temperature      100.00
_cell_measurement_theta_max        27.434
_cell_measurement_theta_min        2.740
_shelx_estimated_absorpt_T_max     0.992
_shelx_estimated_absorpt_T_min     0.983
_exptl_absorpt_coefficient_mu      0.170
_exptl_absorpt_correction_T_max    0.7456
_exptl_absorpt_correction_T_min    0.6252
_exptl_absorpt_correction_type     multi-scan
_exptl_absorpt_process_details
;
SADABS-2016/2 (Bruker,2016/2) was used for absorption correction.
wR2(int) was 0.1445 before and 0.0677 after correction.
The Ratio of minimum to maximum transmission is 0.8385.
The \l/2 correction factor is Not present.
;
_exptl_absorpt_special_details     ?
_exptl_crystal_colour              colourless
_exptl_crystal_colour_primary      colourless
_exptl_crystal_density_diffrn      1.005
_exptl_crystal_density_meas        ?
_exptl_crystal_density_method      ?
_exptl_crystal_description         block
_exptl_crystal_F_000               1016
_exptl_crystal_size_max            0.1
_exptl_crystal_size_mid            0.07
_exptl_crystal_size_min            0.05
_exptl_transmission_factor_max     ?
_exptl_transmission_factor_min     ?
_diffrn_reflns_av_R_equivalents    0.0441
_diffrn_reflns_av_unetI/netI       0.0246
_diffrn_reflns_Laue_measured_fraction_full  1.000
_diffrn_reflns_Laue_measured_fraction_max  0.999
_diffrn_reflns_limit_h_max         17
_diffrn_reflns_limit_h_min         -17
_diffrn_reflns_limit_k_max         14
_diffrn_reflns_limit_k_min         -14
_diffrn_reflns_limit_l_max         26
_diffrn_reflns_limit_l_min         -26
_diffrn_reflns_number              81116
_diffrn_reflns_point_group_measured_fraction_full  1.000
_diffrn_reflns_point_group_measured_fraction_max  0.999
_diffrn_reflns_theta_full          25.242
_diffrn_reflns_theta_max           27.534
_diffrn_reflns_theta_min           2.056
_diffrn_ambient_temperature        100.00
_diffrn_detector_area_resol_mean   ?
_diffrn_measured_fraction_theta_full  1.000
_diffrn_measured_fraction_theta_max  0.999
_diffrn_measurement_device_type    'Bruker APEX-II CCD'
_diffrn_measurement_method         ?
_diffrn_radiation_type             MoK\a
_diffrn_radiation_wavelength       0.71073
_diffrn_source                     ?
_reflns_Friedel_coverage           0.000
_reflns_Friedel_fraction_full      .
_reflns_Friedel_fraction_max       .
_reflns_number_gt                  5901
_reflns_number_total               6966
_reflns_special_details
;
 Reflections were merged by SHELXL according to the crystal
 class for the calculation of statistics and refinement.
 
 _reflns_Friedel_fraction is defined as the number of unique
 Friedel pairs measured divided by the number that would be
 possible theoretically, ignoring centric projections and
 systematic absences.
;
_reflns_threshold_expression       'I > 2\s(I)'
_computing_cell_refinement         'SAINT V8.40B (?, 2016)'
_computing_data_collection         ?
_computing_data_reduction          'SAINT V8.40B (?, 2016)'
_computing_molecular_graphics      'Olex2 1.5 (Dolomanov et al., 2009)'
_computing_publication_material    'Olex2 1.5 (Dolomanov et al., 2009)'
_computing_structure_refinement    'SHELXL 2016/6 (Sheldrick, 2015)'
_computing_structure_solution      'SHELXT 2018/2 (Sheldrick, 2018)'
_refine_diff_density_max           1.157
_refine_diff_density_min           -0.420
_refine_diff_density_rms           0.119
_refine_ls_extinction_coef         .
_refine_ls_extinction_method       none
_refine_ls_goodness_of_fit_ref     1.162
_refine_ls_hydrogen_treatment      mixed
_refine_ls_matrix_type             full
_refine_ls_number_parameters       344
_refine_ls_number_reflns           6966
_refine_ls_number_restraints       334
_refine_ls_R_factor_all            0.0724
_refine_ls_R_factor_gt             0.0584
_refine_ls_restrained_S_all        1.139
_refine_ls_shift/su_max            0.001
_refine_ls_shift/su_mean           0.000
_refine_ls_structure_factor_coef   Fsqd
_refine_ls_weighting_details      
 'w=1/[\s^2^(Fo^2^)+(0.0585P)^2^+2.8434P] where P=(Fo^2^+2Fc^2^)/3'
_refine_ls_weighting_scheme        calc
_refine_ls_wR_factor_gt            0.1315
_refine_ls_wR_factor_ref           0.1516
_refine_special_details            ?
_olex2_refinement_description
;
1. Fixed Uiso
 At 1.2 times of:
  All C(H) groups
 At 1.5 times of:
  All C(H,H,H) groups
2. Uiso/Uaniso restraints and constraints
C19 \\sim C20 \\sim C21 \\sim C22 \\sim C23 \\sim C24 \\sim C25 \\sim C19A
\\sim C20A \\sim C21A \\sim C22A \\sim C23A \\sim C24A \\sim C25A: within 2A
with sigma of 0.04 and sigma for terminal atoms of 0.08 within 2A
Uanis(C19) = Uanis(C19A)
3. Rigid body (RIGU) restrains
 C19, C20, C21, C22, C23, C24, C25, C19A, C20A, C21A, C22A, C23A, C24A, C25A
 with sigma for 1-2 distances of 0.004 and sigma for 1-3 distances of 0.004
4. Same fragment restrains
{C19, C20, C21, C22, C23, C24, C25} sigma for 1-2: 0.02, 1-3: 0.04
{C19A, C20A, C21A, C22A, C23A, C24A, C25A} sigma for 1-2: 0.02, 1-3: 0.04
as in
{C19, C20, C21, C22, C23, C24, C25}
5. Others
 Sof(C19A)=Sof(H19D)=Sof(H19E)=Sof(H19F)=Sof(C20A)=Sof(C21A)=Sof(H21A)=
 Sof(C22A)=Sof(H22A)=Sof(C23A)=Sof(H23A)=Sof(C24A)=Sof(H24A)=Sof(C25A)=
 Sof(H25A)=1-FVAR(1)
 Sof(C19)=Sof(H19A)=Sof(H19B)=Sof(H19C)=Sof(C20)=Sof(C21)=Sof(H21)=Sof(C22)=
 Sof(H22)=Sof(C23)=Sof(H23)=Sof(C24)=Sof(H24)=Sof(C25)=Sof(H25)=FVAR(1)
6.a Aromatic/amide H refined with riding coordinates:
 C21(H21), C22(H22), C23(H23), C24(H24), C25(H25), C21A(H21A), C22A(H22A),
 C23A(H23A), C24A(H24A), C25A(H25A)
6.b Idealised Me refined as rotating group:
 C4(H4A,H4B,H4C), C18(H18A,H18B,H18C), C16(H16A,H16B,H16C), C17(H17A,H17B,
 H17C), C10(H10A,H10B,H10C), C1(H1A,H1B,H1C), C5(H5A,H5B,H5C), C3(H3A,H3B,H3C),
 C7(H7A,H7B,H7C), C9(H9A,H9B,H9C), C8(H8A,H8B,H8C), C13(H13A,H13B,H13C),
 C14(H14A,H14B,H14C), C12(H12A,H12B,H12C), C19(H19A,H19B,H19C), C19A(H19D,H19E,
 H19F)
;
_atom_sites_solution_hydrogens     mixed
_atom_sites_solution_primary       ?
_atom_sites_solution_secondary     ?
loop_
  _atom_site_label
  _atom_site_type_symbol
  _atom_site_fract_x
  _atom_site_fract_y
  _atom_site_fract_z
  _atom_site_U_iso_or_equiv
  _atom_site_adp_type
  _atom_site_occupancy
  _atom_site_site_symmetry_order
  _atom_site_calc_flag
  _atom_site_refinement_flags_posn
  _atom_site_refinement_flags_adp
  _atom_site_refinement_flags_occupancy
  _atom_site_disorder_assembly
  _atom_site_disorder_group
 Si1 Si 0.76890(4) 0.25391(4) 0.54178(3) 0.02555(13) Uani 1 1 d . . . . .
 Al1 Al 0.71864(4) 0.45405(5) 0.56475(3) 0.02492(14) Uani 1 1 d . . . . .
 Si2 Si 0.82721(4) 0.56663(5) 0.66497(3) 0.02623(14) Uani 1 1 d . . . . .
 Na1 Na 0.55486(7) 0.55124(9) 0.42299(5) 0.0437(2) Uani 1 1 d . . . . .
 C4 C 0.84288(19) 0.3055(2) 0.42830(12) 0.0429(5) Uani 1 1 d . . . . .
 H4A H 0.807015 0.379797 0.427440 0.064 Uiso 1 1 calc R U . . .
 H4B H 0.794664 0.249433 0.398814 0.064 Uiso 1 1 calc R U . . .
 H4C H 0.902536 0.316982 0.411524 0.064 Uiso 1 1 calc R U . . .
 C2 C 0.88103(15) 0.25918(18) 0.50194(11) 0.0321(4) Uani 1 1 d . . . . .
 C18 C 0.69790(18) 0.7676(2) 0.61567(14) 0.0454(6) Uani 1 1 d . . . . .
 H18A H 0.665691 0.722654 0.573817 0.068 Uiso 1 1 calc R U . . .
 H18B H 0.694110 0.850641 0.604510 0.068 Uiso 1 1 calc R U . . .
 H18C H 0.660813 0.752632 0.648913 0.068 Uiso 1 1 calc R U . . .
 C15 C 0.81194(15) 0.73154(17) 0.64653(11) 0.0298(4) Uani 1 1 d . . . . .
 C16 C 0.86600(19) 0.7588(2) 0.59246(13) 0.0430(5) Uani 1 1 d . . . . .
 H16A H 0.840260 0.705574 0.553500 0.064 Uiso 1 1 calc R U . . .
 H16B H 0.941409 0.748957 0.612898 0.064 Uiso 1 1 calc R U . . .
 H16C H 0.850733 0.839064 0.576577 0.064 Uiso 1 1 calc R U . . .
 C17 C 0.86232(19) 0.8064(2) 0.70971(13) 0.0439(5) Uani 1 1 d . . . . .
 H17A H 0.824684 0.795981 0.743087 0.066 Uiso 1 1 calc R U . . .
 H17B H 0.859502 0.888259 0.696129 0.066 Uiso 1 1 calc R U . . .
 H17C H 0.935097 0.782836 0.730452 0.066 Uiso 1 1 calc R U . . .
 C10 C 0.97179(16) 0.5374(2) 0.68613(12) 0.0372(5) Uani 1 1 d . . . . .
 H10A H 0.993298 0.552476 0.645523 0.056 Uiso 1 1 calc R U . . .
 H10B H 0.986279 0.456177 0.700184 0.056 Uiso 1 1 calc R U . . .
 H10C H 1.010558 0.588587 0.723628 0.056 Uiso 1 1 calc R U . . .
 C1 C 0.8187(2) 0.1598(2) 0.62126(12) 0.0450(5) Uani 1 1 d . . . . .
 H1A H 0.769510 0.163009 0.647607 0.067 Uiso 1 1 calc R U . . .
 H1B H 0.886808 0.188430 0.649640 0.067 Uiso 1 1 calc R U . . .
 H1C H 0.825413 0.079303 0.607601 0.067 Uiso 1 1 calc R U . . .
 C5 C 0.93363(19) 0.1410(2) 0.50247(13) 0.0441(5) Uani 1 1 d . . . . .
 H5A H 0.958764 0.111245 0.549566 0.066 Uiso 1 1 calc R U . . .
 H5B H 0.992504 0.149894 0.484639 0.066 Uiso 1 1 calc R U . . .
 H5C H 0.883249 0.086165 0.473553 0.066 Uiso 1 1 calc R U . . .
 C3 C 0.96325(17) 0.3440(2) 0.54503(14) 0.0472(6) Uani 1 1 d . . . . .
 H3A H 0.932873 0.421932 0.542238 0.071 Uiso 1 1 calc R U . . .
 H3B H 1.022749 0.346139 0.527414 0.071 Uiso 1 1 calc R U . . .
 H3C H 0.986638 0.318236 0.592957 0.071 Uiso 1 1 calc R U . . .
 C6 C 0.64653(17) 0.17516(19) 0.48275(12) 0.0390(5) Uani 1 1 d . . . . .
 C7 C 0.58442(18) 0.2549(2) 0.42375(13) 0.0492(6) Uani 1 1 d . . . . .
 H7A H 0.630150 0.282608 0.398243 0.074 Uiso 1 1 calc R U . . .
 H7B H 0.557365 0.321495 0.442666 0.074 Uiso 1 1 calc R U . . .
 H7C H 0.526251 0.211297 0.392819 0.074 Uiso 1 1 calc R U . . .
 C9 C 0.6698(2) 0.0605(2) 0.45185(17) 0.0587(8) Uani 1 1 d . . . . .
 H9A H 0.604234 0.020743 0.428262 0.088 Uiso 1 1 calc R U . . .
 H9B H 0.712744 0.010609 0.488590 0.088 Uiso 1 1 calc R U . . .
 H9C H 0.707260 0.076999 0.419006 0.088 Uiso 1 1 calc R U . . .
 C8 C 0.5762(2) 0.1474(2) 0.52692(16) 0.0527(7) Uani 1 1 d . . . . .
 H8A H 0.563381 0.218691 0.549197 0.079 Uiso 1 1 calc R U . . .
 H8B H 0.610582 0.090073 0.561994 0.079 Uiso 1 1 calc R U . . .
 H8C H 0.509764 0.115909 0.497690 0.079 Uiso 1 1 calc R U . . .
 C11 C 0.79274(19) 0.5201(2) 0.74588(11) 0.0409(5) Uani 1 1 d . . . . .
 C13 C 0.7860(2) 0.3865(2) 0.74525(12) 0.0538(7) Uani 1 1 d . . . . .
 H13A H 0.730732 0.360988 0.704161 0.081 Uiso 1 1 calc R U . . .
 H13B H 0.770249 0.359830 0.786283 0.081 Uiso 1 1 calc R U . . .
 H13C H 0.852672 0.353593 0.744889 0.081 Uiso 1 1 calc R U . . .
 C14 C 0.6862(2) 0.5694(3) 0.74443(14) 0.0520(7) Uani 1 1 d . . . . .
 H14A H 0.691328 0.653937 0.750233 0.078 Uiso 1 1 calc R U . . .
 H14B H 0.665309 0.534895 0.781777 0.078 Uiso 1 1 calc R U . . .
 H14C H 0.634250 0.550635 0.700350 0.078 Uiso 1 1 calc R U . . .
 C12 C 0.8740(2) 0.5570(3) 0.81340(12) 0.0561(7) Uani 1 1 d . . . . .
 H12A H 0.880974 0.641793 0.814558 0.084 Uiso 1 1 calc R U . . .
 H12B H 0.941236 0.521439 0.816672 0.084 Uiso 1 1 calc R U . . .
 H12C H 0.851640 0.531226 0.852123 0.084 Uiso 1 1 calc R U . . .
 H H 0.701(2) 0.524(2) 0.4961(14) 0.045(7) Uiso 1 1 d . . . . .
 HA H 0.597(2) 0.452(3) 0.5669(15) 0.054(8) Uiso 1 1 d . . . . .
 C19 C 0.6979(4) 0.4684(3) 0.2666(2) 0.0591(11) Uani 0.767(7) 1 d D U P A 1
 H19A H 0.774220 0.466640 0.282149 0.089 Uiso 0.767(7) 1 calc R U P A 1
 H19B H 0.672348 0.477284 0.216599 0.089 Uiso 0.767(7) 1 calc R U P A 1
 H19C H 0.671237 0.395699 0.279537 0.089 Uiso 0.767(7) 1 calc R U P A 1
 C20 C 0.6609(5) 0.5694(6) 0.2997(3) 0.0393(12) Uani 0.767(7) 1 d D U P A 1
 C21 C 0.7265(5) 0.6334(8) 0.3529(4) 0.0448(15) Uani 0.767(7) 1 d D U P A 1
 H21 H 0.798182 0.613310 0.369804 0.054 Uiso 0.767(7) 1 calc R U P A 1
 C22 C 0.6902(6) 0.7266(6) 0.3821(4) 0.0559(18) Uani 0.767(7) 1 d D U P A 1
 H22 H 0.736582 0.768171 0.419181 0.067 Uiso 0.767(7) 1 calc R U P A 1
 C23 C 0.5867(7) 0.7586(4) 0.3572(4) 0.0596(17) Uani 0.767(7) 1 d D U P A 1
 H23 H 0.561312 0.822468 0.376648 0.072 Uiso 0.767(7) 1 calc R U P A 1
 C24 C 0.5206(4) 0.6959(6) 0.3036(4) 0.0566(14) Uani 0.767(7) 1 d D U P A 1
 H24 H 0.449327 0.717425 0.286022 0.068 Uiso 0.767(7) 1 calc R U P A 1
 C25 C 0.5567(4) 0.6024(5) 0.2751(3) 0.0473(11) Uani 0.767(7) 1 d D U P A 1
 H25 H 0.509934 0.560299 0.238461 0.057 Uiso 0.767(7) 1 calc R U P A 1
 C19A C 0.6362(14) 0.4850(12) 0.2431(8) 0.0591(11) Uani 0.233(7) 1 d D U P A
 2
 H19D H 0.705752 0.483047 0.237799 0.089 Uiso 0.233(7) 1 calc R U P A 2
 H19E H 0.583993 0.497489 0.198143 0.089 Uiso 0.233(7) 1 calc R U P A 2
 H19F H 0.622426 0.411010 0.262227 0.089 Uiso 0.233(7) 1 calc R U P A 2
 C20A C 0.6306(15) 0.5822(17) 0.2905(10) 0.037(3) Uani 0.233(7) 1 d D U P A 2
 C21A C 0.7194(16) 0.610(2) 0.3431(16) 0.038(4) Uani 0.233(7) 1 d D U P A 2
 H21A H 0.780402 0.564588 0.350108 0.046 Uiso 0.233(7) 1 calc R U P A 2
 C22A C 0.7214(13) 0.704(2) 0.3859(11) 0.034(3) Uani 0.233(7) 1 d D U P A 2
 H22A H 0.784822 0.728391 0.418531 0.040 Uiso 0.233(7) 1 calc R U P A 2
 C23A C 0.6296(14) 0.7614(15) 0.3802(8) 0.038(3) Uani 0.233(7) 1 d D U P A 2
 H23A H 0.628313 0.822135 0.411275 0.045 Uiso 0.233(7) 1 calc R U P A 2
 C24A C 0.5396(11) 0.7305(16) 0.3294(8) 0.039(3) Uani 0.233(7) 1 d D U P A 2
 H24A H 0.476863 0.771472 0.324980 0.047 Uiso 0.233(7) 1 calc R U P A 2
 C25A C 0.5397(12) 0.6411(15) 0.2850(7) 0.038(3) Uani 0.233(7) 1 d D U P A 2
 H25A H 0.477082 0.619966 0.250454 0.045 Uiso 0.233(7) 1 calc R U P A 2

loop_
  _atom_site_aniso_label
  _atom_site_aniso_U_11
  _atom_site_aniso_U_22
  _atom_site_aniso_U_33
  _atom_site_aniso_U_23
  _atom_site_aniso_U_13
  _atom_site_aniso_U_12
 Si1 0.0266(3) 0.0240(3) 0.0277(3) -0.00034(18) 0.0109(2) 0.00032(18)
 Al1 0.0233(3) 0.0254(3) 0.0243(3) -0.0007(2) 0.0049(2) 0.0010(2)
 Si2 0.0237(3) 0.0279(3) 0.0259(3) -0.00173(19) 0.00610(19) -0.00116(19)
 Na1 0.0283(4) 0.0550(6) 0.0484(5) 0.0182(4) 0.0126(4) 0.0026(4)
 C4 0.0433(12) 0.0511(13) 0.0412(12) 0.0071(10) 0.0233(10) 0.0078(10)
 C2 0.0279(9) 0.0336(10) 0.0375(10) -0.0010(8) 0.0143(8) 0.0026(8)
 C18 0.0322(11) 0.0353(11) 0.0642(15) -0.0014(11) 0.0088(10) 0.0071(9)
 C15 0.0241(8) 0.0267(9) 0.0394(10) -0.0058(8) 0.0111(8) -0.0005(7)
 C16 0.0455(13) 0.0369(11) 0.0518(13) 0.0063(10) 0.0229(11) -0.0003(9)
 C17 0.0467(13) 0.0315(11) 0.0503(13) -0.0121(10) 0.0104(10) -0.0042(9)
 C10 0.0266(9) 0.0376(11) 0.0411(11) -0.0024(9) 0.0014(8) 0.0041(8)
 C1 0.0607(15) 0.0370(12) 0.0421(12) 0.0108(9) 0.0231(11) 0.0120(10)
 C5 0.0399(12) 0.0465(13) 0.0495(13) 0.0005(10) 0.0193(10) 0.0146(10)
 C3 0.0290(10) 0.0535(14) 0.0620(15) -0.0115(12) 0.0184(10) -0.0061(10)
 C6 0.0349(10) 0.0340(11) 0.0514(13) -0.0154(9) 0.0181(9) -0.0096(8)
 C7 0.0293(11) 0.0642(16) 0.0469(13) -0.0147(12) 0.0014(9) -0.0059(10)
 C9 0.0566(16) 0.0434(14) 0.080(2) -0.0321(14) 0.0279(15) -0.0138(12)
 C8 0.0498(14) 0.0405(13) 0.0787(18) -0.0128(12) 0.0357(14) -0.0181(11)
 C11 0.0517(13) 0.0451(12) 0.0273(10) -0.0061(9) 0.0145(9) -0.0155(10)
 C13 0.0805(19) 0.0467(14) 0.0337(11) 0.0042(10) 0.0172(12) -0.0175(13)
 C14 0.0535(14) 0.0662(17) 0.0462(13) -0.0183(12) 0.0298(12) -0.0238(13)
 C12 0.0711(18) 0.0671(18) 0.0245(10) -0.0044(10) 0.0067(11) -0.0225(14)
 C19 0.074(3) 0.0494(19) 0.066(3) -0.0017(17) 0.039(2) -0.002(2)
 C20 0.038(3) 0.044(2) 0.038(2) 0.0079(17) 0.0157(19) -0.0037(19)
 C21 0.045(2) 0.047(4) 0.040(3) 0.008(2) 0.0103(17) -0.016(2)
 C22 0.082(5) 0.047(4) 0.043(2) 0.000(3) 0.024(4) -0.025(4)
 C23 0.090(5) 0.040(2) 0.067(5) 0.007(3) 0.052(4) -0.004(3)
 C24 0.051(2) 0.055(4) 0.072(4) 0.020(3) 0.032(3) 0.006(2)
 C25 0.042(2) 0.052(3) 0.049(2) 0.003(2) 0.0155(18) -0.007(2)
 C19A 0.074(3) 0.0494(19) 0.066(3) -0.0017(17) 0.039(2) -0.002(2)
 C20A 0.046(9) 0.031(6) 0.036(6) 0.002(5) 0.017(6) -0.012(6)
 C21A 0.047(7) 0.022(7) 0.049(8) 0.004(5) 0.022(5) -0.001(6)
 C22A 0.039(6) 0.035(7) 0.029(5) 0.007(4) 0.013(4) 0.001(5)
 C23A 0.043(8) 0.034(5) 0.035(6) 0.000(5) 0.011(5) 0.001(5)
 C24A 0.041(6) 0.048(8) 0.032(7) -0.001(5) 0.017(5) -0.003(6)
 C25A 0.045(7) 0.035(8) 0.036(6) 0.001(5) 0.017(5) -0.011(5)

_geom_special_details
;
 All esds (except the esd in the dihedral angle between two l.s. planes)
 are estimated using the full covariance matrix.  The cell esds are taken
 into account individually in the estimation of esds in distances, angles
 and torsion angles; correlations between esds in cell parameters are only
 used when they are defined by crystal symmetry.  An approximate (isotropic)
 treatment of cell esds is used for estimating esds involving l.s. planes.
;
loop_
  _geom_bond_atom_site_label_1
  _geom_bond_atom_site_label_2
  _geom_bond_distance
  _geom_bond_site_symmetry_2
  _geom_bond_publ_flag
 Si1 Al1 2.4873(8) . ?
 Si1 C2 1.936(2) . ?
 Si1 C1 1.897(2) . ?
 Si1 C6 1.942(2) . ?
 Al1 Si2 2.4841(8) . ?
 Al1 H 1.57(3) . ?
 Al1 HA 1.66(3) . ?
 Si2 C15 1.933(2) . ?
 Si2 C10 1.895(2) . ?
 Si2 C11 1.935(2) . ?
 Na1 H 2.10(3) . ?
 Na1 H 2.10(3) . ?
 Na1 C22 3.014(8) . ?
 Na1 C23 2.839(5) . ?
 Na1 C24 2.877(5) . ?
 Na1 C25 3.098(6) . ?
 Na1 C23A 2.862(19) . ?
 Na1 C24A 2.782(16) . ?
 Na1 C25A 2.961(15) . ?
 C4 H4A 0.9800 . ?
 C4 H4B 0.9800 . ?
 C4 H4C 0.9800 . ?
 C4 C2 1.531(3) . ?
 C2 C5 1.533(3) . ?
 C2 C3 1.535(3) . ?
 C18 H18A 0.9800 . ?
 C18 H18B 0.9800 . ?
 C18 H18C 0.9800 . ?
 C18 C15 1.530(3) . ?
 C15 C16 1.540(3) . ?
 C15 C17 1.527(3) . ?
 C16 H16A 0.9800 . ?
 C16 H16B 0.9800 . ?
 C16 H16C 0.9800 . ?
 C17 H17A 0.9800 . ?
 C17 H17B 0.9800 . ?
 C17 H17C 0.9800 . ?
 C10 H10A 0.9800 . ?
 C10 H10B 0.9800 . ?
 C10 H10C 0.9800 . ?
 C1 H1A 0.9800 . ?
 C1 H1B 0.9800 . ?
 C1 H1C 0.9800 . ?
 C5 H5A 0.9800 . ?
 C5 H5B 0.9800 . ?
 C5 H5C 0.9800 . ?
 C3 H3A 0.9800 . ?
 C3 H3B 0.9800 . ?
 C3 H3C 0.9800 . ?
 C6 C7 1.541(4) . ?
 C6 C9 1.539(3) . ?
 C6 C8 1.539(3) . ?
 C7 H7A 0.9800 . ?
 C7 H7B 0.9800 . ?
 C7 H7C 0.9800 . ?
 C9 H9A 0.9800 . ?
 C9 H9B 0.9800 . ?
 C9 H9C 0.9800 . ?
 C8 H8A 0.9800 . ?
 C8 H8B 0.9800 . ?
 C8 H8C 0.9800 . ?
 C11 C13 1.540(4) . ?
 C11 C14 1.539(4) . ?
 C11 C12 1.534(3) . ?
 C13 H13A 0.9800 . ?
 C13 H13B 0.9800 . ?
 C13 H13C 0.9800 . ?
 C14 H14A 0.9800 . ?
 C14 H14B 0.9800 . ?
 C14 H14C 0.9800 . ?
 C12 H12A 0.9800 . ?
 C12 H12B 0.9800 . ?
 C12 H12C 0.9800 . ?
 C19 H19A 0.9800 . ?
 C19 H19B 0.9800 . ?
 C19 H19C 0.9800 . ?
 C19 C20 1.508(6) . ?
 C20 C21 1.383(6) . ?
 C20 C25 1.392(6) . ?
 C21 H21 0.9500 . ?
 C21 C22 1.391(7) . ?
 C22 H22 0.9500 . ?
 C22 C23 1.381(8) . ?
 C23 H23 0.9500 . ?
 C23 C24 1.383(8) . ?
 C24 H24 0.9500 . ?
 C24 C25 1.384(7) . ?
 C25 H25 0.9500 . ?
 C19A H19D 0.9800 . ?
 C19A H19E 0.9800 . ?
 C19A H19F 0.9800 . ?
 C19A C20A 1.500(13) . ?
 C20A C21A 1.378(15) . ?
 C20A C25A 1.377(15) . ?
 C21A H21A 0.9500 . ?
 C21A C22A 1.387(14) . ?
 C22A H22A 0.9500 . ?
 C22A C23A 1.378(14) . ?
 C23A H23A 0.9500 . ?
 C23A C24A 1.378(14) . ?
 C24A H24A 0.9500 . ?
 C24A C25A 1.374(14) . ?
 C25A H25A 0.9500 . ?

loop_
  _geom_angle_atom_site_label_1
  _geom_angle_atom_site_label_2
  _geom_angle_atom_site_label_3
  _geom_angle
  _geom_angle_site_symmetry_1
  _geom_angle_site_symmetry_3
  _geom_angle_publ_flag
 C2 Si1 Al1 110.34(7) . . ?
 C2 Si1 C6 112.23(9) . . ?
 C1 Si1 Al1 114.21(8) . . ?
 C1 Si1 C2 105.49(10) . . ?
 C1 Si1 C6 105.87(12) . . ?
 C6 Si1 Al1 108.67(7) . . ?
 Si1 Al1 H 106.0(10) . . ?
 Si1 Al1 HA 108.8(10) . . ?
 Si2 Al1 Si1 120.92(3) . . ?
 Si2 Al1 H 111.2(10) . . ?
 Si2 Al1 HA 108.7(10) . . ?
 H Al1 HA 99.1(14) . . ?
 C15 Si2 Al1 110.52(7) . . ?
 C15 Si2 C11 113.55(10) . . ?
 C10 Si2 Al1 113.40(7) . . ?
 C10 Si2 C15 104.96(9) . . ?
 C10 Si2 C11 105.23(11) . . ?
 C11 Si2 Al1 109.12(7) . . ?
 H Na1 H 0(2) . . ?
 H Na1 C22 77.4(8) . . ?
 H Na1 C23 102.6(8) . . ?
 H Na1 C24 124.1(7) . . ?
 H Na1 C25 115.8(7) . . ?
 H Na1 C23A 90.2(8) . . ?
 H Na1 C24A 117.1(8) . . ?
 H Na1 C25A 120.3(8) . . ?
 C22 Na1 H 77.4(8) . . ?
 C22 Na1 C25 53.74(15) . . ?
 C23 Na1 H 102.6(8) . . ?
 C23 Na1 C22 27.09(17) . . ?
 C23 Na1 C24 28.00(16) . . ?
 C23 Na1 C25 47.64(15) . . ?
 C24 Na1 H 124.1(7) . . ?
 C24 Na1 C22 47.59(17) . . ?
 C24 Na1 C25 26.46(14) . . ?
 C25 Na1 H 115.8(7) . . ?
 C23A Na1 H 90.2(8) . . ?
 C23A Na1 C25A 48.5(4) . . ?
 C24A Na1 H 117.1(8) . . ?
 C24A Na1 C23A 28.2(3) . . ?
 C24A Na1 C25A 27.5(3) . . ?
 C25A Na1 H 120.3(8) . . ?
 H4A C4 H4B 109.5 . . ?
 H4A C4 H4C 109.5 . . ?
 H4B C4 H4C 109.5 . . ?
 C2 C4 H4A 109.5 . . ?
 C2 C4 H4B 109.5 . . ?
 C2 C4 H4C 109.5 . . ?
 C4 C2 Si1 111.17(14) . . ?
 C4 C2 C5 109.16(18) . . ?
 C4 C2 C3 107.85(19) . . ?
 C5 C2 Si1 113.08(15) . . ?
 C5 C2 C3 108.03(18) . . ?
 C3 C2 Si1 107.36(14) . . ?
 H18A C18 H18B 109.5 . . ?
 H18A C18 H18C 109.5 . . ?
 H18B C18 H18C 109.5 . . ?
 C15 C18 H18A 109.5 . . ?
 C15 C18 H18B 109.5 . . ?
 C15 C18 H18C 109.5 . . ?
 C18 C15 Si2 112.29(14) . . ?
 C18 C15 C16 106.92(19) . . ?
 C16 C15 Si2 107.15(14) . . ?
 C17 C15 Si2 113.28(15) . . ?
 C17 C15 C18 108.81(18) . . ?
 C17 C15 C16 108.10(18) . . ?
 C15 C16 H16A 109.5 . . ?
 C15 C16 H16B 109.5 . . ?
 C15 C16 H16C 109.5 . . ?
 H16A C16 H16B 109.5 . . ?
 H16A C16 H16C 109.5 . . ?
 H16B C16 H16C 109.5 . . ?
 C15 C17 H17A 109.5 . . ?
 C15 C17 H17B 109.5 . . ?
 C15 C17 H17C 109.5 . . ?
 H17A C17 H17B 109.5 . . ?
 H17A C17 H17C 109.5 . . ?
 H17B C17 H17C 109.5 . . ?
 Si2 C10 H10A 109.5 . . ?
 Si2 C10 H10B 109.5 . . ?
 Si2 C10 H10C 109.5 . . ?
 H10A C10 H10B 109.5 . . ?
 H10A C10 H10C 109.5 . . ?
 H10B C10 H10C 109.5 . . ?
 Si1 C1 H1A 109.5 . . ?
 Si1 C1 H1B 109.5 . . ?
 Si1 C1 H1C 109.5 . . ?
 H1A C1 H1B 109.5 . . ?
 H1A C1 H1C 109.5 . . ?
 H1B C1 H1C 109.5 . . ?
 C2 C5 H5A 109.5 . . ?
 C2 C5 H5B 109.5 . . ?
 C2 C5 H5C 109.5 . . ?
 H5A C5 H5B 109.5 . . ?
 H5A C5 H5C 109.5 . . ?
 H5B C5 H5C 109.5 . . ?
 C2 C3 H3A 109.5 . . ?
 C2 C3 H3B 109.5 . . ?
 C2 C3 H3C 109.5 . . ?
 H3A C3 H3B 109.5 . . ?
 H3A C3 H3C 109.5 . . ?
 H3B C3 H3C 109.5 . . ?
 C7 C6 Si1 111.13(15) . . ?
 C9 C6 Si1 114.39(17) . . ?
 C9 C6 C7 108.6(2) . . ?
 C8 C6 Si1 107.01(16) . . ?
 C8 C6 C7 107.5(2) . . ?
 C8 C6 C9 108.0(2) . . ?
 C6 C7 H7A 109.5 . . ?
 C6 C7 H7B 109.5 . . ?
 C6 C7 H7C 109.5 . . ?
 H7A C7 H7B 109.5 . . ?
 H7A C7 H7C 109.5 . . ?
 H7B C7 H7C 109.5 . . ?
 C6 C9 H9A 109.5 . . ?
 C6 C9 H9B 109.5 . . ?
 C6 C9 H9C 109.5 . . ?
 H9A C9 H9B 109.5 . . ?
 H9A C9 H9C 109.5 . . ?
 H9B C9 H9C 109.5 . . ?
 C6 C8 H8A 109.5 . . ?
 C6 C8 H8B 109.5 . . ?
 C6 C8 H8C 109.5 . . ?
 H8A C8 H8B 109.5 . . ?
 H8A C8 H8C 109.5 . . ?
 H8B C8 H8C 109.5 . . ?
 C13 C11 Si2 107.35(16) . . ?
 C14 C11 Si2 110.91(17) . . ?
 C14 C11 C13 108.3(2) . . ?
 C12 C11 Si2 113.69(17) . . ?
 C12 C11 C13 107.9(2) . . ?
 C12 C11 C14 108.5(2) . . ?
 C11 C13 H13A 109.5 . . ?
 C11 C13 H13B 109.5 . . ?
 C11 C13 H13C 109.5 . . ?
 H13A C13 H13B 109.5 . . ?
 H13A C13 H13C 109.5 . . ?
 H13B C13 H13C 109.5 . . ?
 C11 C14 H14A 109.5 . . ?
 C11 C14 H14B 109.5 . . ?
 C11 C14 H14C 109.5 . . ?
 H14A C14 H14B 109.5 . . ?
 H14A C14 H14C 109.5 . . ?
 H14B C14 H14C 109.5 . . ?
 C11 C12 H12A 109.5 . . ?
 C11 C12 H12B 109.5 . . ?
 C11 C12 H12C 109.5 . . ?
 H12A C12 H12B 109.5 . . ?
 H12A C12 H12C 109.5 . . ?
 H12B C12 H12C 109.5 . . ?
 H19A C19 H19B 109.5 . . ?
 H19A C19 H19C 109.5 . . ?
 H19B C19 H19C 109.5 . . ?
 C20 C19 H19A 109.5 . . ?
 C20 C19 H19B 109.5 . . ?
 C20 C19 H19C 109.5 . . ?
 C21 C20 C19 123.0(5) . . ?
 C21 C20 C25 117.8(5) . . ?
 C25 C20 C19 119.2(5) . . ?
 C20 C21 H21 119.2 . . ?
 C20 C21 C22 121.7(6) . . ?
 C22 C21 H21 119.2 . . ?
 Na1 C22 H22 114.9 . . ?
 C21 C22 Na1 86.1(5) . . ?
 C21 C22 H22 120.0 . . ?
 C23 C22 Na1 69.4(4) . . ?
 C23 C22 C21 120.0(5) . . ?
 C23 C22 H22 120.0 . . ?
 Na1 C23 H23 108.8 . . ?
 C22 C23 Na1 83.5(4) . . ?
 C22 C23 H23 120.6 . . ?
 C22 C23 C24 118.8(5) . . ?
 C24 C23 Na1 77.5(3) . . ?
 C24 C23 H23 120.6 . . ?
 Na1 C24 H24 110.4 . . ?
 C23 C24 Na1 74.5(3) . . ?
 C23 C24 H24 119.5 . . ?
 C23 C24 C25 121.0(5) . . ?
 C25 C24 Na1 85.7(3) . . ?
 C25 C24 H24 119.5 . . ?
 Na1 C25 H25 118.1 . . ?
 C20 C25 Na1 84.9(4) . . ?
 C20 C25 H25 119.7 . . ?
 C24 C25 Na1 67.8(3) . . ?
 C24 C25 C20 120.6(5) . . ?
 C24 C25 H25 119.7 . . ?
 H19D C19A H19E 109.5 . . ?
 H19D C19A H19F 109.5 . . ?
 H19E C19A H19F 109.5 . . ?
 C20A C19A H19D 109.5 . . ?
 C20A C19A H19E 109.5 . . ?
 C20A C19A H19F 109.5 . . ?
 C21A C20A C19A 118.3(15) . . ?
 C25A C20A C19A 122.6(14) . . ?
 C25A C20A C21A 119.0(12) . . ?
 C20A C21A H21A 119.4 . . ?
 C20A C21A C22A 121.2(15) . . ?
 C22A C21A H21A 119.4 . . ?
 C21A C22A H22A 120.6 . . ?
 C23A C22A C21A 118.7(14) . . ?
 C23A C22A H22A 120.6 . . ?
 Na1 C23A H23A 109.5 . . ?
 C22A C23A Na1 88.0(15) . . ?
 C22A C23A H23A 120.0 . . ?
 C22A C23A C24A 120.0(14) . . ?
 C24A C23A Na1 72.6(11) . . ?
 C24A C23A H23A 120.0 . . ?
 Na1 C24A H24A 107.7 . . ?
 C23A C24A Na1 79.1(11) . . ?
 C23A C24A H24A 119.6 . . ?
 C25A C24A Na1 83.6(10) . . ?
 C25A C24A C23A 120.7(13) . . ?
 C25A C24A H24A 119.6 . . ?
 Na1 C25A H25A 113.7 . . ?
 C20A C25A Na1 87.5(11) . . ?
 C20A C25A H25A 120.0 . . ?
 C24A C25A Na1 69.0(9) . . ?
 C24A C25A C20A 120.0(11) . . ?
 C24A C25A H25A 120.0 . . ?

loop_
  _geom_torsion_atom_site_label_1
  _geom_torsion_atom_site_label_2
  _geom_torsion_atom_site_label_3
  _geom_torsion_atom_site_label_4
  _geom_torsion
  _geom_torsion_site_symmetry_1
  _geom_torsion_site_symmetry_2
  _geom_torsion_site_symmetry_3
  _geom_torsion_site_symmetry_4
  _geom_torsion_publ_flag
 Na1 C22 C23 C24 -71.9(4) . . . . ?
 Na1 C23 C24 C25 -75.1(5) . . . . ?
 Na1 C24 C25 C20 -69.3(6) . . . . ?
 Na1 C23A C24A C25A -75.7(15) . . . . ?
 Na1 C24A C25A C20A -74.0(16) . . . . ?
 C19 C20 C21 C22 179.6(8) . . . . ?
 C19 C20 C25 Na1 120.7(6) . . . . ?
 C19 C20 C25 C24 -178.9(6) . . . . ?
 C20 C21 C22 Na1 62.2(9) . . . . ?
 C20 C21 C22 C23 -1.3(13) . . . . ?
 C21 C20 C25 Na1 -60.8(7) . . . . ?
 C21 C20 C25 C24 -0.4(10) . . . . ?
 C21 C22 C23 Na1 72.4(8) . . . . ?
 C21 C22 C23 C24 0.5(10) . . . . ?
 C22 C23 C24 Na1 75.3(5) . . . . ?
 C22 C23 C24 C25 0.2(8) . . . . ?
 C23 C24 C25 Na1 69.0(4) . . . . ?
 C23 C24 C25 C20 -0.3(8) . . . . ?
 C25 C20 C21 C22 1.2(13) . . . . ?
 C19A C20A C21A C22A 176(3) . . . . ?
 C19A C20A C25A Na1 117(2) . . . . ?
 C19A C20A C25A C24A -179.2(18) . . . . ?
 C20A C21A C22A C23A 7(5) . . . . ?
 C21A C20A C25A Na1 -61(2) . . . . ?
 C21A C20A C25A C24A 3(3) . . . . ?
 C21A C22A C23A Na1 64(3) . . . . ?
 C21A C22A C23A C24A -5(4) . . . . ?
 C22A C23A C24A Na1 77(2) . . . . ?
 C22A C23A C24A C25A 1(3) . . . . ?
 C23A C24A C25A Na1 73.3(16) . . . . ?
 C23A C24A C25A C20A -1(3) . . . . ?
 C25A C20A C21A C22A -7(4) . . . . ?

_shelx_res_file
;
TITL mo_JKC45_0m_a.res in P2(1)/c
    mo_jkc45_0m.res
    created by SHELXL-2016/6 at 10:49:14 on 02-Apr-2025
CELL 0.71073 13.5207 11.5053 20.518 90 108.246 90
ZERR 2 0.0015 0.0012 0.0022 0 0.004 0
LATT 1
SYMM -X,0.5+Y,0.5-Z
SFAC C H Al Na Si
UNIT 100 208 4 4 8
EQIV $1 1-X,1-Y,1-Z
SIMU C19 C20 C21 C22 C23 C24 C25 C19A C20A C21A C22A C23A C24A C25A
RIGU C19 C20 C21 C22 C23 C24 C25 C19A C20A C21A C22A C23A C24A C25A
EADP C19 C19A

L.S. 8
PLAN  19 0 0
SIZE 0.1 0.07 0.05
TEMP -173.15
CONF
FREE Al1 Na1
BIND Na1 H
FREE Na1 Na1_$1
FREE Na1 H7b
HTAB
BOND $H
MORE -1
fmap 2
acta
REM <olex2.extras>
REM <HklSrc "%.\\mo_jkc45_0m.hkl">
REM </olex2.extras>

WGHT    0.058500    2.843400
FVAR       0.35168   0.76728
SI1   5    0.768901    0.253915    0.541782    11.00000    0.02659    0.02398 =
         0.02771   -0.00034    0.01087    0.00032
AL1   3    0.718645    0.454054    0.564746    11.00000    0.02331    0.02540 =
         0.02427   -0.00069    0.00486    0.00098
SI2   5    0.827211    0.566629    0.664967    11.00000    0.02366    0.02795 =
         0.02594   -0.00173    0.00610   -0.00116
NA1   4    0.554862    0.551241    0.422989    11.00000    0.02826    0.05495 =
         0.04838    0.01818    0.01260    0.00259
C4    1    0.842877    0.305519    0.428301    11.00000    0.04331    0.05112 =
         0.04116    0.00711    0.02333    0.00785
AFIX 137
H4A   2    0.807015    0.379797    0.427440    11.00000   -1.50000
H4B   2    0.794664    0.249433    0.398814    11.00000   -1.50000
H4C   2    0.902536    0.316982    0.411524    11.00000   -1.50000
AFIX   0
C2    1    0.881032    0.259180    0.501935    11.00000    0.02787    0.03365 =
         0.03750   -0.00098    0.01427    0.00263
C18   1    0.697895    0.767606    0.615671    11.00000    0.03220    0.03530 =
         0.06425   -0.00144    0.00877    0.00711
AFIX 137
H18A  2    0.665691    0.722654    0.573817    11.00000   -1.50000
H18B  2    0.694110    0.850641    0.604510    11.00000   -1.50000
H18C  2    0.660813    0.752632    0.648913    11.00000   -1.50000
AFIX   0
C15   1    0.811940    0.731539    0.646531    11.00000    0.02410    0.02668 =
         0.03938   -0.00578    0.01110   -0.00050
C16   1    0.865998    0.758757    0.592463    11.00000    0.04551    0.03690 =
         0.05180    0.00633    0.02293   -0.00027
AFIX 137
H16A  2    0.840260    0.705574    0.553500    11.00000   -1.50000
H16B  2    0.941409    0.748957    0.612898    11.00000   -1.50000
H16C  2    0.850733    0.839064    0.576577    11.00000   -1.50000
AFIX   0
C17   1    0.862318    0.806356    0.709709    11.00000    0.04667    0.03151 =
         0.05032   -0.01209    0.01038   -0.00421
AFIX 137
H17A  2    0.824684    0.795981    0.743087    11.00000   -1.50000
H17B  2    0.859502    0.888259    0.696129    11.00000   -1.50000
H17C  2    0.935097    0.782836    0.730452    11.00000   -1.50000
AFIX   0
C10   1    0.971788    0.537444    0.686130    11.00000    0.02659    0.03760 =
         0.04115   -0.00240    0.00143    0.00414
AFIX 137
H10A  2    0.993298    0.552476    0.645523    11.00000   -1.50000
H10B  2    0.986279    0.456177    0.700184    11.00000   -1.50000
H10C  2    1.010558    0.588587    0.723628    11.00000   -1.50000
AFIX   0
C1    1    0.818672    0.159791    0.621261    11.00000    0.06066    0.03697 =
         0.04212    0.01077    0.02313    0.01202
AFIX 137
H1A   2    0.769510    0.163009    0.647607    11.00000   -1.50000
H1B   2    0.886808    0.188430    0.649640    11.00000   -1.50000
H1C   2    0.825413    0.079303    0.607601    11.00000   -1.50000
AFIX   0
C5    1    0.933633    0.140955    0.502472    11.00000    0.03993    0.04648 =
         0.04950    0.00054    0.01932    0.01465
AFIX 137
H5A   2    0.958764    0.111245    0.549566    11.00000   -1.50000
H5B   2    0.992504    0.149894    0.484639    11.00000   -1.50000
H5C   2    0.883249    0.086165    0.473553    11.00000   -1.50000
AFIX   0
C3    1    0.963253    0.344040    0.545030    11.00000    0.02899    0.05353 =
         0.06197   -0.01149    0.01841   -0.00608
AFIX 137
H3A   2    0.932873    0.421932    0.542238    11.00000   -1.50000
H3B   2    1.022749    0.346139    0.527414    11.00000   -1.50000
H3C   2    0.986638    0.318236    0.592957    11.00000   -1.50000
AFIX   0
C6    1    0.646527    0.175164    0.482753    11.00000    0.03495    0.03397 =
         0.05136   -0.01536    0.01810   -0.00962
C7    1    0.584418    0.254902    0.423748    11.00000    0.02929    0.06424 =
         0.04686   -0.01473    0.00141   -0.00585
AFIX 137
H7A   2    0.630150    0.282608    0.398243    11.00000   -1.50000
H7B   2    0.557365    0.321495    0.442666    11.00000   -1.50000
H7C   2    0.526251    0.211297    0.392819    11.00000   -1.50000
AFIX   0
C9    1    0.669804    0.060467    0.451848    11.00000    0.05664    0.04340 =
         0.08047   -0.03210    0.02786   -0.01378
AFIX 137
H9A   2    0.604234    0.020743    0.428262    11.00000   -1.50000
H9B   2    0.712744    0.010609    0.488590    11.00000   -1.50000
H9C   2    0.707260    0.076999    0.419006    11.00000   -1.50000
AFIX   0
C8    1    0.576178    0.147443    0.526917    11.00000    0.04976    0.04046 =
         0.07872   -0.01281    0.03570   -0.01813
AFIX 137
H8A   2    0.563381    0.218691    0.549197    11.00000   -1.50000
H8B   2    0.610582    0.090073    0.561994    11.00000   -1.50000
H8C   2    0.509764    0.115909    0.497690    11.00000   -1.50000
AFIX   0
C11   1    0.792737    0.520143    0.745885    11.00000    0.05173    0.04512 =
         0.02728   -0.00614    0.01451   -0.01546
C13   1    0.785983    0.386483    0.745247    11.00000    0.08048    0.04668 =
         0.03366    0.00418    0.01716   -0.01747
AFIX 137
H13A  2    0.730732    0.360988    0.704161    11.00000   -1.50000
H13B  2    0.770249    0.359830    0.786283    11.00000   -1.50000
H13C  2    0.852672    0.353593    0.744889    11.00000   -1.50000
AFIX   0
C14   1    0.686236    0.569372    0.744429    11.00000    0.05349    0.06622 =
         0.04622   -0.01833    0.02984   -0.02383
AFIX 137
H14A  2    0.691328    0.653937    0.750233    11.00000   -1.50000
H14B  2    0.665309    0.534895    0.781777    11.00000   -1.50000
H14C  2    0.634250    0.550635    0.700350    11.00000   -1.50000
AFIX   0
C12   1    0.873980    0.556975    0.813404    11.00000    0.07110    0.06711 =
         0.02450   -0.00442    0.00670   -0.02252
AFIX 137
H12A  2    0.880974    0.641793    0.814558    11.00000   -1.50000
H12B  2    0.941236    0.521439    0.816672    11.00000   -1.50000
H12C  2    0.851640    0.531226    0.852123    11.00000   -1.50000
AFIX   0
H     2    0.700975    0.523602    0.496090    11.00000    0.04533
HA    2    0.596845    0.451685    0.566907    11.00000    0.05368
SAME 0.02 0.04 C19 C20 C21 C22 C23 C24 C25
SAME 0.02 0.04 C19A C20A C21A C22A C23A C24A C25A
PART 1
C19   1    0.697918    0.468411    0.266601    21.00000    0.07351    0.04942 =
         0.06610   -0.00174    0.03886   -0.00228
AFIX 137
H19A  2    0.774220    0.466640    0.282149    21.00000   -1.50000
H19B  2    0.672348    0.477284    0.216599    21.00000   -1.50000
H19C  2    0.671237    0.395699    0.279537    21.00000   -1.50000
AFIX   0
C20   1    0.660907    0.569382    0.299715    21.00000    0.03847    0.04435 =
         0.03770    0.00789    0.01572   -0.00373
C21   1    0.726515    0.633440    0.352860    21.00000    0.04536    0.04703 =
         0.03999    0.00820    0.01028   -0.01644
AFIX  43
H21   2    0.798182    0.613310    0.369804    21.00000   -1.20000
AFIX   0
C22   1    0.690196    0.726561    0.382104    21.00000    0.08178    0.04683 =
         0.04266   -0.00046    0.02445   -0.02468
AFIX  43
H22   2    0.736582    0.768171    0.419181    21.00000   -1.20000
AFIX   0
C23   1    0.586688    0.758554    0.357244    21.00000    0.09038    0.04010 =
         0.06732    0.00659    0.05202   -0.00422
AFIX  43
H23   2    0.561312    0.822468    0.376648    21.00000   -1.20000
AFIX   0
C24   1    0.520608    0.695915    0.303601    21.00000    0.05142    0.05523 =
         0.07169    0.01975    0.03161    0.00643
AFIX  43
H24   2    0.449327    0.717425    0.286022    21.00000   -1.20000
AFIX   0
C25   1    0.556709    0.602381    0.275130    21.00000    0.04207    0.05192 =
         0.04890    0.00299    0.01549   -0.00710
AFIX  43
H25   2    0.509934    0.560299    0.238461    21.00000   -1.20000
AFIX   0
PART 2
C19A  1    0.636183    0.485025    0.243052   -21.00000    0.07351    0.04942 =
         0.06610   -0.00174    0.03886   -0.00228
AFIX 137
H19D  2    0.705752    0.483047    0.237799   -21.00000   -1.50000
H19E  2    0.583993    0.497489    0.198143   -21.00000   -1.50000
H19F  2    0.622426    0.411010    0.262227   -21.00000   -1.50000
AFIX   0
C20A  1    0.630640    0.582242    0.290469   -21.00000    0.04611    0.03103 =
         0.03595    0.00197    0.01723   -0.01211
C21A  1    0.719437    0.610313    0.343063   -21.00000    0.04694    0.02249 =
         0.04913    0.00360    0.02162   -0.00129
AFIX  43
H21A  2    0.780402    0.564588    0.350108   -21.00000   -1.20000
AFIX   0
C22A  1    0.721392    0.704103    0.385887   -21.00000    0.03852    0.03487 =
         0.02909    0.00718    0.01308    0.00149
AFIX  43
H22A  2    0.784822    0.728391    0.418531   -21.00000   -1.20000
AFIX   0
C23A  1    0.629594    0.761389    0.380188   -21.00000    0.04281    0.03447 =
         0.03490   -0.00021    0.01103    0.00066
AFIX  43
H23A  2    0.628313    0.822135    0.411275   -21.00000   -1.20000
AFIX   0
C24A  1    0.539632    0.730523    0.329368   -21.00000    0.04076    0.04780 =
         0.03243   -0.00086    0.01709   -0.00350
AFIX  43
H24A  2    0.476863    0.771472    0.324980   -21.00000   -1.20000
AFIX   0
C25A  1    0.539737    0.641124    0.284955   -21.00000    0.04481    0.03499 =
         0.03603    0.00148    0.01660   -0.01054
AFIX  43
H25A  2    0.477082    0.619966    0.250454   -21.00000   -1.20000
AFIX   0
HKLF 4


REM  mo_JKC45_0m_a.res in P2(1)/c
REM R1 =  0.0584 for    5901 Fo > 4sig(Fo)  and  0.0724 for all    6966 data
REM    344 parameters refined using    334 restraints

END

WGHT      0.0582      2.8377

REM No hydrogen bonds found for HTAB generation

REM Highest difference peak  1.157,  deepest hole -0.420,  1-sigma level  0.119
Q1    1   0.7470  0.5729  0.6684  11.00000  0.05    1.16
Q2    1   0.8105  0.6660  0.6506  11.00000  0.05    0.67
Q3    1   0.6927  0.2019  0.5056  11.00000  0.05    0.54
Q4    1   0.8052  0.5272  0.7139  11.00000  0.05    0.54
Q5    1   0.7869  0.4911  0.6152  11.00000  0.05    0.53
Q6    1   0.7400  0.3549  0.5424  11.00000  0.05    0.51
Q7    1   0.7545  0.5303  0.6157  11.00000  0.05    0.50
Q8    1   0.8335  0.9327  0.6694  11.00000  0.05    0.49
Q9    1   0.7934  0.1952  0.5908  11.00000  0.05    0.49
Q10   1   0.8375  0.2512  0.5168  11.00000  0.05    0.46
Q11   1   0.6745  0.6770  0.3717  11.00000  0.05    0.45
Q12   1   0.8050  0.6453  0.6971  11.00000  0.05    0.43
Q13   1   0.8086  0.4606  0.7494  11.00000  0.05    0.43
Q14   1   0.8282  0.7556  0.6599  11.00000  0.05    0.43
Q15   1   0.8197  0.7333  0.6212  11.00000  0.05    0.42
Q16   1   0.6934  0.6174  0.3211  11.00000  0.05    0.42
Q17   1   0.7875  0.7371  0.6408  11.00000  0.05    0.41
Q18   1   0.8364  0.7191  0.6908  11.00000  0.05    0.40
Q19   1   0.6818  0.2715  0.5057  11.00000  0.05    0.39
;
_shelx_res_checksum                48206
_shelx_hkl_file
;
  -2   0   0 5226.48  260.47
   2   0   0 4979.80  258.87
   3   0   0  210.28    8.80
   3   0   0  199.58    8.80
   3   0   0  210.78    8.60
  -3   0   0  223.88    8.80
   3   0   0  202.28    8.70
  -3   0   0  198.88    8.70
  -3   0   0  226.68    8.80
   4   0   0    0.20    0.20
   4   0   0    0.40    0.20
   4   0   0    0.40    0.20
  -4   0   0    0.60    0.20
  -4   0   0    0.80    0.20
   4   0   0    0.40    0.20
  -4   0   0    0.40    0.20
  -5   0   0   25.20    1.50
  -5   0   0   21.40    1.20
   5   0   0   20.80    1.40
  -5   0   0   22.20    1.30
   5   0   0   25.00    1.60
   5   0   0   19.70    1.20
   5   0   0   23.10    1.30
   6   0   0  153.38    7.30
   6   0   0  165.48    7.10
  -6   0   0  163.18    7.00
  -6   0   0  156.88    7.20
  -6   0   0  173.68    7.10
   6   0   0  168.38    6.90
   6   0   0  156.78    7.20
  -7   0   0  605.04   24.40
  -7   0   0  594.64   24.60
   7   0   0  611.54   24.20
   7   0   0  547.55   24.30
  -7   0   0  588.14   24.20
   7   0   0  587.14   24.60
   7   0   0  597.54   24.70
  -8   0   0  413.26   17.10
   8   0   0  384.06   17.10
  -8   0   0  372.36   16.60
   8   0   0  394.26   17.20
  -8   0   0  439.36   16.90
   8   0   0  400.26   16.90
   8   0   0  401.86   16.70
  -9   0   0    1.90    0.60
   9   0   0    1.60    0.60
  -9   0   0    1.60    0.40
  -9   0   0    1.40    0.40
   9   0   0    0.70    0.60
   9   0   0    1.00    0.40
   9   0   0    1.00    0.40
  10   0   0   36.20    2.20
 -10   0   0   36.30    2.20
 -10   0   0   35.30    2.50
 -10   0   0   40.70    2.30
  10   0   0   36.60    2.60
  10   0   0   36.50    2.40
  10   0   0   36.60    2.80
  11   0   0    5.00    1.00
  11   0   0    5.60    0.70
 -11   0   0    7.40    1.10
 -11   0   0    5.50    0.70
  11   0   0    8.20    1.40
 -11   0   0    7.10    1.20
  12   0   0   18.60    1.60
 -12   0   0   19.50    1.60
 -12   0   0   20.20    1.70
  12   0   0   18.00    1.80
  12   0   0   16.40    2.00
 -12   0   0   18.30    2.00
  12   0   0   19.80    2.30
  13   0   0    3.30    0.90
  13   0   0    5.20    1.00
 -13   0   0    5.10    0.90
  13   0   0    4.90    0.80
 -13   0   0    3.70    1.00
 -13   0   0    4.40    0.70
  13   0   0    4.10    1.20
  14   0   0    1.30    0.50
 -14   0   0    1.70    0.70
 -14   0   0    1.40    0.60
  14   0   0    1.80    0.90
  14   0   0    0.50    0.60
  14   0   0    2.20    0.80
 -14   0   0    1.70    0.80
 -15   0   0   58.29    3.30
 -15   0   0   53.39    3.80
 -15   0   0   51.99    3.10
  15   0   0   44.70    3.90
  15   0   0   40.90    4.70
  15   0   0   45.50    3.70
  15   0   0   54.79    3.30
  16   0   0    3.40    1.20
  16   0   0    2.20    1.40
 -16   0   0    2.70    0.70
  16   0   0    3.00    1.00
 -16   0   0    3.70    0.90
   1  -1   0   10.80    0.60
   1  -1   0   10.30    0.60
  -1  -1   0    9.80    0.50
  -1  -1   0   10.60    0.60
   1  -1   0   10.90    0.60
  -1  -1   0    9.90    0.50
  -1  -1   0   11.10    0.60
   1  -1   0   11.10    0.60
   1   1   0   10.40    0.60
  -1   1   0   10.20    0.60
  -1   1   0   10.60    0.60
  -1   1   0   10.00    0.60
   1   1   0   11.30    0.60
   1   1   0   10.70    0.50
   1   1   0    9.80    0.50
   2  -1   0   72.29    3.30
  -2  -1   0   81.19    3.40
   2  -1   0   82.29    3.40
  -2  -1   0   81.59    3.30
  -2  -1   0   89.69    3.50
   2  -1   0   74.89    3.30
   2   1   0   77.29    3.30
   2   1   0   76.89    3.30
  -2   1   0   77.99    3.30
  -2   1   0   71.49    3.40
  -2   1   0   78.99    3.40
   2   1   0   79.49    3.50
   2   1   0   84.29    3.50
   3  -1   0    7.40    0.50
   3  -1   0    6.10    0.60
   3  -1   0    6.60    0.50
  -3  -1   0    6.80    0.50
  -3  -1   0    6.80    0.60
  -3  -1   0    6.00    0.70
   3  -1   0    5.90    0.60
   3   1   0    6.70    0.50
  -3   1   0    7.20    0.50
   3   1   0    7.00    0.70
   3   1   0    7.50    0.80
  -3   1   0    5.20    0.60
   3   1   0    7.00    0.50
  -3   1   0    6.80    0.60
   4  -1   0   11.60    0.90
   4  -1   0   13.00    0.80
  -4  -1   0   11.30    0.70
  -4  -1   0   13.30    0.90
   4  -1   0   12.10    0.90
   4   1   0   10.50    1.00
  -4   1   0   12.60    0.80
  -4   1   0   12.70    0.90
  -4   1   0   11.80    0.80
   4   1   0   13.50    0.80
   4   1   0   12.80    1.00
  -5  -1   0  410.46   16.30
   5  -1   0  385.06   16.20
   5  -1   0  381.96   16.10
   5  -1   0  372.86   16.30
   5  -1   0  411.96   16.40
  -5  -1   0  423.06   16.40
  -5  -1   0  387.96   16.10
   5   1   0  386.96   16.50
  -5   1   0  391.66   16.40
  -5   1   0  357.66   16.20
   5   1   0  395.16   16.50
   5   1   0  369.46   16.10
  -5   1   0  418.06   16.20
   5   1   0  396.96   16.10
   6  -1   0  648.04   26.30
   6  -1   0  603.24   26.60
  -6  -1   0  682.93   26.70
  -6  -1   0  657.93   26.50
   6  -1   0  656.63   26.50
   6  -1   0  668.83   26.70
   6   1   0  631.44   26.70
  -6   1   0  676.93   26.50
   6   1   0  661.53   26.30
   6   1   0  611.54   26.40
  -6   1   0  651.43   26.40
   6   1   0  600.34   26.80
  -6   1   0  626.14   26.60
   7  -1   0  350.76   14.90
   7  -1   0  343.57   15.20
   7  -1   0  356.26   15.10
  -7  -1   0  371.76   15.10
  -7  -1   0  338.37   14.80
   7  -1   0  356.26   15.30
  -7  -1   0  352.56   15.20
   7   1   0  348.87   15.00
  -7   1   0  392.26   15.00
   7   1   0  356.06   15.40
   7   1   0  356.56   15.40
   7   1   0  367.06   14.90
  -7   1   0  350.06   14.90
  -7   1   0  373.96   15.30
   8  -1   0   53.39    3.10
  -8  -1   0   63.39    3.00
   8  -1   0   54.69    3.00
  -8  -1   0   55.79    3.10
   8  -1   0   58.39    2.80
  -8  -1   0   50.29    2.70
   8  -1   0   56.79    3.20
   8   1   0   58.19    2.80
  -8   1   0   53.99    2.80
  -8   1   0   56.59    3.10
  -8   1   0   62.99    2.90
   8   1   0   50.49    3.30
   8   1   0   54.49    3.20
   8   1   0   53.79    2.90
  -9  -1   0   13.00    1.10
   9  -1   0   13.80    1.10
   9  -1   0   12.10    1.30
  -9  -1   0   13.30    1.30
   9  -1   0   13.60    1.60
  -9  -1   0   12.20    1.30
   9  -1   0   11.90    1.30
   9   1   0   13.50    1.60
   9   1   0   12.70    1.10
   9   1   0   11.20    1.30
   9   1   0   12.20    1.50
  -9   1   0   12.70    1.20
  -9   1   0   12.60    1.20
  -9   1   0   13.00    1.40
  10  -1   0  101.89    5.60
 -10  -1   0  105.89    5.00
 -10  -1   0  113.19    5.60
 -10  -1   0  120.19    5.30
  10  -1   0  108.09    5.30
  10  -1   0   97.79    5.40
  10  -1   0  107.39    5.20
 -10   1   0  108.29    5.00
 -10   1   0  111.79    5.50
  10   1   0  103.69    5.20
  10   1   0  111.59    5.10
  10   1   0  108.19    5.70
  10   1   0  104.99    5.70
  11  -1   0    9.00    1.80
  11  -1   0   10.00    1.50
 -11  -1   0   12.20    1.30
  11  -1   0   14.60    1.70
  11  -1   0   14.80    1.40
  11   1   0   12.70    1.30
 -11   1   0   11.50    1.20
  11   1   0    9.00    1.10
  11   1   0    9.00    1.50
  11   1   0   11.60    1.70
 -11   1   0   13.20    1.30
 -11   1   0    7.90    1.20
  12  -1   0   20.60    1.70
 -12  -1   0   18.70    2.00
  12  -1   0   17.50    1.90
  12  -1   0   19.80    2.00
  12  -1   0   21.90    2.40
 -12  -1   0   21.20    1.70
 -12  -1   0   22.90    1.90
  12   1   0   20.80    1.70
 -12   1   0   22.30    1.70
  12   1   0   17.50    1.90
 -12   1   0   21.90    2.10
 -12   1   0   21.10    1.70
  12   1   0   21.60    2.40
  12   1   0   18.70    2.10
  13  -1   0   -0.20    0.40
 -13  -1   0    0.60    0.60
 -13  -1   0    0.50    0.40
  13  -1   0   -0.20    0.60
  13  -1   0    1.30    1.00
 -13  -1   0    0.10    0.40
  13   1   0    0.50    0.60
 -13   1   0    0.40    0.50
  13   1   0    0.20    0.40
  13   1   0    0.30    0.80
  13   1   0    0.30    0.60
 -13   1   0    0.10    0.50
 -13   1   0    0.30    0.50
 -14  -1   0    0.10    0.50
  14  -1   0    0.10    0.50
 -14  -1   0   -0.80    0.50
 -14  -1   0    0.50    0.50
  14  -1   0    0.00    0.70
  14  -1   0    0.50    0.80
  14  -1   0   -0.10    0.60
  14   1   0    1.00    0.70
 -14   1   0    0.50    0.70
 -14   1   0    0.30    0.50
  14   1   0   -0.30    0.80
  14   1   0    0.90    0.70
  14   1   0    0.70    0.40
 -14   1   0    1.20    0.50
  15  -1   0   24.80    2.20
 -15  -1   0   27.60    2.10
  15  -1   0   24.70    2.50
  15  -1   0   27.10    3.10
 -15  -1   0   28.80    2.70
 -15  -1   0   29.60    2.30
  15   1   0   23.80    2.50
 -15   1   0   28.30    2.80
  15   1   0   28.00    3.10
 -15   1   0   29.10    2.20
 -15   1   0   29.50    2.10
  15   1   0   27.40    2.20
  16  -1   0   19.80    2.60
  16  -1   0   26.00    3.20
 -16  -1   0   28.10    2.40
 -16  -1   0   25.20    2.10
  16  -1   0   20.60    2.50
 -16   1   0   27.40    2.10
  16   1   0   25.60    3.20
   0  -2   0  429.86   17.70
   0  -2   0  471.55   17.80
   0   2   0  411.76   17.90
   1  -2   0   31.90    1.40
   1  -2   0   33.90    1.60
   1  -2   0   34.00    1.60
  -1  -2   0   36.30    1.50
  -1  -2   0   30.70    1.50
  -1  -2   0   36.90    1.60
   1  -2   0   36.70    1.60
   1  -2   0   37.20    1.60
  -1  -2   0   30.70    1.40
   1   2   0   31.20    1.50
  -1   2   0   31.80    1.60
  -1   2   0   34.80    1.50
   1   2   0   32.00    1.50
   1   2   0   31.00    1.40
  -1   2   0   33.60    1.60
   1   2   0   33.70    1.60
  -1   2   0   31.60    1.60
   2  -2   0    0.50    0.20
   2  -2   0    0.30    0.20
   2  -2   0    0.40    0.20
   2  -2   0    0.20    0.10
  -2  -2   0    0.60    0.20
  -2  -2   0    0.50    0.20
  -2  -2   0    0.60    0.30
   2   2   0    0.60    0.20
  -2   2   0    0.30    0.20
   2   2   0    0.40    0.10
   2   2   0    0.40    0.20
  -2   2   0    0.60    0.20
   2   2   0    0.30    0.10
  -2   2   0    0.30    0.20
   3  -2   0  705.63   27.90
  -3  -2   0  745.53   28.20
   3  -2   0  723.63   28.10
  -3  -2   0  635.44   28.20
   3  -2   0  696.73   28.10
   3   2   0  723.03   27.90
  -3   2   0  634.44   28.10
   3   2   0  675.83   28.20
  -3   2   0  657.23   28.00
   4  -2   0  142.59    6.00
   4  -2   0  128.39    6.00
  -4  -2   0  147.29    6.00
   4  -2   0  140.09    6.40
   4  -2   0  146.39    6.20
  -4  -2   0  150.28    6.20
   4   2   0  149.09    6.40
   4   2   0  146.59    6.00
  -4   2   0  136.79    6.20
  -4   2   0  134.59    6.10
   4   2   0  140.19    6.00
   4   2   0  132.89    6.30
  -4   2   0  152.18    5.90
   5  -2   0   60.79    2.80
  -5  -2   0   62.49    3.20
  -5  -2   0   53.89    2.80
   5  -2   0   60.39    3.00
   5  -2   0   62.79    3.10
   5  -2   0   55.59    2.90
  -5  -2   0   64.39    3.10
   5   2   0   66.69    2.80
  -5   2   0   64.69    3.10
   5   2   0   63.39    2.90
  -5   2   0   59.39    2.90
  -5   2   0   64.59    2.80
   5   2   0   67.39    3.30
   5   2   0   61.29    3.20
  -6  -2   0   83.39    3.80
  -6  -2   0   89.79    4.10
   6  -2   0   83.69    3.80
  -6  -2   0   82.39    4.20
   6  -2   0   86.29    4.00
   6  -2   0   75.59    3.90
   6  -2   0   89.19    4.10
   6   2   0   80.49    4.20
   6   2   0   83.69    3.80
  -6   2   0   79.09    3.80
  -6   2   0   82.59    4.10
   6   2   0   77.39    3.80
  -6   2   0   90.09    3.80
   6   2   0   91.29    4.30
  -7  -2   0  127.69    5.60
  -7  -2   0  115.29    5.30
   7  -2   0  120.89    5.30
   7  -2   0  115.19    5.50
  -7  -2   0  122.79    5.70
   7  -2   0  107.79    5.40
   7  -2   0  120.09    5.70
   7   2   0  126.69    5.40
  -7   2   0  128.29    5.70
   7   2   0  127.99    5.90
  -7   2   0  119.49    5.80
   7   2   0  116.99    5.80
   7   2   0  118.29    5.30
  -7   2   0  116.59    5.30
   8  -2   0  201.18    9.80
   8  -2   0  222.78    9.70
  -8  -2   0  216.08   10.10
  -8  -2   0  231.08    9.60
   8  -2   0  226.08   10.10
  -8  -2   0  244.28   10.00
   8  -2   0  236.78   10.00
   8   2   0  230.98   10.30
   8   2   0  222.38    9.60
  -8   2   0  216.48    9.70
   8   2   0  222.48   10.20
  -8   2   0  242.88    9.70
   8   2   0  226.68    9.80
  -8   2   0  231.58   10.10
  -9  -2   0   88.79    4.20
   9  -2   0   93.09    4.50
   9  -2   0   80.59    3.90
  -9  -2   0   76.69    3.80
   9  -2   0   72.59    4.10
   9  -2   0   79.39    4.10
  -9  -2   0   83.69    4.40
  -9   2   0   85.49    4.40
  -9   2   0   79.49    3.90
  -9   2   0   91.29    3.90
   9   2   0   82.39    4.50
   9   2   0   79.09    4.00
   9   2   0   75.59    3.90
   9   2   0   74.49    4.40
  10  -2   0    0.80    0.70
  10  -2   0    1.30    0.50
 -10  -2   0    0.80    0.60
 -10  -2   0    1.10    0.40
  10  -2   0    0.70    0.40
  10  -2   0    0.80    0.60
 -10   2   0    0.50    0.40
  10   2   0    0.00    0.60
  10   2   0    1.50    0.70
 -10   2   0    0.50    0.40
  10   2   0    1.00    0.50
 -10   2   0    0.10    0.50
  10   2   0    0.80    0.40
  11  -2   0  357.16   17.20
 -11  -2   0  309.17   15.00
 -11  -2   0  380.86   15.00
  11  -2   0  335.97   15.00
  11  -2   0  342.57   14.60
 -11  -2   0  333.87   14.50
  11   2   0  348.87   15.50
  11   2   0  356.76   14.90
  11   2   0  344.17   14.60
 -11   2   0  339.67   14.60
 -11   2   0  321.97   15.10
  11   2   0  327.97   15.60
 -11   2   0  364.16   14.60
  12  -2   0    2.40    0.70
  12  -2   0    2.70    0.90
 -12  -2   0    2.30    0.80
  12  -2   0    1.80    0.50
 -12  -2   0    3.20    0.60
  12  -2   0    2.50    0.80
 -12   2   0    2.30    0.80
 -12   2   0    2.60    0.60
  12   2   0    1.90    1.00
 -12   2   0    3.20    0.60
  12   2   0    3.20    1.00
  12   2   0    3.00    0.80
  12   2   0    2.90    0.60
 -13  -2   0   25.60    2.40
  13  -2   0   28.30    2.10
 -13  -2   0   29.40    2.30
  13  -2   0   29.70    2.80
  13  -2   0   26.70    2.40
 -13  -2   0   31.00    2.00
 -13   2   0   25.40    2.40
  13   2   0   29.80    2.90
 -13   2   0   27.50    2.00
  13   2   0   26.30    2.10
  13   2   0   23.20    2.60
 -13   2   0   25.50    1.90
  13   2   0   29.20    2.30
 -14  -2   0    1.00    0.60
  14  -2   0   -0.20    0.50
  14  -2   0   -0.80    0.60
  14  -2   0    0.30    0.70
  14  -2   0    1.00    0.90
 -14  -2   0    0.40    0.70
 -14  -2   0    0.70    0.50
 -14   2   0    0.60    0.70
  14   2   0    2.20    1.10
  14   2   0    0.00    0.40
  14   2   0    0.20    0.60
 -14   2   0    0.30    0.50
  14   2   0    1.30    0.70
 -14   2   0    1.50    0.60
  15  -2   0    0.80    0.90
  15  -2   0    0.20    0.50
 -15  -2   0    1.00    0.70
 -15  -2   0    1.00    0.60
 -15  -2   0    0.80    0.60
  15  -2   0   -0.50    0.80
  15  -2   0    0.60    0.60
  15   2   0    0.60    0.50
 -15   2   0    0.60    0.60
  15   2   0    0.10    0.70
  15   2   0    0.80    0.90
  15   2   0    0.30    0.70
 -15   2   0    0.50    0.90
 -15   2   0   -0.70    0.70
 -16  -2   0    5.20    1.00
  16  -2   0    3.60    1.30
 -16  -2   0    5.50    1.50
  16  -2   0    4.10    1.10
  16   2   0    2.50    1.40
 -16   2   0    3.00    0.80
 -16   2   0    4.70    0.90
   0  -3   0    0.00    0.10
   0  -3   0    0.20    0.20
   0  -3   0    0.30    0.10
   0  -3   0    0.20    0.20
   0  -3   0    0.20    0.10
   0   3   0    0.10    0.10
   0   3   0    0.10    0.20
   0   3   0    0.00    0.10
   0   3   0    0.00    0.20
   0   3   0    0.20    0.10
   1  -3   0   31.80    1.60
   1  -3   0   36.00    1.70
  -1  -3   0   32.10    1.50
  -1  -3   0   34.80    1.60
   1  -3   0   31.10    1.60
   1  -3   0   32.80    1.40
   1  -3   0   36.20    1.50
   1  -3   0   31.60    1.70
   1   3   0   30.30    1.50
   1   3   0   33.70    1.70
  -1   3   0   30.20    1.50
  -1   3   0   34.40    1.70
  -1   3   0   33.70    1.50
  -1   3   0   35.30    1.70
   1   3   0   33.50    1.50
  -1   3   0   34.60    1.60
   1   3   0   31.40    1.50
  -1   3   0   31.00    1.60
   2  -3   0  124.09    5.30
   2  -3   0  119.69    5.30
  -2  -3   0  121.09    5.30
   2  -3   0  114.39    5.30
  -2  -3   0  134.99    5.40
  -2  -3   0  118.19    5.20
   2  -3   0  121.39    5.10
   2  -3   0  134.59    5.30
   2   3   0  131.39    5.20
  -2   3   0  117.89    5.30
  -2   3   0  120.29    5.30
   2   3   0  133.39    5.50
  -2   3   0  118.99    5.30
   2   3   0  117.49    5.30
  -2   3   0  120.69    5.20
   2   3   0  117.89    5.10
   3  -3   0  102.19    4.60
  -3  -3   0  106.99    4.90
   3  -3   0  103.89    4.40
  -3  -3   0   97.29    4.50
   3  -3   0  115.19    4.60
   3  -3   0  105.69    4.60
   3  -3   0  101.09    4.60
   3   3   0   96.19    4.30
  -3   3   0  111.19    4.60
  -3   3   0  104.89    4.50
   3   3   0  101.99    4.70
  -3   3   0  101.59    4.60
   3   3   0  100.49    4.40
   4  -3   0 1350.26   49.50
   4  -3   0 1201.38   49.20
   4   3   0 1151.78   49.20
  -4   3   0 1176.58   49.50
   4   3   0 1203.38   49.70
  -4   3   0 1206.88   49.40
  -5  -3   0   23.50    1.60
  -5  -3   0   23.30    1.30
  -5  -3   0   20.70    1.70
   5  -3   0   22.00    1.50
   5  -3   0   23.00    1.80
   5  -3   0   23.00    1.50
   5  -3   0   22.50    1.30
   5  -3   0   21.20    1.50
   5   3   0   21.40    1.20
   5   3   0   21.10    1.30
   5   3   0   22.00    1.70
  -5   3   0   21.60    1.40
   5   3   0   25.10    1.70
  -5   3   0   19.40    1.50
  -6  -3   0   34.00    1.80
   6  -3   0   33.30    2.00
  -6  -3   0   34.20    2.30
  -6  -3   0   37.00    2.10
   6  -3   0   38.60    2.10
   6  -3   0   33.40    1.80
   6  -3   0   33.50    2.00
   6  -3   0   30.70    1.80
   6  -3   0   35.00    2.10
   6   3   0   34.60    2.30
   6   3   0   34.60    1.80
   6   3   0   33.40    1.80
  -6   3   0   34.30    1.90
   6   3   0   32.00    2.20
  -6   3   0   36.00    1.70
   7  -3   0    0.70    0.40
   7  -3   0    0.50    0.30
  -7  -3   0    1.30    0.60
   7  -3   0    0.80    0.50
   7  -3   0    0.80    0.30
  -7  -3   0    1.20    0.50
  -7  -3   0    1.30    0.30
   7  -3   0    0.60    0.40
   7   3   0    0.80    0.50
   7   3   0    1.00    0.50
   7   3   0    1.10    0.30
  -7   3   0    1.10    0.30
  -7   3   0    0.70    0.40
   7   3   0    0.60    0.40
  -7   3   0    0.80    0.40
  -8  -3   0  100.39    5.10
  -8  -3   0   93.79    4.60
   8  -3   0  104.59    5.10
   8  -3   0   99.69    4.70
   8  -3   0  102.19    4.80
   8  -3   0  102.99    4.90
  -8  -3   0  110.59    5.00
   8   3   0   97.59    4.70
   8   3   0  102.29    5.30
   8   3   0  103.99    4.60
   8   3   0  103.89    5.20
  -8   3   0  103.39    5.10
  -8   3   0  100.49    4.70
  -9  -3   0   58.99    3.70
   9  -3   0   71.49    3.80
   9  -3   0   70.49    3.30
   9  -3   0   64.49    3.60
  -9  -3   0   66.59    3.30
   9   3   0   66.39    4.00
   9   3   0   65.19    3.30
   9   3   0   65.39    3.40
   9   3   0   65.89    3.90
  -9   3   0   65.19    3.30
  -9   3   0   70.39    3.80
  10  -3   0   85.59    4.70
 -10  -3   0   89.89    4.30
 -10  -3   0   96.99    4.70
 -10  -3   0   83.49    4.80
  10  -3   0   92.19    4.40
  10  -3   0   93.09    5.00
  10   3   0   90.39    4.50
 -10   3   0   94.89    4.90
  10   3   0   88.29    5.00
  10   3   0   93.09    5.80
  10   3   0   92.79    4.40
 -10   3   0   85.19    4.40
 -10   3   0   94.59    4.30
 -11  -3   0  148.99    6.60
  11  -3   0  134.49    6.90
 -11  -3   0  126.59    6.40
  11  -3   0  133.99    6.20
 -11  -3   0  130.79    6.70
  11  -3   0  127.79    6.60
  11   3   0  125.69    7.00
 -11   3   0  132.29    6.20
  11   3   0  138.89    6.20
  11   3   0  134.69    7.00
 -11   3   0  128.59    6.70
 -11   3   0  138.39    6.10
  11   3   0  137.69    6.40
  12  -3   0    1.50    0.70
 -12  -3   0    0.90    0.60
 -12  -3   0    0.60    0.40
  12  -3   0    1.00    0.40
  12  -3   0    0.30    0.40
  12  -3   0    1.30    0.70
 -12  -3   0    1.00    0.70
  12   3   0    0.40    0.70
 -12   3   0    0.70    0.60
 -12   3   0    0.60    0.40
  12   3   0    0.80    0.50
  12   3   0   -0.10    0.80
  12   3   0    0.00    0.60
 -12   3   0    0.30    0.40
 -13  -3   0   44.50    2.70
  13  -3   0   41.60    3.10
  13  -3   0   43.80    3.40
  13  -3   0   41.50    2.70
 -13  -3   0   46.20    3.30
 -13  -3   0   49.30    3.10
  13   3   0   44.30    3.00
 -13   3   0   43.90    2.60
  13   3   0   41.00    3.50
  13   3   0   42.50    3.40
 -13   3   0   41.40    3.10
  13   3   0   44.40    2.70
 -13   3   0   41.30    3.10
 -14  -3   0  110.29    5.50
  14  -3   0   94.79    5.90
 -14  -3   0   99.19    5.00
 -14  -3   0   95.29    6.20
  14  -3   0  110.29    5.40
  14  -3   0   93.49    5.50
  14   3   0  104.39    5.10
  14   3   0   86.19    5.90
  14   3   0  104.29    6.00
 -14   3   0   92.29    5.60
 -14   3   0   99.69    5.00
 -14   3   0  103.59    5.00
 -15  -3   0   25.60    2.30
  15  -3   0   25.10    2.20
  15  -3   0   24.50    2.80
 -15  -3   0   24.60    2.00
  15  -3   0   19.40    2.50
 -15  -3   0   20.70    2.60
  15   3   0   24.40    2.80
 -15   3   0   26.00    2.00
 -15   3   0   23.70    2.50
  15   3   0   24.70    2.30
  15   3   0   22.00    2.10
  15   3   0   19.50    2.50
  16  -3   0   26.50    2.90
 -16  -3   0   32.00    2.30
 -16  -3   0   33.60    2.70
  16  -3   0   25.30    3.10
 -16   3   0   28.80    2.30
 -16   3   0   24.50    3.20
  16   3   0   22.40    2.80
  16   3   0   30.90    3.40
   0  -4   0 1200.28   48.30
   0  -4   0 1191.18   48.20
   0   4   0 1183.38   48.30
  -1  -4   0   28.80    1.50
   1  -4   0   33.70    1.50
   1  -4   0   30.70    1.60
   1  -4   0   29.30    1.70
   1  -4   0   30.00    1.70
   1  -4   0   31.50    1.40
   1  -4   0   28.50    1.60
  -1  -4   0   32.50    1.60
   1   4   0   29.10    1.70
  -1   4   0   30.70    1.60
  -1   4   0   29.00    1.40
   1   4   0   32.80    1.50
   1   4   0   34.00    1.60
   1   4   0   30.50    1.70
  -1   4   0   33.50    1.60
  -1   4   0   30.50    1.70
  -1   4   0   31.60    1.50
   1   4   0   34.80    1.80
   1   4   0   30.40    1.50
  -1   4   0   32.20    1.80
   2  -4   0  489.45   18.70
  -2  -4   0  402.06   18.60
   2  -4   0  464.75   18.70
   2  -4   0  441.36   18.80
   2  -4   0  433.26   18.40
   2  -4   0  476.45   18.80
  -2  -4   0  430.56   18.50
  -2   4   0  452.85   18.70
  -2   4   0  460.65   18.80
   2   4   0  448.86   18.40
   2   4   0  480.25   18.90
   2   4   0  478.25   18.60
  -2   4   0  455.25   18.80
   2   4   0  465.05   18.60
   2   4   0  424.56   18.50
  -2   4   0  467.35   18.70
  -2   4   0  443.76   18.50
  -3  -4   0   18.60    1.30
   3  -4   0   19.30    1.30
   3  -4   0   17.60    1.30
   3  -4   0   17.30    1.00
  -3  -4   0   16.20    1.20
   3  -4   0   15.80    1.30
   3  -4   0   17.20    1.20
  -3  -4   0   17.70    1.00
   3   4   0   19.30    1.10
  -3   4   0   17.00    1.10
  -3   4   0   17.10    1.90
   3   4   0   16.50    1.00
   3   4   0   15.30    0.90
  -3   4   0   18.30    1.20
  -3   4   0   15.80    1.30
   3   4   0   17.50    1.40
  -4  -4   0    2.50    0.60
  -4  -4   0    2.70    0.40
   4  -4   0    2.90    0.50
   4  -4   0    1.90    0.30
   4  -4   0    2.00    0.40
  -4  -4   0    2.10    0.50
   4  -4   0    2.50    0.50
   4  -4   0    2.40    0.50
   4   4   0    1.60    0.60
  -4   4   0    2.50    0.50
   4   4   0    2.30    0.30
   4   4   0    2.40    0.50
   4   4   0    2.30    0.40
  -4   4   0    1.80    0.40
   5  -4   0    1.50    0.30
  -5  -4   0    1.80    0.50
   5  -4   0    2.10    0.50
  -5  -4   0    1.80    0.60
   5  -4   0    1.20    0.40
  -5  -4   0    1.80    0.30
   5  -4   0    1.20    0.40
   5   4   0    1.50    0.40
   5   4   0    1.60    0.30
   5   4   0    1.70    0.60
  -5   4   0    1.50    0.40
  -5   4   0    1.50    0.40
   5   4   0    1.30    0.40
   6  -4   0   26.40    1.90
   6  -4   0   27.40    1.80
  -6  -4   0   32.90    2.00
  -6  -4   0   29.30    2.10
   6  -4   0   27.80    1.90
   6  -4   0   29.10    1.80
   6  -4   0   29.30    1.60
  -6  -4   0   27.30    1.60
  -6   4   0   29.70    1.80
   6   4   0   23.80    1.80
   6   4   0   27.50    2.10
   6   4   0   30.00    1.60
  -6   4   0   29.70    1.90
   6   4   0   27.60    1.60
   7  -4   0   21.50    1.60
   7  -4   0   24.00    1.60
  -7  -4   0   18.90    1.80
   7  -4   0   20.20    1.70
   7  -4   0   24.00    1.70
  -7  -4   0   24.80    1.80
   7  -4   0   23.80    1.40
  -7  -4   0   22.10    1.40
  -7   4   0   19.90    1.60
   7   4   0   20.30    1.70
  -7   4   0   20.60    1.50
   7   4   0   20.00    1.40
   7   4   0   20.10    1.90
   7   4   0   20.80    1.40
   8  -4   0   30.20    2.10
   8  -4   0   30.40    2.00
  -8  -4   0   34.00    2.40
   8  -4   0   33.60    2.30
  -8  -4   0   27.80    1.80
   8  -4   0   30.90    1.80
   8  -4   0   31.60    2.10
  -8  -4   0   33.40    2.20
  -8   4   0   31.70    2.20
   8   4   0   33.00    1.80
   8   4   0   29.10    1.90
  -8   4   0   30.70    1.60
  -8   4   0   27.70    1.90
   8   4   0   29.40    2.20
   8   4   0   30.00    2.40
   9  -4   0   60.79    3.40
   9  -4   0   62.19    3.50
   9  -4   0   61.89    3.30
   9  -4   0   60.49    3.10
  -9  -4   0   58.29    3.00
   9  -4   0   58.69    3.20
  -9  -4   0   52.19    3.40
  -9   4   0   57.59    3.10
   9   4   0   59.99    3.60
   9   4   0   59.09    3.80
  -9   4   0   55.29    3.40
   9   4   0   59.69    3.00
   9   4   0   61.89    3.20
 -10  -4   0   18.90    1.40
  10  -4   0   15.00    1.60
  10  -4   0   17.80    1.60
  10  -4   0   16.80    1.50
  10  -4   0   18.50    1.90
 -10  -4   0   20.70    1.80
 -10  -4   0   15.10    1.80
  10  -4   0   18.70    1.90
  10   4   0   17.80    2.00
  10   4   0   18.10    2.00
 -10   4   0   16.50    1.50
  10   4   0   17.60    1.50
  10   4   0   19.10    1.70
 -10   4   0   16.60    1.80
 -10   4   0   18.20    1.30
  11  -4   0   62.79    3.60
 -11  -4   0   53.39    3.60
 -11  -4   0   56.59    3.10
  11  -4   0   55.39    3.20
  11  -4   0   63.59    3.80
 -11  -4   0   62.09    3.50
  11   4   0   54.69    3.90
 -11   4   0   59.19    3.60
  11   4   0   55.69    3.30
 -11   4   0   55.99    3.10
  11   4   0   61.69    3.50
 -11   4   0   55.89    2.90
  12  -4   0   21.50    1.70
 -12  -4   0   20.60    1.60
 -12  -4   0   18.30    2.10
  12  -4   0   17.60    2.20
  12  -4   0   17.90    2.10
  12   4   0   19.40    2.30
 -12   4   0   17.30    1.70
  12   4   0   23.10    2.30
  12   4   0   18.20    1.70
 -12   4   0   15.60    1.40
 -12   4   0   17.90    2.00
  12   4   0   21.50    1.90
  13  -4   0    8.30    1.40
  13  -4   0   11.70    1.40
  13  -4   0    9.70    1.40
 -13   4   0   13.90    1.80
  13   4   0    7.70    1.50
  13   4   0    8.80    1.10
 -14  -4   0    0.40    0.70
 -14  -4   0    1.10    0.70
  14  -4   0   -0.30    0.70
 -14  -4   0    0.10    0.50
  14  -4   0    0.20    0.80
  14  -4   0   -0.60    0.50
 -14   4   0    0.50    0.20
 -14   4   0    1.10    0.70
  14   4   0    0.30    0.50
  14   4   0    0.60    0.90
  14   4   0    1.80    0.90
 -14   4   0    0.00    0.50
  14   4   0    1.30    0.70
 -15  -4   0   10.90    1.70
  15  -4   0    8.50    1.50
  15   4   0    7.70    1.00
 -15   4   0    7.80    1.10
 -15   4   0    7.10    1.60
  15   4   0    6.50    1.50
  15   4   0    8.30    1.40
 -16  -4   0    0.30    0.60
 -16  -4   0    0.00    0.60
  16  -4   0   -2.70    1.00
  16  -4   0   -0.10    1.00
  16  -4   0   -1.20    0.40
 -16   4   0   -1.40    0.60
 -16   4   0   -0.40    0.70
 -16   4   0   -0.70    0.30
  16   4   0    0.00    1.00
   0  -5   0    0.20    0.30
   0  -5   0    0.20    0.30
   0  -5   0    0.10    0.20
   0  -5   0    0.10    0.20
   0   5   0    0.40    0.30
   0   5   0    0.20    0.30
   0   5   0    0.60    0.30
   0   5   0    0.10    0.30
   0   5   0    0.40    0.30
   1  -5   0  152.68    6.80
  -1  -5   0  180.38    7.10
   1  -5   0  165.78    7.10
  -1  -5   0  182.78    7.10
   1  -5   0  170.68    7.00
   1  -5   0  170.58    7.30
  -1  -5   0  168.18    7.00
   1  -5   0  174.08    7.30
   1  -5   0  154.38    7.10
   1   5   0  157.28    7.00
  -1   5   0  165.38    7.30
   1   5   0  166.28    7.30
  -1   5   0  167.98    7.10
  -1   5   0  159.18    7.30
  -1   5   0  153.78    7.00
   1   5   0  181.28    7.10
   1   5   0  170.48    7.30
   1   5   0  168.68    7.30
  -1   5   0  156.18    7.10
  -2  -5   0  136.79    5.80
   2  -5   0  137.09    6.00
   2  -5   0  126.49    5.60
   2  -5   0  138.89    6.00
  -2  -5   0  129.09    5.80
   2  -5   0  146.69    6.00
   2  -5   0  132.49    5.90
   2   5   0  133.69    5.70
  -2   5   0  133.19    5.60
  -2   5   0  131.29    6.10
   2   5   0  137.59    5.80
  -2   5   0  135.29    5.90
  -2   5   0  148.09    5.90
   2   5   0  129.29    6.10
   2   5   0  133.19    5.70
  -2   5   0  129.49    6.10
   3  -5   0  943.61   38.60
  -3  -5   0  942.81   38.30
   3  -5   0  935.81   38.50
   3  -5   0  898.91   38.20
   3  -5   0  974.30   38.60
  -3  -5   0 1042.50   38.60
  -3  -5   0  828.22   38.40
   3  -5   0  938.61   38.60
   3   5   0  954.30   38.30
  -3   5   0  988.90   38.70
  -3   5   0  957.70   38.70
   3   5   0  992.70   38.80
  -3   5   0  957.80   38.40
   3   5   0  922.81   38.20
   3   5   0  902.01   38.10
  -3   5   0  889.21   38.30
  -4  -5   0  304.77   12.80
   4  -5   0  301.67   12.80
   4  -5   0  289.37   12.80
   4  -5   0  291.17   12.40
   4  -5   0  292.07   12.70
  -4  -5   0  290.57   12.50
  -4  -5   0  330.37   12.80
   4  -5   0  315.37   12.80
   4   5   0  302.07   13.00
  -4   5   0  278.77   12.60
   4   5   0  307.37   12.30
  -4   5   0  298.17   12.60
   4   5   0  292.77   12.40
   4   5   0  309.07   12.70
  -4   5   0  302.17   12.80
   5  -5   0  159.08    7.20
  -5  -5   0  175.98    7.40
  -5  -5   0  164.68    6.90
  -5  -5   0  175.38    7.20
   5  -5   0  144.39    7.90
   5  -5   0  155.08    7.20
   5  -5   0  157.28    7.20
   5  -5   0  156.28    6.80
  -5   5   0  154.18    7.00
   5   5   0  148.39    6.80
  -5   5   0  148.29    7.00
   5   5   0  161.28    6.80
   5   5   0  171.48    7.10
   5   5   0  167.98    7.50
  -6  -5   0   80.99    4.40
   6  -5   0   78.59    4.20
   6  -5   0   92.29    4.20
  -6  -5   0   80.39    3.90
   6  -5   0   80.09    4.10
   6  -5   0   81.79    4.10
  -6  -5   0   91.99    4.30
   6  -5   0   85.89    3.80
   6   5   0   87.59    4.10
   6   5   0   84.59    3.90
   6   5   0   86.29    3.80
   6   5   0   83.69    4.50
  -6   5   0   79.49    4.10
  -7  -5   0  955.10   35.80
   7  -5   0  865.11   35.70
   7  -5   0  857.61   35.60
   7  -5   0  891.51   35.80
   7  -5   0  842.22   35.60
  -7  -5   0  841.42   35.90
  -7  -5   0  819.62   35.30
   7  -5   0  873.11   35.30
   7   5   0  874.91   35.20
  -7   5   0  795.12   35.60
   7   5   0  857.21   36.10
   7   5   0  884.61   35.30
  -7   5   0  855.21   35.40
   8  -5   0    7.30    1.00
  -8  -5   0   10.10    1.30
  -8  -5   0    8.90    1.00
   8  -5   0    9.50    1.00
   8  -5   0    8.90    1.20
  -8  -5   0    7.90    1.20
   8  -5   0    6.60    1.00
   8  -5   0    8.30    1.20
   8   5   0    8.70    1.50
   8   5   0   10.10    1.00
   8   5   0    6.50    0.90
  -8   5   0    7.20    1.00
   8   5   0    8.60    1.00
   9  -5   0   18.00    1.80
   9  -5   0   16.60    1.40
  -9  -5   0   18.50    1.70
  -9  -5   0   16.80    1.30
   9  -5   0   16.10    1.60
   9  -5   0   16.50    1.70
   9  -5   0   15.90    1.60
   9   5   0   15.00    1.40
   9   5   0   17.00    2.00
   9   5   0   14.90    1.70
  -9   5   0   16.10    1.60
   9   5   0   18.30    1.40
  -9   5   0   16.80    1.50
 -10  -5   0    5.70    1.00
  10  -5   0    5.30    0.80
  10  -5   0    6.40    1.10
 -10  -5   0    4.50    0.70
  10  -5   0    6.00    1.10
  10  -5   0    4.70    0.80
  10  -5   0    5.00    0.70
 -10  -5   0    6.50    1.20
 -10   5   0    4.70    0.90
 -10   5   0    4.40    0.80
  10   5   0    5.70    0.70
  10   5   0    6.10    0.90
  10   5   0    6.10    1.00
  10   5   0    4.50    1.00
  11  -5   0   35.70    2.80
 -11  -5   0   41.10    2.80
 -11  -5   0   36.90    2.90
  11  -5   0   38.70    2.40
  11  -5   0   38.30    2.90
 -11  -5   0   32.10    2.20
  11   5   0   38.90    2.80
  11   5   0   35.30    2.50
 -11   5   0   34.10    2.30
 -11   5   0   38.70    2.70
  11   5   0   38.40    3.20
  12  -5   0   54.39    3.80
 -12  -5   0   63.89    3.70
 -12  -5   0   55.29    3.70
  12  -5   0   55.89    3.20
  12  -5   0   58.59    4.90
 -12  -5   0   52.99    3.10
  12   5   0   56.09    3.70
  12   5   0   49.30    3.30
  12   5   0   58.09    3.20
 -12   5   0   58.59    3.20
  12   5   0   48.90    3.90
 -12   5   0   55.29    3.60
 -13  -5   0   18.10    2.10
 -13  -5   0   17.50    2.00
 -13  -5   0   20.20    1.70
  13  -5   0   15.00    2.10
  13  -5   0   16.50    1.70
  13  -5   0   17.10    2.10
  13   5   0   18.10    2.10
  13   5   0   15.90    2.20
 -13   5   0   14.20    1.90
 -13   5   0   14.20    1.50
 -14  -5   0    2.80    0.70
 -14  -5   0    4.20    1.00
  14  -5   0    2.20    0.70
 -14  -5   0    2.30    1.00
  14  -5   0    2.80    1.10
  14   5   0    1.70    1.00
 -14   5   0    2.30    0.60
  14   5   0    3.90    1.10
  14   5   0    2.90    0.80
 -15  -5   0   58.99    3.50
  15  -5   0   56.29    4.20
  15  -5   0   59.39    4.40
  15   5   0   61.89    4.30
 -15   5   0   56.69    3.40
   0  -6   0 1079.49   40.60
   0  -6   0 1035.70   40.60
   0  -6   0 1021.60   40.70
   0  -6   0 1004.00   40.50
   0   6   0  959.30   40.80
   0   6   0  955.50   40.70
   0   6   0  969.50   40.90
   0   6   0  973.10   40.60
   0   6   0  965.20   40.50
  -1  -6   0   39.40    2.00
   1  -6   0   35.60    1.70
   1  -6   0   39.00    2.00
   1  -6   0   36.90    2.00
  -1  -6   0   38.10    2.00
   1  -6   0   37.90    1.90
  -1  -6   0   40.50    2.10
  -1  -6   0   42.60    2.10
  -1   6   0   39.50    2.30
   1   6   0   39.20    2.30
  -1   6   0   37.70    2.30
  -1   6   0   39.60    2.10
  -1   6   0   43.10    2.10
   1   6   0   38.50    2.20
   1   6   0   38.40    1.90
   1   6   0   39.60    2.30
  -1   6   0   36.90    2.00
   1   6   0   36.50    2.00
   2  -6   0  370.06   15.30
  -2  -6   0  401.66   15.20
   2  -6   0  388.66   15.20
  -2  -6   0  375.16   15.10
   2  -6   0  351.86   15.20
   2  -6   0  338.07   14.80
   2  -6   0  354.36   15.30
   2   6   0  347.77   15.30
  -2   6   0  349.77   15.40
   2   6   0  364.26   15.30
   2   6   0  350.26   14.90
  -2   6   0  344.27   15.40
  -2   6   0  330.97   15.10
  -2   6   0  393.16   15.20
   2   6   0  380.46   14.90
   2   6   0  400.96   15.20
   2   6   0  339.97   15.40
   3  -6   0   81.79    4.10
   3  -6   0   83.09    3.60
   3  -6   0   81.29    4.00
  -3  -6   0   90.09    4.00
   3  -6   0   83.19    4.10
  -3  -6   0   79.49    3.80
   3  -6   0   87.79    4.00
   3   6   0   82.29    3.70
  -3   6   0   83.49    4.00
  -3   6   0   86.69    4.20
  -3   6   0   89.09    4.00
  -3   6   0   83.99    3.70
   3   6   0   84.29    4.30
   3   6   0   85.29    3.70
  -3   6   0   86.19    4.20
   3   6   0   80.69    3.90
   4  -6   0    1.30    0.40
  -4  -6   0    1.90    0.40
  -4  -6   0    1.80    0.50
   4  -6   0    1.80    0.50
   4  -6   0    2.00    0.50
   4  -6   0    1.20    0.40
   4  -6   0    1.70    0.30
  -4  -6   0    1.40    0.50
  -4   6   0    1.90    0.50
  -4   6   0    2.00    0.50
   4   6   0    1.60    0.40
   4   6   0    1.90    0.40
   4   6   0    1.90    0.60
  -4   6   0    2.00    0.30
   4   6   0    1.70    0.20
  -4   6   0    2.50    0.60
   5  -6   0   14.50    1.40
   5  -6   0   15.20    1.40
  -5  -6   0   17.60    1.50
   5  -6   0   14.10    1.40
  -5  -6   0   14.80    1.10
   5  -6   0   13.70    1.00
  -5  -6   0   12.80    1.40
   5   6   0   14.70    1.20
   5   6   0   15.80    1.10
  -5   6   0   12.40    1.20
   5   6   0   15.60    1.60
  -5   6   0   13.00    1.10
   5   6   0   15.10    0.90
   6  -6   0    2.40    0.50
  -6  -6   0    3.00    0.50
   6  -6   0    3.30    0.70
   6  -6   0    1.60    0.50
  -6  -6   0    2.40    0.60
   6  -6   0    3.70    0.70
  -6  -6   0    4.20    0.80
   6  -6   0    2.60    0.40
  -6   6   0    2.70    0.50
  -6   6   0    2.80    0.90
   6   6   0    3.50    0.60
   6   6   0    2.80    0.80
   6   6   0    2.60    0.40
   6   6   0    3.30    0.50
   7  -6   0    3.50    0.50
  -7  -6   0    4.70    0.80
   7  -6   0    5.20    0.80
  -7  -6   0    5.50    0.90
   7  -6   0    4.40    0.80
  -7  -6   0    4.70    0.60
   7  -6   0    3.80    0.70
   7  -6   0    5.20    0.90
   7   6   0    4.80    1.00
   7   6   0    5.10    0.60
   7   6   0    4.40    0.70
  -7   6   0    4.40    0.70
  -7   6   0    4.50    0.70
   7   6   0    6.00    0.80
   8  -6   0    0.90    0.60
   8  -6   0    2.10    0.40
   8  -6   0    1.90    0.70
  -8  -6   0    2.20    0.80
   8  -6   0    2.10    0.60
  -8  -6   0    2.80    0.60
  -8  -6   0    3.00    0.70
   8  -6   0    2.10    0.60
   8   6   0    2.50    0.70
  -8   6   0    2.40    0.60
   8   6   0    2.30    0.70
   8   6   0    2.70    0.50
  -8   6   0    2.10    0.50
   8   6   0    1.30    0.50
  -9  -6   0   47.80    3.40
   9  -6   0   49.90    3.00
  -9  -6   0   53.39    4.10
   9  -6   0   50.49    3.00
   9  -6   0   54.99    3.10
   9  -6   0   48.90    3.10
   9  -6   0   53.79    3.30
   9   6   0   53.69    2.90
  -9   6   0   51.69    2.90
   9   6   0   44.90    3.50
  -9   6   0   49.30    3.10
   9   6   0   54.69    3.10
  10  -6   0    0.20    0.60
 -10  -6   0   -1.00    0.60
 -10  -6   0    0.30    0.40
  10  -6   0   -0.20    0.30
  10  -6   0    0.00    0.60
  10  -6   0   -0.30    0.50
  10  -6   0    0.80    0.70
 -10  -6   0   -0.10    0.50
 -10   6   0    0.10    0.40
  10   6   0   -0.40    0.20
  10   6   0   -0.30    0.40
  10   6   0    0.20    0.70
  10   6   0   -0.20    0.40
 -10   6   0   -0.40    0.50
  11  -6   0    5.40    1.10
  11  -6   0    6.40    0.80
 -11  -6   0    6.90    1.30
 -11  -6   0    7.10    0.90
  11  -6   0    6.80    1.20
  11   6   0    6.60    1.00
  11   6   0    6.70    1.40
  11   6   0    6.40    1.10
 -11   6   0    6.90    0.90
  12  -6   0   13.20    1.50
 -12  -6   0   14.70    1.40
 -12  -6   0    9.90    1.50
 -12  -6   0   15.50    1.90
  12   6   0   14.60    1.90
  12   6   0   13.10    1.70
 -12   6   0   14.20    1.40
 -13  -6   0   23.50    2.30
  13  -6   0   20.40    2.30
  13  -6   0   20.00    2.40
 -13  -6   0   17.90    1.70
 -13  -6   0   15.10    2.10
  13   6   0   18.90    2.00
 -13   6   0   21.00    1.80
  13   6   0   16.10    2.10
  14  -6   0    8.20    1.40
  14  -6   0    5.30    1.30
 -14  -6   0    9.00    1.70
  14  -6   0    5.00    0.80
  14   6   0    8.80    1.80
 -14   6   0    5.60    0.90
 -15  -6   0   19.40    2.20
  15  -6   0   11.40    1.70
  15  -6   0   18.90    2.60
 -15  -6   0   15.20    1.70
 -15   6   0   16.30    1.90
  15   6   0   12.00    1.80
   0  -7   0    0.50    0.30
   0  -7   0    0.80    0.30
   0  -7   0    0.50    0.30
   0  -7   0    0.30    0.30
   0  -7   0    0.20    0.30
   0   7   0    0.00    0.30
   0   7   0    0.50    0.40
   0   7   0    0.40    0.40
   0   7   0    0.40    0.40
   0   7   0    0.30    0.20
  -1  -7   0    5.70    0.70
  -1  -7   0    5.90    0.70
   1  -7   0    5.50    0.70
   1  -7   0    6.80    0.80
  -1  -7   0    6.70    0.90
   1  -7   0    7.00    0.80
  -1  -7   0    6.10    0.80
   1  -7   0    6.20    0.40
   1   7   0    6.70    1.00
  -1   7   0    6.10    0.80
  -1   7   0    6.90    0.70
   1   7   0    4.40    0.80
  -1   7   0    4.60    0.80
   1   7   0    5.60    0.70
  -1   7   0    6.70    0.80
  -2  -7   0  212.78    8.40
  -2  -7   0  181.38    8.00
  -2  -7   0  198.18    8.20
   2  -7   0  178.68    7.80
   2  -7   0  186.18    8.30
   2  -7   0  202.88    8.20
  -2  -7   0  196.68    8.20
   2  -7   0  194.28    8.20
  -2   7   0  190.38    8.20
  -2   7   0  170.88    8.00
   2   7   0  184.88    8.00
  -2   7   0  197.28    8.20
  -2   7   0  191.28    8.60
   2   7   0  187.48    8.50
  -2   7   0  186.58    8.50
   2   7   0  181.68    8.40
   2   7   0  185.48    8.50
  -3  -7   0    4.50    0.70
   3  -7   0    4.10    0.60
   3  -7   0    5.20    0.60
   3  -7   0    3.80    0.60
   3  -7   0    5.10    0.70
  -3  -7   0    6.00    0.70
  -3   7   0    3.40    0.60
  -3   7   0    5.90    0.80
   3   7   0    3.60    0.60
  -3   7   0    4.00    0.60
   3   7   0    3.10    0.60
   3   7   0    5.60    0.60
  -3   7   0    4.60    0.70
   3   7   0    4.10    0.50
  -4  -7   0  302.17   12.90
   4  -7   0  302.77   13.00
   4  -7   0  301.27   12.90
   4  -7   0  288.77   12.40
   4  -7   0  313.97   12.80
  -4  -7   0  296.77   12.60
   4  -7   0  316.17   13.00
  -4   7   0  294.67   12.80
  -4   7   0  302.37   13.10
   4   7   0  291.77   12.30
   4   7   0  293.97   12.50
   4   7   0  284.27   13.20
  -4   7   0  301.27   12.70
  -4   7   0  308.57   13.10
   4   7   0  306.57   12.70
   5  -7   0  112.29    5.30
  -5  -7   0  116.39    5.00
   5  -7   0  106.29    5.20
   5  -7   0  106.29    4.70
   5  -7   0  100.09    5.20
  -5   7   0  109.19    5.30
   5   7   0  110.89    4.60
   5   7   0  111.89    4.80
  -5   7   0  103.39    4.80
  -5   7   0   98.39    5.00
   5   7   0  106.19    4.90
   5   7   0  113.49    5.70
   6  -7   0  106.39    5.20
  -6  -7   0  104.99    4.90
   6  -7   0  105.19    5.20
  -6  -7   0  120.19    5.40
  -6  -7   0  118.19    5.50
   6  -7   0  107.09    5.20
   6  -7   0  102.19    5.30
   6  -7   0  104.79    4.80
  -6   7   0  101.39    5.30
  -6   7   0  105.39    4.90
   6   7   0  106.99    5.70
   6   7   0  102.09    4.80
   6   7   0  103.09    4.90
  -7  -7   0   39.40    2.70
   7  -7   0   33.30    2.30
   7  -7   0   33.60    1.90
   7  -7   0   31.00    2.20
   7  -7   0   31.70    2.20
  -7  -7   0   29.40    1.90
   7  -7   0   31.10    2.30
   7   7   0   35.50    2.20
  -7   7   0   27.30    1.90
   7   7   0   31.20    2.00
   7   7   0   32.30    2.70
  -7   7   0   31.70    2.00
  -8  -7   0  196.48    8.20
   8  -7   0  169.78    8.10
   8  -7   0  171.28    8.10
   8  -7   0  177.08    7.70
   8  -7   0  158.48    8.10
   8  -7   0  171.98    8.20
   8   7   0  182.48    7.90
   8   7   0  172.28    7.70
   8   7   0  166.68    8.70
  -8   7   0  178.88    7.80
   9  -7   0   28.20    2.30
  -9  -7   0   31.40    2.40
   9  -7   0   25.80    1.80
  -9  -7   0   23.70    2.50
   9  -7   0   28.00    2.10
  -9  -7   0   25.30    1.80
   9  -7   0   25.00    2.10
   9  -7   0   27.30    2.20
   9   7   0   28.80    2.80
  -9   7   0   26.10    1.90
   9   7   0   27.00    1.90
   9   7   0   27.90    2.10
  10  -7   0  151.98    8.00
  10  -7   0  168.08    7.90
  10  -7   0  173.78    7.60
  10  -7   0  169.58    8.00
 -10  -7   0  152.88    7.50
 -10  -7   0  157.28    8.30
  10  -7   0  173.88    8.10
 -10   7   0  168.58    7.60
  10   7   0  173.58    7.60
  10   7   0  164.88    8.70
  10   7   0  179.18    7.90
  11  -7   0    1.90    0.70
 -11  -7   0    1.10    0.90
 -11  -7   0    1.60    0.50
  11  -7   0    1.30    0.50
 -11  -7   0    1.70    0.80
  11  -7   0    2.10    0.80
  11   7   0    0.50    0.80
 -11   7   0    0.70    0.50
  11   7   0    2.20    0.70
  11   7   0    1.50    0.70
  12  -7   0   47.30    2.90
 -12  -7   0   45.90    3.50
  12  -7   0   43.50    3.30
 -12  -7   0   42.90    2.80
 -12  -7   0   52.79    3.40
  12   7   0   41.70    3.10
 -12   7   0   50.49    2.90
  12   7   0   41.40    4.40
 -13  -7   0    6.40    1.20
 -13  -7   0    8.00    1.40
  13  -7   0    8.50    1.40
  13  -7   0    9.90    1.50
  13  -7   0    5.00    0.90
 -13  -7   0    5.30    0.90
  13   7   0    7.10    1.10
  13   7   0    5.40    1.40
  13   7   0    7.50    1.20
 -13   7   0    5.90    0.90
  14  -7   0   11.80    1.50
  14  -7   0   14.20    2.10
 -14  -7   0   19.60    2.30
 -14  -7   0   17.50    1.80
 -14   7   0   17.60    1.80
  14   7   0   15.20    2.20
   0  -8   0   34.50    1.90
   0  -8   0   32.80    1.80
   0  -8   0   31.40    2.00
   0  -8   0   31.80    1.90
   0   8   0   35.70    2.00
   0   8   0   32.70    2.30
   0   8   0   32.70    2.30
   0   8   0   32.70    1.80
   0   8   0   33.70    2.10
   1  -8   0    3.40    0.50
  -1  -8   0    3.30    0.60
  -1  -8   0    3.70    0.60
  -1  -8   0    2.50    0.50
   1  -8   0    4.10    0.60
   1  -8   0    3.80    0.50
   1  -8   0    3.00    0.50
  -1  -8   0    3.30    0.50
   1   8   0    3.20    0.70
  -1   8   0    2.30    0.50
   1   8   0    2.70    0.50
   1   8   0    2.60    0.60
  -1   8   0    2.20    0.60
   1   8   0    3.90    0.70
  -1   8   0    2.00    0.40
   1   8   0    2.50    0.40
  -1   8   0    2.40    0.60
  -1   8   0    2.10    0.40
   2  -8   0    6.40    0.80
   2  -8   0    8.70    0.60
  -2  -8   0    9.20    0.90
   2  -8   0    9.50    0.90
  -2  -8   0    7.70    0.90
   2  -8   0    7.20    0.90
   2  -8   0    6.70    1.00
  -2  -8   0    9.90    1.10
  -2  -8   0    7.50    0.90
   2   8   0    8.50    1.00
  -2   8   0    8.20    0.90
  -2   8   0    7.80    0.80
  -2   8   0   10.60    1.30
  -2   8   0    8.30    1.00
  -2   8   0    9.90    1.40
   2   8   0    8.00    1.20
   2   8   0    8.50    0.80
   3  -8   0   -0.20    0.30
  -3  -8   0    0.00    0.30
  -3  -8   0   -0.40    0.30
  -3  -8   0   -0.20    0.30
   3  -8   0    0.20    0.30
   3  -8   0   -0.10    0.20
   3  -8   0    0.10    0.40
  -3  -8   0   -0.20    0.30
   3   8   0   -0.20    0.40
   3   8   0   -0.10    0.30
  -3   8   0   -0.30    0.40
  -3   8   0    0.00    0.50
   3   8   0    0.10    0.40
  -3   8   0    0.00    0.40
   3   8   0   -0.40    0.40
  -3   8   0   -0.40    0.30
   3   8   0    0.50    0.30
   4  -8   0   66.49    3.20
   4  -8   0   71.89    3.80
  -4  -8   0   66.99    3.70
   4  -8   0   74.59    3.60
   4  -8   0   68.79    3.80
   4  -8   0   74.79    3.80
  -4  -8   0   69.79    3.50
  -4   8   0   70.49    3.60
  -4   8   0   65.49    3.50
  -4   8   0   77.89    4.00
   4   8   0   70.89    3.30
   4   8   0   72.09    4.10
  -4   8   0   73.69    4.00
   4   8   0   73.09    3.80
   4   8   0   65.39    3.20
   4   8   0   66.39    3.50
   4   8   0   72.99    3.80
   5  -8   0   48.40    3.10
   5  -8   0   50.49    2.90
   5  -8   0   47.40    2.40
  -5  -8   0   46.80    2.60
  -5  -8   0   56.09    3.10
  -5  -8   0   52.19    3.10
   5  -8   0   53.59    3.00
   5  -8   0   53.09    3.00
   5   8   0   47.00    3.30
   5   8   0   49.90    3.00
  -5   8   0   51.39    3.10
   5   8   0   48.10    2.50
  -5   8   0   49.99    2.90
   5   8   0   49.20    2.50
   5   8   0   50.49    3.10
  -5   8   0   46.60    2.70
   6  -8   0  338.57   15.00
   6  -8   0  351.66   14.90
   6  -8   0  354.06   15.10
  -6  -8   0  326.17   15.10
   6  -8   0  348.47   14.40
  -6  -8   0  320.97   14.60
   6  -8   0  372.56   15.10
   6   8   0  342.07   14.50
   6   8   0  311.57   14.60
  -6   8   0  358.06   16.50
   6   8   0  344.87   14.50
   6   8   0  383.16   16.20
   7  -8   0  120.69    6.60
  -7  -8   0  140.59    6.60
   7  -8   0  144.69    6.60
   7  -8   0  135.89    6.60
  -7  -8   0  134.39    6.90
   7  -8   0  140.99    6.10
   7  -8   0  138.29    6.60
   7   8   0  136.69    7.30
   7   8   0  142.59    6.20
  -7   8   0  132.19    6.30
   7   8   0  139.49    6.10
   8  -8   0   49.00    3.10
   8  -8   0   46.80    3.20
   8  -8   0   46.00    2.60
   8  -8   0   53.79    3.20
  -8  -8   0   50.79    3.50
  -8  -8   0   48.40    2.80
  -8  -8   0   52.59    3.20
   8  -8   0   45.30    3.20
   8   8   0   49.80    2.70
   8   8   0   52.69    2.80
   8   8   0   49.40    3.70
  -8   8   0   49.90    2.80
  -9  -8   0  101.09    5.10
  -9  -8   0  113.99    6.00
   9  -8   0   99.29    5.00
   9  -8   0  107.59    5.60
   9  -8   0  110.29    5.50
  -9  -8   0  111.79    5.60
   9  -8   0  101.69    5.40
   9  -8   0  108.29    5.50
   9   8   0  103.79    5.00
   9   8   0   98.99    6.10
  10  -8   0   15.40    1.80
  10  -8   0   23.10    2.20
 -10  -8   0   22.20    2.50
  10  -8   0   16.60    1.90
  10  -8   0   21.70    2.10
 -10  -8   0   24.00    1.80
 -10  -8   0   24.90    2.20
  10  -8   0   18.00    1.70
  10   8   0   20.60    1.80
  10   8   0   22.90    1.90
  10   8   0   17.30    2.40
 -11  -8   0  129.79    7.30
  11  -8   0  156.28    7.30
  11  -8   0  133.79    6.50
 -11  -8   0  151.78    7.20
 -11  -8   0  125.49    6.50
  11  -8   0  129.39    7.10
  11   8   0  144.49    6.80
  11   8   0  141.49    6.80
  11   8   0  130.89    8.90
  12  -8   0    4.00    0.80
 -12  -8   0    5.30    1.10
  12  -8   0    4.20    1.00
 -12  -8   0    4.80    0.80
 -12  -8   0    5.00    1.40
  12   8   0    4.70    1.00
  12   8   0    5.40    1.00
  13  -8   0    2.60    0.80
  13  -8   0    3.70    1.10
 -13  -8   0    6.00    1.80
 -14  -8   0   -0.60    0.50
 -14  -8   0    1.00    0.80
  14  -8   0    0.40    0.90
  14   8   0    0.20    0.80
 -14   8   0   -0.30    0.60
   0  -9   0   -0.20    0.40
   0  -9   0    0.50    0.40
   0  -9   0    0.00    0.40
   0  -9   0    0.40    0.30
   0   9   0    0.20    0.40
   0   9   0    0.20    0.50
   0   9   0    0.20    0.30
   0   9   0    0.10    0.50
   0   9   0   -0.10    0.40
   1  -9   0  201.78    8.80
   1  -9   0  191.78    8.70
   1  -9   0  184.08    8.90
  -1  -9   0  202.88    8.80
  -1  -9   0  220.28    9.00
  -1  -9   0  201.68    8.90
   1  -9   0  211.58    8.80
  -1  -9   0  199.48    8.80
   1   9   0  196.28    9.30
  -1   9   0  211.18    9.40
  -1   9   0  202.48    9.30
  -1   9   0  205.98    8.70
   1   9   0  200.28    9.20
   1   9   0  204.98    8.60
   1   9   0  198.78    9.30
  -2  -9   0   11.60    1.20
   2  -9   0   10.90    1.10
  -2  -9   0    8.80    1.00
   2  -9   0    8.30    0.90
   2  -9   0   11.40    0.70
  -2  -9   0   10.90    1.20
   2  -9   0    9.60    1.20
   2  -9   0   12.10    1.10
  -2  -9   0   11.70    1.30
   2   9   0    8.50    1.10
  -2   9   0   10.60    1.00
   2   9   0   10.30    1.00
   2   9   0   11.40    1.50
   2   9   0   10.40    1.50
  -2   9   0    7.80    1.10
  -2   9   0   11.60    1.60
   3  -9   0   44.50    2.80
   3  -9   0   48.30    2.20
  -3  -9   0   39.90    2.70
  -3  -9   0   52.29    2.50
  -3  -9   0   46.10    2.60
   3  -9   0   46.00    2.60
   3  -9   0   49.10    2.60
  -3  -9   0   52.49    2.90
   3   9   0   47.70    3.10
   3   9   0   40.60    2.50
   3   9   0   46.30    3.00
  -3   9   0   48.70    2.60
  -3   9   0   45.80    3.00
  -3   9   0   45.90    3.10
   3   9   0   46.80    3.00
   3   9   0   46.20    2.30
  -4  -9   0   11.50    1.40
   4  -9   0   10.10    1.30
  -4  -9   0   10.00    1.10
  -4  -9   0    9.90    1.40
   4  -9   0    8.90    0.80
  -4  -9   0   10.50    1.00
  -4   9   0    7.20    1.10
   4   9   0    7.00    1.00
   4   9   0    8.90    1.60
   4   9   0   10.40    0.90
  -4   9   0    7.80    1.20
   4   9   0    8.70    1.00
  -4   9   0   10.40    1.20
   4   9   0   11.20    1.50
  -5  -9   0   28.40    2.30
  -5  -9   0   29.10    2.20
   5  -9   0   31.10    2.10
  -5  -9   0   32.60    2.00
   5  -9   0   27.40    2.20
   5  -9   0   30.90    2.20
   5  -9   0   27.70    1.60
   5   9   0   28.10    2.30
   5   9   0   29.30    3.30
  -5   9   0   24.30    2.10
   5   9   0   29.30    2.60
   5   9   0   28.20    1.70
  -5   9   0   31.20    2.40
   6  -9   0    0.40    0.30
   6  -9   0    0.20    0.50
   6  -9   0    1.20    0.60
  -6  -9   0    0.50    0.50
   6  -9   0    1.00    0.50
  -6  -9   0    1.50    0.80
   6  -9   0    0.80    0.60
  -6  -9   0    0.10    0.50
  -6   9   0    0.00    0.20
   6   9   0    0.40    0.40
  -6   9   0    0.60    0.60
   6   9   0   -0.30    0.30
   6   9   0    0.10    0.40
   6   9   0    0.90    0.70
   6   9   0    1.30    0.60
   6   9   0    0.30    0.70
   7  -9   0    7.30    1.10
   7  -9   0    8.40    1.10
   7  -9   0    9.00    1.10
  -7  -9   0    9.20    1.50
  -7  -9   0   10.70    1.20
   7  -9   0   11.60    1.60
  -7  -9   0   11.30    1.60
   7  -9   0    6.80    1.10
   7   9   0    7.60    1.40
   7   9   0   10.90    1.20
   7   9   0   11.20    1.10
   7   9   0   13.00    1.70
  -7   9   0    7.60    1.10
   8  -9   0    0.60    1.00
   8  -9   0   -1.10    0.50
  -8  -9   0    0.10    0.40
   8  -9   0    0.60    0.70
  -8  -9   0    1.50    0.90
  -8  -9   0    0.50    0.60
   8  -9   0   -0.60    0.60
   8   9   0    0.40    0.50
   8   9   0    0.00    0.50
  -8   9   0   -0.40    0.60
   8   9   0   -0.10    0.60
   9  -9   0    0.40    0.60
   9  -9   0    1.00    0.60
   9  -9   0   -0.30    0.40
   9  -9   0    0.60    0.70
   9  -9   0    0.90    0.70
  -9  -9   0    0.40    0.60
  -9  -9   0    1.40    0.50
  -9  -9   0    1.70    0.90
   9   9   0    0.60    0.50
   9   9   0    0.10    0.70
   9   9   0    0.90    0.60
 -10  -9   0    0.00    0.40
  10  -9   0   -0.10    0.60
  10  -9   0    0.90    0.70
 -10  -9   0    0.20    0.60
 -10  -9   0   -1.60    0.90
  10  -9   0   -0.40    0.40
  10  -9   0   -0.70    0.50
  10   9   0    0.20    0.50
  10   9   0   -0.30    0.50
  10   9   0    0.50    0.80
  11  -9   0    5.00    1.10
 -11  -9   0    7.00    1.80
 -11  -9   0    4.30    0.80
  11  -9   0    4.60    0.70
  11  -9   0    5.80    1.10
 -11  -9   0    5.10    1.00
  11   9   0    3.60    1.20
  11   9   0    6.30    0.90
  11   9   0    6.60    1.00
 -12  -9   0    5.60    1.70
  12  -9   0    5.50    1.60
  12  -9   0    6.40    1.30
 -12  -9   0    4.80    1.40
  12   9   0    7.20    1.10
  13  -9   0   -0.10    0.90
  13  -9   0   -2.20    0.80
 -13  -9   0   -0.60    0.60
 -13  -9   0   -0.80    0.50
 -13   9   0   -0.90    0.50
  13   9   0   -0.30    0.60
   0 -10   0  801.22   34.50
   0 -10   0  831.92   34.40
   0 -10   0  849.22   34.40
   0  10   0  842.12   35.00
   0  10   0  824.12   34.10
   0  10   0  859.41   35.00
  -1 -10   0   -0.60    0.40
   1 -10   0    0.20    0.40
  -1 -10   0   -0.50    0.40
   1 -10   0    0.80    0.40
  -1 -10   0   -0.60    0.40
  -1 -10   0    0.10    0.50
   1 -10   0    0.00    0.40
   1 -10   0    0.20    0.40
   1  10   0   -0.70    0.40
  -1  10   0    0.60    0.40
  -1  10   0    0.50    0.60
   1  10   0    0.80    0.70
  -1  10   0   -0.40    0.20
  -1  10   0    1.00    0.60
   1  10   0    0.50    0.70
   1  10   0   -0.10    0.40
   2 -10   0  105.19    4.80
  -2 -10   0  102.89    4.90
   2 -10   0  101.39    4.90
   2 -10   0  100.29    4.60
   2 -10   0   99.89    4.20
  -2 -10   0  102.99    4.90
  -2 -10   0   91.19    4.60
  -2 -10   0  100.39    4.80
   2  10   0   87.69    4.40
   2  10   0   98.69    5.30
   2  10   0   92.09    5.20
   2  10   0   98.79    5.20
  -2  10   0   94.99    5.30
  -2  10   0   94.39    5.30
  -2  10   0   94.59    4.60
  -3 -10   0    0.10    0.40
   3 -10   0    0.10    0.40
  -3 -10   0    0.10    0.40
   3 -10   0    0.00    0.40
   3 -10   0    0.70    0.40
  -3 -10   0    0.50    0.50
   3 -10   0    0.30    0.30
  -3 -10   0    0.50    0.60
  -3  10   0   -0.10    0.20
   3  10   0    0.30    0.60
   3  10   0    0.30    0.40
  -3  10   0    0.20    0.70
   3  10   0    0.40    0.50
   3  10   0   -0.20    0.50
  -3  10   0   -0.60    0.50
  -3  10   0    0.30    0.60
   4 -10   0   43.00    2.70
  -4 -10   0   54.59    2.90
  -4 -10   0   46.60    2.60
   4 -10   0   43.50    2.90
  -4 -10   0   46.80    2.90
   4 -10   0   45.70    2.80
   4 -10   0   46.00    2.30
  -4 -10   0   49.30    3.00
   4  10   0   54.19    4.80
  -4  10   0   48.60    3.30
   4  10   0   47.30    2.40
  -4  10   0   41.00    2.70
  -4  10   0   46.90    3.30
   4  10   0   46.60    3.20
  -5 -10   0    0.80    0.70
  -5 -10   0    1.00    0.50
  -5 -10   0    1.50    0.50
   5 -10   0    1.40    0.50
   5 -10   0    1.80    0.60
   5 -10   0    0.90    0.30
  -5 -10   0    1.40    0.70
  -5  10   0    1.10    0.60
  -5  10   0    0.20    0.80
   5  10   0    2.10    0.70
   5  10   0    1.00    0.70
   5  10   0    1.10    0.50
   5  10   0    0.40    0.60
  -6 -10   0   24.20    2.10
   6 -10   0   22.50    1.90
  -6 -10   0   23.20    1.80
   6 -10   0   19.60    2.00
   6 -10   0   23.20    1.50
  -6 -10   0   22.60    2.20
   6  10   0   23.10    2.20
   6  10   0   24.30    2.20
   6  10   0   22.60    1.60
   6  10   0   20.10    2.40
  -6  10   0   20.50    1.90
  -7 -10   0   31.50    2.40
   7 -10   0   28.30    2.20
  -7 -10   0   22.00    2.50
   7 -10   0   26.90    2.10
  -7 -10   0   26.40    2.00
   7 -10   0   26.80    1.80
   7 -10   0   27.00    2.30
   7  10   0   26.90    2.80
   7  10   0   31.30    2.50
   7  10   0   28.30    1.90
   7  10   0   27.10    2.40
  -7  10   0   25.10    2.20
  -8 -10   0   15.70    1.80
   8 -10   0   14.70    1.30
   8 -10   0   14.10    1.80
  -8 -10   0   11.20    1.60
  -8 -10   0   13.90    1.40
   8 -10   0   15.40    1.70
   8 -10   0   14.90    1.70
   8 -10   0   13.30    1.70
   8  10   0   11.60    1.40
   8  10   0   14.10    1.80
   8  10   0   13.20    2.10
   8  10   0   14.90    1.80
   9 -10   0    0.80    0.60
   9 -10   0    0.60    0.60
  -9 -10   0    0.60    0.50
  -9 -10   0    0.40    0.60
  -9 -10   0   -0.70    0.80
   9 -10   0    0.50    0.50
   9 -10   0   -0.50    0.50
   9 -10   0   -1.10    0.50
   9  10   0   -0.40    0.60
   9  10   0   -0.40    0.50
  -9  10   0    0.20    0.60
   9  10   0   -0.40    0.20
   9  10   0   -0.30    0.70
   9  10   0    1.10    0.70
  10 -10   0   -0.30    0.50
 -10 -10   0   -1.10    0.90
  10 -10   0   -1.20    0.50
 -10 -10   0   -0.60    0.40
 -10 -10   0    0.80    0.70
  10 -10   0   -0.60    0.60
  10  10   0   -0.20    0.70
  10  10   0   -0.50    0.70
  10  10   0   -0.60    0.50
 -10  10   0   -0.40    0.20
  10  10   0   -0.20    0.60
  11 -10   0   -0.90    0.50
 -11 -10   0   -0.70    0.90
  11 -10   0   -0.10    0.60
 -11 -10   0    1.20    1.10
  11 -10   0    0.00    0.80
  11  10   0   -0.70    0.70
  11  10   0   -0.10    0.40
 -11  10   0   -0.60    0.40
  11  10   0   -1.10    0.60
 -12 -10   0    0.20    0.70
  12 -10   0    0.20    0.90
 -12 -10   0   -1.00    0.50
  12 -10   0   -0.60    0.60
  12 -10   0   -1.40    0.90
  12  10   0   -1.00    0.70
 -12  10   0   -0.80    0.40
   0 -11   0    0.50    0.40
   0 -11   0    0.90    0.50
   0  11   0   -0.30    0.60
   0  11   0    0.80    0.70
   0  11   0    0.50    0.40
  -1 -11   0    0.80    0.50
   1 -11   0    0.00    0.40
  -1 -11   0    0.40    0.50
   1 -11   0    1.40    0.50
  -1 -11   0    1.10    0.50
  -1 -11   0    1.20    0.70
  -1  11   0    0.90    0.40
   1  11   0    0.30    0.60
   1  11   0    0.60    0.70
   1  11   0    0.40    0.30
  -1  11   0   -0.40    0.50
  -1  11   0    0.80    0.80
   2 -11   0    0.90    0.50
   2 -11   0    1.10    0.60
  -2 -11   0    1.50    0.60
  -2 -11   0    1.00    0.60
   2 -11   0    1.20    0.50
  -2 -11   0    1.80    0.60
  -2 -11   0    1.40    0.50
  -2  11   0    0.60    0.70
   2  11   0    0.80    0.70
   2  11   0    0.90    0.60
  -2  11   0    0.50    0.40
   2  11   0    0.30    0.40
  -2  11   0    0.50    0.70
  -3 -11   0    6.10    0.90
  -3  11   0    4.90    1.00
  -3  11   0    9.30    1.50
  -3  11   0    4.70    0.70
   3  11   0    2.80    1.50
   3  11   0    5.40    1.00
   3  11   0    8.00    1.30
  -4 -11   0    4.10    0.90
  -4 -11   0    4.10    0.70
   4 -11   0    3.30    0.80
  -4 -11   0    4.10    0.70
   4 -11   0    4.60    0.80
   4 -11   0    3.90    0.80
   4 -11   0    3.40    0.40
  -4  11   0    3.50    0.90
  -4  11   0    4.80    1.10
   4  11   0    4.40    1.10
   4  11   0    3.90    1.00
   4  11   0    3.20    0.50
   4  11   0    2.80    0.80
  -4  11   0    3.00    0.70
   5 -11   0  125.99    6.10
  -5 -11   0  129.49    6.10
   5 -11   0  112.89    6.30
   5 -11   0  127.89    5.60
   5 -11   0  132.09    6.10
  -5 -11   0  124.79    5.90
  -5 -11   0  116.99    6.40
  -5 -11   0  137.59    6.40
  -5  11   0  123.69    6.00
  -5  11   0  130.69    6.70
   5  11   0  119.59    6.90
   5  11   0  136.19    6.70
   5  11   0  123.89    6.60
   5  11   0  126.39    5.70
   6 -11   0   10.60    1.10
  -6 -11   0    9.70    1.50
   6 -11   0    9.40    1.70
  -6 -11   0   11.10    1.40
   6  11   0    7.00    1.30
   6  11   0    7.80    1.10
  -6  11   0    7.10    1.00
   6  11   0    9.20    1.40
  -7 -11   0   49.60    2.90
  -7 -11   0   47.90    3.00
  -7 -11   0   45.70    3.60
   7 -11   0   54.09    3.20
   7 -11   0   48.90    2.70
  -7 -11   0   53.99    3.40
   7 -11   0   49.30    3.40
   7  11   0   47.30    3.40
   7  11   0   55.69    3.60
   7  11   0   46.80    3.80
   7  11   0   47.80    2.70
  -7  11   0   45.60    3.00
  -8 -11   0   25.90    2.60
  -8 -11   0   29.30    2.20
  -8 -11   0   29.30    2.60
   8 -11   0   27.50    1.90
   8 -11   0   30.30    2.40
   8 -11   0   25.10    2.30
   8  11   0   29.40    2.60
   8  11   0   30.50    2.70
   8  11   0   26.50    2.90
   8  11   0   27.30    1.90
  -8  11   0   22.70    2.20
  -9 -11   0   19.30    1.80
   9 -11   0   18.70    2.10
   9 -11   0   17.80    1.60
  -9 -11   0   13.90    1.90
  -9 -11   0   20.90    2.20
   9 -11   0   18.00    2.10
  -9  11   0   15.90    1.90
   9  11   0   17.30    2.20
   9  11   0   17.30    2.00
   9  11   0   18.10    1.50
 -10 -11   0   69.69    5.30
  10 -11   0   57.89    3.40
 -10 -11   0   62.49    4.80
  10 -11   0   59.99    4.00
 -10 -11   0   64.59    4.50
  10 -11   0   62.89    3.90
  10  11   0   64.49    4.00
  10  11   0   56.19    3.70
  10  11   0   62.39    4.10
 -10  11   0   49.70    3.80
 -11 -11   0    2.90    0.90
  11 -11   0    3.20    1.10
 -11 -11   0    1.10    0.70
  11 -11   0    1.40    0.70
  11 -11   0    0.20    0.90
  11  11   0    1.40    0.90
   0 -12   0    9.60    1.30
   0 -12   0   10.90    1.40
   0 -12   0    8.50    1.20
   0  12   0    6.20    1.10
   0  12   0    7.30    1.40
   0  12   0    8.80    1.00
  -1 -12   0    2.10    0.80
   1 -12   0    1.90    0.50
  -1 -12   0    1.60    0.70
   1 -12   0    2.60    0.70
  -1 -12   0    1.90    0.60
   1 -12   0    3.50    0.80
  -1  12   0    1.40    0.50
   1  12   0    2.90    0.90
  -1  12   0    2.80    1.00
   1  12   0    1.60    0.50
   1  12   0    2.60    0.80
  -1  12   0    1.90    0.90
  -2 -12   0    4.90    0.90
  -2 -12   0    4.40    1.00
   2 -12   0    3.90    0.70
   2 -12   0    4.50    0.90
  -2 -12   0    4.50    0.90
  -2 -12   0    5.40    0.80
  -2  12   0    4.30    0.70
  -2  12   0    3.10    0.90
  -2  12   0    3.80    1.00
   2  12   0    4.60    1.00
   2  12   0    4.10    0.60
   2  12   0    5.40    1.10
  -3 -12   0   23.30    2.00
  -3 -12   0   25.30    2.20
   3 -12   0   23.00    1.90
  -3 -12   0   24.00    1.90
   3 -12   0   23.00    1.80
  -3 -12   0   25.30    2.20
   3 -12   0   25.70    2.10
  -3  12   0   28.50    2.70
   3  12   0   26.70    1.60
   3  12   0   28.80    2.60
  -3  12   0   29.00    2.70
   3  12   0   25.90    2.60
  -3  12   0   25.60    1.80
   4 -12   0   11.70    2.00
  -4 -12   0   16.40    1.70
   4 -12   0   17.70    1.20
  -4 -12   0   17.80    1.90
   4 -12   0   19.80    2.20
   4 -12   0   16.80    1.70
  -4 -12   0   16.00    1.90
  -4 -12   0   17.90    2.10
  -4  12   0   16.70    2.20
   4  12   0   19.00    2.30
  -4  12   0   19.50    2.30
  -4  12   0   13.40    1.50
   4  12   0   17.40    2.20
   4  12   0   15.30    1.30
   5 -12   0   74.89    4.20
  -5 -12   0   71.79    3.90
   5 -12   0   63.59    3.70
   5 -12   0   71.19    3.40
  -5 -12   0   64.99    4.20
  -5 -12   0   71.49    3.80
  -5 -12   0   73.39    4.20
   5 -12   0   67.99    3.90
  -5  12   0   76.49    4.60
   5  12   0   62.59    4.50
  -5  12   0   66.19    3.70
   5  12   0   71.39    4.50
   5  12   0   71.09    4.50
   5  12   0   69.39    3.40
  -6 -12   0    2.70    0.80
  -6 -12   0    0.60    0.50
   6 -12   0    2.80    0.90
   6 -12   0    1.60    0.50
  -6 -12   0    2.90    0.60
  -6 -12   0    0.80    0.90
   6 -12   0    2.60    0.70
   6 -12   0    2.00    0.70
   6  12   0    1.30    0.90
   6  12   0    2.10    0.50
   6  12   0    2.20    0.90
   6  12   0    1.90    1.00
  -6  12   0    1.80    0.70
  -7 -12   0   55.79    3.70
  -7 -12   0   51.79    3.20
   7 -12   0   51.79    2.90
  -7 -12   0   48.70    3.90
   7 -12   0   51.39    3.40
   7 -12   0   63.39    3.50
  -7 -12   0   62.09    3.40
   7 -12   0   52.19    3.60
   7  12   0   54.39    3.90
   7  12   0   48.40    4.30
  -7  12   0   59.89    3.40
   7  12   0   49.00    3.70
   7  12   0   54.89    3.90
  -8 -12   0   -0.60    1.00
   8 -12   0    0.50    0.50
  -8 -12   0    1.30    0.60
   8 -12   0    1.90    0.80
   8 -12   0    1.10    0.80
   8 -12   0    2.30    0.80
  -8 -12   0    1.90    0.70
  -8 -12   0    2.50    0.80
   8  12   0    0.50    0.80
  -8  12   0   -0.10    0.70
   8  12   0    2.80    1.10
   8  12   0    1.50    1.10
   8  12   0    2.40    0.70
  -9 -12   0   28.40    3.10
   9 -12   0   25.90    2.10
  -9 -12   0   36.50    3.00
   9 -12   0   26.20    2.40
   9 -12   0   30.80    2.70
   9  12   0   27.80    3.00
   9  12   0   32.10    2.90
  -9  12   0   23.20    2.40
   0 -13   0    0.30    0.60
   0 -13   0    0.60    0.50
   0  13   0    0.20    0.80
   0  13   0   -0.40    0.30
   0  13   0   -0.70    0.60
  -1 -13   0   42.90    2.80
  -1 -13   0   40.10    3.00
   1 -13   0   34.50    3.10
  -1 -13   0   34.80    2.50
   1 -13   0   38.60    2.60
  -1  13   0   36.80    3.20
  -1  13   0   37.00    3.20
   1  13   0   40.00    3.30
   1  13   0   40.00    3.20
   2 -13   0    8.00    1.10
  -2 -13   0    7.80    1.20
   2 -13   0    8.00    1.20
  -2 -13   0    5.90    0.90
  -2 -13   0    8.50    1.50
  -2  13   0    7.50    1.30
  -2  13   0    4.60    1.10
   2  13   0    5.30    1.30
   2  13   0    5.40    1.10
  -3 -13   0    4.10    0.80
  -3 -13   0    5.60    1.00
   3 -13   0    4.40    0.70
  -3 -13   0    4.90    1.00
  -3 -13   0    4.80    0.90
   3 -13   0    5.50    1.00
   3 -13   0    4.60    1.00
  -3  13   0    5.50    1.30
  -3  13   0    3.40    1.10
   3  13   0    4.90    1.30
   3  13   0    4.80    1.20
  -4 -13   0   31.40    2.60
  -4 -13   0   32.70    2.40
   4 -13   0   36.20    2.70
  -4 -13   0   35.60    2.80
  -4 -13   0   34.70    2.50
   4 -13   0   33.50    2.40
  -4  13   0   30.30    3.00
  -4  13   0   27.00    2.80
   4  13   0   29.90    2.90
   4  13   0   29.00    2.90
   5 -13   0    0.10    0.60
   5 -13   0    0.00    0.40
  -5 -13   0   -0.20    0.60
  -5 -13   0   -0.10    0.70
  -5 -13   0   -0.50    0.60
   5 -13   0   -1.00    0.50
  -5  13   0    0.60    0.90
   5  13   0   -0.70    0.80
   5  13   0   -0.40    0.40
  -5  13   0   -0.10    0.40
   5  13   0   -1.10    0.40
   6 -13   0    2.90    0.80
   6 -13   0    3.40    1.00
  -6 -13   0    2.20    0.90
  -6 -13   0    2.70    0.80
   6 -13   0    0.50    0.70
  -6 -13   0    0.30    1.00
   6 -13   0    1.10    0.50
   6  13   0   -0.60    0.90
  -6  13   0   -0.10    0.80
   6  13   0    1.60    0.90
   6  13   0    0.60    0.50
   6  13   0    2.00    1.00
   6  13   0    0.90    0.60
  -7 -13   0   -1.10    0.50
  -7 -13   0   -0.40    0.70
  -7 -13   0   -2.40    1.00
   7  13   0    0.20    1.00
   7  13   0   -0.50    0.70
   8 -13   0    4.40    1.10
  -8 -13   0    2.50    0.80
  -8 -13   0    4.30    1.50
   8 -13   0    5.50    1.30
  -8 -13   0    2.10    1.40
   8 -13   0    2.50    0.60
   8 -13   0    4.80    1.00
  -8 -13   0    3.60    0.90
   8  13   0    3.60    1.90
   8  13   0    1.50    1.10
  -8  13   0    1.10    0.80
   0 -14   0   18.30    1.90
   0 -14   0   16.50    1.80
   0  14   0   10.60    1.70
   0  14   0   12.50    2.00
   1 -14   0    0.60    0.60
   1 -14   0    0.10    0.60
  -1 -14   0   -0.10    0.60
  -1 -14   0   -0.20    0.60
  -1 -14   0   -0.50    0.60
   1  14   0   -1.40    0.70
   1  14   0    0.10    0.80
   1  14   0   -1.00    0.40
  -1  14   0    0.60    0.80
  -1  14   0   -0.70    1.00
  -2 -14   0    8.30    1.20
   2 -14   0    7.80    1.20
  -2 -14   0    9.60    1.30
   2  14   0    5.20    1.30
  -2  14   0    5.50    1.40
  -2  14   0    5.60    1.20
   2  14   0    6.20    1.50
   3 -14   0    2.40    0.80
  -3 -14   0    1.00    0.70
  -3 -14   0    1.10    0.70
  -3 -14   0    1.60    0.90
   3 -14   0    1.10    0.70
   3  14   0   -0.30    0.90
  -3  14   0   -0.20    0.80
  -3  14   0    0.30    0.80
   3  14   0    0.90    1.00
   4 -14   0   21.00    2.30
   4 -14   0   23.40    2.00
   4 -14   0   21.20    2.20
  -4 -14   0   20.80    2.10
  -4 -14   0   19.30    2.20
  -4 -14   0   21.30    2.00
  -4 -14   0   21.90    2.50
  -4  14   0   27.70    3.40
   4  14   0   23.80    2.80
  -5 -14   0   -0.70    0.60
  -5 -14   0   -0.10    0.90
  -5 -14   0   -0.40    0.60
   5 -14   0   -1.50    0.60
   5 -14   0   -1.40    0.50
  -5 -14   0   -0.60    0.70
   5  14   0   -1.70    0.80
   5  14   0   -1.20    0.80
  16   0  -1    0.50    1.60
  16   0  -1   -0.90    0.70
 -15   0   1   -0.60    0.40
 -15   0   1   -0.50    0.50
  15   0  -1   -0.10    0.80
  15   0  -1   -0.30    0.50
 -15   0   1    0.10    0.60
  15   0  -1   -0.70    0.60
  15   0  -1   -1.50    0.60
 -14   0   1   -0.70    0.50
 -14   0   1   -0.70    0.50
  14   0  -1   -0.50    0.40
  14   0  -1   -0.20    0.50
  14   0  -1   -0.60    0.70
  14   0  -1    0.40    0.60
 -14   0   1    0.00    0.60
  13   0  -1    0.40    0.40
 -13   0   1   -0.90    0.50
 -13   0   1   -0.50    0.40
 -13   0   1    0.20    0.50
  13   0  -1    0.60    0.80
  13   0  -1    0.20    0.60
  13   0  -1    0.20    0.60
  12   0  -1   -0.60    0.60
  12   0  -1    0.10    0.60
  12   0  -1   -0.60    0.50
 -12   0   1   -0.20    0.40
 -12   0   1   -0.10    0.50
  12   0  -1   -0.20    0.40
 -12   0   1   -0.30    0.50
 -11   0   1   -0.20    0.40
  11   0  -1   -0.50    0.60
  11   0  -1   -0.50    0.40
  11   0  -1    0.10    0.40
 -11   0   1   -0.40    0.40
 -11   0   1    0.00    0.60
 -10   0   1    0.10    0.30
  10   0  -1    0.40    0.50
  10   0  -1    0.00    0.50
  10   0  -1    0.30    0.30
  10   0  -1   -0.40    0.60
 -10   0   1    0.20    0.40
   9   0  -1    0.20    0.40
   9   0  -1    0.20    0.50
  -9   0   1   -0.40    0.30
  -9   0   1   -0.40    0.30
  -9   0   1   -0.40    0.30
   9   0  -1   -0.30    0.30
   9   0  -1    0.20    0.30
  -8   0   1   -0.30    0.30
   8   0  -1    0.30    0.30
  -8   0   1    0.20    0.30
  -8   0   1    0.10    0.30
   8   0  -1    0.30    0.50
   8   0  -1    0.00    0.30
   8   0  -1   -0.20    0.40
   7   0  -1    0.20    0.30
  -7   0   1    0.20    0.30
  -7   0   1    0.10    0.30
  -7   0   1    0.10    0.40
   7   0  -1    0.20    0.40
   7   0  -1   -0.20    0.50
   7   0  -1    0.50    0.40
   6   0  -1   -0.10    0.30
  -6   0   1    0.50    0.40
   6   0  -1    0.70    0.50
   6   0  -1   -0.20    0.40
  -6   0   1    0.00    0.30
   6   0  -1   -0.40    0.30
  -6   0   1    0.00    0.40
  -5   0   1    0.10    0.20
  -5   0   1    0.10    0.30
   5   0  -1    0.30    0.20
  -5   0   1    0.20    0.20
   5   0  -1    0.00    0.30
   5   0  -1    0.20    0.20
   5   0  -1    0.30    0.30
   4   0  -1    0.10    0.20
  -4   0   1    0.00    0.10
  -4   0   1   -0.10    0.10
   4   0  -1    0.20    0.20
   4   0  -1    0.00    0.20
  -4   0   1    0.30    0.20
   3   0  -1    0.10    0.20
  -3   0   1   -0.10    0.20
   3   0  -1    0.00    0.20
  -3   0   1   -0.20    0.20
  -3   0   1   -0.20    0.20
   3   0  -1   -0.20    0.10
  -3   0   1    0.00    0.20
   3   0  -1   -0.20    0.20
  -2   0   1    0.00    0.10
   2   0  -1    0.10    0.10
  -2   0   1    0.10    0.10
   2   0  -1   -0.10    0.10
  -2   0   1    0.00    0.10
   2   0  -1    0.00    0.10
  -2   0   1    0.00    0.10
   2   0  -1    0.00    0.10
  -1   0  -1    0.00    0.10
   1   0   1    0.00    0.10
   1   0   1    0.10    0.10
  -1   0  -1    0.00    0.10
  -1   0  -1    0.00    0.10
   1   0   1    0.10    0.10
  -2   0  -1    0.10    0.10
   2   0   1    0.10    0.20
   2   0   1    0.10    0.10
   2   0   1    0.20    0.10
  -2   0  -1   -0.10    0.10
  -2   0  -1    0.20    0.20
   3   0   1    0.20    0.20
   3   0   1   -0.10    0.20
  -3   0  -1   -0.10    0.10
  -3   0  -1    0.30    0.20
  -3   0  -1    0.10    0.20
   3   0   1    0.10    0.30
  -4   0  -1    0.20    0.20
   4   0   1    0.10    0.20
   4   0   1    0.00    0.20
  -4   0  -1   -0.10    0.20
  -4   0  -1   -0.10    0.20
  -5   0  -1    0.30    0.20
   5   0   1   -0.10    0.30
  -5   0  -1   -0.10    0.20
   5   0   1   -0.40    0.40
   5   0   1    0.00    0.20
   5   0   1   -0.20    0.20
  -5   0  -1    0.20    0.30
   6   0   1   -0.20    0.30
  -6   0  -1    0.60    0.30
   6   0   1    0.50    0.40
  -6   0  -1    0.20    0.40
   6   0   1   -0.20    0.50
   6   0   1    0.20    0.20
  -6   0  -1    0.10    0.30
   7   0   1    0.00    0.30
  -7   0  -1    0.10    0.30
   7   0   1    0.10    0.40
  -7   0  -1    0.10    0.30
   7   0   1    0.10    0.50
   7   0   1    0.20    0.20
  -7   0  -1   -0.10    0.30
  -8   0  -1    0.10    0.30
   8   0   1    0.00    0.20
   8   0   1    0.30    0.40
  -8   0  -1   -0.10    0.30
   8   0   1    0.00    0.50
  -8   0  -1   -0.30    0.30
   8   0   1    0.00    0.40
   9   0   1    0.00    0.50
   9   0   1    0.40    0.30
  -9   0  -1   -0.20    0.40
   9   0   1   -0.10    0.40
  -9   0  -1   -0.10    0.30
   9   0   1    0.10    0.50
  -9   0  -1    0.10    0.30
 -10   0  -1   -0.40    0.40
  10   0   1   -0.10    0.60
  10   0   1    0.50    0.50
 -10   0  -1    0.20    0.40
  10   0   1    0.30    0.40
  10   0   1    0.00    0.60
 -10   0  -1    0.70    0.40
 -11   0  -1    0.70    0.50
 -11   0  -1    0.30    0.60
  11   0   1   -0.10    0.50
  11   0   1    0.70    1.00
 -11   0  -1   -0.40    0.40
  11   0   1    0.40    0.40
  11   0   1    0.10    0.60
  12   0   1   -0.30    0.80
 -12   0  -1   -0.40    0.60
 -12   0  -1   -0.20    0.30
  12   0   1   -0.10    0.40
 -12   0  -1   -0.40    0.40
  12   0   1   -0.30    0.50
  12   0   1   -0.40    0.60
 -13   0  -1   -0.60    0.40
 -13   0  -1    0.20    0.60
  13   0   1   -0.10    0.50
 -13   0  -1    0.00    0.50
  13   0   1    0.20    0.90
  13   0   1   -0.10    0.60
 -14   0  -1   -0.50    0.60
 -14   0  -1   -0.80    0.40
 -14   0  -1   -0.40    0.40
  14   0   1   -0.60    0.80
  14   0   1   -0.10    0.60
  14   0   1    0.10    0.60
  14   0   1   -0.50    0.40
  15   0   1   -0.50    0.50
 -15   0  -1   -0.50    0.50
 -15   0  -1    0.10    0.50
  15   0   1   -2.00    0.90
  15   0   1    0.20    1.10
 -15   0  -1   -1.20    0.60
 -16   0  -1   -1.30    0.50
  16   0   1   -0.60    1.00
  16   0   1   -0.80    0.70
 -16   0  -1   -0.30    0.50
  16   0   1   -1.50    0.80
 -16  -1   1   -1.20    0.50
  16  -1  -1   -0.30    0.60
  16  -1  -1   -1.50    0.70
 -16  -1   1   -0.90    0.50
  16   1  -1   -0.70    0.70
  16   1  -1   -0.40    0.60
 -16   1   1   -0.70    0.40
 -16   1   1   -0.40    0.50
  15  -1  -1   12.20    1.60
 -15  -1   1   11.20    1.50
 -15  -1   1   13.30    1.70
 -15  -1   1    9.90    1.60
  15  -1  -1    8.30    1.60
  15  -1  -1    9.90    1.30
  15  -1  -1    9.50    1.70
 -15   1   1   11.70    1.50
  15   1  -1   10.40    1.50
  15   1  -1   13.80    1.60
 -15   1   1   15.70    1.90
  15   1  -1   10.50    1.80
  15   1  -1    8.10    1.60
 -15   1   1   12.60    1.50
 -14  -1   1    0.40    0.40
 -14  -1   1   -0.20    0.60
  14  -1  -1   -0.50    0.60
 -14  -1   1   -0.30    0.50
  14  -1  -1    0.30    0.80
  14  -1  -1    0.00    0.50
  14   1  -1   -0.50    0.40
  14   1  -1   -0.90    0.60
  14   1  -1   -0.10    0.80
 -14   1   1    0.40    0.40
 -14   1   1   -0.20    0.60
  14   1  -1   -0.20    0.60
 -14   1   1   -0.10    0.50
  13  -1  -1   49.80    4.10
 -13  -1   1   59.39    3.80
 -13  -1   1   63.99    3.80
  13  -1  -1   56.29    3.30
 -13  -1   1   57.89    3.20
  13  -1  -1   59.99    3.70
  13  -1  -1   59.89    4.10
 -13   1   1   54.79    3.20
  13   1  -1   57.69    3.30
  13   1  -1   66.09    4.20
 -13   1   1   61.29    3.30
 -13   1   1   59.99    3.80
  13   1  -1   55.39    3.60
  12  -1  -1   56.49    3.70
 -12  -1   1   55.29    3.10
  12  -1  -1   51.49    3.00
 -12  -1   1   52.69    3.40
 -12  -1   1   47.50    2.90
  12  -1  -1   49.60    3.20
 -12   1   1   47.70    3.30
 -12   1   1   49.90    2.90
  12   1  -1   45.20    3.50
 -12   1   1   55.99    3.00
  12   1  -1   50.19    3.00
  12   1  -1   56.29    3.70
  12   1  -1   51.69    3.20
  11  -1  -1   60.09    3.80
 -11  -1   1   63.19    3.30
  11  -1  -1   49.70    3.40
 -11  -1   1   49.60    3.40
 -11  -1   1   58.79    3.00
  11  -1  -1   57.89    3.20
  11  -1  -1   54.09    3.40
  11   1  -1   54.19    3.30
  11   1  -1   57.79    3.10
 -11   1   1   58.39    3.60
  11   1  -1   51.49    3.60
 -11   1   1   61.19    3.10
 -11   1   1   64.49    3.20
  11   1  -1   62.89    3.90
  10  -1  -1    0.80    0.40
 -10  -1   1    0.70    0.40
  10  -1  -1    0.10    0.60
 -10  -1   1    0.40    0.40
 -10  -1   1    0.40    0.40
  10  -1  -1    0.70    0.60
  10  -1  -1    0.00    0.50
  10   1  -1    0.40    0.60
  10   1  -1    0.30    0.50
 -10   1   1    0.50    0.40
 -10   1   1    0.80    0.40
  10   1  -1    1.10    0.40
 -10   1   1    0.70    0.50
  10   1  -1    1.70    0.80
   9  -1  -1   14.90    1.20
  -9  -1   1   11.90    1.10
   9  -1  -1   12.20    1.30
  -9  -1   1   15.90    1.30
  -9  -1   1   13.40    1.40
   9  -1  -1   14.50    1.50
   9  -1  -1   12.00    1.30
   9   1  -1   13.20    1.50
  -9   1   1   11.40    1.10
  -9   1   1   13.20    1.40
  -9   1   1   13.80    1.20
   9   1  -1   11.90    1.30
   9   1  -1   14.20    1.20
   9   1  -1   13.10    1.60
  -8  -1   1  249.08   10.80
   8  -1  -1  243.88   10.60
  -8  -1   1  230.08   10.40
  -8  -1   1  249.78   10.60
   8  -1  -1  249.58   10.90
   8  -1  -1  246.88   10.50
   8  -1  -1  223.28   10.70
   8   1  -1  249.18   10.40
  -8   1   1  255.87   10.50
   8   1  -1  264.47   10.60
   8   1  -1  245.28   11.00
   8   1  -1  242.58   11.00
  -8   1   1  234.68   10.40
  -8   1   1  255.67   10.80
   7  -1  -1  164.28    7.10
  -7  -1   1  178.68    6.90
   7  -1  -1  162.58    6.90
   7  -1  -1  143.19    7.10
  -7  -1   1  164.08    7.10
  -7  -1   1  152.58    7.20
   7  -1  -1  172.18    7.30
   7   1  -1  148.59    7.30
  -7   1   1  150.98    6.90
   7   1  -1  157.38    7.40
   7   1  -1  165.78    6.90
  -7   1   1  166.48    7.30
   7   1  -1  147.39    7.00
  -7   1   1  161.78    7.00
   6  -1  -1  278.57   11.10
  -6  -1   1  253.97   11.00
  -6  -1   1  245.48   11.00
   6  -1  -1  238.48   11.00
   6  -1  -1  262.37   11.00
   6  -1  -1  265.77   10.80
  -6  -1   1  245.08   10.70
  -6   1   1  263.07   10.90
   6   1  -1  282.77   11.20
   6   1  -1  258.67   10.90
   6   1  -1  247.68   10.80
   6   1  -1  250.77   11.20
  -6   1   1  258.27   10.80
  -6   1   1  261.97   11.10
  -5  -1   1   66.59    3.00
  -5  -1   1   61.49    2.70
  -5  -1   1   59.09    2.90
   5  -1  -1   60.79    2.80
  -5  -1   1   61.09    2.70
   5  -1  -1   59.99    2.90
   5  -1  -1   54.69    2.90
   5  -1  -1   59.69    3.00
  -5   1   1   61.59    3.00
   5   1  -1   59.49    2.70
   5   1  -1   58.79    3.10
   5   1  -1   60.99    3.10
   5   1  -1   57.99    2.80
  -5   1   1   64.09    3.00
  -5   1   1   58.09    2.80
   4  -1  -1  430.56   18.50
  -4  -1   1  433.66   18.30
   4  -1  -1  402.46   18.50
   4  -1  -1  453.65   18.30
  -4  -1   1  464.65   18.60
   4  -1  -1  454.55   18.50
  -4  -1   1  480.25   18.70
  -4   1   1  472.75   18.40
  -4   1   1  433.56   18.30
  -4   1   1  429.86   18.40
  -4   1   1  463.65   18.60
   4   1  -1  433.96   18.60
   4   1  -1  449.76   19.40
   4   1  -1  466.05   18.40
   4   1  -1  465.05   18.40
   3  -1  -1   84.89    4.10
  -3  -1   1   93.19    4.00
  -3  -1   1  100.39    4.00
  -3  -1   1   92.89    4.20
   3  -1  -1   89.19    4.10
  -3  -1   1  100.49    4.20
   3  -1  -1   94.29    4.00
   3  -1  -1   99.19    4.10
  -3   1   1   93.39    4.00
   3   1  -1  100.09    4.20
  -3   1   1   99.39    4.20
   3   1  -1   93.89    4.20
  -3   1   1  100.09    4.10
   3   1  -1   95.99    4.00
  -3   1   1   88.79    4.10
   3   1  -1   88.59    4.00
  -2  -1   1 2767.12  146.49
  -2   1   1 2022.50  142.09
  -1   1   1  466.55   19.00
   0  -1  -1  579.54   53.89
  -1  -1  -1  312.37   13.10
   1  -1   1  322.17   13.00
  -1  -1  -1  323.67   13.10
   1  -1   1  312.47   13.00
   1   1   1  297.97   13.10
   1   1   1  330.77   13.10
  -1   1  -1  342.17   13.00
  -2  -1  -1  617.64   24.80
   2   1   1  596.94   24.80
  -3  -1  -1  249.08   11.00
   3  -1   1  273.57   11.10
   3  -1   1  269.97   11.00
  -3  -1  -1  283.67   11.10
   3  -1   1  246.28   11.00
  -3  -1  -1  278.57   11.30
  -3   1  -1  280.37   11.00
  -3   1  -1  246.58   11.00
   3   1   1  290.07   11.30
   3   1   1  265.87   11.10
   3   1   1  260.37   11.00
  -4  -1  -1  522.95   19.40
   4  -1   1  488.05   19.30
   4  -1   1  484.85   19.30
  -4  -1  -1  444.06   19.20
  -4  -1  -1  437.16   19.50
   4  -1   1  486.05   19.70
   4   1   1  481.45   19.50
   4   1   1  440.46   19.80
  -4   1  -1  473.15   19.30
  -4   1  -1  467.05   19.50
   4   1   1  458.05   19.20
   5  -1   1   35.50    1.90
  -5  -1  -1   35.90    2.10
   5  -1   1   35.50    1.80
   5  -1   1   37.10    2.10
   5  -1   1   35.20    1.90
  -5  -1  -1   39.40    2.00
  -5  -1  -1   37.50    1.80
   5   1   1   34.00    1.80
   5   1   1   36.70    2.10
  -5   1  -1   40.50    1.90
  -5   1  -1   34.60    2.00
  -5   1  -1   37.80    1.80
   5   1   1   34.30    2.20
   5   1   1   33.90    1.70
   6  -1   1  105.39    4.60
  -6  -1  -1  106.59    5.00
   6  -1   1  102.69    5.00
  -6  -1  -1  100.69    4.60
   6  -1   1  109.19    4.80
   6  -1   1  107.59    4.90
  -6  -1  -1  116.19    4.90
   6   1   1  110.09    5.10
   6   1   1   95.69    5.10
   6   1   1  100.09    4.70
  -6   1  -1  104.99    5.00
  -6   1  -1  106.39    4.70
   6   1   1  111.09    4.60
  -7  -1  -1  498.85   20.30
   7  -1   1  466.95   19.90
  -7  -1  -1  467.95   19.90
   7  -1   1  484.35   20.10
   7  -1   1  467.95   20.20
  -7  -1  -1  509.55   20.10
   7  -1   1  489.55   20.40
  -7   1  -1  505.15   20.30
  -7   1  -1  529.35   20.00
   7   1   1  466.75   20.50
   7   1   1  481.55   20.00
   7   1   1  464.05   19.80
  -7   1  -1  455.55   19.90
   7   1   1  469.85   20.30
  -8  -1  -1    3.20    0.50
  -8  -1  -1    3.90    0.60
   8  -1   1    2.20    0.70
   8  -1   1    3.10    0.60
  -8  -1  -1    2.40    0.60
   8  -1   1    2.30    0.60
   8  -1   1    3.00    0.40
  -8   1  -1    3.80    0.60
  -8   1  -1    1.70    0.60
   8   1   1    2.50    0.70
   8   1   1    2.80    0.40
  -8   1  -1    2.30    0.40
   8   1   1    2.90    0.70
   8   1   1    3.10    0.60
   9  -1   1  105.79    5.30
   9  -1   1  113.29    5.20
   9  -1   1  109.29    5.00
  -9  -1  -1  103.59    5.40
  -9  -1  -1  106.89    4.90
  -9  -1  -1  118.49    5.20
   9  -1   1  111.29    5.60
   9   1   1  103.69    5.50
  -9   1  -1  117.09    5.10
   9   1   1  105.49    5.60
  -9   1  -1  106.49    5.40
  -9   1  -1  108.49    4.90
   9   1   1   98.09    5.10
   9   1   1  104.89    4.90
  10  -1   1   36.90    2.60
 -10  -1  -1   41.30    2.50
  10  -1   1   38.00    2.50
 -10  -1  -1   38.90    2.20
  10  -1   1   36.70    2.80
  10  -1   1   33.90    2.50
 -10   1  -1   36.10    2.60
  10   1   1   42.30    2.90
  10   1   1   36.10    2.70
  10   1   1   35.20    2.40
 -10   1  -1   39.30    2.30
  10   1   1   38.90    2.20
 -10   1  -1   37.40    2.20
 -11  -1  -1  238.88    9.80
  11  -1   1  194.98   10.00
 -11  -1  -1  217.88   10.10
  11  -1   1  205.48   10.50
  11  -1   1  215.18    9.90
 -11  -1  -1  225.28    9.50
  11  -1   1  214.58    9.50
  11   1   1  224.98    9.50
 -11   1  -1  209.98    9.40
  11   1   1  218.08    9.80
 -11   1  -1  226.88    9.60
  11   1   1  209.38   10.20
 -11   1  -1  220.68   10.10
 -12  -1  -1    6.50    1.10
  12  -1   1    5.70    1.00
  12  -1   1    7.60    1.40
  12  -1   1   10.30    1.20
 -12   1  -1    8.90    1.20
  12   1   1    6.10    1.00
 -12   1  -1    9.60    1.30
  12   1   1    9.10    1.20
  12   1   1    5.90    1.10
 -12   1  -1    6.30    1.10
  12   1   1    9.00    1.50
  13  -1   1    6.90    0.90
 -13  -1  -1    9.30    1.40
  13  -1   1    7.70    1.50
 -13  -1  -1    9.10    1.30
  13  -1   1    5.70    1.10
 -13  -1  -1    9.70    1.20
  13  -1   1    7.60    1.40
  13   1   1    6.40    1.10
  13   1   1    6.50    0.90
 -13   1  -1    7.70    0.90
  13   1   1    7.30    1.10
 -13   1  -1    7.80    1.30
 -13   1  -1    8.90    1.30
  13   1   1    8.00    1.50
 -14  -1  -1    0.10    0.70
  14  -1   1   -0.10    0.60
 -14  -1  -1   -0.50    0.50
 -14  -1  -1   -0.20    0.50
  14  -1   1   -0.80    0.50
  14  -1   1    0.70    0.90
  14   1   1    0.60    0.80
 -14   1  -1    0.10    0.60
  14   1   1   -0.50    0.60
  14   1   1   -0.10    0.40
  14   1   1   -0.40    0.70
 -14   1  -1   -0.10    0.50
  15  -1   1    4.90    1.10
  15  -1   1    5.70    1.00
  15  -1   1    5.10    1.10
  15  -1   1    6.00    1.50
 -15  -1  -1    6.30    0.90
 -15  -1  -1    7.90    1.50
 -15  -1  -1    7.00    1.40
  15   1   1    8.10    1.30
 -15   1  -1    7.70    1.20
  15   1   1    7.30    1.60
  15   1   1    5.30    0.90
  15   1   1    4.90    1.20
 -15   1  -1    5.30    0.90
  16  -1   1   37.10    3.10
 -16  -1  -1   37.50    2.70
  16  -1   1   33.20    3.50
 -16  -1  -1   35.40    2.70
 -16   1  -1   34.20    2.50
  16   1   1   27.70    3.20
  16   1   1   33.10    3.50
 -16  -2   1    0.90    0.70
  16  -2  -1    0.20    0.80
  16  -2  -1    0.60    1.10
 -16  -2   1    0.40    0.80
  16   2  -1   -0.40    0.80
 -16   2   1    1.60    0.90
  16   2  -1    2.30    1.90
 -16   2   1    0.70    0.60
  16   2  -1   -0.80    0.70
 -15  -2   1   38.60    2.50
 -15  -2   1   37.80    2.70
 -15  -2   1   34.50    3.00
  15  -2  -1   31.60    3.20
  15  -2  -1   36.00    2.90
  15  -2  -1   35.20    2.60
 -15   2   1   31.70    2.90
  15   2  -1   30.50    3.10
  15   2  -1   34.60    2.60
  15   2  -1   32.60    3.20
 -15   2   1   38.70    2.50
  15   2  -1   34.80    2.90
 -14  -2   1   21.90    2.30
 -14  -2   1   22.30    1.80
 -14  -2   1   25.30    2.10
  14  -2  -1   22.90    2.60
  14  -2  -1   16.90    2.40
  14  -2  -1   20.90    2.00
  14  -2  -1   23.40    2.30
  14   2  -1   24.00    2.20
 -14   2   1   22.90    1.80
 -14   2   1   19.70    2.20
 -14   2   1   23.70    1.80
  14   2  -1   19.60    2.60
  14   2  -1   20.30    1.90
  13  -2  -1   10.20    1.50
 -13  -2   1   11.20    1.30
 -13  -2   1   13.30    1.60
  13  -2  -1   11.80    1.40
  13  -2  -1    8.90    1.30
  13  -2  -1    8.70    1.50
 -13  -2   1    9.00    1.40
 -13   2   1   11.50    1.30
  13   2  -1   11.10    1.40
  13   2  -1   11.10    1.30
 -13   2   1    9.20    1.40
  13   2  -1    9.90    1.60
 -13   2   1   13.00    1.40
 -12  -2   1  105.59    5.10
 -12  -2   1  110.09    5.80
  12  -2  -1  115.49    5.40
  12  -2  -1  104.79    5.60
  12  -2  -1   99.19    5.90
  12   2  -1  115.99    5.30
  12   2  -1  101.49    6.00
 -12   2   1  106.79    5.20
  12   2  -1  105.79    6.00
  12   2  -1  113.89    5.50
 -12   2   1  115.39    5.90
  11  -2  -1   61.09    3.40
 -11  -2   1   66.89    3.60
  11  -2  -1   55.99    3.70
 -11  -2   1   69.09    3.90
  11  -2  -1   69.39    4.30
 -11  -2   1   64.99    3.30
  11   2  -1   57.39    4.00
 -11   2   1   64.99    3.80
  11   2  -1   64.89    3.40
  11   2  -1   62.39    3.60
 -11   2   1   70.49    3.40
 -11   2   1   59.19    3.30
  10  -2  -1    3.60    0.80
  10  -2  -1    4.90    1.00
  10  -2  -1    2.70    0.70
  10  -2  -1    3.20    0.70
 -10  -2   1    6.30    1.10
 -10  -2   1    4.30    0.60
 -10  -2   1    4.30    0.70
  10   2  -1    3.40    0.60
  10   2  -1    4.90    1.10
  10   2  -1    4.20    0.90
  10   2  -1    3.40    0.60
 -10   2   1    3.90    0.60
 -10   2   1    4.40    0.80
 -10   2   1    5.10    0.90
  -9  -2   1  105.99    5.50
   9  -2  -1  109.19    5.40
   9  -2  -1  110.29    5.10
   9  -2  -1  107.69    5.50
  -9  -2   1  122.79    5.40
  -9  -2   1  108.09    5.00
  -9   2   1  111.59    5.50
  -9   2   1  117.39    5.10
   9   2  -1  106.29    5.70
  -9   2   1  109.59    5.10
   9   2  -1  111.39    5.10
   9   2  -1  110.09    5.30
   9   2  -1  122.39    5.80
   8  -2  -1  165.88    7.10
   8  -2  -1  160.58    7.40
  -8  -2   1  180.38    7.40
   8  -2  -1  157.28    7.50
  -8  -2   1  155.28    7.50
  -8  -2   1  162.58    7.10
   8   2  -1  155.08    7.70
  -8   2   1  162.28    7.20
  -8   2   1  164.88    7.10
   8   2  -1  143.39    7.20
   8   2  -1  170.98    7.10
   8   2  -1  178.68    7.70
  -8   2   1  165.28    7.50
   7  -2  -1   67.59    3.70
  -7  -2   1   83.59    3.80
  -7  -2   1   74.49    3.50
   7  -2  -1   73.69    3.90
  -7  -2   1   70.19    3.80
   7  -2  -1   75.69    3.80
   7  -2  -1   82.69    3.60
   7   2  -1   74.29    4.10
  -7   2   1   77.89    3.60
   7   2  -1   80.09    3.60
  -7   2   1   79.99    3.80
  -7   2   1   73.19    3.80
   7   2  -1   69.39    3.60
   7   2  -1   78.89    4.00
  -6  -2   1  264.07   11.50
   6  -2  -1  287.97   11.80
  -6  -2   1  280.47   11.80
   6  -2  -1  272.37   11.50
   6  -2  -1  299.27   11.90
  -6  -2   1  274.07   11.80
  -6   2   1  266.97   11.80
   6   2  -1  275.07   11.50
  -6   2   1  273.67   11.50
   6   2  -1  266.17   11.50
   6   2  -1  292.57   12.00
   6   2  -1  259.07   12.00
  -6   2   1  274.77   11.60
   5  -2  -1  158.88    6.90
   5  -2  -1  160.38    6.70
  -5  -2   1  157.28    7.00
   5  -2  -1  142.19    6.80
  -5  -2   1  162.48    7.00
   5  -2  -1  159.88    6.80
   5  -2  -1  160.58    7.00
  -5  -2   1  154.28    6.70
  -5  -2   1  150.38    6.60
  -5   2   1  152.38    6.80
  -5   2   1  157.08    6.70
   5   2  -1  166.68    6.70
  -5   2   1  148.49    6.90
   5   2  -1  161.88    6.70
   5   2  -1  170.88    7.20
  -4  -2   1  735.23   27.10
   4  -2  -1  697.93   27.30
   4  -2  -1  676.73   26.90
   4  -2  -1  664.43   26.90
   4  -2  -1  673.13   26.80
   4  -2  -1  697.03   27.00
  -4  -2   1  663.63   27.10
  -4  -2   1  667.73   26.80
  -4  -2   1  659.83   26.70
  -4   2   1  629.74   26.90
  -4   2   1  581.04   27.00
   4   2  -1  650.13   26.80
   4   2  -1  621.54   26.80
  -4   2   1  628.64   26.80
   4   2  -1  629.74   27.00
   4   2  -1  666.33   27.20
  -3  -2   1   49.70    2.60
   3  -2  -1   54.59    2.50
   3  -2  -1   58.59    2.50
  -3  -2   1   54.49    2.60
   3  -2  -1   52.49    2.60
  -3  -2   1   52.19    2.40
   3  -2  -1   55.49    2.40
  -3  -2   1   52.79    2.30
   3  -2  -1   60.49    2.60
   3   2  -1   53.09    2.50
   3   2  -1   52.59    2.40
  -3   2   1   55.49    2.50
   3   2  -1   57.29    2.80
   3   2  -1   53.49    2.40
  -3   2   1   55.09    2.40
  -3   2   1   51.29    2.60
  -2  -2   1  407.86   16.80
   2  -2  -1  395.26   16.60
  -2  -2   1  425.06   16.90
   2  -2  -1  394.26   16.80
  -2  -2   1  409.76   16.60
   2  -2  -1  403.46   16.80
   2  -2  -1  410.76   16.80
  -2  -2   1  378.76   16.60
   2   2  -1  413.86   16.60
  -2   2   1  400.46   16.60
  -2   2   1  420.16   16.80
   2   2  -1  397.66   16.90
  -2   2   1  429.86   16.80
  -2   2   1  448.46   16.80
   2   2  -1  425.26   16.70
  -2   2   1  395.66   16.80
  -1  -2   1 3059.09  159.08
   1   2  -1 3264.37  160.48
   0  -2   1   67.39    3.20
   0  -2   1   79.39    3.20
   0  -2  -1   77.99    3.10
   0  -2   1   70.09    3.30
   0  -2   1   71.39    3.30
   0  -2  -1   72.19    3.20
   0  -2  -1   72.49    3.20
   0  -2   1   80.39    3.20
   0  -2  -1   74.59    3.20
   0  -2  -1   73.99    3.20
   0   2  -1   74.69    3.30
   0   2   1   79.49    3.20
   0   2   1   79.79    3.20
   0   2  -1   82.59    3.20
   0   2  -1   73.09    3.30
   0   2   1   83.49    3.30
  -1  -2  -1   18.40    0.90
   1  -2   1   15.80    1.00
   1  -2   1   16.30    0.80
   1  -2   1   14.70    0.80
   1  -2   1   16.40    1.00
  -1   2  -1   16.50    1.00
   1   2   1   17.90    0.90
  -1   2  -1   15.10    1.00
  -1   2  -1   15.80    0.80
   1   2   1   15.30    0.80
  -2  -2  -1   77.69    3.50
  -2  -2  -1   78.99    3.70
   2  -2   1   80.79    3.50
   2  -2   1   85.69    3.60
  -2  -2  -1   92.29    3.70
   2  -2   1   84.39    3.70
   2  -2   1   78.19    3.60
  -2   2  -1   75.49    3.50
  -2   2  -1   81.29    3.60
   2   2   1   75.99    3.50
   2   2   1   86.09    3.60
   2   2   1   89.39    3.70
  -3  -2  -1  305.67   13.50
  -3  -2  -1  355.56   13.70
   3  -2   1  346.77   13.70
   3  -2   1  330.67   13.60
   3   2   1  344.67   13.70
   3   2   1  317.97   13.50
  -3   2  -1  316.87   13.60
   3   2   1  313.07   13.70
  -3   2  -1  336.27   13.50
   3   2   1  320.77   13.40
  -4  -2  -1    6.40    0.60
  -4  -2  -1    7.40    0.90
  -4  -2  -1    8.90    0.80
   4  -2   1    8.00    0.60
   4  -2   1    6.90    0.70
  -4   2  -1    7.30    0.80
  -4   2  -1    7.90    0.60
  -4   2  -1    7.00    0.60
   4   2   1    7.10    0.90
   4   2   1    6.90    0.60
   4   2   1    8.10    0.80
  -5  -2  -1  115.39    4.90
  -5  -2  -1  102.79    4.60
   5  -2   1  108.29    4.90
   5  -2   1  106.19    4.50
   5  -2   1  101.39    4.60
   5  -2   1  102.19    4.80
  -5   2  -1  113.59    4.60
   5   2   1  113.09    5.10
   5   2   1  104.09    4.50
   5   2   1  105.59    5.00
  -5   2  -1  102.59    4.60
  -5   2  -1   93.39    4.80
   5   2   1   99.79    4.60
   6  -2   1   53.09    2.60
  -6  -2  -1   60.39    2.90
   6  -2   1   51.39    2.80
   6  -2   1   57.19    2.80
  -6  -2  -1   49.70    2.60
   6  -2   1   58.49    3.00
  -6  -2  -1   57.19    3.10
  -6   2  -1   55.79    3.00
   6   2   1   59.69    2.70
   6   2   1   58.99    3.10
   6   2   1   54.19    2.60
  -6   2  -1   52.59    2.70
   6   2   1   56.99    3.20
  -6   2  -1   58.19    2.70
   7  -2   1  124.89    5.90
   7  -2   1  128.99    5.70
  -7  -2  -1  130.59    6.20
   7  -2   1  129.89    6.10
   7  -2   1  126.99    5.90
  -7  -2  -1  131.09    5.70
  -7  -2  -1  138.39    6.00
   7   2   1  133.69    6.30
  -7   2  -1  132.49    5.80
  -7   2  -1  138.39    6.10
   7   2   1  130.39    6.30
   7   2   1  131.59    5.70
   7   2   1  127.59    5.80
   8  -2   1    9.10    1.20
   8  -2   1    8.40    1.10
  -8  -2  -1   12.50    1.30
   8  -2   1    9.40    0.90
   8  -2   1   10.10    1.30
  -8  -2  -1   10.80    1.30
  -8  -2  -1   10.40    1.00
  -8   2  -1    8.50    1.20
  -8   2  -1   10.80    1.10
   8   2   1   10.30    1.40
   8   2   1   10.30    1.00
   8   2   1   11.40    1.40
   8   2   1   10.50    1.10
  -8   2  -1   10.80    1.00
   9  -2   1    2.80    0.60
   9  -2   1    2.70    0.50
   9  -2   1    3.00    0.80
  -9  -2  -1    2.70    0.70
  -9  -2  -1    3.80    0.70
   9  -2   1    2.40    0.70
  -9  -2  -1    3.40    0.50
   9   2   1    2.80    0.80
   9   2   1    2.90    0.60
  -9   2  -1    3.00    0.50
  -9   2  -1    1.50    0.60
   9   2   1    2.70    0.90
  -9   2  -1    2.00    0.40
   9   2   1    3.00    0.50
  10  -2   1   30.70    1.90
  10  -2   1   23.50    2.00
  10  -2   1   29.30    2.40
 -10  -2  -1   26.70    1.80
 -10  -2  -1   31.00    2.20
 -10  -2  -1   26.10    2.20
  10  -2   1   24.80    2.10
  10   2   1   28.20    2.40
  10   2   1   30.50    1.90
 -10   2  -1   28.80    1.90
  10   2   1   31.40    2.60
 -10   2  -1   25.30    2.20
  10   2   1   28.40    2.50
 -10   2  -1   28.70    1.90
  11  -2   1   69.29    4.40
 -11  -2  -1   76.19    3.70
 -11  -2  -1   69.09    4.10
  11  -2   1   70.49    3.70
  11  -2   1   71.89    4.10
  11   2   1   66.49    4.30
 -11   2  -1   71.19    4.10
 -11   2  -1   74.69    3.70
 -11   2  -1   68.89    3.60
  11   2   1   71.19    3.60
  11   2   1   72.49    3.90
  12  -2   1    6.10    0.80
  12  -2   1    7.00    1.30
  12  -2   1    5.20    1.00
 -12  -2  -1    8.90    1.30
 -12  -2  -1    6.90    1.20
 -12  -2  -1    7.20    0.90
  12  -2   1    6.20    1.00
  12   2   1    6.40    1.30
 -12   2  -1    7.70    1.20
  12   2   1    7.00    1.10
  12   2   1    6.20    1.10
 -12   2  -1    9.40    1.20
  12   2   1    6.90    0.90
 -12   2  -1    6.40    1.10
 -13  -2  -1    2.80    0.80
  13  -2   1    1.40    0.60
  13  -2   1    1.50    0.50
 -13  -2  -1    1.60    0.80
  13  -2   1    2.70    1.00
  13  -2   1    3.20    0.90
 -13  -2  -1    1.60    0.60
  13   2   1    1.80    0.60
 -13   2  -1    2.00    0.60
  13   2   1    3.50    1.10
  13   2   1    2.20    0.80
  13   2   1    2.60    0.80
 -13   2  -1    1.60    0.60
 -13   2  -1    2.90    0.80
  14  -2   1   37.90    2.70
  14  -2   1   36.40    3.30
 -14  -2  -1   40.20    2.50
 -14  -2  -1   39.60    4.50
  14  -2   1   40.70    3.10
 -14   2  -1   40.90    2.60
 -14   2  -1   38.70    3.10
  14   2   1   36.90    2.60
  14   2   1   42.20    3.60
  14   2   1   36.20    3.20
  14   2   1   41.50    3.00
 -14   2  -1   41.30    2.60
  15  -2   1    0.30    1.00
 -15  -2  -1    0.30    0.60
  15  -2   1   -0.40    0.50
  15  -2   1   -0.30    0.50
  15  -2   1   -1.00    0.70
 -15  -2  -1    0.20    0.70
 -15  -2  -1    0.30    0.60
  15   2   1   -1.10    0.90
  15   2   1   -0.90    0.70
 -15   2  -1    0.60    0.50
  15   2   1   -0.10    0.70
 -15   2  -1   -0.20    0.60
 -15   2  -1   -0.20    0.70
  15   2   1    0.50    0.40
 -16  -2  -1    2.20    0.70
  16  -2   1    0.00    1.20
 -16  -2  -1    2.00    0.80
 -16   2  -1    1.80    0.70
  16   2   1    1.50    1.10
 -16   2  -1    1.20    0.70
  16  -3  -1   -1.10    0.90
 -16  -3   1   -1.30    0.50
 -16  -3   1    0.00    0.60
  16  -3  -1   -1.60    0.70
 -16   3   1   -1.10    0.60
 -16   3   1   -0.40    0.70
  16   3  -1   -1.20    0.90
  16   3  -1   -0.60    0.60
 -15  -3   1   -0.30    0.90
 -15  -3   1    3.10    0.80
 -15  -3   1    1.20    0.60
  15  -3  -1    2.10    1.10
  15  -3  -1    1.70    0.80
  15  -3  -1    1.90    0.60
  15   3  -1    1.40    1.00
 -15   3   1    1.20    0.80
 -15   3   1    1.80    0.60
  15   3  -1    0.90    0.80
 -15   3   1    1.50    0.60
  15   3  -1    2.30    0.80
  14  -3  -1   27.40    2.80
 -14  -3   1   29.60    2.20
  14  -3  -1   28.80    2.60
 -14  -3   1   34.70    2.60
 -14   3   1   31.10    2.20
 -14   3   1   32.90    2.20
  14   3  -1   27.80    2.90
  14   3  -1   30.60    2.30
 -14   3   1   27.90    2.50
  14   3  -1   29.20    2.50
  13  -3  -1    2.90    0.90
 -13  -3   1    3.60    1.00
 -13  -3   1    3.70    0.70
  13  -3  -1    4.00    1.10
 -13  -3   1    3.90    0.80
  13  -3  -1    3.50    0.70
  13   3  -1    5.20    1.10
  13   3  -1    4.50    0.80
 -13   3   1    3.90    1.00
 -13   3   1    2.90    0.70
  13   3  -1    4.20    0.90
 -13   3   1    3.40    0.60
  13   3  -1    3.30    1.10
 -12  -3   1    1.50    0.70
 -12  -3   1    2.40    0.80
 -12  -3   1    1.80    0.50
  12  -3  -1    2.40    0.80
  12  -3  -1    2.20    0.90
  12  -3  -1    2.00    0.50
  12   3  -1    2.30    0.90
  12   3  -1    1.60    0.60
  12   3  -1    1.00    0.60
 -12   3   1    2.20    0.50
  12   3  -1    2.50    0.90
 -12   3   1    2.20    0.70
 -12   3   1    1.90    0.50
  11  -3  -1   16.10    1.90
 -11  -3   1   17.30    1.90
  11  -3  -1   15.60    1.50
  11  -3  -1   14.30    1.60
  11  -3  -1   18.60    2.40
 -11  -3   1   18.70    1.80
 -11   3   1   16.10    1.60
 -11   3   1   17.10    1.80
  11   3  -1   21.60    2.10
 -11   3   1   20.00    1.50
  11   3  -1   16.00    2.10
  11   3  -1   17.30    2.10
  11   3  -1   16.00    1.70
 -10  -3   1    8.70    1.00
  10  -3  -1    6.50    1.00
  10  -3  -1    6.40    1.00
  10  -3  -1    6.20    0.80
  10  -3  -1    8.80    1.10
  10  -3  -1    7.00    1.00
  10   3  -1    8.10    1.10
 -10   3   1    5.90    1.00
 -10   3   1    9.10    1.00
  10   3  -1    7.20    1.20
  10   3  -1    8.30    1.30
 -10   3   1    5.10    0.70
  10   3  -1    6.90    1.00
   9  -3  -1    8.60    1.00
   9  -3  -1    7.30    1.00
  -9  -3   1    9.60    1.30
   9  -3  -1    9.70    1.30
  -9  -3   1   10.30    1.30
  -9  -3   1    8.30    0.90
   9  -3  -1    8.50    1.00
  -9   3   1    5.70    0.90
   9   3  -1    7.70    1.40
   9   3  -1    7.50    0.90
   9   3  -1    7.70    1.20
   9   3  -1    7.50    1.00
  -9   3   1    9.60    0.90
  -9   3   1    7.60    1.00
   8  -3  -1  205.48    9.60
   8  -3  -1  218.18    9.30
   8  -3  -1  219.48    9.20
  -8  -3   1  234.08    9.60
  -8  -3   1  203.38    9.60
   8  -3  -1  207.28    9.50
  -8  -3   1  193.88    9.10
   8  -3  -1  215.78    9.30
   8   3  -1  214.98    9.70
   8   3  -1  223.28    9.20
   8   3  -1  212.58    9.90
  -8   3   1  208.58    9.30
  -8   3   1  227.08    9.70
   8   3  -1  216.68    9.30
  -7  -3   1    0.40    0.50
   7  -3  -1    0.10    0.30
  -7  -3   1    0.20    0.40
   7  -3  -1    0.40    0.40
   7  -3  -1    0.10    0.40
   7  -3  -1    0.40    0.40
   7  -3  -1    0.10    0.30
  -7  -3   1    0.30    0.30
  -7   3   1   -0.20    0.30
   7   3  -1    0.70    0.30
   7   3  -1    0.50    0.50
   7   3  -1    0.60    0.50
  -7   3   1    0.00    0.30
  -7   3   1    0.00    0.40
   7   3  -1   -0.10    0.30
  -6  -3   1    0.50    0.30
  -6  -3   1    0.80    0.60
   6  -3  -1    0.50    0.30
   6  -3  -1    0.20    0.40
   6  -3  -1    0.60    0.30
   6  -3  -1    0.30    0.30
   6  -3  -1    0.70    0.40
  -6  -3   1    0.30    0.40
   6   3  -1    0.70    0.30
  -6   3   1    0.20    0.30
   6   3  -1    0.50    0.40
   6   3  -1    0.80    0.50
  -6   3   1    0.60    0.20
   6   3  -1    0.20    0.20
  -6   3   1    0.60    0.40
  -5  -3   1    3.30    0.60
   5  -3  -1    5.10    0.70
   5  -3  -1    3.50    0.60
   5  -3  -1    5.00    0.70
   5  -3  -1    4.10    0.50
  -5  -3   1    3.60    0.70
  -5  -3   1    4.40    0.60
  -5  -3   1    5.10    0.60
  -5   3   1    4.20    0.60
   5   3  -1    5.00    0.70
   5   3  -1    5.50    0.70
   5   3  -1    3.30    0.70
  -5   3   1    3.00    0.60
   5   3  -1    5.10    0.70
   4  -3  -1    4.30    0.60
   4  -3  -1    3.10    0.50
  -4  -3   1    5.50    0.80
   4  -3  -1    3.90    0.50
  -4  -3   1    5.00    0.50
  -4  -3   1    4.60    0.40
   4  -3  -1    3.10    0.50
  -4  -3   1    4.50    0.60
   4   3  -1    4.70    0.50
   4   3  -1    4.10    0.50
  -4   3   1    4.00    0.50
   4   3  -1    3.20    0.60
  -4   3   1    4.80    0.60
   4   3  -1    5.00    0.70
  -3  -3   1    3.50    0.50
   3  -3  -1    2.30    0.30
  -3  -3   1    3.10    0.40
  -3  -3   1    2.80    0.30
   3  -3  -1    3.60    0.40
   3  -3  -1    2.50    0.40
   3  -3  -1    3.10    0.40
   3   3  -1    3.20    0.40
  -3   3   1    3.40    0.50
  -3   3   1    2.00    0.40
  -3   3   1    2.30    0.40
   3   3  -1    3.30    0.40
  -3   3   1    3.10    0.40
   3   3  -1    3.60    0.70
   3   3  -1    2.60    0.30
   2  -3  -1  255.97   10.60
  -2  -3   1  262.07   10.70
  -2  -3   1  260.77   10.90
  -2  -3   1  260.37   10.80
   2  -3  -1  267.57   10.90
   2  -3  -1  248.28   10.80
  -2  -3   1  242.38   10.60
   2  -3  -1  255.67   10.80
   2   3  -1  264.37   11.00
   2   3  -1  247.38   10.70
  -2   3   1  267.87   10.90
   2   3  -1  263.77   10.60
  -2   3   1  280.57   10.80
  -2   3   1  252.37   10.80
  -2   3   1  265.47   10.90
   2   3  -1  273.07   10.60
  -1   3   1 1333.07   53.99
   0  -3   1  445.56   17.60
   0  -3  -1  420.46   17.60
   0  -3  -1  438.16   17.60
   0  -3   1  387.36   17.70
   0  -3  -1  405.26   17.60
   0  -3   1  424.46   17.60
   0  -3   1  431.56   17.70
   0  -3  -1  441.16   17.60
   0  -3   1  473.55   17.50
   0   3   1  394.16   17.60
   0   3  -1  424.06   17.70
   0   3   1  455.65   17.60
   0   3  -1  415.86   17.70
   0   3   1  463.05   17.60
   0   3   1  439.06   17.60
   0   3  -1  436.16   17.50
  -1  -3  -1  120.09    4.80
   1  -3   1  108.19    4.90
   1  -3   1  117.89    4.70
   1  -3   1  110.29    4.90
  -1  -3  -1   98.09    4.80
  -1  -3  -1  106.79    4.70
   1  -3   1  121.99    4.70
  -1   3  -1  112.09    4.90
   1   3   1  120.99    4.90
   1   3   1  103.99    4.70
  -1   3  -1  107.69    4.90
  -1   3  -1  113.69    4.70
   1   3   1  120.09    4.80
  -1   3  -1  102.59    4.60
  -2  -3  -1  304.27   12.60
   2  -3   1  327.27   12.70
  -2  -3  -1  303.07   12.70
   2  -3   1  307.57   12.70
   2  -3   1  294.67   12.70
   2  -3   1  287.87   12.60
  -2   3  -1  305.47   12.80
  -2   3  -1  305.37   12.60
   2   3   1  291.37   12.40
   2   3   1  314.37   12.60
  -2   3  -1  309.27   12.50
   2   3   1  322.87   12.80
   2   3   1  299.17   12.50
   3  -3   1    6.40    0.70
   3  -3   1    6.80    0.70
  -3  -3  -1    6.00    0.80
  -3  -3  -1    7.90    0.80
   3  -3   1    7.40    0.80
  -3  -3  -1    6.60    0.60
   3   3   1    6.20    0.60
  -3   3  -1    7.10    0.70
   3   3   1    6.60    0.40
   3   3   1    7.30    0.80
  -3   3  -1    6.00    0.60
   3   3   1    6.20    0.70
   4  -3   1   33.20    1.90
   4  -3   1   32.40    1.90
   4  -3   1   32.10    1.90
  -4  -3  -1   38.60    2.00
   4  -3   1   36.80    1.90
   4  -3   1   34.20    1.70
  -4  -3  -1   34.00    1.70
   4   3   1   35.30    2.10
  -4   3  -1   31.70    2.00
   4   3   1   35.60    2.00
   4   3   1   33.90    1.60
   4   3   1   34.50    1.70
  -4   3  -1   34.70    1.80
   5  -3   1    4.70    0.70
  -5  -3  -1    6.30    0.70
   5  -3   1    7.00    1.00
   5  -3   1    6.40    0.70
   5  -3   1    4.30    0.70
  -5  -3  -1    7.90    1.00
  -5  -3  -1    4.20    0.80
  -5   3  -1    6.60    0.80
   5   3   1    7.00    1.10
   5   3   1    7.00    0.60
   5   3   1    5.90    0.70
  -6  -3  -1  107.39    5.10
   6  -3   1  106.29    4.50
   6  -3   1   93.89    4.80
  -6  -3  -1  102.69    4.60
   6  -3   1  108.19    4.80
   6  -3   1   90.89    4.50
  -6   3  -1  103.89    4.60
   6   3   1  107.99    5.10
  -6   3  -1  108.39    4.50
   6   3   1  100.29    4.60
   6   3   1  106.89    4.50
  -6   3  -1   98.79    4.90
  -7  -3  -1   89.19    4.60
   7  -3   1   91.49    4.40
   7  -3   1   85.49    4.30
   7  -3   1   78.89    4.10
   7  -3   1   85.29    4.00
  -7  -3  -1   95.89    4.40
   7   3   1   88.49    4.10
   7   3   1   99.29    4.60
  -7   3  -1   88.39    4.40
  -7   3  -1   86.49    3.90
   7   3   1   92.49    4.00
  -7   3  -1   83.79    4.10
   7   3   1   86.59    4.60
  -8  -3  -1    3.50    0.80
   8  -3   1    1.70    0.50
  -8  -3  -1    3.80    0.50
   8  -3   1    3.00    0.70
  -8  -3  -1    2.70    0.60
   8  -3   1    2.20    0.40
   8  -3   1    2.00    0.50
  -8   3  -1    2.20    0.50
  -8   3  -1    2.40    0.50
   8   3   1    3.10    0.80
   8   3   1    3.40    0.80
   8   3   1    3.70    0.60
   8   3   1    2.40    0.40
  -8   3  -1    2.40    0.60
  -9  -3  -1    1.10    0.50
   9  -3   1    0.70    0.40
  -9  -3  -1    0.80    0.60
   9  -3   1    0.70    0.50
   9  -3   1    0.20    0.40
  -9  -3  -1    0.30    0.40
   9  -3   1    0.90    0.60
   9   3   1    1.00    0.70
   9   3   1   -0.10    0.40
  -9   3  -1    0.90    0.50
  -9   3  -1    0.40    0.40
  -9   3  -1    0.60    0.40
   9   3   1    0.50    0.60
   9   3   1    1.00    0.40
 -10  -3  -1   23.20    2.00
 -10  -3  -1   23.30    2.10
  10  -3   1   21.30    1.60
  10  -3   1   23.70    2.00
  10  -3   1   21.20    1.70
  10  -3   1   21.40    2.10
 -10  -3  -1   23.30    1.60
 -10   3  -1   22.20    1.50
 -10   3  -1   22.30    2.00
  10   3   1   23.30    2.70
  10   3   1   22.20    2.20
  10   3   1   23.50    1.60
 -10   3  -1   22.80    1.70
  10   3   1   18.50    1.70
 -11  -3  -1   99.59    5.30
  11  -3   1   88.39    4.80
 -11  -3  -1   88.69    5.00
 -11  -3  -1   98.19    4.50
  11  -3   1   93.49    4.50
  11  -3   1   81.09    5.00
 -11   3  -1   94.89    4.40
  11   3   1   91.29    4.70
 -11   3  -1   91.09    5.00
  11   3   1   94.79    4.50
  11   3   1   83.49    5.20
  11   3   1   75.19    5.50
 -11   3  -1   90.79    4.40
  12  -3   1   -0.20    0.70
  12  -3   1   -0.80    0.60
  12  -3   1    0.50    0.40
  12  -3   1    0.00    0.50
 -12  -3  -1   -0.50    0.50
 -12  -3  -1    0.20    0.50
 -12  -3  -1   -0.60    0.40
 -12   3  -1   -0.30    0.40
  12   3   1   -0.60    0.60
 -12   3  -1    0.20    0.50
  12   3   1    0.30    0.40
  12   3   1   -1.10    0.50
 -12   3  -1    0.20    0.50
  12   3   1    0.40    0.80
  13  -3   1    1.30    0.60
  13  -3   1    1.20    0.80
 -13  -3  -1    1.10    0.80
  13  -3   1    0.50    0.80
 -13  -3  -1    1.30    0.50
 -13  -3  -1    1.00    0.60
 -13   3  -1    0.90    0.50
  13   3   1   -0.10    0.80
 -13   3  -1   -0.40    0.50
  13   3   1    0.80    0.60
 -13   3  -1    0.90    0.70
  13   3   1    1.10    0.70
  14  -3   1   14.40    1.60
 -14  -3  -1   17.50    2.20
 -14  -3  -1   18.60    2.00
 -14  -3  -1   19.30    1.70
  14  -3   1   17.80    2.10
  14   3   1   14.20    2.00
 -14   3  -1   14.90    1.90
 -14   3  -1   15.90    1.60
 -14   3  -1   15.80    1.70
  14   3   1   17.30    2.30
  14   3   1   15.10    1.70
  14   3   1   17.20    2.30
  15  -3   1    3.80    1.00
 -15  -3  -1    2.50    0.80
 -15  -3  -1    3.10    0.70
  15  -3   1    1.50    0.70
 -15   3  -1    2.90    1.00
  15   3   1    2.40    1.10
  15   3   1    1.80    0.60
  15   3   1    1.30    1.00
 -15   3  -1    1.40    0.60
 -15   3  -1    1.70    0.50
 -16  -3  -1   -1.00    0.50
  16  -3   1   -0.80    1.00
 -16  -3  -1    0.70    0.90
  16  -3   1   -1.50    0.90
  16   3   1   -1.10    1.00
 -16   3  -1   -0.90    0.60
  16  -4  -1    0.00    0.90
 -16  -4   1   -0.50    0.50
 -16  -4   1   -1.00    0.60
  16  -4  -1   -1.50    0.90
 -16   4   1    0.00    0.30
  16   4  -1   -0.70    0.50
  15  -4  -1   73.89    4.90
  15  -4  -1   94.29    6.00
 -15  -4   1   77.39    4.30
  15  -4  -1   84.29    5.20
 -15  -4   1   84.49    4.70
 -15  -4   1   82.29    6.50
  15   4  -1   84.39    5.20
  15   4  -1   68.59    5.30
 -15   4   1   89.49    4.30
 -15   4   1   77.59    5.50
  15   4  -1   70.99    4.90
 -14  -4   1    1.60    0.90
 -14  -4   1    2.50    0.70
  14  -4  -1    1.10    0.60
  14  -4  -1    0.60    0.90
  14  -4  -1    1.00    0.80
 -14   4   1    2.50    0.90
  14   4  -1    1.90    1.00
 -14   4   1    1.10    0.60
  14   4  -1    0.70    0.70
  14   4  -1    1.30    1.00
  14   4  -1    1.70    0.60
 -13  -4   1   50.59    3.00
 -13  -4   1   54.29    3.70
  13  -4  -1   50.39    3.80
  13  -4  -1   58.29    3.30
  13  -4  -1   49.60    3.60
 -13  -4   1   60.99    3.60
 -13   4   1   63.99    4.40
  13   4  -1   58.49    3.30
  13   4  -1   49.99    3.70
  13   4  -1   49.90    3.40
 -13   4   1   55.89    3.70
  13   4  -1   46.10    3.90
  12  -4  -1   -0.60    0.30
  12  -4  -1    1.30    0.70
  12  -4  -1    0.00    0.40
 -12  -4   1   -0.60    0.60
 -12  -4   1    0.00    0.50
 -12  -4   1    0.00    0.30
  12  -4  -1    1.00    0.70
 -12   4   1   -0.80    0.50
  12   4  -1   -0.70    0.60
 -12   4   1    0.00    0.40
  12   4  -1   -0.50    0.50
 -12   4   1    0.00    0.50
  12   4  -1    0.60    0.50
  12   4  -1   -0.40    0.50
  11  -4  -1   92.59    4.50
  11  -4  -1   82.89    5.00
 -11  -4   1   99.19    4.90
  11  -4  -1   91.79    5.00
 -11  -4   1   89.99    4.40
 -11  -4   1   85.09    5.00
  11   4  -1   86.49    5.40
  11   4  -1   95.29    4.70
  11   4  -1   93.19    5.10
 -11   4   1   93.69    4.50
 -11   4   1   95.69    4.30
 -11   4   1   86.19    5.00
  10  -4  -1  101.29    5.20
  10  -4  -1   91.79    5.20
  10  -4  -1  104.49    4.90
 -10  -4   1  103.69    4.70
 -10  -4   1   92.29    5.20
 -10  -4   1  109.39    5.20
  10  -4  -1  105.79    4.90
  10  -4  -1  102.59    4.90
 -10   4   1  108.69    4.60
  10   4  -1   96.19    5.60
  10   4  -1   93.99    5.30
 -10   4   1   97.69    4.80
 -10   4   1   98.19    5.20
  10   4  -1   97.39    4.90
  10   4  -1  102.19    4.80
   9  -4  -1    9.90    1.40
   9  -4  -1   10.10    1.20
  -9  -4   1   11.00    1.00
   9  -4  -1   10.60    1.20
   9  -4  -1   10.40    1.20
  -9  -4   1   12.60    1.40
  -9  -4   1   12.00    1.60
   9   4  -1   10.70    1.40
  -9   4   1    9.90    1.20
   9   4  -1    9.50    1.10
  -9   4   1   10.40    1.40
   9   4  -1   10.90    1.60
   9   4  -1   10.60    1.20
  -9   4   1   10.70    1.30
  -8  -4   1    3.80    0.50
  -8  -4   1    3.50    0.70
   8  -4  -1    3.50    0.50
   8  -4  -1    3.70    0.70
   8  -4  -1    2.80    0.50
   8  -4  -1    5.70    0.90
  -8  -4   1    5.40    1.00
   8  -4  -1    3.30    0.60
   8   4  -1    3.40    0.50
  -8   4   1    3.20    0.60
  -8   4   1    4.30    0.80
   8   4  -1    5.40    0.90
   8   4  -1    3.80    0.80
   8   4  -1    3.40    0.60
  -7  -4   1  196.28    8.00
  -7  -4   1  192.98    8.30
   7  -4  -1  180.48    8.30
   7  -4  -1  185.58    8.20
   7  -4  -1  198.38    8.40
   7  -4  -1  190.58    8.20
   7  -4  -1  185.88    8.00
  -7  -4   1  168.08    8.40
   7   4  -1  177.48    8.70
  -7   4   1  189.38    8.10
  -7   4   1  188.08    8.40
   7   4  -1  179.38    8.00
   7   4  -1  177.48    7.90
   6  -4  -1  239.28   10.30
   6  -4  -1  255.27   10.60
   6  -4  -1  241.68   10.40
  -6  -4   1  235.68   10.60
  -6  -4   1  253.67   10.50
   6  -4  -1  242.88   10.30
  -6  -4   1  232.88   10.10
   6  -4  -1  239.38   10.10
  -6   4   1  236.88   10.30
   6   4  -1  235.08   10.10
   6   4  -1  241.38   10.80
  -6   4   1  242.08   10.50
   6   4  -1  244.98   10.10
   6   4  -1  221.78   10.30
   5  -4  -1   29.20    1.60
  -5  -4   1   31.20    1.90
   5  -4  -1   31.80    1.80
   5  -4  -1   32.10    1.90
   5  -4  -1   27.80    1.90
  -5  -4   1   24.60    1.90
   5  -4  -1   30.80    1.80
  -5  -4   1   30.50    1.50
   5   4  -1   29.50    1.50
   5   4  -1   26.90    1.70
  -5   4   1   26.70    1.70
  -5   4   1   27.30    1.80
   5   4  -1   27.80    2.10
   5   4  -1   27.30    1.50
   4  -4  -1  245.38   10.60
   4  -4  -1  242.58   10.60
  -4  -4   1  252.87   10.30
   4  -4  -1  244.78   10.70
  -4  -4   1  268.17   10.70
  -4  -4   1  238.88   10.20
   4  -4  -1  260.27   10.60
  -4  -4   1  257.87   10.70
   4  -4  -1  244.08   10.30
   4   4  -1  243.58   10.30
  -4   4   1  249.68   10.60
   4   4  -1  247.38   10.90
  -4   4   1  247.48   10.50
  -4   4   1  245.08   11.20
  -4   4   1  249.38   10.60
   4   4  -1  248.58   10.30
   4   4  -1  247.38   10.40
  -3  -4   1   55.69    2.40
  -3  -4   1   62.29    2.90
  -3  -4   1   49.50    3.20
   3  -4  -1   56.89    2.80
   3  -4  -1   57.39    2.80
  -3  -4   1   58.29    2.60
   3  -4  -1   55.39    2.60
   3  -4  -1   56.49    2.80
   3   4  -1   57.09    2.50
   3   4  -1   60.89    2.60
  -3   4   1   55.89    3.30
  -3   4   1   59.39    2.90
   3   4  -1   56.09    2.60
  -3   4   1   64.29    2.90
  -3   4   1   61.59    2.90
   3   4  -1   57.79    3.00
  -2  -4   1    3.20    0.30
  -2  -4   1    2.30    0.50
   2  -4  -1    2.40    0.30
   2  -4  -1    2.60    0.40
   2  -4  -1    3.20    0.40
   2  -4  -1    3.30    0.50
  -2  -4   1    3.30    0.50
  -2  -4   1    3.50    0.60
   2  -4  -1    2.60    0.40
   2   4  -1    2.30    0.40
  -2   4   1    3.70    0.50
  -2   4   1    2.80    0.40
   2   4  -1    3.20    0.40
   2   4  -1    2.30    0.40
  -2   4   1    2.10    0.40
   2   4  -1    3.10    0.40
   2   4  -1    2.60    0.40
  -2   4   1    2.30    0.40
  -2   4   1    2.10    0.40
   2   4  -1    3.40    0.30
   1  -4  -1  410.86   18.30
  -1  -4   1  458.75   18.30
   1  -4  -1  431.36   18.40
  -1  -4   1  463.85   18.30
   1  -4  -1  485.05   18.40
   1  -4  -1  431.96   18.40
  -1  -4   1  446.26   18.10
   1  -4  -1  439.16   18.20
  -1  -4   1  489.25   18.50
   1   4  -1  449.26   18.50
   1   4  -1  441.86   18.50
  -1   4   1  478.65   18.50
  -1   4   1  434.46   18.30
   1   4  -1  423.06   18.50
  -1   4   1  439.36   18.50
  -1   4   1  460.85   18.50
  -1   4   1  437.36   18.40
   0  -4  -1  373.86   16.40
   0  -4   1  385.06   16.20
   0  -4   1  443.66   16.30
   0  -4   1  397.46   16.50
   0  -4   1  425.86   16.40
   0  -4   1  381.26   16.50
   0  -4  -1  425.96   16.40
   0  -4  -1  416.56   16.40
   0  -4   1  424.16   16.40
   0  -4  -1  397.56   16.90
   0  -4  -1  382.46   16.40
   0   4  -1  388.86   16.60
   0   4   1  391.66   16.50
   0   4  -1  374.56   16.30
   0   4   1  370.46   16.40
   0   4  -1  392.36   16.60
   0   4   1  437.96   16.50
   0   4   1  394.06   16.50
   0   4   1  426.46   16.40
   0   4  -1  358.76   16.40
   1  -4   1  234.58    9.60
   1  -4   1  231.68    9.40
  -1  -4  -1  208.78    9.30
  -1  -4  -1  218.78    9.50
   1  -4   1  234.08    9.40
   1  -4   1  225.08    9.60
   1   4   1  230.18    9.40
   1   4   1  215.28    9.30
  -1   4  -1  220.58    9.60
  -1   4  -1  237.58    9.50
   1   4   1  232.48    9.40
   1   4   1  213.48   10.00
  -1   4  -1  233.68    9.60
   2  -4   1  117.99    5.10
   2  -4   1  117.89    5.30
  -2  -4  -1  113.69    5.10
  -2  -4  -1  110.69    5.00
   2  -4   1  116.79    5.20
   2  -4   1  121.19    5.10
  -2   4  -1  119.99    5.30
  -2   4  -1  120.89    5.00
   2   4   1  112.69    5.00
   2   4   1  113.89    5.10
   2   4   1  115.09    5.00
  -2   4  -1  119.59    4.90
   2   4   1  124.69    5.30
   2   4   1  112.99    4.80
   3  -4   1  453.25   17.60
   3  -4   1  412.16   17.50
   3  -4   1  412.86   17.60
   3  -4   1  432.86   17.60
  -3  -4  -1  429.06   17.40
   3   4   1  413.76   17.20
   3   4   1  432.96   17.50
  -3   4  -1  449.66   17.40
   3   4   1  384.16   17.30
   3   4   1  433.26   17.70
  -3   4  -1  399.26   17.40
  -4  -4  -1  187.88    7.50
   4  -4   1  156.18    7.30
  -4  -4  -1  163.08    7.00
  -4  -4  -1  183.08    7.30
   4  -4   1  166.68    7.20
   4  -4   1  157.18    7.30
   4  -4   1  162.08    6.90
  -4   4  -1  188.08    7.90
   4   4   1  164.08    7.40
  -4   4  -1  154.48    7.10
   4   4   1  151.18    7.20
   4   4   1  154.98    6.90
   4   4   1  166.38    7.00
   5  -4   1    2.00    0.40
  -5  -4  -1    4.50    0.80
  -5  -4  -1    3.20    0.40
   5  -4   1    1.90    0.30
   5  -4   1    2.30    0.50
  -5  -4  -1    2.40    0.50
   5  -4   1    4.10    0.60
   5  -4   1    2.90    0.50
   5   4   1    3.30    0.60
   5   4   1    2.30    0.30
  -5   4  -1    3.50    0.60
  -5   4  -1    2.90    0.50
   5   4   1    3.20    0.60
  -6  -4  -1  149.39    7.20
   6  -4   1  160.38    7.50
   6  -4   1  174.78    7.20
  -6  -4  -1  170.48    7.80
   6  -4   1  174.78    7.50
   6  -4   1  161.28    7.40
   6  -4   1  172.58    7.50
   6   4   1  178.08    7.80
   6   4   1  166.68    7.60
   6   4   1  168.38    7.10
  -6   4  -1  174.08    8.00
  -6   4  -1  173.18    7.50
   6   4   1  159.48    7.20
   7  -4   1   72.89    3.60
  -7  -4  -1   56.99    3.10
   7  -4   1   67.49    3.50
   7  -4   1   66.09    3.10
  -7  -4  -1   67.89    3.70
   7  -4   1   70.99    3.50
   7  -4   1   64.29    3.40
  -7  -4  -1   73.69    3.60
   7   4   1   67.79    3.10
   7   4   1   62.09    3.20
  -7   4  -1   65.29    3.50
   7   4   1   67.29    3.80
  -7   4  -1   59.89    3.20
   7   4   1   57.59    3.50
  -8  -4  -1   12.30    1.10
   8  -4   1   12.70    1.10
   8  -4   1   12.60    1.40
   8  -4   1   12.30    1.30
   8  -4   1   13.20    1.30
   8  -4   1   11.30    1.30
  -8  -4  -1   12.40    1.60
  -8  -4  -1   14.70    1.50
   8   4   1   11.90    1.60
   8   4   1   12.20    1.20
  -8   4  -1   10.90    1.30
   8   4   1   14.80    1.60
   8   4   1   13.30    1.10
  -8   4  -1   10.30    1.20
   9  -4   1   81.79    4.30
   9  -4   1   77.89    4.40
  -9  -4  -1   88.49    5.20
   9  -4   1   83.29    4.30
   9  -4   1   82.89    4.20
   9  -4   1   83.69    4.00
  -9  -4  -1   81.09    4.00
  -9  -4  -1   90.39    4.40
  -9   4  -1   73.19    3.90
   9   4   1   86.49    3.90
   9   4   1   89.59    5.40
   9   4   1   70.89    4.40
  -9   4  -1   85.09    4.40
 -10  -4  -1   34.80    2.40
  10  -4   1   28.40    2.10
 -10  -4  -1   29.80    2.50
  10  -4   1   31.70    2.00
  10  -4   1   31.10    2.30
 -10  -4  -1   32.60    2.10
  10  -4   1   31.00    2.30
  10  -4   1   31.90    2.50
 -10   4  -1   29.80    2.30
 -10   4  -1   30.10    2.00
 -10   4  -1   29.00    1.80
  10   4   1   32.20    2.00
  10   4   1   31.00    2.10
  10   4   1   33.20    2.80
  10   4   1   29.60    2.50
  11  -4   1    7.20    1.20
  11  -4   1    6.70    1.00
  11  -4   1    6.50    1.10
 -11  -4  -1    8.00    1.20
  11  -4   1    5.80    0.80
 -11   4  -1    6.70    0.90
 -11   4  -1    6.70    1.10
  11   4   1    8.30    1.10
 -11   4  -1    6.00    0.90
  11   4   1    9.10    1.50
  11   4   1    9.50    1.10
  11   4   1    7.20    1.30
  12  -4   1   13.70    1.80
  12  -4   1   14.20    1.40
 -12  -4  -1   15.20    1.40
 -12  -4  -1   15.10    1.80
 -12  -4  -1   14.90    1.80
  12  -4   1   10.10    1.50
 -12   4  -1   14.60    1.50
  12   4   1   14.60    2.00
  12   4   1   13.30    1.40
  12   4   1   10.40    1.90
  12   4   1   13.60    1.60
 -13  -4  -1    5.40    1.10
  13  -4   1    4.10    0.70
 -13  -4  -1    8.10    1.50
 -13  -4  -1    5.70    0.80
  13  -4   1    7.10    1.40
  13  -4   1    6.20    1.10
  13   4   1    6.30    1.00
 -13   4  -1    7.40    1.20
 -13   4  -1    4.90    0.90
  13   4   1    6.40    1.30
  13   4   1    7.40    1.40
  13   4   1    5.80    0.80
  14  -4   1  106.59    6.10
  14  -4   1  109.39    5.60
 -14  -4  -1  107.69    5.50
 -14  -4  -1  106.69    6.20
 -14  -4  -1  116.59    6.00
  14  -4   1  112.59    6.50
  14   4   1  114.79    5.80
  14   4   1  119.69    6.50
  14   4   1  103.89    5.50
 -14   4  -1  110.49    5.40
  14   4   1  102.09    7.70
 -14   4  -1  125.29    6.30
  15  -4   1    3.80    1.20
  15  -4   1    4.10    1.30
  15   4   1    2.20    1.10
  15   4   1    1.60    1.00
 -15   4  -1    1.10    0.60
  15   4   1    1.10    0.60
 -15   4  -1    2.90    1.00
 -15  -5   1   -0.50    0.40
  15  -5  -1    0.30    1.00
  15  -5  -1    0.70    0.40
  15  -5  -1   -0.60    0.90
 -15  -5   1    0.00    0.60
 -15   5   1   -0.60    0.50
  15   5  -1   -1.30    0.90
  15   5  -1    0.80    1.00
  14  -5  -1    0.50    0.90
 -14  -5   1    0.10    0.80
 -14  -5   1    2.40    0.80
  14  -5  -1    1.10    0.90
  14  -5  -1    1.10    0.60
 -14  -5   1    1.30    0.60
  14   5  -1    1.10    0.90
 -14   5   1    1.70    0.70
 -14   5   1    0.60    0.60
  14   5  -1    1.40    0.70
  14   5  -1    0.80    0.90
  13  -5  -1    6.40    0.90
  13  -5  -1    6.40    1.10
 -13  -5   1    7.10    1.20
  13  -5  -1    5.70    1.20
 -13  -5   1    6.60    1.30
  13   5  -1    6.20    0.90
  13   5  -1    4.30    1.10
 -13   5   1    6.30    0.90
  13   5  -1    6.40    1.10
 -13   5   1    6.50    1.10
  13   5  -1    8.60    1.30
  12  -5  -1   25.00    2.40
 -12  -5   1   25.80    1.90
  12  -5  -1   25.30    1.90
  12  -5  -1   20.90    2.30
 -12  -5   1   22.70    2.20
 -12  -5   1   29.10    2.30
  12   5  -1   24.80    1.90
  12   5  -1   20.50    2.50
  12   5  -1   22.70    2.00
 -12   5   1   24.40    2.30
 -12   5   1   27.50    2.00
  12   5  -1   28.50    2.40
 -11  -5   1   11.60    1.20
 -11  -5   1   14.80    1.70
  11  -5  -1    9.20    1.40
 -11  -5   1   13.10    1.80
  11  -5  -1   12.60    1.70
  11  -5  -1   11.40    1.30
  11   5  -1   10.40    1.90
  11   5  -1   11.80    1.50
 -11   5   1   11.60    1.60
  11   5  -1   12.20    1.40
 -11   5   1   11.60    1.50
  10  -5  -1    0.20    0.60
  10  -5  -1    1.20    0.60
  10  -5  -1    0.30    0.40
 -10  -5   1    0.60    0.50
 -10  -5   1    1.30    0.70
  10  -5  -1    0.40    0.40
 -10  -5   1    0.90    1.10
  10  -5  -1    0.50    0.40
  10   5  -1    0.90    0.40
  10   5  -1    0.30    0.60
 -10   5   1    0.70    0.60
 -10   5   1    0.00    0.50
  10   5  -1    0.60    0.70
  10   5  -1    0.50    0.70
   9  -5  -1    0.20    0.40
   9  -5  -1    0.50    0.30
   9  -5  -1   -0.10    0.40
  -9  -5   1    0.20    0.50
   9  -5  -1    0.10    0.50
   9  -5  -1    0.20    0.60
  -9  -5   1    0.10    0.30
  -9  -5   1    0.50    0.60
  -9   5   1    0.00    0.40
   9   5  -1    0.30    0.40
   9   5  -1    0.00    0.40
   9   5  -1   -0.20    0.50
   9   5  -1   -0.40    0.40
  -9   5   1   -0.10    0.50
  -8  -5   1   16.70    1.80
   8  -5  -1   18.20    1.60
   8  -5  -1   17.10    1.50
   8  -5  -1   19.30    1.70
  -8  -5   1   16.70    1.30
   8  -5  -1   17.80    1.30
  -8  -5   1   19.50    1.70
   8  -5  -1   17.30    1.70
  -8   5   1   19.60    1.60
   8   5  -1   17.10    1.30
   8   5  -1   18.30    1.60
   8   5  -1   18.30    2.00
  -8   5   1   15.50    1.50
   8   5  -1   16.80    1.40
  -7  -5   1   21.30    1.70
   7  -5  -1   20.30    1.30
   7  -5  -1   18.60    1.50
  -7  -5   1   20.50    1.30
   7  -5  -1   17.90    1.50
  -7  -5   1   17.10    1.80
   7  -5  -1   15.20    1.60
   7  -5  -1   17.90    1.70
  -7   5   1   17.00    1.50
   7   5  -1   20.00    1.30
  -7   5   1   17.20    1.50
   7   5  -1   18.70    1.90
   7   5  -1   16.90    1.30
   7   5  -1   14.40    1.40
  -6  -5   1   76.69    3.40
   6  -5  -1   68.59    3.80
   6  -5  -1   75.39    3.70
   6  -5  -1   71.89    3.70
   6  -5  -1   73.19    3.40
   6  -5  -1   71.99    3.60
  -6  -5   1   79.69    3.80
  -6  -5   1   66.39    3.80
   6   5  -1   72.69    3.40
  -6   5   1   73.99    3.60
   6   5  -1   71.09    3.30
  -6   5   1   75.39    3.70
   6   5  -1   65.79    4.00
   5  -5  -1  130.39    6.00
   5  -5  -1  135.09    5.70
  -5  -5   1  131.19    5.70
   5  -5  -1  133.29    6.00
   5  -5  -1  141.39    6.10
  -5  -5   1  146.79    6.20
  -5  -5   1  128.09    6.10
   5  -5  -1  116.49    6.10
  -5   5   1  134.49    6.00
   5   5  -1  132.59    5.70
   5   5  -1  137.89    5.90
   5   5  -1  134.09    6.40
   5   5  -1  133.79    5.90
  -5   5   1  122.59    5.90
   4  -5  -1    4.40    0.60
   4  -5  -1    3.60    0.60
  -4  -5   1    4.90    0.70
  -4  -5   1    5.00    0.60
   4  -5  -1    4.50    0.70
   4  -5  -1    5.40    0.60
   4  -5  -1    3.60    0.60
   4   5  -1    5.70    0.60
   4   5  -1    6.10    0.60
  -4   5   1    3.80    0.70
   4   5  -1    4.70    0.70
   4   5  -1    4.20    0.70
  -4   5   1    4.40    0.60
  -4   5   1    4.00    0.60
  -4   5   1    5.00    0.70
   3  -5  -1   13.40    1.20
  -3  -5   1   13.20    1.20
   3  -5  -1   11.90    1.20
   3  -5  -1   12.30    1.10
  -3  -5   1   12.00    0.90
  -3  -5   1   12.60    1.00
   3  -5  -1   11.50    1.10
   3   5  -1   13.30    1.20
   3   5  -1   11.30    0.80
  -3   5   1   11.70    1.20
   3   5  -1   13.50    0.80
  -3   5   1   10.90    1.20
  -3   5   1   10.70    1.00
   3   5  -1   12.60    0.70
   3   5  -1   11.30    1.30
  -3   5   1   13.80    1.20
  -3   5   1   14.50    1.20
   2  -5  -1  112.59    4.80
   2  -5  -1  108.39    5.10
  -2  -5   1  110.89    5.00
  -2  -5   1  115.89    4.90
   2  -5  -1  117.69    5.10
   2  -5  -1  113.49    5.20
  -2   5   1  109.69    5.20
   2   5  -1  112.49    5.20
   2   5  -1  118.99    5.40
  -2   5   1  117.19    5.10
   2   5  -1  115.99    5.20
   2   5  -1  102.69    4.80
  -2   5   1  114.29    4.90
  -2   5   1  114.59    5.10
  -2   5   1  125.19    4.90
  -2   5   1  125.79    5.30
  -1  -5   1  219.98    8.60
  -1  -5   1  216.88    8.50
   1  -5  -1  203.28    8.50
   1  -5  -1  199.18    8.60
  -1  -5   1  200.28    8.40
   1  -5  -1  193.48    8.20
   1  -5  -1  204.98    8.50
   1  -5  -1  184.38    8.40
   1  -5  -1  206.78    8.60
  -1   5   1  201.28    8.70
   1   5  -1  202.28    8.70
   1   5  -1  193.88    8.30
  -1   5   1  195.98    8.60
  -1   5   1  210.98    8.50
  -1   5   1  176.98    8.30
  -1   5   1  203.08    8.70
   1   5  -1  190.28    8.70
  -1   5   1  223.88    8.60
   1   5  -1  193.88    8.70
   0  -5  -1   15.40    1.00
   0  -5   1   14.90    0.90
   0  -5   1   13.00    0.90
   0  -5   1   14.90    0.90
   0  -5  -1   14.90    1.00
   0  -5  -1   13.70    1.10
   0  -5   1   14.20    1.00
   0  -5  -1   15.50    1.00
   0  -5  -1   15.30    1.10
   0  -5   1   14.80    1.20
   0   5   1   13.20    1.10
   0   5  -1   14.40    1.10
   0   5  -1   15.10    0.90
   0   5   1   15.80    1.20
   0   5   1   15.50    1.00
   0   5  -1   13.70    1.30
   0   5   1   15.70    1.70
   0   5   1   14.70    1.20
   0   5  -1   13.60    1.30
   1  -5   1   22.30    1.30
   1  -5   1   24.80    1.60
  -1  -5  -1   24.90    1.40
   1  -5   1   22.40    1.60
  -1  -5  -1   23.30    1.40
  -1  -5  -1   21.80    1.50
   1  -5   1   23.60    1.30
  -1   5  -1   25.70    1.70
   1   5   1   22.20    1.40
   1   5   1   24.30    1.30
   1   5   1   24.10    1.50
  -1   5  -1   26.90    1.70
  -1   5  -1   20.40    1.30
   1   5   1   24.10    1.30
  -1   5  -1   20.40    1.30
   2  -5   1   51.69    2.50
  -2  -5  -1   56.29    2.60
   2  -5   1   51.69    2.70
  -2  -5  -1   50.59    2.50
   2  -5   1   51.19    2.40
  -2  -5  -1   42.60    2.40
  -2   5  -1   48.60    2.70
  -2   5  -1   48.10    2.70
   2   5   1   50.79    2.40
   2   5   1   47.00    2.30
   2   5   1   52.89    2.70
   2   5   1   46.40    2.40
  -2   5  -1   51.69    2.40
  -2   5  -1   48.00    2.50
  -2   5  -1   45.60    2.10
  -3  -5  -1    1.50    0.40
   3  -5   1    0.80    0.20
   3  -5   1    0.50    0.40
   3  -5   1    0.80    0.60
   3  -5   1    0.90    0.40
  -3  -5  -1    1.30    0.50
   3  -5   1    0.40    0.40
  -3  -5  -1    1.10    0.40
  -3   5  -1    0.80    0.50
   3   5   1    1.10    0.30
   3   5   1    1.40    0.50
  -3   5  -1    0.60    0.30
  -3   5  -1    0.80    0.40
  -3   5  -1    1.00    0.50
   3   5   1    0.90    0.20
   4  -5   1   17.80    1.40
   4  -5   1   16.00    1.40
   4  -5   1   16.60    1.30
  -4  -5  -1   15.50    1.40
   4  -5   1   13.10    1.20
   4  -5   1   16.40    1.00
  -4  -5  -1   17.20    1.10
   4   5   1   16.10    0.90
   4   5   1   16.30    1.10
  -4   5  -1   13.20    1.10
   4   5   1   17.80    1.50
  -4   5  -1   14.50    1.50
  -5  -5  -1   42.60    2.20
   5  -5   1   45.30    2.50
   5  -5   1   43.00    2.50
   5  -5   1   42.50    2.40
   5  -5   1   43.90    2.50
  -5  -5  -1   40.70    2.60
   5  -5   1   46.50    2.10
  -5   5  -1   46.10    2.30
  -5   5  -1   50.49    2.40
   5   5   1   42.10    2.20
   5   5   1   43.20    2.10
   5   5   1   38.00    2.30
   5   5   1   45.40    2.70
   6  -5   1   26.40    1.90
  -6  -5  -1   28.60    1.90
   6  -5   1   24.30    1.80
  -6  -5  -1   32.40    2.20
   6  -5   1   27.00    1.50
   6  -5   1   28.90    1.90
   6  -5   1   27.90    1.90
  -6  -5  -1   30.40    1.70
   6   5   1   24.90    1.80
   6   5   1   25.00    2.10
   6   5   1   27.10    1.50
  -6   5  -1   29.60    1.80
  -6   5  -1   24.60    1.70
   6   5   1   25.30    1.60
   7  -5   1   12.50    1.40
   7  -5   1   11.50    1.30
  -7  -5  -1   12.70    1.10
  -7  -5  -1   12.30    1.60
  -7  -5  -1   12.30    1.40
   7  -5   1   10.40    1.00
   7  -5   1   10.80    1.30
   7  -5   1   13.60    1.40
   7   5   1   10.70    1.10
  -7   5  -1   12.10    1.20
   7   5   1   12.00    1.30
  -7   5  -1   12.80    1.30
   7   5   1   11.10    1.00
   7   5   1   11.80    1.60
  -8  -5  -1    3.60    0.50
   8  -5   1    2.30    0.70
  -8  -5  -1    3.30    1.00
   8  -5   1    4.70    0.80
   8  -5   1    3.70    0.70
   8  -5   1    3.30    0.60
  -8  -5  -1    4.10    0.80
   8  -5   1    3.50    0.50
   8   5   1    3.60    0.60
  -8   5  -1    2.30    0.50
   8   5   1    3.10    0.70
   8   5   1    3.40    0.50
   8   5   1    4.10    0.90
  -8   5  -1    2.10    0.60
  -9  -5  -1    1.20    0.80
   9  -5   1    0.30    0.40
  -9  -5  -1    0.20    0.50
   9  -5   1    0.70    0.50
   9  -5   1    0.20    0.50
  -9  -5  -1   -0.10    0.30
   9  -5   1    0.10    0.50
   9  -5   1    0.50    0.50
   9   5   1    0.80    0.70
  -9   5  -1    1.00    0.50
   9   5   1    0.00    0.40
   9   5   1   -0.10    0.60
   9   5   1   -0.20    0.30
  -9   5  -1   -0.40    0.40
  10  -5   1    7.70    1.10
 -10  -5  -1   10.70    1.50
 -10  -5  -1    8.30    1.10
 -10  -5  -1   10.30    1.40
  10  -5   1   10.70    1.40
  10  -5   1    9.20    1.20
  10   5   1    9.50    1.10
  10   5   1    9.70    1.30
  10   5   1   11.00    1.20
  10   5   1   11.00    1.80
 -10   5  -1   10.20    1.20
 -10   5  -1   11.50    1.40
 -11  -5  -1    1.30    0.50
  11  -5   1    1.90    0.70
 -11  -5  -1    0.60    0.70
  11  -5   1    0.30    0.30
  11  -5   1    0.70    0.60
  11  -5   1    0.80    0.40
 -11  -5  -1    1.80    0.70
  11   5   1    1.30    0.40
  11   5   1    0.90    0.70
  11   5   1    0.90    0.70
 -11   5  -1    1.80    0.60
  11   5   1    0.80    0.60
 -11   5  -1    1.50    0.60
  12  -5   1   14.30    1.50
  12  -5   1   17.80    2.00
 -12  -5  -1   14.70    2.00
 -12  -5  -1   15.10    1.90
 -12  -5  -1   14.90    1.50
  12   5   1   13.10    2.10
  12   5   1   15.90    2.00
  12   5   1   17.80    1.80
 -12   5  -1   15.20    1.50
  12   5   1   13.20    1.40
 -12   5  -1   13.00    1.70
  13  -5   1    2.40    0.80
 -13  -5  -1    2.70    0.60
  13  -5   1    1.90    0.80
  13  -5   1    1.70    1.00
 -13  -5  -1    2.10    0.80
 -13   5  -1    2.50    0.60
  13   5   1    3.60    1.20
  13   5   1    3.00    1.00
  13   5   1    2.80    1.20
  14  -5   1    1.00    0.70
  14  -5   1   -0.10    0.50
 -14  -5  -1   -1.70    0.60
 -14  -5  -1    0.30    0.50
 -14  -5  -1    0.70    0.70
  14  -5   1   -0.80    0.30
  14  -5   1    0.30    0.80
  14   5   1   -0.40    0.70
 -14   5  -1    0.60    0.60
  14   5   1   -0.10    0.70
 -14   5  -1    0.50    0.40
  14   5   1   -0.30    0.80
  15  -5   1   -0.20    0.90
 -15  -5  -1    1.00    0.80
  15  -5   1   -1.80    0.90
 -15  -5  -1    1.10    0.70
 -15   5  -1    1.30    0.70
  15   5   1    0.10    0.90
  15  -6  -1   56.49    4.50
  15  -6  -1   65.29    4.50
 -15  -6   1   60.09    3.70
 -15  -6   1   70.69    4.30
  15   6  -1   68.59    4.40
 -15   6   1   63.69    3.70
 -14  -6   1    0.40    0.50
 -14  -6   1   -0.10    0.80
 -14  -6   1    0.20    0.70
  14  -6  -1    0.00    0.70
  14  -6  -1    0.80    0.80
  14  -6  -1   -0.80    0.60
 -14   6   1   -0.40    0.40
 -14   6   1    1.30    0.70
  14   6  -1    1.10    0.80
  14   6  -1   -0.10    0.80
  14   6  -1   -0.70    0.80
  13  -6  -1    9.30    1.50
  13  -6  -1    7.80    1.10
 -13  -6   1   12.30    1.40
  13  -6  -1    8.10    1.30
 -13  -6   1   11.70    1.80
 -13   6   1   10.70    1.40
  13   6  -1   13.20    1.80
  13   6  -1   10.90    1.30
  13   6  -1    6.80    1.70
 -12  -6   1   18.10    2.00
 -12  -6   1   12.60    1.80
  12  -6  -1   15.20    2.00
  12  -6  -1   15.30    1.60
 -12  -6   1   12.70    1.40
  12  -6  -1   16.90    2.30
  12   6  -1   13.90    2.20
  12   6  -1   17.10    2.00
  12   6  -1   18.20    1.80
 -12   6   1   15.50    1.60
 -11  -6   1    4.70    1.00
  11  -6  -1    4.20    0.90
 -11  -6   1    4.70    1.00
  11  -6  -1    4.10    1.00
  11  -6  -1    2.70    0.60
 -11  -6   1    4.30    0.70
  11   6  -1    5.00    0.80
  11   6  -1    5.10    1.00
  11   6  -1    2.40    1.00
 -11   6   1    3.20    0.70
 -11   6   1    4.70    0.90
 -10  -6   1   30.30    2.30
 -10  -6   1   27.50    1.80
 -10  -6   1   22.40    2.30
  10  -6  -1   22.60    1.90
  10  -6  -1   22.10    1.90
  10  -6  -1   24.50    2.30
  10  -6  -1   27.30    1.90
  10  -6  -1   23.10    2.20
 -10   6   1   25.30    2.10
  10   6  -1   26.40    2.10
 -10   6   1   25.80    1.90
  10   6  -1   24.70    1.90
  10   6  -1   25.90    2.60
  -9  -6   1   -0.40    0.30
  -9  -6   1   -0.20    0.80
   9  -6  -1    0.10    0.60
   9  -6  -1   -0.20    0.40
   9  -6  -1   -0.30    0.40
   9  -6  -1    0.20    0.50
   9  -6  -1    0.40    0.40
  -9  -6   1    0.10    0.60
   9   6  -1   -0.20    0.40
  -9   6   1    0.10    0.50
   9   6  -1   -0.30    0.30
   9   6  -1    0.10    0.60
   9   6  -1   -0.30    0.50
  -9   6   1    0.40    0.60
   8  -6  -1  151.58    6.90
  -8  -6   1  140.59    7.10
   8  -6  -1  144.99    6.50
   8  -6  -1  148.99    7.00
  -8  -6   1  146.79    6.40
   8  -6  -1  143.59    6.70
  -8  -6   1  156.28    6.90
   8  -6  -1  138.99    6.70
   8   6  -1  135.99    6.60
  -8   6   1  139.49    6.80
  -8   6   1  139.89    6.60
   8   6  -1  147.89    6.40
   8   6  -1  141.49    7.70
   7  -6  -1   84.59    4.00
   7  -6  -1   85.19    4.40
  -7  -6   1   82.79    4.60
  -7  -6   1   94.79    4.50
   7  -6  -1   88.09    4.30
   7  -6  -1   86.89    4.30
   7  -6  -1   78.29    4.40
  -7  -6   1   81.49    4.00
   7   6  -1   86.49    4.20
   7   6  -1   85.59    4.00
  -7   6   1   85.49    4.20
  -7   6   1   90.39    4.40
   7   6  -1   84.59    4.90
   7   6  -1   90.49    4.00
   6  -6  -1  115.79    5.60
   6  -6  -1  121.19    5.70
   6  -6  -1  113.59    5.50
  -6  -6   1  103.59    5.20
   6  -6  -1  127.89    5.70
  -6  -6   1  128.69    5.90
  -6  -6   1  125.09    5.70
   6  -6  -1  113.49    5.20
   6   6  -1  119.89    5.20
  -6   6   1  114.29    5.50
   6   6  -1  119.09    5.20
   6   6  -1  112.29    6.00
  -6   6   1  118.79    5.50
   6   6  -1  127.49    5.40
   5  -6  -1   67.59    3.30
   5  -6  -1   66.39    3.30
   5  -6  -1   60.69    3.20
  -5  -6   1   64.79    3.30
  -5  -6   1   61.69    2.90
  -5  -6   1   54.59    3.20
   5  -6  -1   59.69    2.80
   5  -6  -1   60.19    3.20
   5   6  -1   60.59    2.80
   5   6  -1   60.59    2.80
  -5   6   1   56.09    3.00
   5   6  -1   57.59    3.50
   5   6  -1   55.89    2.90
  -5   6   1   59.19    3.10
  -5   6   1   62.29    3.30
  -4  -6   1  128.09    5.50
  -4  -6   1  113.49    5.20
   4  -6  -1  123.39    5.50
   4  -6  -1  125.29    5.50
  -4  -6   1  131.99    5.50
   4  -6  -1  111.89    5.10
   4  -6  -1  116.69    5.50
  -4   6   1  112.49    5.60
  -4   6   1  121.09    5.50
   4   6  -1  116.79    5.10
  -4   6   1  111.79    5.50
   4   6  -1  118.79    5.80
   4   6  -1  121.49    5.10
  -4   6   1  123.69    5.40
  -4   6   1  109.29    5.20
   4   6  -1  114.19    5.00
   3  -6  -1    1.20    0.40
  -3  -6   1    1.60    0.30
   3  -6  -1    1.70    0.40
   3  -6  -1    1.90    0.40
   3  -6  -1    0.80    0.40
  -3  -6   1    1.60    0.40
   3  -6  -1    1.60    0.20
  -3  -6   1    1.50    0.40
   3   6  -1    2.00    0.60
   3   6  -1    2.10    0.30
  -3   6   1    1.10    0.40
   3   6  -1    2.30    0.30
  -3   6   1    1.60    0.30
   3   6  -1    1.40    0.50
  -3   6   1    1.80    0.50
   3   6  -1    2.30    0.50
   3   6  -1    1.10    0.30
  -3   6   1    1.70    0.50
   3   6  -1    1.40    0.30
  -3   6   1    1.40    0.40
   2  -6  -1  144.39    6.00
   2  -6  -1  150.38    6.40
  -2  -6   1  159.28    6.40
   2  -6  -1  139.09    6.40
  -2  -6   1  147.09    6.20
   2  -6  -1  141.99    6.30
  -2   6   1  143.79    6.20
  -2   6   1  136.69    6.40
   2   6  -1  143.09    6.50
   2   6  -1  142.29    6.60
  -2   6   1  146.79    6.60
  -2   6   1  145.59    6.60
   2   6  -1  143.19    6.50
  -2   6   1  134.29    6.30
   2   6  -1  146.89    6.10
   2   6  -1  143.19    6.20
   1  -6  -1    9.40    0.90
   1  -6  -1   10.30    1.10
  -1  -6   1    7.40    0.80
   1  -6  -1    8.80    0.60
  -1  -6   1    9.00    0.70
  -1  -6   1   10.10    0.90
   1  -6  -1   11.20    1.00
   1  -6  -1   10.70    0.90
  -1   6   1    9.90    1.10
   1   6  -1    8.40    0.80
  -1   6   1    8.90    0.90
   1   6  -1    9.20    1.10
  -1   6   1    9.40    0.90
  -1   6   1    8.10    1.10
  -1   6   1    9.50    1.10
   1   6  -1    9.40    1.10
   1   6  -1    8.40    1.10
   1   6  -1    8.90    0.70
   0  -6   1  117.39    5.00
   0  -6  -1  110.49    5.00
   0  -6  -1  117.69    5.00
   0  -6  -1  116.39    5.30
   0  -6   1  117.39    4.90
   0  -6   1  106.09    4.80
   0  -6   1  125.39    5.00
   0  -6   1  115.59    4.90
   0  -6  -1  110.09    5.10
   0  -6   1  108.39    4.70
   0   6  -1  107.69    4.80
   0   6  -1  115.99    5.20
   0   6  -1  104.09    5.20
   0   6   1  106.19    5.20
   0   6  -1  105.49    5.30
   0   6   1  117.19    5.30
   0   6   1  118.99    5.10
   0   6   1  110.59    4.90
   0   6  -1  105.79    4.90
   0   6   1  109.29    5.10
   1  -6   1  356.56   15.30
   1  -6   1  363.46   15.00
  -1  -6  -1  366.96   15.20
  -1  -6  -1  370.66   15.00
   1  -6   1  381.26   15.00
  -1  -6  -1  403.46   15.20
   1  -6   1  336.37   14.70
   1  -6   1  366.76   15.30
  -1  -6  -1  365.46   15.10
  -1   6  -1  346.67   15.00
  -1   6  -1  358.06   15.00
   1   6   1  343.37   15.10
   1   6   1  372.46   15.30
   1   6   1  346.17   15.30
  -1   6  -1  362.36   15.40
  -1   6  -1  349.87   15.40
   1   6   1  376.56   15.30
   1   6   1  367.06   15.00
  -2  -6  -1   12.10    1.20
   2  -6   1   12.80    1.00
   2  -6   1   10.80    0.70
  -2  -6  -1   13.00    0.90
   2  -6   1   13.30    1.30
  -2  -6  -1   15.50    1.10
   2  -6   1   13.30    1.30
   2   6   1   14.60    1.00
  -2   6  -1   12.60    1.10
  -2   6  -1   12.60    1.00
  -2   6  -1    9.30    1.20
  -2   6  -1   11.50    1.30
   2   6   1   13.00    1.30
   2   6   1   13.30    1.10
   2   6   1   11.80    0.90
   3  -6   1  171.58    7.70
   3  -6   1  173.28    7.70
   3  -6   1  173.48    7.50
  -3  -6  -1  190.28    7.60
   3  -6   1  165.48    7.10
  -3  -6  -1  172.78    7.40
   3  -6   1  183.28    7.50
   3   6   1  168.28    7.20
  -3   6  -1  158.98    7.30
  -3   6  -1  163.78    7.40
  -3   6  -1  161.98    7.70
   3   6   1  159.38    7.30
   3   6   1  175.58    7.80
   3   6   1  171.58    7.40
  -3   6  -1  169.88    7.70
  -4  -6  -1   91.19    4.40
   4  -6   1   92.39    4.30
  -4  -6  -1   96.89    4.40
   4  -6   1   87.79    4.40
   4  -6   1   90.99    4.40
   4  -6   1   85.59    3.90
   4  -6   1   94.19    4.20
  -4  -6  -1   78.89    4.00
   4   6   1   85.89    4.10
   4   6   1   89.99    4.60
   4   6   1   86.69    4.00
   4   6   1   86.79    3.80
  -4   6  -1   83.09    3.90
  -4   6  -1   92.09    4.10
  -4   6  -1   87.69    4.40
   5  -6   1  209.98    9.40
   5  -6   1  214.58    9.30
  -5  -6  -1  216.78    9.50
   5  -6   1  207.98    8.90
  -5  -6  -1  236.98    9.40
  -5  -6  -1  218.38    9.10
   5  -6   1  216.88    9.30
   5  -6   1  209.38    9.40
   5   6   1  208.28    8.90
   5   6   1  185.48    9.10
   5   6   1  204.28    9.60
   5   6   1  226.98    9.20
  -5   6  -1  197.78    9.00
  -5   6  -1  198.68    9.00
   6  -6   1    1.70    0.50
   6  -6   1    1.70    0.30
  -6  -6  -1    2.00    0.60
   6  -6   1    0.90    0.40
  -6  -6  -1    1.60    0.40
   6  -6   1    2.20    0.60
  -6  -6  -1    2.50    0.80
  -6   6  -1    1.40    0.40
   6   6   1    1.70    0.60
  -6   6  -1    0.90    0.40
   6   6   1    2.20    0.30
   6   6   1    1.90    0.40
   6   6   1    1.20    0.40
   7  -6   1  222.28    9.60
  -7  -6  -1  234.58    9.70
  -7  -6  -1  206.68    9.20
   7  -6   1  198.78    9.50
   7  -6   1  218.08    9.60
  -7  -6  -1  226.78    9.90
   7  -6   1  208.08    9.10
   7  -6   1  206.58    9.50
  -7   6  -1  206.58    9.40
  -7   6  -1  217.28    9.20
   7   6   1  209.58    9.40
   7   6   1  200.98    9.10
   7   6   1  211.88    9.00
   7   6   1  214.78   10.00
   8  -6   1   27.80    2.10
   8  -6   1   29.30    2.20
   8  -6   1   30.10    2.20
   8  -6   1   27.40    2.20
  -8  -6  -1   30.40    2.70
  -8  -6  -1   34.80    2.40
  -8  -6  -1   29.50    1.90
   8  -6   1   29.20    1.80
   8   6   1   29.50    2.10
   8   6   1   29.40    2.50
   8   6   1   30.70    1.80
   8   6   1   30.60    1.90
  -8   6  -1   27.80    2.00
  -8   6  -1   27.10    1.90
   9  -6   1   11.40    1.60
   9  -6   1   15.70    1.70
  -9  -6  -1   16.80    1.70
   9  -6   1   13.00    1.60
  -9  -6  -1   13.70    1.90
   9  -6   1   15.40    1.30
  -9  -6  -1   13.50    1.30
   9  -6   1   14.10    1.70
  -9   6  -1   13.10    1.40
   9   6   1   15.70    1.80
   9   6   1   13.10    1.40
   9   6   1   15.10    2.00
  -9   6  -1   11.50    1.40
 -10  -6  -1    4.60    0.70
  10  -6   1    3.30    0.80
  10  -6   1    3.00    0.60
 -10  -6  -1    5.70    1.20
 -10  -6  -1    4.80    0.90
  10  -6   1    5.10    1.00
  10  -6   1    4.40    0.80
  10  -6   1    4.70    0.90
 -10   6  -1    4.20    0.70
  10   6   1    3.70    0.90
  10   6   1    5.10    1.10
  10   6   1    5.00    0.80
 -11  -6  -1   20.00    2.00
  11  -6   1   19.10    2.10
  11  -6   1   17.10    1.60
 -11  -6  -1   19.30    1.70
  11  -6   1   15.90    2.00
 -11  -6  -1   20.80    2.10
  11   6   1   19.20    1.70
  11   6   1   15.20    2.20
 -11   6  -1   17.30    1.60
  11   6   1   18.70    2.00
  12  -6   1    0.70    0.70
  12  -6   1   -0.50    0.20
  12  -6   1    1.30    0.90
  12  -6   1   -0.50    0.30
 -12  -6  -1   -0.30    0.50
  12  -6   1   -0.10    0.50
 -12  -6  -1   -1.60    0.60
 -12  -6  -1    0.20    0.50
 -12   6  -1    0.20    0.50
  12   6   1   -0.80    0.70
 -12   6  -1   -0.30    0.40
  12   6   1   -0.20    0.60
  12   6   1   -0.80    0.70
 -13  -6  -1   25.50    1.90
 -13  -6  -1   23.70    2.40
  13  -6   1   24.00    2.50
 -13  -6  -1   18.60    2.40
  13  -6   1   19.30    1.90
  13  -6   1   23.40    2.40
  13   6   1   24.30    2.20
 -13   6  -1   22.50    1.80
  13   6   1   21.80    2.50
  13   6   1   26.50    2.50
  14  -6   1   42.00    3.40
  14  -6   1   47.80    3.40
 -14  -6  -1   42.30    3.70
 -14  -6  -1   43.20    3.80
  14  -6   1   44.60    4.50
 -14   6  -1   43.20    2.80
  14   6   1   40.00    3.40
 -15  -6  -1    4.90    1.20
 -15  -6  -1    3.00    0.80
  15  -6   1    3.20    1.10
  15  -6   1    3.00    1.40
  15   6   1    4.40    1.20
 -15   6  -1    5.20    0.90
 -14  -7   1   -0.60    0.60
  14  -7  -1   -1.00    0.80
  14  -7  -1   -0.60    0.60
 -14   7   1   -0.60    0.50
 -14   7   1    0.30    0.70
  13  -7  -1   29.80    2.70
  13  -7  -1   25.50    2.70
 -13  -7   1   28.30    2.10
 -13  -7   1   25.70    2.70
  13  -7  -1   30.80    2.90
 -13  -7   1   32.60    2.70
 -13   7   1   29.80    2.20
  13   7  -1   28.80    2.50
  13   7  -1   32.30    2.50
  13   7  -1   24.50    3.00
 -12  -7   1    0.90    0.80
  12  -7  -1   -0.60    0.60
 -12  -7   1    0.00    0.50
  12  -7  -1   -0.10    0.50
 -12  -7   1    0.20    0.70
  12  -7  -1   -0.50    0.80
  12   7  -1   -0.20    0.60
  12   7  -1   -0.70    0.70
  12   7  -1   -1.40    0.60
 -12   7   1   -0.50    0.50
 -12   7   1   -0.50    0.30
  11  -7  -1   54.69    3.70
 -11  -7   1   54.49    3.10
  11  -7  -1   56.99    3.20
 -11  -7   1   62.59    3.70
  11  -7  -1   52.59    3.60
 -11  -7   1   54.09    3.70
  11   7  -1   58.19    3.30
  11   7  -1   57.69    3.40
 -11   7   1   51.19    3.10
  11   7  -1   50.69    4.10
  10  -7  -1   28.10    2.50
  10  -7  -1   31.10    2.60
 -10  -7   1   31.20    2.70
  10  -7  -1   29.70    2.10
 -10  -7   1   34.50    2.10
 -10  -7   1   36.60    2.60
  10   7  -1   29.00    2.90
  10   7  -1   31.60    2.20
 -10   7   1   31.00    2.20
  10   7  -1   30.60    2.30
  -9  -7   1    0.30    0.40
  -9  -7   1    0.30    0.80
   9  -7  -1    0.30    0.50
   9  -7  -1    0.50    0.40
   9  -7  -1    0.50    0.60
   9  -7  -1    0.10    0.60
  -9  -7   1    0.40    0.50
   9  -7  -1    1.20    0.70
   9   7  -1    0.50    0.70
  -9   7   1    0.60    0.60
   9   7  -1    0.30    0.50
  -9   7   1    0.20    0.30
   9   7  -1    0.10    0.50
   8  -7  -1  173.68    8.60
   8  -7  -1  188.28    8.50
  -8  -7   1  192.88    8.20
   8  -7  -1  186.58    8.50
   8  -7  -1  198.28    8.70
  -8  -7   1  189.88    8.90
   8  -7  -1  186.78    8.10
  -8   7   1  169.98    8.30
   8   7  -1  188.18    8.10
  -8   7   1  180.28    8.20
   8   7  -1  185.18    8.20
   8   7  -1  177.18    9.10
   7  -7  -1    0.10    0.30
   7  -7  -1    0.60    0.60
  -7  -7   1    0.60    0.60
   7  -7  -1    1.00    0.60
   7  -7  -1   -0.20    0.40
  -7  -7   1    0.80    0.40
   7  -7  -1    0.60    0.50
  -7  -7   1    0.30    0.70
  -7   7   1    0.10    0.40
   7   7  -1    0.70    0.50
  -7   7   1    0.40    0.50
   7   7  -1    0.20    0.40
  -6  -7   1    7.40    1.30
   6  -7  -1    7.60    0.90
   6  -7  -1    5.50    0.80
   6  -7  -1    7.00    1.00
   6  -7  -1    5.50    0.80
   6  -7  -1    7.10    1.00
  -6  -7   1    9.20    1.20
  -6  -7   1    7.60    0.90
   6   7  -1    7.70    0.90
   6   7  -1    7.60    0.90
  -6   7   1    4.90    0.80
  -6   7   1    6.40    0.90
  -5  -7   1   97.99    4.50
   5  -7  -1   85.99    4.00
   5  -7  -1   84.19    4.40
  -5  -7   1   84.59    4.10
   5  -7  -1   84.79    4.40
   5  -7  -1   85.89    4.50
   5  -7  -1   89.39    4.40
  -5   7   1   85.89    4.30
  -5   7   1   91.59    4.60
   5   7  -1   89.69    4.40
   5   7  -1   89.09    4.00
   5   7  -1   88.69    4.90
  -5   7   1   88.49    4.40
   5   7  -1   90.39    3.90
  -5   7   1   88.69    4.10
  -5   7   1   90.89    4.60
   4  -7  -1   24.60    1.70
  -4  -7   1   23.90    1.70
  -4  -7   1   23.10    1.40
   4  -7  -1   22.80    1.70
   4  -7  -1   20.00    1.20
   4  -7  -1   20.80    1.60
  -4  -7   1   21.50    1.60
   4  -7  -1   22.00    1.70
  -4   7   1   19.20    1.80
   4   7  -1   23.70    1.20
  -4   7   1   21.50    1.30
   4   7  -1   20.60    1.10
   4   7  -1   21.70    1.70
   4   7  -1   22.10    1.70
   4   7  -1   19.80    1.20
   4   7  -1   22.50    2.00
  -4   7   1   21.30    1.60
  -4   7   1   20.00    1.70
  -4   7   1   19.30    1.50
   4   7  -1   22.30    1.40
  -3  -7   1   13.10    1.00
   3  -7  -1   13.70    1.20
  -3  -7   1   14.20    1.20
   3  -7  -1   11.00    1.10
   3  -7  -1   12.70    0.80
  -3   7   1   11.40    1.20
   3   7  -1   11.90    0.90
  -3   7   1   16.70    1.50
  -3   7   1   10.40    0.90
   3   7  -1   14.40    1.30
   3   7  -1   15.00    1.50
   3   7  -1   12.40    1.30
  -3   7   1   13.10    1.20
  -3   7   1   12.90    1.40
   3   7  -1   14.50    1.10
   2  -7  -1   81.49    3.70
   2  -7  -1   68.59    3.20
  -2  -7   1   77.29    3.50
   2  -7  -1   74.29    3.50
  -2  -7   1   81.29    3.60
  -2  -7   1   70.39    3.40
   2  -7  -1   76.29    3.60
   2   7  -1   67.79    3.80
  -2   7   1   69.79    3.80
   2   7  -1   70.99    3.80
  -2   7   1   72.09    3.80
  -2   7   1   75.59    3.60
   2   7  -1   80.09    3.50
   2   7  -1   67.49    3.20
   2   7  -1   73.49    3.80
  -2   7   1   72.49    3.50
  -2   7   1   71.89    3.40
   1  -7  -1   71.09    3.40
  -1  -7   1   75.49    3.40
   1  -7  -1   77.09    3.60
   1  -7  -1   77.49    3.50
  -1  -7   1   67.99    3.30
   1  -7  -1   71.59    3.00
   1  -7  -1   66.19    3.60
  -1  -7   1   74.89    3.40
   1   7  -1   75.99    3.80
   1   7  -1   69.49    3.20
   1   7  -1   72.49    3.80
   1   7  -1   72.99    3.40
  -1   7   1   78.39    3.60
  -1   7   1   68.29    3.40
  -1   7   1   71.09    3.70
  -1   7   1   69.29    3.40
   1   7  -1   69.79    3.70
  -1   7   1   71.69    3.70
   0  -7   1  418.36   15.60
   0  -7   1  371.96   15.50
   0  -7  -1  376.46   15.60
   0  -7   1  353.66   15.50
   0  -7   1  387.06   15.50
   0  -7  -1  365.16   15.60
   0  -7   1  391.16   15.60
   0  -7  -1  357.96   15.60
   0  -7  -1  376.76   15.70
   0  -7  -1  412.66   15.60
   0   7  -1  364.16   15.70
   0   7   1  395.96   15.70
   0   7   1  370.26   15.90
   0   7  -1  336.47   15.50
   0   7  -1  374.06   15.90
   0   7  -1  368.16   15.90
   0   7  -1  347.07   15.40
   0   7   1  370.36   15.90
   0   7   1  377.56   15.70
   0   7   1  361.86   15.50
   1  -7   1   34.40    1.80
   1  -7   1   32.70    1.80
  -1  -7  -1   34.40    1.90
   1  -7   1   34.40    1.70
  -1  -7  -1   33.30    1.90
  -1  -7  -1   32.90    1.80
   1  -7   1   34.80    1.80
   1  -7   1   31.30    1.50
  -1  -7  -1   34.60    2.00
  -1   7  -1   32.20    2.20
   1   7   1   29.40    1.70
  -1   7  -1   32.20    1.70
  -1   7  -1   29.00    1.90
  -1   7  -1   34.20    2.20
  -1   7  -1   32.80    1.80
   1   7   1   33.90    2.20
   1   7   1   35.50    1.90
   1   7   1   31.50    2.10
   1   7   1   33.20    2.10
   2  -7   1    3.10    0.50
   2  -7   1    3.00    0.60
  -2  -7  -1    3.90    0.60
   2  -7   1    3.90    0.60
  -2   7  -1    3.60    0.60
   2   7   1    3.00    0.60
  -2   7  -1    5.60    0.80
  -2   7  -1    3.60    0.50
   2   7   1    3.50    0.60
   2   7   1    2.90    0.60
   3  -7   1  198.08    8.60
   3  -7   1  204.38    8.90
  -3  -7  -1  209.88    8.90
   3  -7   1  188.38    9.10
  -3  -7  -1  210.28    9.10
   3  -7   1  208.38    9.00
  -3  -7  -1  222.28    9.10
   3  -7   1  210.68    9.20
   3   7   1  203.48    8.70
   3   7   1  219.48    8.90
  -3   7  -1  203.98    9.30
  -3   7  -1  198.38    8.80
  -3   7  -1  212.18    8.90
   3   7   1  204.88    9.30
  -3   7  -1  208.38    9.30
   3   7   1  193.48    8.80
  -4  -7  -1   16.70    1.50
   4  -7   1   16.80    1.50
  -4  -7  -1   15.30    1.40
   4  -7   1   16.80    1.30
   4  -7   1   13.70    1.40
   4  -7   1   15.60    1.00
   4  -7   1   15.50    1.30
  -4  -7  -1   16.40    1.20
  -4   7  -1   15.70    1.50
   4   7   1   14.70    1.60
   4   7   1   15.40    1.10
  -4   7  -1   13.70    1.30
   4   7   1   12.50    1.20
   4   7   1   14.10    0.80
  -4   7  -1   14.60    1.20
   4   7   1   16.60    1.10
   5  -7   1    0.10    0.30
   5  -7   1    0.40    0.50
  -5  -7  -1    0.60    0.40
  -5  -7  -1   -0.10    0.40
   5  -7   1    0.70    0.50
   5  -7   1    0.20    0.40
  -5  -7  -1    0.50    0.60
   5  -7   1    0.80    0.50
  -5   7  -1    0.60    0.30
   5   7   1    0.60    0.30
   5   7   1    0.40    0.50
   5   7   1    0.40    0.40
   5   7   1    0.50    0.40
   5   7   1    0.10    0.20
  -5   7  -1    0.50    0.40
  -6  -7  -1    0.90    0.60
   6  -7   1   -0.10    0.40
  -6  -7  -1   -0.20    0.50
   6  -7   1    0.80    0.50
   6  -7   1    0.10    0.30
   6  -7   1    0.40    0.40
  -6  -7  -1    0.30    0.40
   6  -7   1    0.30    0.40
   6   7   1    0.70    0.60
  -6   7  -1    0.20    0.20
   6   7   1    0.50    0.40
  -6   7  -1    0.10    0.40
   6   7   1    0.20    0.30
   7  -7   1   53.09    3.10
   7  -7   1   54.39    2.70
   7  -7   1   50.79    3.10
  -7  -7  -1   43.70    3.30
  -7  -7  -1   58.99    3.30
  -7  -7  -1   48.00    2.80
   7  -7   1   57.99    3.20
   7  -7   1   50.59    3.10
   7   7   1   55.09    3.60
  -7   7  -1   46.60    2.80
   7   7   1   58.29    3.00
   7   7   1   50.49    2.70
   8  -7   1    1.10    0.60
   8  -7   1    0.60    0.40
  -8  -7  -1    1.20    0.50
  -8  -7  -1    0.50    0.80
   8  -7   1    1.40    0.60
  -8  -7  -1    0.20    0.70
   8  -7   1    0.40    0.60
   8  -7   1    1.00    0.50
   8   7   1    1.90    0.60
   8   7   1    1.30    0.50
  -8   7  -1    1.30    0.50
   8   7   1    0.40    0.70
  -9  -7  -1   40.20    3.20
   9  -7   1   47.00    3.00
  -9  -7  -1   44.60    2.90
  -9  -7  -1   42.90    2.50
   9  -7   1   41.10    2.40
   9  -7   1   39.60    2.70
   9  -7   1   39.70    2.70
   9  -7   1   38.70    2.70
   9   7   1   39.10    3.20
   9   7   1   41.70    2.70
  -9   7  -1   37.50    2.40
   9   7   1   38.30    2.40
  10  -7   1   49.10    3.30
  10  -7   1   52.89    3.40
 -10  -7  -1   54.99    3.10
  10  -7   1   49.80    3.40
  10  -7   1   52.29    3.00
 -10  -7  -1   58.49    3.60
  10  -7   1   52.69    3.50
 -10  -7  -1   55.99    3.80
 -10   7  -1   52.39    3.00
  10   7   1   49.80    3.90
  10   7   1   57.19    3.40
  10   7   1   60.19    3.10
  11  -7   1   11.40    1.40
 -11  -7  -1   12.30    1.40
  11  -7   1   15.30    1.90
  11  -7   1   15.00    2.00
 -11  -7  -1   12.80    1.80
 -11  -7  -1   15.80    2.00
  11   7   1   11.40    2.00
  11   7   1   14.60    1.80
 -11   7  -1   10.90    1.40
  11   7   1   12.30    1.60
 -12  -7  -1   30.80    2.20
  12  -7   1   30.40    3.00
  12  -7   1   28.10    2.20
 -12  -7  -1   33.90    2.70
  12  -7   1   26.90    2.70
 -12   7  -1   32.10    2.20
  12   7   1   26.50    2.30
  12   7   1   31.20    2.60
  12   7   1   27.70    3.00
  13  -7   1   20.10    2.40
 -13  -7  -1   23.90    2.00
  13  -7   1   19.30    1.90
  13  -7   1   21.90    2.50
 -13  -7  -1   21.00    2.30
  13   7   1   15.90    2.50
 -13   7  -1   19.10    1.90
  13   7   1   22.40    2.20
  13   7   1   19.70    2.10
  14  -7   1    0.80    0.90
  14  -7   1   -0.30    0.40
  14  -7   1   -1.40    0.80
 -14  -7  -1    1.50    0.80
 -14  -7  -1    0.90    0.70
 -14   7  -1    0.10    0.60
  14   7   1   -0.90    0.90
 -14   7  -1    1.30    0.50
  14  -8  -1    5.40    1.30
 -14  -8   1    6.00    1.20
  14  -8  -1    1.40    1.00
 -14  -8   1    4.40    0.80
  14   8  -1    3.90    1.10
 -14   8   1    3.00    0.90
 -13  -8   1   -1.20    0.80
 -13  -8   1    0.40    1.10
  13  -8  -1   -0.50    0.80
  13  -8  -1   -0.30    0.80
 -13   8   1   -0.20    0.40
  13   8  -1   -0.40    0.70
 -13   8   1   -0.80    0.70
  12  -8  -1   22.40    2.40
  12  -8  -1   19.70    2.40
 -12  -8   1   25.50    2.40
  12  -8  -1   20.80    1.90
 -12  -8   1   23.50    1.90
  12   8  -1   22.20    2.10
  12   8  -1   19.20    2.50
 -12   8   1   21.20    1.90
  11  -8  -1   54.59    3.20
 -11  -8   1   52.59    3.90
 -11  -8   1   60.19    3.30
 -11  -8   1   65.09    3.80
  11  -8  -1   57.79    3.80
  11  -8  -1   56.09    3.80
  11   8  -1   53.59    4.30
  11   8  -1   58.79    3.30
 -11   8   1   56.09    3.20
  11   8  -1   55.89    3.30
 -10  -8   1   41.20    2.50
  10  -8  -1   42.90    2.50
  10  -8  -1   37.20    3.00
 -10  -8   1   41.20    3.20
  10  -8  -1   43.20    3.00
 -10   8   1   37.90    2.50
  10   8  -1   41.70    2.60
  10   8  -1   38.30    3.50
   9  -8  -1   18.10    1.80
   9  -8  -1   19.70    1.90
   9  -8  -1   21.10    2.10
  -9  -8   1   15.60    2.10
   9  -8  -1   20.00    1.60
   9  -8  -1   21.90    2.70
  -9  -8   1   22.70    1.60
   9   8  -1   16.10    2.40
  -9   8   1   17.00    1.70
   9   8  -1   20.10    1.70
   9   8  -1   19.30    1.60
   8  -8  -1   15.30    1.80
   8  -8  -1   15.30    1.70
  -8  -8   1   15.50    1.90
  -8  -8   1   17.10    1.40
   8  -8  -1   16.40    1.70
   8  -8  -1   16.00    1.70
   8  -8  -1   17.00    1.40
   8   8  -1   15.60    1.50
   8   8  -1   15.10    2.10
   8   8  -1   16.80    1.40
  -8   8   1   17.00    1.60
   7  -8  -1    4.80    0.80
   7  -8  -1    3.70    0.70
   7  -8  -1    4.50    0.80
   7  -8  -1    5.10    1.00
  -7  -8   1    2.80    0.90
  -7  -8   1    4.40    0.70
   7   8  -1    4.20    1.00
   7   8  -1    4.30    0.70
   7   8  -1    4.20    0.60
  -7   8   1    4.50    0.80
  -6  -8   1    4.90    0.90
   6  -8  -1    6.70    0.90
   6  -8  -1    3.40    0.80
   6  -8  -1    3.90    0.70
  -6  -8   1    5.10    0.90
   6  -8  -1    4.90    0.90
   6  -8  -1    6.20    0.90
   6   8  -1    3.50    1.40
  -6   8   1    4.00    0.80
   6   8  -1    5.20    0.70
   6   8  -1    5.00    0.70
   6   8  -1    5.40    0.80
   6   8  -1    4.50    0.80
   5  -8  -1    0.50    0.30
  -5  -8   1    0.90    0.40
  -5  -8   1    0.50    0.50
   5  -8  -1    0.50    0.50
  -5  -8   1    0.60    0.50
   5  -8  -1    0.10    0.40
   5  -8  -1    0.40    0.50
   5  -8  -1   -0.20    0.40
   5   8  -1    0.20    0.50
  -5   8   1    0.50    0.60
  -5   8   1    0.40    0.50
   5   8  -1    0.50    0.40
  -5   8   1    0.40    0.40
   5   8  -1    0.30    0.30
   5   8  -1    0.80    0.50
   5   8  -1    0.70    0.60
  -5   8   1    0.00    0.40
   5   8  -1    0.00    0.30
   4  -8  -1   32.00    2.20
  -4  -8   1   28.60    2.00
   4  -8  -1   31.80    1.70
  -4  -8   1   32.70    1.90
  -4  -8   1   37.00    2.20
   4   8  -1   31.20    2.30
   4   8  -1   32.20    2.30
   4   8  -1   29.70    2.40
   4   8  -1   33.30    1.90
  -4   8   1   31.10    2.10
  -4   8   1   33.60    2.40
   4   8  -1   34.40    1.70
  -4   8   1   32.10    2.10
  -4   8   1   31.40    2.40
  -3  -8   1   80.59    3.80
   3  -8  -1   76.69    3.90
   3  -8  -1   86.79    4.20
   3  -8  -1   76.69    3.50
   3  -8  -1   80.99    3.90
  -3  -8   1   75.19    3.90
  -3   8   1   80.79    4.30
   3   8  -1   81.39    4.20
  -3   8   1   83.69    4.30
   3   8  -1   82.59    4.40
   3   8  -1   82.29    4.20
   3   8  -1   77.59    3.60
  -3   8   1   77.79    3.90
  -3   8   1   78.29    3.90
   3   8  -1   81.39    3.80
  -2  -8   1    0.00    0.30
  -2  -8   1    0.00    0.30
   2  -8  -1    0.30    0.30
  -2  -8   1    0.60    0.30
   2  -8  -1    0.50    0.30
   2  -8  -1    0.60    0.40
  -2  -8   1    0.40    0.40
   2  -8  -1    0.70    0.20
   2   8  -1    0.60    0.30
   2   8  -1    0.20    0.50
  -2   8   1    0.50    0.40
  -2   8   1    0.40    0.40
   2   8  -1    0.10    0.30
  -2   8   1    0.20    0.40
  -2   8   1    0.40    0.30
  -2   8   1    0.00    0.40
   2   8  -1    0.00    0.40
   2   8  -1    0.00    0.40
  -1  -8   1    0.50    0.30
  -1  -8   1    1.40    0.30
   1  -8  -1    0.80    0.40
  -1  -8   1    1.60    0.40
   1  -8  -1    1.10    0.40
   1  -8  -1    1.50    0.40
   1  -8  -1    1.10    0.40
  -1  -8   1    1.60    0.30
   1   8  -1    0.90    0.50
   1   8  -1    1.20    0.40
  -1   8   1    1.30    0.50
  -1   8   1    0.90    0.50
   1   8  -1    1.00    0.50
  -1   8   1    1.00    0.40
   1   8  -1    0.90    0.50
  -1   8   1    1.10    0.50
   1   8  -1    1.10    0.30
  -1   8   1    1.00    0.40
   0  -8  -1   41.10    2.40
   0  -8   1   43.20    2.20
   0  -8   1   43.30    2.10
   0  -8  -1   40.50    2.30
   0  -8   1   44.20    2.20
   0  -8   1   39.60    2.10
   0  -8  -1   42.30    2.20
   0  -8  -1   46.10    2.30
   0  -8  -1   39.10    2.30
   0   8  -1   37.90    2.40
   0   8  -1   44.80    2.70
   0   8  -1   39.20    2.60
   0   8  -1   40.90    2.00
   0   8   1   41.20    2.20
   0   8   1   45.00    2.70
   0   8   1   38.30    2.40
   0   8  -1   37.80    2.20
   0   8   1   45.40    2.40
   0   8   1   42.00    2.60
  -1  -8  -1    1.70    0.40
   1  -8   1    1.50    0.50
  -1  -8  -1    2.60    0.50
   1  -8   1    2.40    0.40
   1  -8   1    2.10    0.40
   1  -8   1    1.70    0.40
   1  -8   1    2.70    0.30
  -1  -8  -1    1.80    0.50
  -1  -8  -1    2.00    0.50
   1   8   1    1.80    0.40
  -1   8  -1    1.50    0.50
   1   8   1    1.90    0.50
  -1   8  -1    2.00    0.60
   1   8   1    1.60    0.50
   1   8   1    1.90    0.60
  -1   8  -1    1.30    0.40
   1   8   1    1.00    0.40
  -1   8  -1    1.70    0.40
   2  -8   1    1.80    0.40
  -2  -8  -1    1.90    0.50
   2  -8   1    0.80    0.50
  -2  -8  -1    1.70    0.40
   2  -8   1    1.90    0.40
  -2  -8  -1    1.60    0.50
  -2  -8  -1    1.20    0.40
   2  -8   1    1.90    0.50
  -2   8  -1    1.10    0.50
   2   8   1    1.00    0.40
   2   8   1    1.30    0.50
  -2   8  -1    1.00    0.40
   2   8   1    1.30    0.60
   2   8   1    1.60    0.30
  -2   8  -1    1.10    0.50
  -2   8  -1    1.00    0.40
   2   8   1    1.40    0.60
  -3  -8  -1   49.00    2.60
  -3  -8  -1   57.09    3.00
   3  -8   1   48.40    2.70
   3  -8   1   50.89    3.00
  -3  -8  -1   52.49    2.80
   3  -8   1   50.89    2.30
   3  -8   1   50.29    2.80
  -3  -8  -1   44.70    2.80
   3  -8   1   48.40    2.90
  -3   8  -1   47.90    2.60
   3   8   1   59.39    3.10
   3   8   1   48.00    2.90
  -3   8  -1   54.59    3.20
   3   8   1   50.59    3.10
  -3   8  -1   53.49    2.70
   3   8   1   54.79    2.80
   3   8   1   49.99    3.00
   3   8   1   49.10    2.50
  -3   8  -1   49.60    3.10
   4  -8   1   51.19    3.00
  -4  -8  -1   55.19    3.00
  -4  -8  -1   46.80    2.90
   4  -8   1   47.50    2.70
   4  -8   1   49.40    3.00
  -4  -8  -1   53.19    2.70
   4  -8   1   45.80    2.80
   4  -8   1   48.70    2.40
  -4   8  -1   54.49    3.20
   4   8   1   48.90    2.50
  -4   8  -1   47.80    2.60
   4   8   1   44.10    2.70
   4   8   1   50.09    2.50
  -4   8  -1   48.70    2.70
   4   8   1   50.59    3.20
   5  -8   1    0.30    0.40
  -5  -8  -1    0.10    0.60
  -5  -8  -1   -0.40    0.50
   5  -8   1    0.40    0.30
  -5  -8  -1    0.70    0.50
   5  -8   1    0.40    0.50
   5  -8   1    0.30    0.60
   5  -8   1    0.20    0.40
   5   8   1    0.20    0.40
  -5   8  -1    0.10    0.50
   5   8   1    0.60    0.40
  -5   8  -1    0.30    0.40
   5   8   1    0.40    0.40
   5   8   1    0.20    0.60
  -6  -8  -1    3.50    0.90
  -6  -8  -1    2.90    0.50
   6  -8   1    3.50    0.80
   6  -8   1    3.30    0.80
   6  -8   1    2.70    0.50
   6  -8   1    4.50    0.80
   6  -8   1    2.40    0.70
  -6  -8  -1    3.40    0.80
   6   8   1    3.10    0.60
   6   8   1    4.10    0.70
  -6   8  -1    3.50    0.60
   6   8   1    3.40    0.60
   6   8   1    2.70    0.80
  -7  -8  -1    2.40    0.60
  -7  -8  -1    2.30    1.00
   7  -8   1    1.90    0.60
   7  -8   1    2.60    0.80
   7  -8   1    2.50    0.50
   7  -8   1    1.70    0.60
   7  -8   1    2.50    0.60
  -7  -8  -1    2.50    1.00
   7   8   1    2.00    0.60
   7   8   1    2.20    0.90
   7   8   1    2.80    0.60
  -8  -8  -1   41.30    2.80
   8  -8   1   34.10    2.60
   8  -8   1   39.10    2.60
  -8  -8  -1   37.60    3.00
  -8  -8  -1   38.30    2.30
   8  -8   1   33.00    2.80
   8  -8   1   34.80    2.60
   8  -8   1   33.50    2.60
   8   8   1   37.30    2.40
   8   8   1   35.60    2.20
   8   8   1   33.90    3.00
   9  -8   1   13.90    1.30
   9  -8   1   11.30    1.60
   9  -8   1   13.40    1.60
   9  -8   1   10.90    1.50
  -9  -8  -1   13.30    1.40
  -9  -8  -1    9.20    1.50
  -9  -8  -1   13.20    1.80
   9   8   1   12.40    1.40
   9   8   1   11.40    2.10
  10  -8   1   24.60    2.20
  10  -8   1   26.30    2.30
  10  -8   1   20.10    2.10
  10  -8   1   22.10    1.80
  10  -8   1   19.40    2.10
 -10  -8  -1   21.10    1.80
 -10  -8  -1   25.70    2.40
 -10  -8  -1   22.60    2.60
  10   8   1   23.90    2.70
  10   8   1   24.50    2.10
  10   8   1   24.10    1.90
  11  -8   1    0.50    0.80
 -11  -8  -1    0.50    0.50
 -11  -8  -1    0.10    0.60
 -11  -8  -1   -1.30    0.80
  11  -8   1   -1.10    0.50
  11   8   1   -0.60    0.90
  11   8   1   -0.70    0.80
  11   8   1   -0.20    0.50
 -11   8  -1   -0.80    0.30
 -12  -8  -1   -1.20    0.90
  12  -8   1   -1.60    0.80
  12  -8   1    0.60    0.60
 -12  -8  -1    0.30    0.60
  12   8   1   -0.40    0.60
  12   8   1    0.00    0.70
  12   8   1   -0.80    0.60
 -12   8  -1   -0.50    0.30
 -13  -8  -1    1.50    0.80
  13  -8   1   -0.10    0.90
 -13  -8  -1   -0.50    0.50
  13  -8   1   -0.40    0.80
 -13   8  -1   -1.20    0.50
  13   8   1    0.00    0.70
  13  -9  -1   -1.00    0.70
 -13  -9   1   -0.60    0.50
 -13  -9   1   -0.10    0.60
  13  -9  -1   -0.70    0.90
 -13   9   1   -0.90    0.50
  13   9  -1   -0.90    0.50
 -12  -9   1    7.20    1.50
 -12  -9   1    8.40    1.00
  12  -9  -1    8.30    1.40
  12  -9  -1    6.30    0.90
  12   9  -1    9.60    1.30
  12   9  -1    4.80    1.00
  11  -9  -1   10.50    1.40
  11  -9  -1    9.80    1.50
  11  -9  -1    9.50    1.40
  11   9  -1    7.20    1.50
  11   9  -1    5.90    0.90
  10  -9  -1    9.90    1.30
 -10  -9   1    9.90    1.30
 -10  -9   1    9.50    1.60
  10  -9  -1   13.20    1.80
  10  -9  -1   10.90    1.30
  10   9  -1   11.30    1.40
  10   9  -1    9.90    1.80
  10   9  -1    8.80    1.20
   9  -9  -1   46.60    2.80
   9  -9  -1   48.80    3.10
   9  -9  -1   50.49    3.30
   9  -9  -1   46.20    3.10
  -9  -9   1   44.90    2.80
   9  -9  -1   48.10    3.30
  -9  -9   1   55.09    3.40
  -9  -9   1   47.60    3.50
   9   9  -1   51.39    3.20
   9   9  -1   49.40    2.80
   9   9  -1   43.80    3.80
   9   9  -1   53.89    3.20
  -8  -9   1  118.09    6.10
   8  -9  -1  104.79    5.60
   8  -9  -1  118.99    6.30
   8  -9  -1  111.39    5.70
   8  -9  -1  113.79    5.30
  -8  -9   1  100.99    5.30
   8  -9  -1  113.59    5.80
   8   9  -1  103.99    6.40
   8   9  -1  116.99    5.80
   8   9  -1  126.69    6.30
   8   9  -1  112.79    5.30
  -8   9   1  114.59    5.80
   7  -9  -1   39.50    2.80
   7  -9  -1   38.90    2.70
   7  -9  -1   37.00    2.70
  -7  -9   1   43.60    2.80
  -7  -9   1   43.80    2.40
   7  -9  -1   39.80    2.70
   7  -9  -1   41.50    2.30
   7   9  -1   43.20    2.90
  -7   9   1   40.00    2.80
   7   9  -1   37.80    3.20
   7   9  -1   42.80    2.80
   7   9  -1   40.30    2.30
  -6  -9   1   22.10    2.00
  -6  -9   1   18.90    2.00
   6  -9  -1   19.80    1.70
   6  -9  -1   26.80    3.10
   6  -9  -1   19.30    1.40
   6  -9  -1   17.30    1.80
   6  -9  -1   17.90    1.90
  -6  -9   1   20.10    1.60
   6   9  -1   21.30    2.00
  -6   9   1   16.60    1.70
   6   9  -1   19.40    2.30
  -6   9   1   22.20    2.00
   6   9  -1   18.30    1.90
   6   9  -1   19.60    1.40
  -5  -9   1   -0.30    0.50
   5  -9  -1   -0.20    0.30
  -5  -9   1    0.20    0.50
   5  -9  -1    0.20    0.40
  -5  -9   1    0.60    0.40
   5  -9  -1    1.10    0.60
  -5   9   1   -0.30    0.40
  -5   9   1    0.20    0.50
  -5   9   1    0.90    0.60
   5   9  -1   -0.30    0.50
   5   9  -1    0.80    1.00
   5   9  -1   -0.10    0.20
  -5   9   1    0.00    0.50
   5   9  -1    0.30    0.70
   4  -9  -1    0.10    0.30
   4  -9  -1    0.00    0.40
   4  -9  -1   -0.40    0.40
  -4  -9   1    0.20    0.30
  -4  -9   1   -0.30    0.50
  -4  -9   1    0.00    0.40
   4  -9  -1    0.20    0.50
  -4   9   1    0.30    0.60
  -4   9   1    0.40    0.50
   4   9  -1    0.40    0.60
  -4   9   1   -0.50    0.40
  -4   9   1    0.40    0.50
   4   9  -1    0.00    0.60
   4   9  -1    0.40    0.30
   4   9  -1    0.30    0.50
  -3  -9   1    3.60    0.60
  -3  -9   1    3.00    0.50
   3  -9  -1    2.90    0.70
   3  -9  -1    2.20    0.30
  -3  -9   1    2.70    0.70
   3  -9  -1    3.90    0.60
   3  -9  -1    2.10    0.60
  -3  -9   1    2.50    0.50
  -3   9   1    2.00    0.60
   3   9  -1    1.90    0.70
  -3   9   1    1.70    0.50
   3   9  -1    2.40    0.60
   3   9  -1    2.10    0.40
   3   9  -1    1.60    0.70
  -3   9   1    1.20    0.60
  -3   9   1    1.70    0.60
  -2  -9   1    0.40    0.40
   2  -9  -1   -0.40    0.40
   2  -9  -1    0.00    0.30
   2  -9  -1    0.20    0.40
  -2  -9   1   -0.40    0.30
   2  -9  -1    0.10    0.20
  -2  -9   1   -0.30    0.40
  -2  -9   1   -0.20    0.40
  -2   9   1    1.00    0.50
   2   9  -1    0.30    0.30
  -2   9   1    0.70    0.40
  -2   9   1    0.60    0.50
   2   9  -1    0.00    0.20
   2   9  -1    0.20    0.50
   2   9  -1   -0.40    0.40
  -2   9   1    0.10    0.50
   2   9  -1    0.00    0.40
  -1  -9   1   64.79    3.20
   1  -9  -1   68.19    3.30
   1  -9  -1   64.79    3.40
  -1  -9   1   68.79    3.30
  -1  -9   1   65.89    3.30
  -1  -9   1   62.59    3.10
   1  -9  -1   59.29    3.10
   1   9  -1   59.89    2.90
  -1   9   1   63.09    3.10
   1   9  -1   59.29    3.70
  -1   9   1   56.39    3.60
   1   9  -1   62.59    3.70
   1   9  -1   59.59    3.50
  -1   9   1   66.59    3.70
  -1   9   1   62.59    3.30
   0  -9   1   28.80    1.70
   0  -9   1   32.50    1.80
   0  -9  -1   27.10    1.90
   0  -9  -1   26.10    1.90
   0  -9   1   28.60    1.80
   0  -9  -1   28.50    2.00
   0  -9  -1   27.40    1.80
   0   9   1   30.40    1.70
   0   9   1   26.20    2.20
   0   9  -1   24.80    1.90
   0   9  -1   28.50    2.30
   0   9  -1   28.60    2.30
   0   9   1   30.40    2.00
   0   9   1   26.80    2.20
   0   9   1   27.00    2.00
   0   9  -1   28.70    1.60
  -1  -9  -1   33.00    2.00
  -1  -9  -1   31.80    2.10
   1  -9   1   32.20    1.90
   1  -9   1   31.40    1.50
  -1  -9  -1   30.50    2.00
   1  -9   1   31.90    2.00
  -1  -9  -1   32.70    2.10
   1  -9   1   31.80    1.90
   1  -9   1   36.70    1.90
  -1   9  -1   32.40    1.80
  -1   9  -1   34.60    2.50
   1   9   1   28.70    2.00
   1   9   1   33.20    2.40
   1   9   1   34.10    1.80
  -1   9  -1   31.50    2.50
   1   9   1   30.60    2.40
   1   9   1   31.20    2.20
  -2  -9  -1    8.80    1.20
   2  -9   1    8.40    0.70
   2  -9   1    9.80    1.00
  -2  -9  -1    9.40    1.30
  -2  -9  -1   11.10    1.20
   2  -9   1    9.90    1.00
  -2  -9  -1    9.80    1.10
   2  -9   1    7.80    1.10
   2   9   1    8.70    1.10
   2   9   1    7.70    1.10
  -2   9  -1   12.60    1.60
   2   9   1   10.10    1.50
   2   9   1   10.50    1.00
  -2   9  -1   11.00    1.00
  -2   9  -1   11.40    1.60
  -3  -9  -1   -0.30    0.40
  -3  -9  -1    0.00    0.40
  -3  -9  -1   -0.40    0.30
  -3  -9  -1    0.40    0.50
   3  -9   1    0.10    0.40
   3  -9   1    0.00    0.40
   3  -9   1    0.50    0.20
   3  -9   1   -0.70    0.40
  -3   9  -1   -0.80    0.50
  -3   9  -1    0.00    0.20
   3   9   1    0.10    0.50
  -3   9  -1    0.20    0.40
  -3   9  -1    0.20    0.50
   3   9   1    0.30    0.50
   3   9   1   -0.20    0.40
   3   9   1    0.30    0.50
  -4  -9  -1   86.59    4.30
  -4  -9  -1   87.39    4.40
   4  -9   1   83.59    5.20
  -4  -9  -1   95.39    4.70
   4  -9   1   88.79    4.00
  -4  -9  -1   84.19    4.60
   4  -9   1   90.69    4.40
   4  -9   1   87.59    4.70
  -4   9  -1   87.19    4.40
   4   9   1   85.69    4.70
  -4   9  -1   91.89    4.90
   4   9   1   92.29    4.80
   4   9   1   96.39    4.40
   4   9   1   93.29    5.10
   4   9   1   88.99    4.10
  -4   9  -1   93.59    5.10
  -5  -9  -1   30.20    1.90
   5  -9   1   29.40    1.70
   5  -9   1   31.40    2.30
   5  -9   1   27.20    2.30
  -5  -9  -1   32.30    2.40
   5  -9   1   31.00    2.10
  -5  -9  -1   27.60    2.00
  -5  -9  -1   31.70    2.40
   5  -9   1   27.10    2.30
   5   9   1   30.40    1.80
   5   9   1   27.60    2.00
  -5   9  -1   37.50    3.40
   5   9   1   29.30    2.60
   5   9   1   29.30    1.80
   5   9   1   28.90    2.40
   5   9   1   32.70    2.40
   6  -9   1   54.99    3.30
  -6  -9  -1   51.39    4.20
   6  -9   1   45.50    3.10
  -6  -9  -1   52.29    4.30
   6  -9   1   53.69    2.60
  -6  -9  -1   51.89    2.90
   6  -9   1   50.59    3.00
   6  -9   1   52.29    3.20
   6   9   1   50.59    2.70
   6   9   1   44.20    2.90
   6   9   1   53.79    2.80
  -6   9  -1   51.19    3.10
   6   9   1   55.29    3.70
   7  -9   1  127.69    5.90
  -7  -9  -1  141.59    6.20
   7  -9   1  126.29    6.30
   7  -9   1  131.19    6.50
  -7  -9  -1  129.39    6.80
   7  -9   1  130.89    6.50
   7  -9   1  128.29    6.50
  -7  -9  -1  145.39    6.60
   7   9   1  127.89    7.00
   7   9   1  131.59    5.90
   7   9   1  130.49    6.00
   7   9   1  113.89    6.10
  -7   9  -1  127.49    6.40
   8  -9   1   25.20    2.20
   8  -9   1   29.30    2.30
  -8  -9  -1   22.50    2.50
   8  -9   1   28.30    1.80
  -8  -9  -1   28.30    2.00
   8  -9   1   27.50    2.30
  -8  -9  -1   30.50    2.50
   8   9   1   24.70    2.70
   8   9   1   28.10    1.90
   8   9   1   25.10    1.90
   8   9   1   22.20    1.90
  -9  -9  -1   33.20    2.70
   9  -9   1   26.70    2.30
   9  -9   1   31.20    2.50
  -9  -9  -1   27.70    2.10
  -9  -9  -1   34.70    3.00
   9  -9   1   28.90    2.40
   9  -9   1   26.40    2.30
   9  -9   1   30.80    2.00
   9   9   1   31.70    2.10
   9   9   1   32.60    3.00
   9   9   1   33.10    2.20
  10  -9   1    4.00    0.90
  10  -9   1    6.80    1.20
 -10  -9  -1    1.90    1.20
 -10  -9  -1    6.20    1.10
 -10  -9  -1    5.60    0.90
  10  -9   1    4.10    0.70
  10  -9   1    3.10    0.90
  10  -9   1    5.90    1.10
  10   9   1    6.70    1.50
  10   9   1    4.80    0.80
  11  -9   1   18.40    2.10
  11  -9   1   18.60    1.70
 -11  -9  -1   17.50    2.50
 -11  -9  -1   18.40    1.80
 -11  -9  -1   21.00    2.30
  11  -9   1   17.80    2.10
  11   9   1   16.90    1.80
  11   9   1   17.50    2.50
  12  -9   1    1.00    1.10
 -12  -9  -1    2.70    0.90
  12  -9   1    1.50    0.80
  12  -9   1    0.20    0.60
 -12  -9  -1    2.90    0.80
 -12  -9  -1   -0.10    1.10
  12   9   1    0.30    0.80
 -13  -9  -1    2.80    0.90
  13  -9   1    2.30    0.80
  13  -9   1    1.60    1.10
 -13  -9  -1    1.90    0.70
  13   9   1    1.20    0.80
  12 -10  -1    5.70    1.10
 -12 -10   1    3.30    1.60
  12 -10  -1    3.90    0.80
  12  10  -1    4.90    1.10
  12  10  -1    4.20    0.90
 -11 -10   1    0.30    0.70
  11 -10  -1   -0.70    0.30
  11 -10  -1   -0.80    0.70
  11 -10  -1   -1.30    0.50
 -11 -10   1   -0.20    0.50
  11 -10  -1    0.10    0.60
  11  10  -1   -0.40    0.30
  11  10  -1   -0.20    0.60
  11  10  -1   -0.20    0.60
  11  10  -1   -0.50    0.60
  11  10  -1    0.70    1.00
 -11  10   1   -0.50    0.30
 -10 -10   1    0.40    0.40
  10 -10  -1   -0.60    0.50
  10 -10  -1    0.30    0.60
 -10 -10   1   -0.60    0.50
  10 -10  -1   -0.50    0.60
 -10 -10   1   -0.50    0.80
  10  10  -1   -0.20    0.70
  10  10  -1   -0.70    0.60
  10  10  -1   -1.20    0.60
 -10  10   1   -0.40    0.30
 -10  10   1   -0.80    0.70
  10  10  -1    0.20    0.60
   9 -10  -1    4.70    0.90
   9 -10  -1    5.40    0.90
   9 -10  -1    5.80    0.80
  -9 -10   1    6.10    1.30
   9 -10  -1    7.30    1.10
   9  10  -1    5.00    1.30
   9  10  -1    6.10    1.10
  -9  10   1    7.60    1.20
   9  10  -1    5.20    0.90
  -8 -10   1    9.70    1.40
   8 -10  -1    8.40    1.30
  -8 -10   1   10.50    1.60
   8 -10  -1    8.20    1.10
   8 -10  -1    6.30    1.00
  -8 -10   1    8.20    1.00
  -8  10   1    6.70    1.20
   8  10  -1    7.30    1.40
   8  10  -1    5.60    1.00
   8  10  -1    8.10    0.90
   8  10  -1    7.90    1.20
  -7 -10   1   27.20    2.20
   7 -10  -1   22.60    1.60
   7 -10  -1   23.90    2.10
   7 -10  -1   21.90    2.40
  -7 -10   1   22.80    2.30
  -7 -10   1   21.80    1.70
   7  10  -1   22.40    2.20
   7  10  -1   18.20    2.40
   7  10  -1   24.80    2.30
  -7  10   1   18.20    1.90
   7  10  -1   22.40    1.60
   6 -10  -1    2.60    0.70
   6 -10  -1    1.10    0.60
  -6 -10   1    2.20    0.70
   6 -10  -1    1.40    0.40
   6  10  -1    1.70    0.70
  -6  10   1    2.00    0.80
   6  10  -1    1.00    0.70
   6  10  -1    1.30    0.70
  -6  10   1    0.70    0.60
   6  10  -1    1.30    0.50
   5 -10  -1   27.20    1.60
  -5 -10   1   29.70    2.20
   5 -10  -1   26.80    2.20
  -5 -10   1   24.70    2.10
   5 -10  -1   31.20    2.10
   5 -10  -1   25.60    2.00
   5  10  -1   21.90    2.50
  -5  10   1   26.30    2.70
   5  10  -1   29.00    2.40
   5  10  -1   26.10    1.60
  -5  10   1   27.80    2.40
   5  10  -1   24.90    2.50
  -5  10   1   26.30    2.00
   4 -10  -1    1.70    0.30
   4 -10  -1    1.30    0.60
   4 -10  -1    1.00    0.50
  -4 -10   1    1.70    0.60
  -4 -10   1    1.40    0.50
  -4 -10   1    2.40    0.80
  -4 -10   1    1.40    0.50
   4 -10  -1    1.60    0.60
   4  10  -1   -0.10    0.70
  -4  10   1    0.50    0.70
   4  10  -1    1.00    0.70
  -4  10   1    0.80    0.50
   4  10  -1    0.60    0.50
   4  10  -1    0.40    0.40
  -4  10   1    0.40    0.70
   3 -10  -1   50.99    3.20
  -3 -10   1   53.79    2.80
  -3 -10   1   60.29    3.20
   3 -10  -1   53.49    3.00
  -3 -10   1   57.09    3.00
  -3 -10   1   53.59    3.10
   3  10  -1   53.59    3.50
  -3  10   1   56.59    3.60
  -3  10   1   53.79    3.00
   3  10  -1   48.90    2.70
   3  10  -1   55.69    3.50
  -3  10   1   54.39    3.50
   3  10  -1   56.59    3.50
  -2 -10   1   40.50    2.40
  -2 -10   1   33.70    2.30
  -2 -10   1   32.70    2.30
   2 -10  -1   37.80    2.30
   2 -10  -1   35.90    2.50
  -2 -10   1   34.60    2.20
   2 -10  -1   40.40    2.20
  -2  10   1   35.70    2.80
   2  10  -1   34.10    2.60
   2  10  -1   34.50    1.90
   2  10  -1   38.00    2.80
  -2  10   1   37.40    2.70
   2  10  -1   40.10    2.80
  -1 -10   1  101.29    4.60
   1 -10  -1   92.89    4.50
   1 -10  -1   90.29    4.70
  -1 -10   1   95.19    4.60
  -1 -10   1   83.09    4.50
  -1 -10   1   91.79    4.50
   1 -10  -1   91.99    4.60
  -1  10   1   97.59    5.10
   1  10  -1   90.39    4.20
  -1  10   1   92.39    4.50
  -1  10   1   95.09    5.10
   1  10  -1   97.49    5.10
   1  10  -1  100.79    5.20
   0 -10   1   27.00    1.80
   0 -10   1   23.10    1.70
   0 -10   1   23.20    1.70
   0 -10  -1   24.60    2.00
   0 -10  -1   25.60    1.90
   0 -10  -1   23.60    1.80
   0 -10  -1   21.70    1.90
   0  10   1   25.00    1.70
   0  10   1   24.90    2.30
   0  10   1   28.40    2.40
   0  10  -1   27.70    1.50
   0  10  -1   27.10    2.40
   0  10  -1   25.60    2.40
   1 -10   1   32.50    2.10
  -1 -10  -1   32.20    2.20
  -1 -10  -1   33.40    2.20
  -1 -10  -1   30.20    2.20
   1 -10   1   33.80    2.00
   1 -10   1   32.60    1.90
   1 -10   1   31.40    2.00
  -1 -10  -1   33.70    2.30
   1  10   1   36.10    2.60
  -1  10  -1   33.60    2.70
  -1  10  -1   32.90    2.60
   1  10   1   30.90    2.60
  -1  10  -1   32.90    1.80
   1  10   1   39.30    2.70
   2 -10   1   23.90    1.50
  -2 -10  -1   19.70    1.70
   2 -10   1   22.20    1.20
   2 -10   1   22.00    1.60
   2 -10   1   22.00    1.80
   2 -10   1   22.30    1.50
  -2 -10  -1   22.60    1.80
  -2 -10  -1   22.20    1.80
  -2 -10  -1   21.70    1.90
   2  10   1   21.50    1.50
   2  10   1   23.50    2.20
   2  10   1   22.90    2.10
  -2  10  -1   21.40    2.20
   2  10   1   18.60    2.10
  -2  10  -1   24.80    2.20
  -2  10  -1   21.90    1.50
  -3 -10  -1   13.90    1.50
  -3 -10  -1   12.70    1.50
   3 -10   1   13.10    1.30
  -3 -10  -1   14.70    1.40
  -3 -10  -1   12.70    1.40
   3 -10   1   15.80    1.30
   3 -10   1   11.80    1.40
   3 -10   1   11.60    0.90
   3  10   1   12.60    1.10
   3  10   1   13.60    1.70
  -3  10  -1   10.30    1.20
  -4 -10  -1    3.30    0.80
  -4 -10  -1    3.70    0.80
  -4 -10  -1    2.90    0.70
   4 -10   1    2.70    0.40
  -4 -10  -1    4.40    0.70
   4 -10   1    3.40    0.70
   4 -10   1    2.90    0.70
  -4  10  -1    4.20    0.90
   4  10   1    3.00    0.80
  -4  10  -1    1.90    0.60
   4  10   1    3.70    0.80
   4  10   1    2.60    0.80
   4  10   1    3.20    0.60
   5 -10   1    3.90    0.80
  -5 -10  -1    5.60    0.80
   5 -10   1    6.10    0.90
  -5 -10  -1    4.70    0.80
   5 -10   1    4.00    0.80
   5 -10   1    6.80    1.00
  -5 -10  -1    5.70    1.10
   5  10   1    5.50    1.10
   5  10   1    5.80    1.00
   5  10   1    4.70    0.60
  -5  10  -1    4.20    0.80
   5  10   1    4.00    0.80
   6 -10   1    5.80    0.90
   6 -10   1    5.30    1.00
  -6 -10  -1    6.80    1.40
  -6  10  -1    5.90    0.90
   6  10   1    5.30    0.90
   6  10   1    6.80    1.10
   6  10   1    8.70    1.10
  -7 -10  -1   13.80    1.40
   7 -10   1   10.30    1.70
   7 -10   1   14.10    1.60
   7 -10   1   16.20    1.30
   7 -10   1   15.10    1.70
  -7 -10  -1   10.80    1.60
   7 -10   1   13.80    1.80
  -7 -10  -1   15.60    1.80
   7  10   1   15.20    1.90
  -7  10  -1   15.10    1.60
   7  10   1   16.40    1.80
   7  10   1   15.10    2.10
   7  10   1   13.30    1.30
   8 -10   1    2.20    0.50
  -8 -10  -1    1.70    1.00
  -8 -10  -1    3.10    0.90
   8 -10   1    1.20    0.70
   8 -10   1    2.70    0.80
  -8 -10  -1    4.20    0.90
   8 -10   1    2.10    0.80
  -8  10  -1    3.30    0.60
   8  10   1    2.80    1.00
   8  10   1    3.10    0.70
   8  10   1    2.40    0.80
  -9 -10  -1   20.50    2.20
   9 -10   1   17.80    2.00
   9 -10   1   20.60    1.90
  -9 -10  -1   13.60    2.10
   9 -10   1   17.30    1.90
   9 -10   1   14.80    1.90
  -9 -10  -1   20.70    1.80
   9 -10   1   20.40    1.60
  -9  10  -1   14.40    1.90
   9  10   1   19.70    2.50
  10 -10   1    0.20    0.60
  10 -10   1   -0.30    0.60
  10 -10   1   -0.30    0.70
 -10 -10  -1   -0.60    0.40
 -10 -10  -1   -0.20    0.60
  10 -10   1   -0.70    0.50
  10  10   1   -0.80    0.40
  10  10   1   -0.70    0.40
  10  10   1   -1.30    0.50
  10  10   1   -1.50    0.80
 -11 -10  -1    9.10    1.30
  11 -10   1    8.60    1.40
  11 -10   1   10.00    1.40
 -11 -10  -1    7.70    1.50
  11 -10   1    7.10    1.00
  12 -10   1   -1.60    1.10
 -12 -10  -1    0.10    0.70
 -12 -10  -1   -0.90    0.50
 -12  10  -1   -0.10    0.40
 -12  10  -1   -0.50    0.30
  11 -11  -1    4.90    0.90
 -11 -11   1    6.40    1.50
  11 -11  -1    9.10    1.50
 -11 -11   1    6.30    1.00
  11 -11  -1    6.30    1.30
  11  11  -1    6.10    1.20
  11  11  -1    5.70    1.20
  10 -11  -1   -0.40    0.70
 -10 -11   1   -0.30    0.70
  10 -11  -1   -0.40    0.80
 -10 -11   1   -0.10    0.60
 -10 -11   1   -2.50    1.40
  10  11  -1    0.90    0.50
 -10  11   1    0.80    0.70
  10  11  -1   -0.80    0.60
 -10  11   1   -0.30    0.20
  10  11  -1   -1.00    0.70
  -9 -11   1    1.90    0.90
   9 -11  -1    1.70    0.80
   9 -11  -1    3.80    0.90
   9 -11  -1    2.80    0.70
  -9 -11   1    1.80    0.60
  -9 -11   1    3.20    0.90
   9  11  -1    1.70    0.70
   9  11  -1    1.60    0.80
  -9  11   1    1.50    0.80
   9  11  -1    1.70    0.60
   9  11  -1    1.90    1.00
   8 -11  -1    4.20    1.00
  -8 -11   1    3.00    0.90
   8 -11  -1    3.90    0.80
  -8 -11   1    2.40    0.70
  -8 -11   1    2.50    0.70
   8 -11  -1    1.90    0.60
   8  11  -1    1.50    0.60
   8  11  -1    1.90    0.80
  -8  11   1    1.20    0.80
   8  11  -1    1.30    0.90
   8  11  -1    2.40    0.80
  -7 -11   1    9.50    1.20
   7 -11  -1    8.30    1.30
   7 -11  -1   10.00    1.20
  -7 -11   1    7.00    1.30
   7 -11  -1    8.30    1.20
   7 -11  -1    9.10    1.20
   7  11  -1    8.10    1.50
   7  11  -1    9.50    1.20
  -7  11   1   10.20    1.20
   7  11  -1    7.50    1.30
   7  11  -1    7.80    1.20
   6 -11  -1    6.00    0.90
   6 -11  -1    5.90    1.00
  -6 -11   1    7.60    1.30
   6 -11  -1    5.70    1.00
  -6 -11   1    6.70    1.20
   6 -11  -1    7.30    1.00
  -6 -11   1    6.00    0.80
   6  11  -1    5.70    0.70
   6  11  -1    6.00    1.10
   6  11  -1    5.40    1.20
  -6  11   1    6.40    1.20
   6  11  -1    5.80    1.20
   5 -11  -1   -0.20    0.50
   5 -11  -1    0.40    0.50
  -5 -11   1    1.10    0.80
  -5 -11   1    1.30    0.50
  -5 -11   1    0.50    0.60
  -5 -11   1    1.00    0.50
   5 -11  -1    0.60    0.60
   5 -11  -1    0.20    0.30
   5  11  -1   -0.10    0.60
  -5  11   1   -0.30    0.50
   5  11  -1    0.20    0.50
  -5  11   1   -0.10    0.20
  -5  11   1    0.60    0.50
   5  11  -1    0.70    0.60
  -5  11   1   -0.10    0.60
   5  11  -1   -0.40    0.70
   4 -11  -1   39.90    2.00
   4 -11  -1   44.40    2.80
  -4 -11   1   40.20    2.40
   4 -11  -1   37.70    2.40
  -4 -11   1   43.80    2.80
  -4 -11   1   41.60    2.70
  -4 -11   1   38.70    2.50
  -4  11   1   40.10    3.00
   4  11  -1   37.90    2.10
  -4  11   1   39.90    3.00
   4  11  -1   38.20    3.00
   4  11  -1   36.60    3.00
  -4  11   1   34.80    2.40
   4  11  -1   33.20    2.90
  -3 -11   1    1.60    0.60
  -3 -11   1    1.30    0.60
   3 -11  -1    1.90    0.60
   3 -11  -1    1.90    0.60
   3 -11  -1    1.20    0.30
   3 -11  -1    1.80    0.60
  -3 -11   1    0.60    0.50
  -3 -11   1    1.40    0.50
   3  11  -1    0.70    0.60
  -3  11   1    1.90    0.70
   3  11  -1    0.00    0.70
   3  11  -1    1.20    0.40
  -3  11   1    2.00    0.60
  -3  11   1    1.90    0.70
  -2 -11   1   88.69    4.40
  -2 -11   1   89.29    4.30
   2 -11  -1   90.99    4.40
  -2 -11   1   88.69    4.40
   2 -11  -1   86.29    4.60
  -2 -11   1   91.79    4.50
  -2  11   1   79.09    4.20
  -2  11   1   85.99    4.90
  -2  11   1   80.59    4.90
   2  11  -1   84.19    4.90
   2  11  -1   89.69    5.00
   1 -11  -1   26.50    2.00
   1 -11  -1   28.60    2.20
  -1 -11   1   33.20    2.10
   1 -11  -1   29.90    2.10
  -1 -11   1   31.40    2.10
  -1 -11   1   35.40    2.10
  -1  11   1   30.50    2.60
   1  11  -1   31.70    2.70
  -1  11   1   30.60    1.90
  -1  11   1   31.70    2.60
   1  11  -1   26.30    1.70
   1  11  -1   31.10    2.60
   0 -11  -1   74.29    4.10
   0 -11  -1   71.29    4.00
   0 -11   1   79.59    3.90
   0 -11  -1   73.79    4.00
   0 -11   1   85.59    4.10
   0 -11   1   83.39    4.00
   0  11   1   76.99    4.60
   0  11  -1   81.89    4.70
   0  11  -1   82.19    4.70
   0  11   1   73.29    4.50
   0  11   1   76.59    3.70
   1 -11   1    2.20    0.60
  -1 -11  -1    1.20    0.60
  -1 -11  -1    1.30    0.60
  -1 -11  -1    0.90    0.50
   1 -11   1    0.70    0.40
  -1 -11  -1    1.30    0.60
   1 -11   1    1.80    0.50
  -1  11  -1    0.40    0.60
   1  11   1    0.70    0.60
  -1  11  -1    1.20    0.80
  -1  11  -1    0.60    0.40
   1  11   1    1.10    0.40
   1  11   1    0.10    0.60
   2 -11   1    4.80    0.70
   2 -11   1    3.90    0.70
  -2 -11  -1    6.50    0.90
  -2 -11  -1    3.80    0.80
  -2  11  -1    3.70    0.90
   2  11   1    4.50    1.10
  -2  11  -1    4.60    1.00
   2  11   1    4.30    0.90
   2  11   1    4.20    0.60
  -2  11  -1    4.00    0.60
   3 -11   1    0.00    0.50
  -3 -11  -1    0.50    0.50
   3 -11   1    0.20    0.50
   3 -11   1   -0.10    0.20
  -3 -11  -1    0.40    0.50
  -3 -11  -1    0.20    0.50
   3 -11   1    0.40    0.40
   3  11   1   -0.20    0.50
  -3  11  -1   -0.20    0.50
   3  11   1    0.50    0.40
   3  11   1    0.40    0.60
  -3  11  -1    0.90    0.70
  -3  11  -1    0.20    0.70
   3  11   1   -0.10    0.70
   4 -11   1   14.30    1.50
   4 -11   1   15.50    1.10
  -4 -11  -1   13.80    1.60
   4 -11   1   14.00    1.40
   4 -11   1   17.30    1.80
  -4 -11  -1   14.00    1.80
  -4 -11  -1   15.30    1.50
  -4 -11  -1   18.50    2.80
  -4  11  -1   17.40    2.10
  -4  11  -1   14.90    1.50
   4  11   1   17.10    2.00
   4  11   1   17.90    2.10
   4  11   1   16.50    2.10
  -4  11  -1   21.20    2.20
   4  11   1   16.20    1.30
  -5 -11  -1    4.30    0.90
  -5 -11  -1    4.10    0.80
  -5 -11  -1    5.40    1.10
   5 -11   1    4.20    0.70
   5 -11   1    2.90    0.50
   5 -11   1    5.30    1.00
  -5 -11  -1    4.60    0.80
   5  11   1    3.60    0.90
   5  11   1    4.80    1.20
  -5  11  -1    3.70    0.70
   5  11   1    4.60    0.60
   5  11   1    4.00    1.10
  -6 -11  -1   -1.00    0.60
  -6 -11  -1    0.20    0.60
  -6 -11  -1   -0.40    0.40
   6 -11   1    0.20    0.50
   6 -11   1   -0.50    0.30
  -6 -11  -1   -0.50    0.40
   6  11   1    0.10    0.70
   6  11   1    0.20    0.60
  -6  11  -1   -0.20    0.50
  -7 -11  -1    5.00    1.00
  -7 -11  -1    7.90    1.40
   7 -11   1    6.60    1.10
   7 -11   1    5.80    0.80
  -7 -11  -1    6.40    0.90
  -7 -11  -1    6.50    0.90
   7 -11   1    5.90    0.70
   7 -11   1    7.30    1.00
   7  11   1    6.20    1.30
   7  11   1    6.60    0.80
   7  11   1    5.40    1.10
  -7  11  -1    5.20    0.90
   7  11   1    4.50    0.90
  -8 -11  -1    7.00    1.40
   8 -11   1    5.20    1.00
   8 -11   1    6.30    0.80
   8 -11   1    4.90    1.20
   8  11   1    4.50    0.90
   8  11   1    8.60    1.40
   8  11   1    5.30    0.90
  -8  11  -1    7.30    1.10
  -9 -11  -1   -0.20    0.60
   9 -11   1   -0.10    0.70
   9 -11   1   -0.90    0.40
   9 -11   1    0.00    0.60
   9 -11   1    0.80    0.50
  -9 -11  -1    0.20    0.50
   9 -11   1    0.40    0.70
  -9 -11  -1    0.90    0.70
   9  11   1   -0.60    0.70
  -9  11  -1   -1.20    0.60
   9  11   1   -1.00    0.60
   9  11   1   -0.30    0.60
   9  11   1   -0.30    0.50
   9  11   1   -0.30    0.40
 -10 -11  -1   -0.50    1.20
  10 -11   1   -0.30    0.70
  10 -11   1    2.00    0.90
 -10 -11  -1    2.00    0.80
  10 -11   1    0.30    0.60
  10  11   1    1.50    0.70
  10  11   1   -0.90    0.70
 -10  11  -1   -1.70    0.90
  11 -11   1   26.70    2.60
 -11 -11  -1   23.90    2.20
 -11 -11  -1   27.70    2.70
  11 -11   1   19.20    2.50
  11  11   1   19.70    2.50
  11  11   1   20.40    2.50
 -10 -12   1    4.20    1.10
  10 -12  -1    3.00    1.00
 -10 -12   1    2.60    1.20
  10 -12  -1    4.60    1.00
  10 -12  -1    2.20    0.70
 -10 -12   1    2.50    0.70
  10  12  -1    1.20    0.90
  10  12  -1    2.40    1.00
   9 -12  -1   32.00    3.40
   9 -12  -1   37.00    3.00
   9 -12  -1   38.20    3.00
  -9 -12   1   28.50    4.00
  -9 -12   1   43.20    2.60
  -9 -12   1   42.70    3.40
  -9 -12   1   43.30    2.90
   9 -12  -1   38.20    2.50
   9  12  -1   39.70    2.50
   9  12  -1   35.80    3.20
   9  12  -1   35.10    4.50
  -9  12   1   36.00    2.80
  -8 -12   1    1.20    1.00
   8 -12  -1    0.60    0.70
  -8 -12   1    1.00    0.70
   8 -12  -1    0.30    0.60
  -8 -12   1    1.40    0.60
  -8 -12   1    0.80    0.60
   8 -12  -1   -1.10    0.70
   8 -12  -1   -0.20    0.40
  -8  12   1   -0.50    0.30
   8  12  -1   -0.40    0.70
   8  12  -1   -1.40    0.70
   8  12  -1    0.10    0.90
  -8  12   1    0.00    0.70
   7 -12  -1   41.00    2.80
  -7 -12   1   43.40    2.80
   7 -12  -1   37.60    3.00
  -7 -12   1   44.30    2.70
  -7 -12   1   47.30    3.20
  -7 -12   1   36.90    3.40
   7 -12  -1   38.20    2.90
   7 -12  -1   42.20    2.40
  -7  12   1   38.40    2.80
   7  12  -1   43.00    3.30
   7  12  -1   43.80    3.50
   7  12  -1   40.90    3.60
   7  12  -1   41.70    2.40
   6 -12  -1   16.80    1.30
  -6 -12   1   17.30    2.00
  -6 -12   1   16.10    1.70
   6 -12  -1   18.20    2.00
  -6 -12   1   16.20    1.60
   6 -12  -1   15.20    1.80
  -6 -12   1   16.00    2.10
   6 -12  -1   13.00    1.60
   6  12  -1   13.20    1.30
   6  12  -1   13.30    2.30
  -6  12   1   16.70    1.60
   5 -12  -1    4.00    0.90
  -5 -12   1    5.70    1.00
  -5 -12   1    4.90    0.90
   5 -12  -1    4.10    0.50
  -5 -12   1    4.00    1.00
  -5 -12   1    4.40    0.70
   5 -12  -1    7.10    1.20
   5 -12  -1    5.40    0.90
  -5  12   1    4.90    1.20
  -5  12   1    3.50    1.10
   5  12  -1    2.40    1.00
   5  12  -1    4.80    1.10
  -5  12   1    3.40    0.80
   5  12  -1    4.70    1.10
   5  12  -1    5.00    0.60
   4 -12  -1   58.99    2.70
   4 -12  -1   60.49    3.30
  -4 -12   1   55.39    3.30
  -4 -12   1   60.99    3.60
   4 -12  -1   57.09    3.40
  -4 -12   1   60.39    3.60
  -4 -12   1   58.09    3.20
   4 -12  -1   59.29    3.70
  -4  12   1   53.89    3.20
   4  12  -1   58.99    3.90
  -4  12   1   58.39    4.00
  -4  12   1   57.09    3.90
   4  12  -1   52.69    2.80
   4  12  -1   56.99    3.90
   3 -12  -1   28.00    2.20
  -3 -12   1   29.90    2.20
  -3 -12   1   33.40    2.40
  -3 -12   1   25.60    2.00
   3 -12  -1   26.90    2.00
   3 -12  -1   28.90    2.50
  -3  12   1   30.10    2.10
  -3  12   1   31.10    2.70
  -3  12   1   28.60    2.70
   3  12  -1   28.10    2.70
   3  12  -1   29.30    1.70
   3  12  -1   28.70    2.70
  -2 -12   1   -0.20    0.50
   2 -12  -1   -0.20    0.50
  -2 -12   1    0.10    0.50
  -2 -12   1    0.10    0.50
   2 -12  -1    0.40    0.50
   2 -12  -1    0.70    0.60
  -2 -12   1    0.40    0.40
  -2  12   1    0.20    0.70
   2  12  -1    0.00    0.50
  -2  12   1   -0.20    0.50
  -2  12   1   -0.70    0.60
   2  12  -1    0.10    0.70
   2  12  -1    0.10    0.30
   1 -12  -1   11.80    1.50
  -1 -12   1   11.00    1.30
  -1 -12   1    7.90    1.00
   1 -12  -1   10.40    1.30
  -1 -12   1   10.40    1.40
  -1  12   1    7.50    1.30
  -1  12   1   12.20    1.20
   1  12  -1    9.30    1.40
  -1  12   1    8.90    1.60
   1  12  -1    8.40    1.40
   0 -12   1   10.20    1.30
   0 -12  -1   10.50    1.40
   0 -12  -1   13.40    1.50
   0 -12  -1   10.00    1.30
   0 -12   1   10.80    1.30
   0  12  -1    7.00    1.30
   0  12   1    7.10    1.20
   0  12  -1    8.60    1.30
   0  12   1    7.60    1.40
   0  12   1   11.00    1.10
  -1 -12  -1    2.30    0.70
  -1 -12  -1    2.20    0.60
  -1 -12  -1    3.40    0.80
   1 -12   1    2.70    0.70
  -1 -12  -1    2.60    0.70
   1 -12   1    2.10    0.50
   1 -12   1    2.40    0.70
   1  12   1    2.10    0.90
  -1  12  -1    2.20    0.90
   1  12   1    1.90    0.50
   1  12   1    2.10    0.80
  -1  12  -1    1.60    0.80
   2 -12   1    5.40    0.80
   2 -12   1    5.20    0.80
  -2 -12  -1    5.80    0.90
  -2 -12  -1    4.70    0.90
  -2 -12  -1    5.30    0.90
  -2 -12  -1    4.30    0.80
   2 -12   1    5.10    0.90
  -2  12  -1    4.00    1.00
   2  12   1    3.80    0.60
   2  12   1    3.80    1.00
   2  12   1    3.90    1.00
  -2  12  -1    5.70    1.20
   3 -12   1  101.69    4.80
   3 -12   1  104.09    4.50
   3 -12   1   99.09    5.80
  -3 -12  -1   96.99    5.20
   3 -12   1  101.89    5.20
  -3 -12  -1   91.29    6.30
  -3 -12  -1   92.99    6.00
  -3 -12  -1  104.89    5.20
   3  12   1  104.99    5.70
   3  12   1   97.49    5.60
  -3  12  -1   97.49    5.70
   3  12   1   95.39    4.60
  -3  12  -1   97.39    5.70
   4 -12   1    1.00    0.60
   4 -12   1    2.30    0.40
  -4 -12  -1    1.80    0.70
  -4 -12  -1    2.70    0.70
  -4 -12  -1    1.30    0.70
   4 -12   1    2.80    0.60
  -4 -12  -1    3.10    0.70
   4 -12   1    2.20    0.70
  -4  12  -1    1.50    0.90
  -4  12  -1    1.20    0.50
   4  12   1    1.70    0.80
   4  12   1    1.90    0.60
   4  12   1    3.50    0.90
  -5 -12  -1   42.50    2.90
  -5 -12  -1   50.19    2.90
   5 -12   1   47.70    2.90
  -5 -12  -1   46.70    3.20
   5 -12   1   45.30    2.30
   5 -12   1   42.30    2.70
   5 -12   1   46.30    3.20
   5  12   1   39.40    3.30
   5  12   1   43.40    2.50
   5  12   1   40.40    3.40
   5  12   1   47.10    3.50
   6 -12   1    3.00    0.70
  -6 -12  -1    3.20    0.90
  -6 -12  -1    3.60    0.70
  -6 -12  -1    2.30    0.70
   6 -12   1    2.30    0.50
  -6 -12  -1    2.20    1.00
   6 -12   1    3.60    1.00
   6 -12   1    2.90    0.80
   6  12   1    4.10    0.70
   6  12   1    3.10    1.10
   6  12   1    1.30    0.90
  -6  12  -1    1.10    0.70
  -7 -12  -1   18.70    1.80
   7 -12   1   20.70    1.90
   7 -12   1   16.60    1.50
  -7 -12  -1   20.20    2.20
  -7 -12  -1   22.00    1.90
  -7 -12  -1   14.60    2.00
   7 -12   1   18.20    2.00
   7  12   1   19.50    2.40
   7  12   1   17.80    1.50
  -7  12  -1   15.80    1.70
   8 -12   1    1.60    0.60
  -8 -12  -1    3.10    0.90
  -8 -12  -1    2.80    0.70
   8 -12   1    4.30    1.00
   8 -12   1    2.90    0.80
  -8 -12  -1    3.30    0.70
   8  12   1    1.80    1.10
  -8  12  -1    2.00    0.80
   8  12   1    2.60    0.60
   9 -12   1   -0.20    0.70
  -9 -12  -1   -0.40    0.70
  -9 -12  -1   -0.70    0.60
   9 -12   1    1.40    0.60
  -9  12  -1   -1.80    0.70
   9  12   1   -0.50    0.50
   8 -13  -1    0.40    0.60
  -8 -13   1    0.00    0.60
   8 -13  -1   -1.60    0.70
   8 -13  -1   -0.80    0.60
  -8 -13   1   -0.30    0.70
  -8 -13   1   -0.30    0.80
  -8  13   1   -0.90    0.30
  -8  13   1   -1.50    0.70
   8  13  -1   -0.50    0.70
   8  13  -1   -1.50    0.80
   8  13  -1   -1.10    0.60
   7 -13  -1   47.10    3.40
  -7 -13   1   40.30    2.90
  -7 -13   1   42.40    2.90
  -7 -13   1   38.00    3.50
   7 -13  -1   44.30    2.60
   7 -13  -1   44.00    2.90
   7 -13  -1   45.60    3.10
  -7 -13   1   49.99    3.40
   7  13  -1   41.10    3.80
   7  13  -1   46.30    3.50
  -7  13   1   44.40    2.80
   7  13  -1   43.40    3.50
   7  13  -1   36.10    2.40
   6 -13  -1    2.80    1.00
  -6 -13   1    1.40    0.80
  -6 -13   1    3.50    0.80
   6 -13  -1    0.60    0.50
   6 -13  -1    1.60    0.70
   6 -13  -1    0.90    0.80
  -6 -13   1   -0.30    0.90
   6  13  -1    1.70    1.00
  -6  13   1    1.80    0.60
  -6  13   1    0.40    1.00
   6  13  -1    1.20    0.70
   5 -13  -1   42.20    2.70
  -5 -13   1   47.60    2.90
   5 -13  -1   38.90    3.10
   5 -13  -1   39.60    2.90
  -5 -13   1   40.10    3.10
  -5 -13   1   41.90    3.10
   5 -13  -1   39.50    2.10
  -5 -13   1   44.50    2.80
  -5  13   1   34.10    2.50
  -5  13   1   45.50    3.50
   5  13  -1   39.00    3.40
   5  13  -1   41.40    4.30
  -4 -13   1    6.30    1.20
   4 -13  -1    6.50    1.20
  -4 -13   1    5.50    0.90
   4 -13  -1    5.10    0.80
   4 -13  -1    8.70    1.20
  -4 -13   1    3.90    0.80
  -4  13   1    6.10    1.30
  -4  13   1    5.30    0.90
   4  13  -1    7.20    1.30
  -4  13   1    6.90    1.30
   4  13  -1    6.90    1.30
   3 -13  -1   13.40    1.60
  -3 -13   1   14.30    1.60
   3 -13  -1   16.90    1.50
  -3 -13   1   16.20    1.80
   3 -13  -1   14.30    1.80
  -3 -13   1   14.80    1.60
  -3  13   1   10.10    1.60
   3  13  -1   10.30    1.50
  -3  13   1   12.70    1.40
  -3  13   1   13.60    2.00
   2 -13  -1    5.40    0.90
  -2 -13   1    4.90    1.40
   2 -13  -1    7.20    1.20
  -2 -13   1    7.30    1.10
  -2  13   1    5.80    1.20
   2  13  -1    5.00    1.20
   2  13  -1    5.50    1.30
  -2  13   1    5.10    1.20
  -2  13   1    3.90    0.60
  -1 -13   1    0.50    0.50
  -1 -13   1    0.80    0.60
   1 -13  -1    0.30    0.60
  -1 -13   1    1.60    0.60
   1 -13  -1    0.50    0.60
   1  13  -1   -0.40    0.70
  -1  13   1    0.20    0.30
  -1  13   1    0.00    0.70
  -1  13   1    1.50    0.50
  -1  13   1    1.40    0.90
   1  13  -1    1.60    0.90
   0 -13   1    3.10    0.70
   0 -13   1    3.40    0.70
   0 -13  -1    3.80    0.80
   0 -13  -1    3.90    0.90
   0 -13   1    3.20    0.80
   0 -13  -1    4.30    0.80
   0  13   1    3.50    1.00
   0  13   1    3.30    1.00
   0  13  -1    3.50    1.10
   0  13   1    3.50    0.60
   0  13  -1    3.90    1.10
   1 -13   1   15.90    1.60
   1 -13   1   18.90    1.90
  -1 -13  -1   18.30    1.80
  -1 -13  -1   18.30    1.80
  -1 -13  -1   13.80    1.70
   1  13   1   17.90    1.30
   1  13   1   15.30    2.10
   1  13   1   17.10    2.20
  -1  13  -1   17.10    2.30
  -1  13  -1   16.80    2.30
  -2 -13  -1    6.20    1.00
  -2  13  -1    6.20    1.20
  -2  13  -1    8.80    1.50
   2  13   1    8.40    1.40
   2  13   1    7.60    1.30
   2  13   1    8.50    1.00
  -3 -13  -1    3.00    0.80
   3 -13   1    4.00    0.90
   3 -13   1    3.10    0.60
   3 -13   1    3.00    0.80
  -3 -13  -1    2.40    0.80
  -3 -13  -1    2.60    0.80
  -3 -13  -1    2.80    0.80
  -3  13  -1    1.80    0.80
   3  13   1    1.10    0.70
  -3  13  -1    2.60    0.90
   3  13   1    2.10    0.60
   3  13   1    0.50    0.90
  -4 -13  -1   43.50    2.90
   4 -13   1   40.20    2.70
   4 -13   1   38.90    2.90
  -4 -13  -1   43.30    3.00
   4 -13   1   37.40    2.00
  -4 -13  -1   37.30    3.00
  -4 -13  -1   44.80    2.80
   4 -13   1   44.70    2.50
   4  13   1   38.10    2.20
   4  13   1   36.50    3.20
  -4  13  -1   40.80    3.30
   4  13   1   38.10    3.60
   5 -13   1   -0.50    0.60
  -5 -13  -1   -1.90    0.80
   5 -13   1    1.60    0.70
  -5 -13  -1    0.20    0.60
  -5 -13  -1   -0.30    0.60
   5 -13   1   -0.20    0.40
  -5 -13  -1   -0.10    0.60
  -5  13  -1   -0.60    0.30
   5  13   1   -1.10    0.80
   5  13   1   -0.20    0.40
   5  13   1   -1.00    0.50
   5  13   1    0.00    0.80
   6 -13   1    0.80    0.70
  -6 -13  -1   -1.10    0.90
  -6 -13  -1    1.70    0.70
  -6 -13  -1    1.60    0.70
   6 -13   1    1.90    0.70
  -6 -13  -1    0.80    0.80
   6 -13   1    2.40    0.60
   6  13   1    1.40    1.00
   6  13   1   -0.50    0.50
   6  13   1   -0.60    0.70
   7 -13   1    1.90    0.60
   7 -13   1    3.70    1.00
   7 -13   1    4.20    0.80
   7 -13   1    2.00    0.90
  -7 -13  -1    3.90    0.90
   7  13   1    3.10    1.10
   7  13   1    2.20    1.10
   7  13   1    3.50    0.80
   7  13   1    2.00    1.00
  -8 -13  -1    0.80    1.00
  -8 -13  -1    0.80    0.80
   8 -13   1    2.80    0.90
  -8 -13  -1   -0.40    0.70
   8 -13   1    1.70    0.80
   6 -14  -1    2.70    0.90
  -6 -14   1    0.60    1.20
  -6 -14   1   -0.30    0.70
  -6 -14   1    0.80    0.80
   6 -14  -1    0.00    0.70
   5 -14  -1   -0.80    0.70
   5 -14  -1    0.10    0.50
  -5 -14   1   -0.20    0.50
  -5 -14   1   -0.20    0.70
  -5 -14   1   -0.60    0.60
   5  14  -1   -1.50    0.80
  -5  14   1    0.50    1.70
   5  14  -1   -1.40    0.70
   4 -14  -1    2.50    0.90
  -4 -14   1    2.10    0.60
   4 -14  -1    1.60    0.60
  -4 -14   1    3.10    0.80
  -4 -14   1    2.30    0.80
  -4 -14   1    2.40    1.00
   4 -14  -1    4.80    1.10
   4  14  -1    0.20    0.90
  -4  14   1    0.50    1.00
  -4  14   1    0.30    0.90
   4  14  -1    0.60    1.10
  -3 -14   1    4.00    1.00
   3 -14  -1    4.80    1.00
  -3 -14   1    4.80    0.90
   3  14  -1    6.90    1.70
  -3  14   1    7.90    1.70
  -3  14   1    5.00    1.30
   3  14  -1    3.60    1.20
   2 -14  -1    1.50    0.70
  -2 -14   1    1.90    0.80
   2 -14  -1    2.60    0.80
  -2 -14   1    1.90    0.70
   2  14  -1    0.70    1.00
  -2  14   1   -0.50    0.40
   2  14  -1    0.60    0.80
  -2  14   1   -0.90    0.90
  -2  14   1    0.50    1.00
   1 -14  -1   -0.10    0.70
  -1 -14   1    0.60    0.60
  -1 -14   1   -0.40    0.50
  -1 -14   1   -0.10    0.60
   1 -14  -1    0.30    0.60
   1  14  -1    0.90    0.90
  -1  14   1   -0.20    0.70
  -1  14   1   -0.70    0.40
   1  14  -1    0.00    0.80
  -1  14   1   -0.80    0.70
   0 -14   1    5.10    1.00
   0 -14   1    2.80    0.70
   0 -14  -1    4.50    0.90
   0 -14  -1    3.40    0.90
   0 -14   1    3.90    0.90
   0  14  -1    2.20    1.00
   0  14  -1    3.70    1.10
   0  14   1    5.40    1.20
   0  14   1    4.40    1.10
  -1 -14  -1    0.30    0.60
  -1 -14  -1    0.40    0.70
   1 -14   1    0.90    0.70
  -1 -14  -1    0.10    0.60
   1 -14   1    0.60    0.60
   1  14   1   -0.50    0.80
  -1  14  -1    0.30    0.70
   1  14   1   -0.90    0.80
   2 -14   1    0.30    0.70
  -2 -14  -1    0.60    0.60
  -2 -14  -1    0.60    0.60
  -2 -14  -1   -0.80    0.70
   2 -14   1   -0.70    0.60
  -2  14  -1    0.50    0.90
  -2  14  -1   -0.40    0.80
   2  14   1   -0.30    0.80
   2  14   1   -0.40    0.80
   2  14   1   -0.80    0.40
   3 -14   1    0.40    0.80
  -3 -14  -1    0.10    0.90
  -3 -14  -1    1.50    0.70
  -3 -14  -1    0.50    0.60
   3  14   1    0.10    0.80
  -3  14  -1    0.20    0.90
  -3  14  -1    1.70    0.90
   3  14   1    1.00    1.00
   4 -14   1   -0.10    0.40
   4 -14   1    0.10    0.70
  -4 -14  -1    0.10    0.60
  -4 -14  -1   -1.00    0.80
  -4 -14  -1   -1.50    0.50
  -4 -14  -1   -1.20    0.60
   4  14   1   -1.40    0.80
   4  14   1   -1.20    0.80
  -5 -14  -1    0.60    0.70
   5 -14   1    0.40    0.50
  -5 -14  -1    0.70    0.70
   5 -14   1    0.00    0.80
   5 -14   1   -0.20    0.70
   5  14   1    0.20    1.00
   5  14   1   -1.20    0.90
 -17   0   2   13.70    1.70
  17   0  -2    7.90    1.90
  17   0  -2   13.20    2.30
 -17   0   2   10.80    1.30
 -16   0   2   12.90    1.60
  16   0  -2   11.70    2.10
 -16   0   2   10.30    1.40
  16   0  -2   11.20    1.70
 -15   0   2    6.40    0.90
 -15   0   2    6.70    1.20
 -15   0   2    8.10    1.40
  15   0  -2    5.80    1.50
  15   0  -2    4.60    1.20
  15   0  -2    6.20    1.20
  15   0  -2    4.10    0.90
  14   0  -2   22.40    2.60
 -14   0   2   20.10    1.70
 -14   0   2   22.00    2.20
  14   0  -2   15.80    2.10
 -14   0   2   19.50    1.90
  14   0  -2   20.20    2.10
  14   0  -2   15.80    1.80
  13   0  -2   17.10    2.10
 -13   0   2   21.60    2.10
  13   0  -2   20.40    1.80
 -13   0   2   19.80    1.70
 -13   0   2   24.20    1.90
  13   0  -2   21.00    2.10
  13   0  -2   20.10    2.40
  12   0  -2    7.40    1.10
 -12   0   2    5.50    1.10
  12   0  -2    8.90    1.40
  12   0  -2    5.80    0.90
 -12   0   2    5.40    0.80
  12   0  -2    6.90    1.20
 -11   0   2   88.59    4.30
  11   0  -2   87.19    5.40
 -11   0   2   84.69    4.10
 -11   0   2   89.09    4.70
  11   0  -2   77.49    4.70
  11   0  -2   81.79    4.20
  11   0  -2   79.09    4.70
  10   0  -2   -0.30    0.40
 -10   0   2    0.50    0.40
  10   0  -2    0.60    0.70
  10   0  -2    0.20    0.50
 -10   0   2    0.40    0.50
 -10   0   2    0.20    0.40
  10   0  -2    0.20    0.30
   9   0  -2   37.20    2.60
  -9   0   2   44.70    2.70
  -9   0   2   44.10    2.30
   9   0  -2   40.50    2.30
   9   0  -2   44.60    2.80
  -9   0   2   41.10    2.40
   9   0  -2   41.70    2.50
   8   0  -2  118.29    5.50
  -8   0   2  116.19    5.50
   8   0  -2  106.69    5.70
   8   0  -2  120.39    5.80
   8   0  -2  121.69    5.40
  -8   0   2  124.49    5.70
  -8   0   2  124.29    5.30
   7   0  -2    5.50    0.70
   7   0  -2    6.10    0.90
  -7   0   2    5.40    0.60
   7   0  -2    5.80    1.00
  -7   0   2    5.90    0.80
   7   0  -2    6.30    0.80
  -7   0   2    5.20    0.60
  -7   0   2    6.60    0.90
  -6   0   2 4321.87  295.77
   6   0  -2 3699.73  280.57
  -5   0   2   44.80    2.40
  -5   0   2   48.30    2.30
   5   0  -2   43.10    2.40
  -5   0   2   49.50    2.10
  -5   0   2   45.10    2.40
   5   0  -2   43.40    2.40
   5   0  -2   49.50    2.20
   5   0  -2   47.60    2.30
  -4   0   2   -0.10    0.20
  -4   0   2    0.10    0.20
   4   0  -2    0.00    0.20
   4   0  -2    0.10    0.30
   4   0  -2    0.70    0.30
  -4   0   2    0.10    0.10
   3   0  -2 3569.54  222.08
  -3   0   2 3957.20  225.78
  -2   0   2 2875.01  164.68
  -1   0   2  802.62   60.59
   1   0  -2  795.62   59.09
   0   0  -2  123.79    4.70
   0   0   2  118.09    4.70
   0   0   2  106.19    4.70
   0   0   2  102.89    4.70
  -1   0  -2  841.52   70.69
   1   0   2  841.02   69.59
   2   0   2 7324.57  366.46
  -2   0  -2 7467.85  370.26
  -3   0  -2  169.68    7.10
   3   0   2  153.58    6.80
  -3   0  -2  167.58    6.80
   3   0   2  171.08    6.90
   3   0   2  161.08    7.10
  -3   0  -2  165.08    6.90
  -4   0  -2    9.10    0.80
  -4   0  -2    8.50    0.80
   4   0   2   10.60    1.00
  -4   0  -2    9.00    0.70
  -5   0  -2  161.18    7.00
   5   0   2  161.78    7.20
  -5   0  -2  178.28    7.20
  -5   0  -2  163.98    7.30
   5   0   2  152.08    7.00
   5   0   2  172.98    7.40
  -6   0  -2  111.49    5.00
   6   0   2  104.09    4.80
   6   0   2  111.59    5.30
  -6   0  -2  113.19    5.20
   6   0   2  117.89    5.10
   6   0   2  105.99    4.90
  -6   0  -2  108.19    4.80
   7   0   2  122.19    5.70
   7   0   2  130.29    5.90
   7   0   2  127.19    5.50
  -7   0  -2  121.19    5.90
  -7   0  -2  140.79    5.80
   7   0   2  131.19    6.20
  -7   0  -2  121.19    5.60
  -8   0  -2  331.47   14.80
   8   0   2  349.37   14.40
  -8   0  -2  334.77   14.40
   8   0   2  338.77   14.60
   8   0   2  328.97   15.00
   8   0   2  350.06   14.80
  -8   0  -2  378.96   14.70
  -9   0  -2    1.60    0.50
  -9   0  -2    1.70    0.50
   9   0   2    0.60    0.60
   9   0   2    1.70    0.60
   9   0   2    1.10    0.60
  -9   0  -2    0.80    0.50
   9   0   2    1.30    0.40
 -10   0  -2  171.18    7.50
  10   0   2  156.38    8.30
  10   0   2  164.48    7.70
  10   0   2  164.88    8.00
 -10   0  -2  187.38    7.80
  10   0   2  171.58    7.50
 -11   0  -2    0.40    0.50
  11   0   2    0.30    0.60
 -11   0  -2    0.20    0.60
  11   0   2    1.10    0.60
 -11   0  -2    0.10    0.40
  11   0   2    0.50    0.70
  11   0   2    0.50    0.40
 -12   0  -2    1.40    0.50
 -12   0  -2    0.90    0.70
  12   0   2    1.10    0.70
  12   0   2    0.70    0.50
  12   0   2    1.60    0.90
  12   0   2    1.60    0.60
  13   0   2   19.50    2.00
 -13   0  -2   19.50    2.00
  13   0   2   20.40    2.50
  13   0   2   20.10    1.70
  13   0   2   17.10    2.00
 -13   0  -2   18.10    1.60
  14   0   2   56.59    4.10
 -14   0  -2   66.79    3.60
 -14   0  -2   68.49    3.80
 -14   0  -2   59.89    4.10
  14   0   2   66.39    4.60
  14   0   2   62.99    4.00
 -15   0  -2    4.00    1.10
  15   0   2    4.00    1.10
  15   0   2    4.20    1.10
  15   0   2    4.50    0.90
  15   0   2    5.70    1.60
 -15   0  -2    4.10    0.90
 -15   0  -2    5.90    0.90
 -16   0  -2   65.49    3.70
 -16   0  -2   63.19    3.90
  16   0   2   57.69    4.40
  16   0   2   60.99    4.80
  17  -1  -2    3.70    1.50
 -17  -1   2    4.60    1.00
 -17  -1   2    2.70    0.70
 -17   1   2    3.70    0.80
 -17   1   2    2.00    1.00
  17   1  -2    3.10    1.30
 -16  -1   2   66.39    3.80
  16  -1  -2   61.79    4.20
 -16  -1   2   59.79    3.50
 -16   1   2   59.09    3.50
  16   1  -2   53.69    4.40
 -16   1   2   62.99    3.60
  16   1  -2   60.39    3.90
 -16   1   2   55.39    4.50
  16   1  -2   61.99    4.10
  15  -1  -2    1.60    0.90
 -15  -1   2   -0.10    0.60
 -15  -1   2    1.00    0.80
  15  -1  -2    1.70    0.80
 -15  -1   2    0.00    0.60
  15  -1  -2   -0.90    0.50
  15   1  -2    0.00    0.60
 -15   1   2    0.30    0.50
  15   1  -2   -1.10    1.10
 -15   1   2   -0.50    0.50
  15   1  -2   -0.70    0.60
 -15   1   2    0.40    0.70
  15   1  -2   -1.30    0.80
  14  -1  -2    6.40    1.20
 -14  -1   2    3.80    0.70
 -14  -1   2    4.50    0.90
 -14  -1   2    5.50    1.00
  14  -1  -2    4.30    0.80
  14  -1  -2    5.10    1.30
  14  -1  -2    3.30    0.90
  14   1  -2    6.10    1.40
 -14   1   2    4.70    0.80
 -14   1   2    3.80    1.00
 -14   1   2    3.80    0.70
  14   1  -2    3.70    1.00
  14   1  -2    3.70    0.80
  14   1  -2    4.70    1.10
 -13  -1   2    2.60    1.30
  13  -1  -2    2.20    0.70
  13  -1  -2    1.30    0.70
 -13  -1   2    1.30    0.70
 -13  -1   2    2.20    0.60
  13  -1  -2    1.70    0.60
  13  -1  -2    3.00    1.00
  13   1  -2    1.50    0.70
  13   1  -2    2.00    0.70
  13   1  -2    2.20    1.00
 -13   1   2    2.90    0.70
 -13   1   2    3.20    0.90
 -13   1   2    2.60    0.70
  13   1  -2    1.40    0.60
  12  -1  -2   47.50    3.20
  12  -1  -2   53.79    3.70
  12  -1  -2   49.20    3.00
 -12  -1   2   56.59    3.10
 -12  -1   2   51.39    3.10
 -12  -1   2   51.29    3.40
  12   1  -2   49.20    3.20
 -12   1   2   53.79    3.50
  12   1  -2   45.10    3.50
  12   1  -2   52.79    3.00
  12   1  -2   53.19    3.70
 -12   1   2   49.20    2.90
 -12   1   2   51.29    2.90
  11  -1  -2    9.90    1.50
 -11  -1   2   12.80    1.50
  11  -1  -2    8.90    1.40
  11  -1  -2   12.40    1.40
 -11  -1   2   11.90    1.50
  11  -1  -2   12.60    1.60
 -11  -1   2   11.00    1.20
  11   1  -2   12.50    1.30
 -11   1   2   11.80    1.30
  11   1  -2   12.40    1.60
  11   1  -2   10.00    1.60
 -11   1   2   11.60    1.50
  11   1  -2   14.90    1.90
 -11   1   2   14.90    1.40
 -10  -1   2   11.80    1.40
  10  -1  -2   14.80    1.30
  10  -1  -2    9.90    1.40
 -10  -1   2   11.40    1.40
  10  -1  -2   11.40    1.40
 -10  -1   2   11.30    1.10
  10  -1  -2    9.00    1.30
 -10   1   2   11.80    1.40
 -10   1   2   12.30    1.30
  10   1  -2    8.10    1.30
  10   1  -2   10.70    1.30
 -10   1   2   14.10    1.30
  10   1  -2   11.40    1.20
  10   1  -2   12.00    1.60
  -9  -1   2  142.59    6.70
  -9  -1   2  149.29    6.60
   9  -1  -2  148.09    6.40
   9  -1  -2  153.88    6.70
  -9  -1   2  139.89    6.30
   9  -1  -2  125.49    6.70
   9  -1  -2  141.79    6.80
   9   1  -2  146.09    6.90
   9   1  -2  142.99    6.50
   9   1  -2  134.19    6.90
  -9   1   2  139.89    6.70
  -9   1   2  146.19    6.40
  -9   1   2  140.79    6.30
   9   1  -2  141.89    6.40
  -8  -1   2    6.60    0.80
   8  -1  -2    5.90    1.00
   8  -1  -2    4.70    0.80
   8  -1  -2    5.90    0.80
  -8  -1   2    5.20    0.70
   8  -1  -2    7.50    0.90
  -8  -1   2    7.30    1.00
  -8   1   2    5.80    0.70
   8   1  -2    6.70    1.10
   8   1  -2    8.40    0.90
   8   1  -2    4.50    0.60
   8   1  -2    6.20    1.00
  -8   1   2    4.10    0.70
  -8   1   2    7.00    0.90
   7  -1  -2   12.50    1.10
  -7  -1   2   12.50    1.20
  -7  -1   2    9.90    1.00
   7  -1  -2   11.70    1.20
   7  -1  -2   10.90    1.30
  -7  -1   2   11.30    1.20
   7  -1  -2   10.10    1.20
  -7  -1   2   11.90    0.90
  -7   1   2    9.50    1.10
   7   1  -2   12.10    1.10
  -7   1   2   11.80    1.10
   7   1  -2   10.00    1.30
   7   1  -2   11.30    1.00
   7   1  -2   11.50    1.40
  -7   1   2   12.90    1.10
  -7   1   2   12.50    0.90
   6  -1  -2  293.07   11.70
  -6  -1   2  282.17   11.60
   6  -1  -2  292.57   11.90
  -6  -1   2  286.27   11.70
  -6  -1   2  267.97   11.90
   6  -1  -2  290.27   12.00
  -6  -1   2  270.67   11.90
   6  -1  -2  253.27   11.90
   6   1  -2  253.77   12.10
  -6   1   2  280.87   11.60
   6   1  -2  299.57   12.10
  -6   1   2  299.57   11.80
   6   1  -2  280.57   11.70
  -6   1   2  274.57   11.90
   6   1  -2  279.67   11.80
   5  -1  -2   28.50    1.70
   5  -1  -2   25.60    1.70
  -5  -1   2   30.40    1.50
   5  -1  -2   30.60    1.70
  -5  -1   2   28.90    1.70
  -5  -1   2   30.70    1.50
   5  -1  -2   29.80    1.50
  -5  -1   2   31.00    1.70
   5   1  -2   27.90    1.50
   5   1  -2   30.40    1.80
  -5   1   2   29.70    2.10
   5   1  -2   29.20    1.60
  -5   1   2   28.90    1.60
   5   1  -2   28.90    1.80
  -5   1   2   31.00    1.50
  -5   1   2   26.80    1.70
  -4  -1   2  472.35   18.90
   4  -1  -2  495.95   18.80
   4  -1  -2  458.75   18.80
   4  -1  -2  459.85   18.60
  -4  -1   2  428.66   18.50
  -4  -1   2  440.76   18.80
  -4  -1   2  445.06   18.60
   4   1  -2  497.15   18.80
  -4   1   2  437.96   18.50
   4   1  -2  456.85   18.60
  -4   1   2  449.66   18.70
  -4   1   2  505.45   18.90
  -4   1   2  423.56   18.70
   4   1  -2  416.76   19.60
   4   1  -2  437.86   18.60
  -3   1   2 1699.93  134.19
  -3   1   2 1363.56  123.49
  -2  -1   2  101.49    4.20
  -2  -1   2   88.49    4.30
  -2  -1   2  101.39    4.20
  -2  -1   2  100.79    4.10
   2  -1  -2   93.59    4.30
   2  -1  -2   96.99    4.20
   2  -1  -2   98.99    4.10
   2   1  -2  100.89    4.10
   2   1  -2   94.99    4.20
   2   1  -2  104.99    4.20
  -2   1   2   97.59    4.10
  -2   1   2   97.99    4.20
   2   1  -2   99.29    4.10
   2   1  -2   99.69    4.20
  -2   1   2  105.29    4.30
  -2   1   2  103.69    4.30
  -2   1   2  100.09    4.10
   1  -1  -2 1417.46  103.79
  -1  -1   2 1879.11   86.89
  -1   1   2 1490.45  103.59
   0  -1  -2   50.19    2.20
   0  -1  -2   50.49    2.20
   0  -1  -2   51.09    2.20
   0  -1  -2   54.19    2.20
   0   1   2   50.79    2.20
   0   1   2   49.80    2.20
   0   1   2   50.79    2.20
   0   1   2   48.30    2.20
   0   1   2   49.70    2.20
   1  -1   2 9479.85  423.46
  -1  -1  -2 9110.19  441.86
  -1   1  -2 9999.00  425.26
   1   1   2 9388.56  442.06
  -2  -1  -2    0.70    0.30
  -2  -1  -2    0.20    0.10
   2  -1   2    0.30    0.20
   2  -1   2    0.20    0.10
  -2  -1  -2    0.20    0.20
   2  -1   2    0.30    0.10
   2   1   2    0.40    0.10
   2   1   2    0.30    0.20
   2   1   2    0.60    0.30
  -2   1  -2    0.20    0.10
  -2   1  -2    0.30    0.10
  -3  -1  -2   76.09    3.20
  -3  -1  -2   70.49    3.10
   3  -1   2   76.09    3.10
   3  -1   2   72.49    3.10
   3  -1   2   72.59    3.20
   3   1   2   70.99    3.40
   3   1   2   77.29    3.20
  -3   1  -2   64.19    3.20
   3   1   2   69.59    3.10
  -3   1  -2   63.59    3.10
  -3   1  -2   65.69    3.00
  -4  -1  -2  751.92   31.60
   4  -1   2  774.92   31.30
   4  -1   2  781.92   31.60
  -4   1  -2  768.82   31.30
  -4   1  -2  773.32   31.50
   4   1   2  815.22   31.70
   4   1   2  793.22   31.30
  -4   1  -2  696.73   31.30
   5  -1   2   45.70    2.50
   5  -1   2   39.40    2.20
  -5  -1  -2   40.90    2.10
  -5  -1  -2   42.90    2.50
   5   1   2   42.80    2.60
  -5   1  -2   40.60    2.10
   5   1   2   45.90    2.40
   5   1   2   45.00    2.10
  -5   1  -2   44.70    2.30
  -5   1  -2   42.90    2.20
  -6  -1  -2  364.26   15.40
   6  -1   2  369.96   15.20
  -6  -1  -2  398.46   15.30
   6  -1   2  332.97   15.10
   6  -1   2  343.47   15.40
   6  -1   2  360.56   15.00
  -6  -1  -2  351.56   15.00
  -6   1  -2  355.46   15.00
  -6   1  -2  360.86   15.30
  -6   1  -2  390.06   15.10
   6   1   2  377.06   15.40
   6   1   2  361.26   14.90
   6   1   2  350.26   15.10
   7  -1   2    7.10    1.00
  -7  -1  -2   10.20    1.20
   7  -1   2    8.10    1.00
   7  -1   2   10.20    0.90
  -7  -1  -2    9.80    1.10
  -7  -1  -2    9.40    0.90
   7  -1   2    9.50    1.00
  -7   1  -2    8.80    1.00
  -7   1  -2    9.60    0.90
   7   1   2    9.10    1.30
   7   1   2    9.40    0.80
   7   1   2    8.80    1.00
  -7   1  -2   10.00    1.00
   7   1   2    9.90    1.20
   8  -1   2   32.10    1.90
  -8  -1  -2   34.80    2.30
   8  -1   2   35.10    2.10
   8  -1   2   36.70    2.50
   8  -1   2   34.50    2.20
  -8  -1  -2   34.10    1.90
  -8  -1  -2   37.90    2.20
   8   1   2   34.80    2.30
  -8   1  -2   31.30    1.90
  -8   1  -2   37.70    2.10
   8   1   2   33.30    1.90
  -8   1  -2   33.50    2.20
   8   1   2   32.60    2.00
  -9  -1  -2    0.20    0.30
  -9  -1  -2    0.70    0.50
   9  -1   2    0.10    0.30
   9  -1   2    0.60    0.40
  -9  -1  -2    0.10    0.40
   9  -1   2   -0.30    0.40
   9  -1   2    0.90    0.70
   9   1   2    0.70    0.50
  -9   1  -2    0.50    0.30
  -9   1  -2    0.30    0.40
   9   1   2    0.20    0.40
  -9   1  -2   -0.10    0.40
   9   1   2    0.50    0.30
   9   1   2    0.10    0.60
 -10  -1  -2   70.09    3.80
 -10  -1  -2   63.29    3.30
  10  -1   2   62.49    4.00
  10  -1   2   62.39    3.20
  10  -1   2   58.49    3.60
  10  -1   2   62.79    3.60
 -10  -1  -2   66.19    3.50
 -10   1  -2   65.79    3.80
  10   1   2   62.29    3.80
 -10   1  -2   66.19    3.40
  10   1   2   62.09    3.50
 -10   1  -2   64.19    3.30
  10   1   2   66.29    4.10
  11  -1   2    6.40    1.10
  11  -1   2    6.40    1.20
 -11  -1  -2    5.80    1.00
  11  -1   2    4.90    0.90
 -11  -1  -2    7.40    1.30
  11  -1   2    5.50    0.80
 -11  -1  -2    7.00    0.80
  11   1   2    5.20    1.20
 -11   1  -2    5.70    0.70
  11   1   2    5.80    0.90
  11   1   2    7.70    1.10
 -11   1  -2    7.40    1.20
 -11   1  -2    5.10    1.00
  11   1   2    5.20    1.20
  12  -1   2    1.00    0.60
 -12  -1  -2    0.30    0.50
 -12  -1  -2    0.50    0.40
  12  -1   2    1.40    0.90
  12  -1   2    0.00    0.50
 -12  -1  -2    0.50    0.60
  12  -1   2    0.80    0.50
 -12   1  -2    0.50    0.40
  12   1   2    0.20    0.40
  12   1   2    0.70    0.70
  12   1   2    1.70    0.90
 -12   1  -2    0.50    0.50
 -12   1  -2    0.40    0.60
  12   1   2    0.50    0.60
  13  -1   2    0.00    0.40
 -13  -1  -2   -0.30    0.40
 -13  -1  -2   -0.80    0.50
  13  -1   2   -0.70    0.70
 -13  -1  -2    0.20    0.50
  13  -1   2   -0.20    0.60
  13  -1   2   -0.50    0.50
  13   1   2   -0.10    0.60
  13   1   2   -0.80    0.80
 -13   1  -2   -0.10    0.60
 -13   1  -2    0.00    0.50
  13   1   2   -0.40    0.40
 -13   1  -2   -0.10    0.40
  13   1   2    0.20    0.60
 -14  -1  -2    0.30    0.50
  14  -1   2    0.90    0.70
 -14  -1  -2    0.40    0.60
  14  -1   2    0.20    0.50
  14  -1   2    0.60    1.00
  14  -1   2   -0.40    0.50
  14   1   2    0.40    0.60
 -14   1  -2    0.80    0.70
 -14   1  -2    0.60    0.50
  14   1   2    0.30    0.70
  14   1   2    1.50    1.10
  14   1   2   -0.40    0.50
 -14   1  -2   -0.20    0.50
  15  -1   2    2.50    0.90
  15  -1   2    3.30    1.40
 -15  -1  -2    2.50    0.70
 -15  -1  -2    3.50    0.90
  15  -1   2    2.80    0.90
 -15  -1  -2    3.00    1.10
  15  -1   2    4.50    1.90
  15   1   2    1.90    0.70
  15   1   2    2.90    1.30
 -15   1  -2    4.40    0.90
  15   1   2    1.80    0.90
 -15   1  -2    3.00    0.80
  15   1   2    3.40    1.00
 -15   1  -2    3.40    0.80
  16  -1   2    3.30    1.00
  16  -1   2    4.60    1.00
  16  -1   2    2.90    1.50
 -16  -1  -2    4.30    1.50
 -16  -1  -2    3.90    0.90
 -16   1  -2    5.10    1.00
  16   1   2    2.20    1.00
  16   1   2    3.70    1.50
 -16   1  -2    3.90    0.80
 -16  -2   2    2.80    0.70
 -16  -2   2    2.50    0.90
  16  -2  -2    1.10    1.00
  16  -2  -2    3.50    1.20
 -16   2   2    2.80    0.80
  16   2  -2    1.00    0.60
  16   2  -2    2.10    1.00
  16   2  -2    0.70    0.90
 -16   2   2    3.20    0.70
 -15  -2   2    0.10    0.70
 -15  -2   2    0.70    0.70
  15  -2  -2    0.30    0.80
  15  -2  -2    0.90    0.50
 -15  -2   2    0.70    0.60
  15  -2  -2    0.30    0.70
  15   2  -2    0.40    0.60
 -15   2   2   -0.20    0.60
 -15   2   2    0.40    0.70
  15   2  -2   -0.30    0.60
  15   2  -2    0.20    1.00
 -15   2   2   -0.10    0.50
  14  -2  -2   29.90    2.60
 -14  -2   2   34.40    2.80
 -14  -2   2   32.60    2.40
 -14  -2   2   33.60    2.20
  14  -2  -2   36.40    3.00
  14  -2  -2   27.20    2.30
  14   2  -2   25.20    2.30
  14   2  -2   26.70    2.50
  14   2  -2   26.40    2.80
 -14   2   2   31.90    2.20
 -14   2   2   29.90    2.70
 -14   2   2   32.00    2.20
  14   2  -2   33.40    3.00
  13  -2  -2   63.49    4.30
  13  -2  -2   70.59    3.80
  13  -2  -2   70.39    4.20
 -13  -2   2   69.29    3.60
 -13  -2   2   69.89    4.20
  13   2  -2   66.99    4.50
 -13   2   2   66.59    4.20
 -13   2   2   71.19    3.70
  13   2  -2   59.39    4.40
  13   2  -2   71.49    4.00
  13   2  -2   71.99    3.80
  12  -2  -2   70.89    4.20
 -12  -2   2   60.79    3.80
 -12  -2   2   67.49    3.70
  12  -2  -2   63.49    3.50
 -12  -2   2   59.69    3.30
  12  -2  -2   65.99    3.90
 -12   2   2   61.69    3.40
 -12   2   2   67.29    3.40
  12   2  -2   62.29    3.70
 -12   2   2   65.09    3.90
  12   2  -2   60.29    4.10
  12   2  -2   55.99    4.10
  12   2  -2   60.09    3.50
 -11  -2   2   88.79    4.90
 -11  -2   2   97.09    4.80
  11  -2  -2   95.49    5.10
 -11  -2   2   91.19    4.40
  11  -2  -2   86.39    4.80
  11  -2  -2   95.99    4.60
 -11   2   2   98.49    4.50
 -11   2   2   94.79    4.50
  11   2  -2   98.09    5.30
  11   2  -2   91.09    4.70
 -11   2   2   84.89    4.90
  11   2  -2   81.69    5.70
 -10  -2   2  272.37   11.20
 -10  -2   2  228.88   11.20
 -10  -2   2  255.37   10.80
  10  -2  -2  254.27   11.00
  10  -2  -2  247.08   11.20
  10  -2  -2  277.17   11.50
 -10   2   2  254.57   10.90
  10   2  -2  272.67   11.00
  10   2  -2  227.88   11.60
 -10   2   2  226.58   11.30
  10   2  -2  259.07   11.10
 -10   2   2  256.97   10.90
  -9  -2   2   50.39    2.80
   9  -2  -2   47.80    2.60
  -9  -2   2   46.20    2.90
   9  -2  -2   48.00    2.80
   9  -2  -2   47.30    2.90
  -9  -2   2   44.80    2.50
  -9   2   2   45.30    2.90
  -9   2   2   46.10    2.60
  -9   2   2   50.09    2.60
   9   2  -2   50.09    2.70
   9   2  -2   47.50    3.10
   9   2  -2   51.79    2.60
   9   2  -2   43.60    3.10
   8  -2  -2  518.65   21.60
  -8  -2   2  529.95   21.50
   8  -2  -2  557.24   22.10
   8  -2  -2  500.25   21.90
  -8  -2   2  536.15   22.00
  -8  -2   2  506.95   21.90
  -8   2   2  558.94   22.10
   8   2  -2  533.05   21.60
  -8   2   2  503.25   21.70
   8   2  -2  494.45   21.70
  -8   2   2  508.45   21.60
   8   2  -2  566.64   22.20
   8   2  -2  481.65   22.20
  -7  -2   2  138.39    6.00
   7  -2  -2  136.49    6.00
  -7  -2   2  134.29    5.90
   7  -2  -2  139.19    6.10
  -7  -2   2  137.49    6.30
   7  -2  -2  141.69    6.40
  -7  -2   2  145.39    6.40
   7  -2  -2  134.09    6.30
   7   2  -2  136.49    6.00
  -7   2   2  131.09    6.40
   7   2  -2  138.69    6.10
  -7   2   2  141.19    6.20
   7   2  -2  134.99    6.60
  -6  -2   2   31.50    1.70
   6  -2  -2   32.90    1.80
  -6  -2   2   32.00    1.60
   6  -2  -2   31.40    1.70
   6  -2  -2   31.40    2.00
  -6  -2   2   33.60    2.00
  -6  -2   2   30.60    2.00
   6  -2  -2   32.80    1.70
   6  -2  -2   35.30    2.10
  -6   2   2   32.40    1.80
  -6   2   2   29.90    2.00
   6   2  -2   35.10    1.80
  -6   2   2   33.10    1.90
   6   2  -2   30.80    2.20
   6   2  -2   36.00    2.10
   6   2  -2   31.60    1.80
  -6   2   2   31.10    1.60
   5  -2  -2  336.57   13.40
  -5  -2   2  293.27   13.10
  -5  -2   2  312.37   13.40
   5  -2  -2  328.87   13.40
   5  -2  -2  319.57   13.10
   5  -2  -2  328.27   13.10
   5  -2  -2  311.77   13.10
  -5  -2   2  323.27   13.40
  -5  -2   2  294.17   13.10
  -5   2   2  332.67   13.50
   5   2  -2  319.17   13.10
   5   2  -2  308.07   13.60
  -5   2   2  328.97   13.40
  -5   2   2  294.87   13.20
   5   2  -2  333.77   13.20
  -5   2   2  311.27   13.10
   5   2  -2  322.57   13.60
  -4  -2   2    5.20    0.50
  -4  -2   2    4.80    0.80
   4  -2  -2    5.10    0.50
   4  -2  -2    5.00    0.60
  -4  -2   2    5.50    0.80
   4  -2  -2    5.60    0.60
   4  -2  -2    6.20    0.70
   4   2  -2    5.30    0.50
  -4   2   2    4.80    0.50
   4   2  -2    5.20    0.50
  -4   2   2    6.00    0.70
  -4   2   2    5.30    0.50
   4   2  -2    6.00    0.80
   4   2  -2    5.20    0.70
  -4   2   2    6.10    0.70
   3  -2  -2    0.30    0.20
   3  -2  -2    0.10    0.20
  -3  -2   2    0.20    0.10
   3  -2  -2    0.80    0.30
  -3  -2   2    0.10    0.20
   3  -2  -2    0.20    0.20
  -3  -2   2    0.40    0.20
  -3  -2   2    0.60    0.20
   3  -2  -2    0.10    0.10
  -3   2   2    0.30    0.20
   3   2  -2    0.00    0.20
  -3   2   2    0.30    0.10
   3   2  -2    0.30    0.20
  -3   2   2    0.30    0.20
   3   2  -2    0.30    0.20
  -3   2   2    0.50    0.20
   3   2  -2    0.30    0.20
  -3   2   2    0.30    0.20
   2  -2  -2 1403.16  116.39
  -2   2   2 1382.16  115.39
  -1  -2   2  177.08    8.00
  -1  -2   2  198.78    8.00
   1  -2  -2  182.38    8.00
   1  -2  -2  196.58    8.00
   1  -2  -2  195.08    8.00
  -1  -2   2  193.18    7.90
   1  -2  -2  194.48    7.90
   1  -2  -2  196.48    8.00
  -1  -2   2  197.08    8.00
  -1   2   2  181.48    8.00
  -1   2   2  204.28    8.00
  -1   2   2  179.78    8.00
   1   2  -2  188.28    8.00
  -1   2   2  188.08    7.90
   1   2  -2  199.58    7.90
  -1   2   2  201.08    8.00
   1   2  -2  190.68    8.00
   0  -2  -2 3623.64  203.18
   0   2  -2 3527.25  155.98
   0   2   2 4041.80  208.18
   0   2  -2 3092.99  154.28
   1  -2   2  672.13   28.30
  -1  -2  -2  752.42   28.50
   1   2   2  671.13   28.40
   2  -2   2    4.20    0.40
   2  -2   2    4.10    0.50
  -2  -2  -2    3.60    0.50
  -2  -2  -2    4.40    0.50
  -2  -2  -2    4.00    0.40
  -2   2  -2    3.60    0.40
  -2   2  -2    4.60    0.40
   2   2   2    4.00    0.60
   2   2   2    4.00    0.40
  -3  -2  -2    3.20    0.50
   3  -2   2    3.70    0.50
   3  -2   2    3.20    0.40
  -3  -2  -2    4.40    0.40
  -3   2  -2    3.60    0.40
   3   2   2    3.20    0.50
  -3   2  -2    3.10    0.40
   3   2   2    3.20    0.40
  -3   2  -2    2.50    0.40
  -4  -2  -2   40.00    1.80
   4  -2   2   35.90    2.20
  -4  -2  -2   37.50    2.20
   4  -2   2   40.70    1.80
   4  -2   2   35.50    1.90
   4   2   2   41.60    2.10
   4   2   2   33.00    1.80
  -4   2  -2   34.70    1.80
  -4   2  -2   35.70    1.80
  -4   2  -2   35.40    2.00
   4   2   2   38.20    2.20
  -5  -2  -2  223.98    9.80
   5  -2   2  248.28   10.10
   5  -2   2  232.48   10.00
   5  -2   2  233.08    9.80
  -5  -2  -2  249.58   10.30
  -5  -2  -2  251.37   10.10
  -5   2  -2  230.38    9.80
  -5   2  -2  220.88    9.80
   5   2   2  242.48    9.70
   5   2   2  252.27   10.30
   5   2   2  209.08    9.80
  -5   2  -2  220.58   10.00
   5   2   2  237.08   10.10
  -6  -2  -2    0.50    0.50
  -6  -2  -2    0.00    0.20
   6  -2   2    0.00    0.20
   6  -2   2    0.10    0.40
   6  -2   2   -0.10    0.40
   6  -2   2    0.60    0.50
  -6  -2  -2    0.00    0.30
  -6   2  -2   -0.20    0.30
   6   2   2    0.00    0.30
   6   2   2    1.00    0.50
   6   2   2    0.00    0.20
  -6   2  -2    0.00    0.30
  -6   2  -2   -0.10    0.30
   6   2   2    0.10    0.40
  -7  -2  -2  124.89    5.60
   7  -2   2  119.19    5.50
  -7  -2  -2  110.59    5.30
   7  -2   2  114.89    5.50
  -7  -2  -2  121.59    5.80
   7  -2   2  115.79    5.70
   7  -2   2  120.89    5.30
   7   2   2  122.89    5.30
   7   2   2  125.09    5.40
   7   2   2  123.59    5.80
  -7   2  -2  128.19    5.70
  -7   2  -2  114.19    5.30
   7   2   2  121.79    5.90
  -7   2  -2  121.19    5.40
   8  -2   2  123.59    6.00
   8  -2   2  123.49    5.70
   8  -2   2  114.59    5.60
   8  -2   2  123.09    5.40
  -8  -2  -2  135.49    5.80
  -8  -2  -2  121.19    5.40
  -8  -2  -2  109.39    5.80
  -8   2  -2  110.09    5.40
   8   2   2  136.19    6.20
   8   2   2  112.69    5.50
   8   2   2  121.09    6.00
  -8   2  -2  124.79    5.50
   8   2   2  122.69    5.40
  -8   2  -2  120.79    5.80
  -9  -2  -2  164.98    7.10
   9  -2   2  167.68    7.50
   9  -2   2  149.29    6.70
  -9  -2  -2  158.88    7.30
   9  -2   2  148.39    7.00
   9  -2   2  145.09    7.00
  -9  -2  -2  152.38    6.70
  -9   2  -2  151.18    6.70
   9   2   2  141.19    6.80
   9   2   2  150.08    7.30
  -9   2  -2  160.38    6.80
   9   2   2  146.09    7.40
  -9   2  -2  137.49    7.10
   9   2   2  152.78    6.70
  10  -2   2  124.89    6.40
 -10  -2  -2  124.39    6.60
  10  -2   2  135.39    6.10
 -10  -2  -2  134.69    6.10
  10  -2   2  132.19    6.40
  10  -2   2  134.59    6.80
 -10   2  -2  127.59    6.50
  10   2   2  137.29    6.10
 -10   2  -2  133.49    6.10
  10   2   2  131.89    6.80
 -10   2  -2  133.09    6.00
  10   2   2  141.89    6.80
  10   2   2  144.29    7.00
 -11  -2  -2  139.19    6.90
  11  -2   2  134.89    6.60
  11  -2   2  147.99    7.20
 -11  -2  -2  145.99    6.70
 -11  -2  -2  149.39    6.70
  11  -2   2  123.29    6.60
  11  -2   2  136.59    6.30
  11   2   2  139.49    6.20
 -11   2  -2  130.99    6.80
 -11   2  -2  136.99    6.20
  11   2   2  127.99    6.50
 -11   2  -2  133.29    6.30
  11   2   2  131.49    7.00
  11   2   2  127.49    7.10
  12  -2   2    1.20    0.60
  12  -2   2    1.60    0.90
 -12  -2  -2    1.30    0.70
 -12  -2  -2    1.90    0.50
 -12  -2  -2    2.30    0.70
  12  -2   2    1.50    0.50
 -12   2  -2    1.60    0.60
 -12   2  -2    2.00    0.80
 -12   2  -2    1.20    0.50
  12   2   2    1.10    0.60
  12   2   2    1.80    0.70
  12   2   2    2.40    1.00
  12   2   2    1.70    0.50
 -13  -2  -2    3.60    1.00
 -13  -2  -2    4.70    0.90
  13  -2   2    3.30    1.10
  13  -2   2    1.80    0.70
 -13  -2  -2    5.40    0.80
  13  -2   2    3.20    0.90
  13  -2   2    2.90    0.60
  13   2   2    3.20    1.20
 -13   2  -2    3.40    0.70
  13   2   2    3.70    0.70
  13   2   2    3.10    0.80
 -13   2  -2    3.20    0.70
 -13   2  -2    5.00    0.70
  13   2   2    2.90    0.90
  14  -2   2    0.40    0.60
 -14  -2  -2    0.10    0.50
  14  -2   2   -0.60    0.50
 -14  -2  -2    0.10    0.70
 -14  -2  -2    0.10    0.50
  14  -2   2   -0.20    0.80
  14  -2   2   -0.10    0.40
  14   2   2   -0.20    0.40
  14   2   2    0.60    0.70
  14   2   2   -0.60    0.80
  14   2   2   -0.70    0.70
 -14   2  -2   -0.10    0.60
 -14   2  -2   -0.70    0.40
 -14   2  -2    0.00    0.50
 -15  -2  -2  110.49    5.40
  15  -2   2  100.79    5.90
 -15  -2  -2  107.19    5.80
  15   2   2  108.69    6.60
 -15   2  -2  104.09    5.50
 -15   2  -2  102.19    6.00
  15   2   2  108.79    5.40
 -15   2  -2  108.69    5.40
  15   2   2  106.89    5.80
  16  -2   2    1.10    1.10
 -16  -2  -2    2.50    0.90
 -16  -2  -2    2.10    0.70
  16  -2   2    1.90    1.00
 -16   2  -2    2.10    0.60
 -16   2  -2    1.70    0.70
  16   2   2    0.70    1.10
  16  -3  -2    6.80    1.60
  16  -3  -2    8.50    1.60
 -16  -3   2   13.30    1.70
  16   3  -2    9.00    1.30
  16   3  -2    8.90    1.70
 -16   3   2   11.10    2.00
  16   3  -2    8.40    1.50
 -16   3   2    8.40    1.50
 -16   3   2    9.90    1.20
  15  -3  -2   37.90    3.20
  15  -3  -2   45.40    3.00
 -15  -3   2   46.40    3.10
  15  -3  -2   39.50    3.50
 -15  -3   2   42.70    2.70
 -15  -3   2   36.30    3.10
  15   3  -2   41.30    3.50
 -15   3   2   40.40    2.60
  15   3  -2   38.70    4.30
 -15   3   2   43.80    2.70
 -15   3   2   33.00    3.50
  15   3  -2   39.90    3.10
  14  -3  -2    9.30    1.50
  14  -3  -2    9.10    1.10
  14  -3  -2    8.30    1.30
 -14  -3   2    7.40    1.30
 -14  -3   2   12.00    1.70
  14   3  -2    9.70    1.30
  14   3  -2   10.50    1.40
 -14   3   2   10.90    1.30
  14   3  -2    6.60    1.30
  14   3  -2   11.50    1.70
 -14   3   2    9.20    1.30
 -14   3   2    7.50    1.00
  13  -3  -2   13.30    1.90
 -13  -3   2   16.30    1.70
 -13  -3   2   14.60    1.40
  13  -3  -2   11.10    1.50
 -13   3   2   14.00    1.30
  13   3  -2   13.50    1.60
  13   3  -2   14.40    2.00
 -13   3   2   12.70    1.80
  13   3  -2   12.00    1.90
 -13   3   2   15.20    1.70
  13   3  -2   13.30    1.60
  12  -3  -2    6.70    1.10
 -12  -3   2    5.90    0.80
 -12  -3   2    6.30    1.10
  12  -3  -2    6.20    1.20
 -12  -3   2    8.30    1.40
  12  -3  -2    6.10    0.80
  12   3  -2    5.30    1.10
 -12   3   2    5.20    0.80
  12   3  -2    5.90    0.90
 -12   3   2    6.90    1.20
  12   3  -2    6.30    1.00
  12   3  -2    6.00    1.40
 -11  -3   2   13.90    1.60
  11  -3  -2   11.70    1.50
  11  -3  -2   13.00    1.40
 -11  -3   2    9.60    1.20
 -11  -3   2   12.60    1.60
 -11   3   2    9.90    1.40
  11   3  -2   11.70    1.80
 -11   3   2   13.00    1.30
  11   3  -2   13.40    1.60
  11   3  -2   13.80    1.90
 -11   3   2   11.70    1.40
 -10  -3   2  134.19    6.20
 -10  -3   2  126.79    6.30
  10  -3  -2  128.29    6.30
  10  -3  -2  128.59    6.40
  10  -3  -2  124.79    5.80
  10  -3  -2  129.29    5.80
 -10  -3   2  128.89    5.80
  10   3  -2  124.39    5.90
  10   3  -2  124.89    6.40
 -10   3   2  117.09    6.30
 -10   3   2  124.89    5.90
 -10   3   2  133.09    5.80
   9  -3  -2   27.40    1.80
   9  -3  -2   33.90    2.30
   9  -3  -2   26.60    1.80
  -9  -3   2   33.10    2.20
   9  -3  -2   26.20    1.80
  -9  -3   2   25.40    2.00
   9  -3  -2   28.50    2.10
  -9  -3   2   27.80    1.70
  -9   3   2   29.50    2.20
  -9   3   2   29.90    1.70
   9   3  -2   30.30    2.30
   9   3  -2   27.10    1.90
   9   3  -2   29.10    1.80
   9   3  -2   25.60    2.30
  -9   3   2   28.20    1.90
   8  -3  -2  109.19    5.10
   8  -3  -2  101.29    4.70
   8  -3  -2  101.09    4.70
  -8  -3   2  101.49    4.60
  -8  -3   2  106.69    5.10
   8  -3  -2  107.69    5.00
  -8  -3   2  105.69    5.00
   8  -3  -2  103.69    4.70
   8   3  -2  102.79    5.40
   8   3  -2   94.39    5.00
  -8   3   2  100.79    5.10
  -8   3   2   94.09    4.70
   8   3  -2   99.29    4.60
   8   3  -2   91.09    4.70
  -8   3   2   98.89    4.60
  -7  -3   2  795.52   33.50
  -7  -3   2  827.42   33.60
  -7  -3   2  786.22   34.10
   7  -3  -2  814.02   33.80
   7  -3  -2  825.22   33.70
   7  -3  -2  841.72   34.10
   7  -3  -2  887.81   34.10
   7  -3  -2  822.82   33.80
  -7  -3   2  843.62   34.10
  -7   3   2  772.12   33.80
   7   3  -2  870.01   33.70
   7   3  -2  903.21   34.20
  -7   3   2  831.52   34.10
  -7   3   2  791.12   33.70
   7   3  -2  767.12   33.70
   7   3  -2  815.62   34.40
   6  -3  -2  185.18    7.80
  -6  -3   2  184.68    7.70
   6  -3  -2  181.78    7.70
  -6  -3   2  178.68    7.60
   6  -3  -2  180.78    8.00
   6  -3  -2  185.28    8.10
  -6  -3   2  177.48    8.00
  -6  -3   2  179.78    8.00
   6   3  -2  180.38    8.30
  -6   3   2  176.38    7.90
   6   3  -2  180.78    8.00
   6   3  -2  184.18    7.70
  -6   3   2  171.28    7.70
  -6   3   2  191.88    8.10
   6   3  -2  178.68    7.70
  -5  -3   2  659.43   26.70
  -5  -3   2  650.23   26.40
   5  -3  -2  641.64   26.40
  -5  -3   2  625.84   26.70
   5  -3  -2  651.53   26.50
   5  -3  -2  578.24   26.70
  -5  -3   2  635.94   26.30
   5  -3  -2  641.14   26.50
   5  -3  -2  709.33   26.70
   5   3  -2  648.54   26.40
  -5   3   2  625.44   26.60
   5   3  -2  673.53   27.00
  -5   3   2  717.93   26.80
  -5   3   2  630.14   26.30
  -5   3   2  590.14   26.40
   5   3  -2  659.53   26.40
  -4  -3   2  249.58   10.50
  -4  -3   2  255.37   10.50
   4  -3  -2  246.18   10.60
  -4  -3   2  263.47   11.10
   4  -3  -2  260.67   10.70
   4  -3  -2  254.57   10.80
   4  -3  -2  228.68   10.80
  -4  -3   2  244.28   10.90
   4  -3  -2  261.47   10.70
   4   3  -2  255.97   11.00
  -4   3   2  255.97   10.90
   4   3  -2  277.27   10.70
  -4   3   2  258.27   10.70
   4   3  -2  253.87   10.60
   4   3  -2  251.47   10.50
  -4   3   2  243.08   10.70
  -4   3   2  275.37   10.80
   3  -3  -2   29.60    1.60
  -3  -3   2   31.90    1.50
  -3  -3   2   32.00    1.50
   3  -3  -2   30.20    1.50
  -3  -3   2   30.80    1.60
   3  -3  -2   32.70    1.60
   3  -3  -2   32.50    1.80
  -3  -3   2   31.30    2.00
   3  -3  -2   36.10    1.80
  -3   3   2   33.10    1.70
   3   3  -2   30.80    1.50
  -3   3   2   32.70    1.70
   3   3  -2   31.90    1.50
   3   3  -2   33.00    1.50
  -3   3   2   31.40    1.70
   3   3  -2   28.40    1.80
  -3   3   2   30.80    1.50
  -2  -3   2   46.80    2.40
  -2  -3   2   52.19    2.20
   2  -3  -2   51.69    2.40
   2  -3  -2   48.60    2.20
  -2  -3   2   48.50    2.20
  -2   3   2   48.70    2.40
  -2   3   2   50.69    2.40
  -2   3   2   49.20    2.40
   2   3  -2   51.49    2.20
   2   3  -2   52.09    2.40
   2   3  -2   55.19    2.20
   2   3  -2   45.80    2.50
  -2   3   2   48.00    2.20
  -2   3   2   56.89    2.50
  -2   3   2   50.39    2.40
   2   3  -2   52.89    2.40
   1  -3  -2    0.30    0.10
   1  -3  -2    0.30    0.20
  -1  -3   2    0.20    0.20
  -1  -3   2    0.30    0.20
  -1  -3   2    0.30    0.10
   1  -3  -2    0.50    0.20
  -1  -3   2    0.30    0.20
  -1  -3   2    0.30    0.10
   1  -3  -2    0.50    0.20
   1   3  -2    0.00    0.20
   1   3  -2    0.10    0.20
   1   3  -2    0.20    0.20
  -1   3   2    0.20    0.20
  -1   3   2    0.10    0.10
  -1   3   2    0.10    0.10
   1   3  -2    0.20    0.10
  -1   3   2    0.10    0.20
  -1   3   2    0.20    0.20
   0  -3   2  359.86   14.70
   0  -3  -2  354.06   14.60
   0  -3  -2  357.06   14.60
   0  -3  -2  328.57   14.60
   0  -3   2  320.57   14.50
   0  -3  -2  369.36   14.60
   0  -3  -2  392.96   14.60
   0  -3   2  353.36   14.70
   0   3  -2  338.07   14.70
   0   3   2  333.57   14.60
   0   3   2  346.37   14.40
   0   3   2  370.16   14.60
   0   3  -2  344.47   14.70
   0   3   2  345.57   14.50
   0   3   2  365.26   14.60
   0   3   2  391.96   14.60
  -1  -3  -2  165.68    7.10
  -1  -3  -2  171.58    7.10
  -1  -3  -2  152.98    6.90
   1  -3   2  170.58    6.90
   1  -3   2  172.68    6.90
   1  -3   2  155.88    7.10
   1  -3   2  163.08    7.10
  -1  -3  -2  155.88    7.00
  -1   3  -2  164.18    7.10
   1   3   2  178.78    7.00
   1   3   2  165.48    7.10
   1   3   2  174.78    7.00
  -2  -3  -2  106.69    4.60
   2  -3   2  103.19    4.40
   2  -3   2   94.79    4.50
   2  -3   2  101.39    4.80
   2  -3   2  101.49    4.40
  -2  -3  -2   98.19    4.50
   2   3   2  108.09    4.50
  -2   3  -2  105.79    4.30
   2   3   2   94.69    4.30
  -2   3  -2   95.99    4.30
   2   3   2  104.39    4.50
  -3  -3  -2   25.40    1.30
   3  -3   2   27.40    1.60
   3  -3   2   24.40    1.40
   3  -3   2   22.60    1.40
   3  -3   2   26.60    1.60
  -3   3  -2   22.50    1.30
  -3   3  -2   24.20    1.30
   3   3   2   27.90    1.60
   3   3   2   21.30    1.50
   3   3   2   21.80    1.30
   4  -3   2  738.23   29.50
   4  -3   2  692.73   29.50
  -4  -3  -2  794.62   29.70
   4  -3   2  713.13   29.60
  -4  -3  -2  690.33   29.70
  -4   3  -2  678.63   29.30
   4   3   2  693.13   29.30
   4   3   2  739.73   29.70
   4   3   2  757.52   29.70
   4   3   2  701.43   29.30
  -5  -3  -2    1.00    0.40
  -5  -3  -2    0.90    0.30
   5  -3   2    0.70    0.40
  -5  -3  -2    0.40    0.60
   5  -3   2    0.70    0.40
   5   3   2    0.30    0.50
  -5   3  -2    0.20    0.30
   5   3   2    0.60    0.20
   5   3   2    0.50    0.30
   5   3   2    0.80    0.40
  -5   3  -2    0.30    0.30
   6  -3   2    2.20    0.40
   6  -3   2    2.30    0.60
   6  -3   2    2.40    0.30
  -6  -3  -2    2.30    0.60
  -6  -3  -2    3.90    0.80
  -6  -3  -2    3.10    0.50
   6  -3   2    2.00    0.50
   6   3   2    2.40    0.40
  -6   3  -2    2.80    0.60
  -6   3  -2    1.70    0.30
   6   3   2    2.40    0.30
   6   3   2    3.10    0.70
   6   3   2    2.90    0.60
  -6   3  -2    2.60    0.50
  -7  -3  -2    1.90    0.50
  -7  -3  -2    2.10    0.70
  -7  -3  -2    1.70    0.40
   7  -3   2    1.40    0.30
   7  -3   2    2.50    0.60
   7  -3   2    1.20    0.50
   7   3   2    1.50    0.30
   7   3   2    3.40    0.70
  -7   3  -2    0.90    0.40
   7   3   2    1.80    0.40
  -7   3  -2    2.00    0.50
   7   3   2    1.60    0.50
  -8  -3  -2  258.47   10.90
  -8  -3  -2  237.48   10.30
   8  -3   2  226.18   10.40
   8  -3   2  241.88   10.80
   8  -3   2  241.58   10.20
  -8  -3  -2  265.47   10.70
   8  -3   2  246.88   10.60
  -8   3  -2  235.18   10.30
   8   3   2  222.58   10.30
   8   3   2  242.28   10.20
  -8   3  -2  235.68   10.70
  -8   3  -2  233.88   10.20
   8   3   2  254.27   11.00
  -9  -3  -2   29.70    1.90
   9  -3   2   34.60    2.40
  -9  -3  -2   27.40    2.30
   9  -3   2   32.00    1.90
   9  -3   2   28.90    2.20
  -9  -3  -2   33.80    2.30
   9  -3   2   28.60    2.00
  -9   3  -2   33.90    2.30
  -9   3  -2   30.20    1.90
   9   3   2   32.00    2.50
   9   3   2   31.70    1.80
  -9   3  -2   29.70    1.90
   9   3   2   31.80    2.00
   9   3   2   32.50    2.50
 -10  -3  -2  136.49    6.40
 -10  -3  -2  157.28    6.90
  10  -3   2  137.59    6.80
  10  -3   2  142.09    6.40
  10  -3   2  125.39    6.60
 -10  -3  -2  144.79    7.00
  10  -3   2  150.68    7.20
  10   3   2  138.39    7.20
 -10   3  -2  142.79    6.40
 -10   3  -2  149.69    7.00
  10   3   2  143.09    6.60
  10   3   2  144.59    7.20
  10   3   2  140.49    6.40
 -10   3  -2  134.39    6.40
 -11  -3  -2    5.50    1.10
  11  -3   2    4.80    1.20
  11  -3   2    5.80    1.00
 -11  -3  -2    6.80    0.90
  11  -3   2    5.10    0.70
 -11   3  -2    6.30    1.10
 -11   3  -2    5.60    1.00
 -11   3  -2    6.50    0.80
  11   3   2    6.10    0.80
  11   3   2    6.90    0.90
  11   3   2    7.60    1.30
  11   3   2    4.50    1.10
 -12  -3  -2  228.68    9.90
 -12  -3  -2  223.38    9.50
  12  -3   2  197.48   10.20
 -12  -3  -2  194.48   10.00
  12  -3   2  186.48    9.60
  12  -3   2  218.58    9.90
  12  -3   2  224.48    9.50
 -12   3  -2  216.58    9.30
 -12   3  -2  214.68   10.00
  12   3   2  218.18   10.40
  12   3   2  216.78    9.40
  12   3   2  204.08    9.60
  12   3   2  204.48   10.30
 -12   3  -2  213.58    9.40
  13  -3   2   45.50    2.70
 -13  -3  -2   44.10    2.70
  13  -3   2   43.20    3.10
 -13  -3  -2   49.10    3.20
  13  -3   2   48.70    3.70
 -13  -3  -2   43.20    3.20
  13   3   2   43.80    3.60
 -13   3  -2   48.00    3.00
  13   3   2   37.20    3.40
  13   3   2   42.90    2.90
  13   3   2   42.10    2.70
 -13   3  -2   42.40    3.20
 -13   3  -2   40.70    2.70
 -14  -3  -2   97.79    5.60
  14  -3   2   90.09    5.30
 -14  -3  -2   99.59    4.90
  14  -3   2   89.59    5.80
  14  -3   2   92.39    4.80
 -14  -3  -2  100.49    5.30
  14   3   2   97.59    5.80
 -14   3  -2   92.49    4.70
  14   3   2   95.29    4.80
 -14   3  -2   87.79    5.30
  14   3   2   91.49    5.10
  14   3   2   88.09    5.70
  15  -3   2   10.40    1.70
  15  -3   2   13.00    2.00
  15  -3   2   12.90    1.70
  15   3   2   15.20    1.70
 -15   3  -2   14.50    1.60
  15   3   2   10.50    1.90
 -15   3  -2   17.40    2.20
  15   3   2   13.50    2.20
  15   3   2   14.70    2.20
 -16  -4   2   -0.80    0.50
  16  -4  -2   -0.60    0.90
  16   4  -2   -0.10    0.50
 -16   4   2   -1.60    0.70
 -16   4   2   -1.30    0.70
  16   4  -2   -1.40    0.90
 -16   4   2   -0.40    0.30
  15  -4  -2   10.00    1.30
  15  -4  -2   17.20    2.30
 -15  -4   2   13.70    1.50
  15  -4  -2   12.60    1.90
 -15  -4   2   13.50    1.80
 -15   4   2   10.40    1.80
  15   4  -2   10.70    1.40
  15   4  -2   13.10    1.60
  15   4  -2   10.40    1.80
 -15   4   2   13.90    1.60
  15   4  -2   11.50    1.80
  14  -4  -2    1.00    0.70
 -14  -4   2    0.40    0.60
  14  -4  -2   -0.70    0.30
 -14  -4   2   -0.10    0.50
  14  -4  -2   -0.40    0.70
  14   4  -2   -1.00    0.60
  14   4  -2   -1.30    0.90
  14   4  -2   -0.90    0.40
 -14   4   2   -0.40    0.50
  14   4  -2    0.30    0.80
 -14   4   2   -0.90    0.70
 -14   4   2    0.00    0.20
 -13  -4   2   54.69    3.70
  13  -4  -2   61.29    3.50
 -13  -4   2   65.99    3.30
  13  -4  -2   59.49    3.90
  13  -4  -2   57.49    3.70
  13   4  -2   58.59    3.60
  13   4  -2   49.90    3.70
  13   4  -2   51.89    4.10
 -13   4   2   51.79    3.70
  13   4  -2   62.79    3.50
  12  -4  -2   -0.20    0.40
 -12  -4   2   -0.40    0.40
  12  -4  -2    0.20    0.60
  12  -4  -2    0.50    0.50
 -12  -4   2    0.20    0.60
 -12  -4   2    0.00    0.50
 -12   4   2   -0.20    0.50
 -12   4   2   -0.20    0.40
  12   4  -2   -0.60    0.50
  12   4  -2   -0.30    0.60
 -12   4   2   -0.40    0.40
  12   4  -2   -1.10    0.40
  11  -4  -2   37.60    2.90
  11  -4  -2   38.60    2.90
 -11  -4   2   40.70    2.90
 -11  -4   2   41.70    3.00
  11  -4  -2   38.00    2.50
 -11  -4   2   37.50    2.30
  11   4  -2   35.20    2.80
 -11   4   2   40.60    2.50
 -11   4   2   34.50    2.70
 -11   4   2   42.30    2.20
  11   4  -2   38.00    2.50
  11   4  -2   37.80    2.50
  11   4  -2   37.20    3.20
  10  -4  -2    4.40    0.70
 -10  -4   2    8.00    1.50
  10  -4  -2    4.60    0.70
 -10  -4   2    7.20    1.30
  10  -4  -2    4.80    1.00
 -10  -4   2    7.20    0.90
  10  -4  -2    4.50    0.70
  10  -4  -2    4.40    0.90
  10   4  -2    6.30    0.80
 -10   4   2    4.20    0.70
 -10   4   2    6.50    0.80
  10   4  -2    5.00    1.00
 -10   4   2    5.90    1.00
  10   4  -2    5.00    0.80
  10   4  -2    4.60    1.00
   9  -4  -2   18.20    1.40
   9  -4  -2   15.40    1.70
  -9  -4   2   19.00    1.70
   9  -4  -2   17.60    1.70
   9  -4  -2   18.80    1.50
  -9  -4   2   17.40    1.70
   9  -4  -2   16.80    1.40
  -9  -4   2   19.30    1.30
   9   4  -2   18.20    1.70
  -9   4   2   20.60    1.50
   9   4  -2   21.00    1.50
   9   4  -2   19.70    1.50
  -9   4   2   17.80    1.50
  -9   4   2   17.00    1.70
   9   4  -2   17.80    2.00
  -8  -4   2  109.19    5.50
   8  -4  -2  114.49    5.60
   8  -4  -2  112.99    5.50
  -8  -4   2  122.69    5.50
   8  -4  -2  107.99    5.10
  -8  -4   2  113.29    5.00
   8  -4  -2  108.29    5.20
   8  -4  -2  111.89    5.20
   8   4  -2  112.59    5.20
  -8   4   2  111.49    4.90
   8   4  -2  110.39    5.10
  -8   4   2  112.79    5.50
   8   4  -2  104.99    5.80
  -8   4   2  117.19    5.30
   8   4  -2  114.29    5.50
   7  -4  -2   57.39    2.80
  -7  -4   2   47.30    3.00
   7  -4  -2   48.30    3.00
  -7  -4   2   51.69    2.50
   7  -4  -2   53.19    2.70
  -7  -4   2   57.29    3.00
   7  -4  -2   57.19    2.80
   7  -4  -2   53.79    3.00
   7   4  -2   52.59    2.70
   7   4  -2   54.79    2.60
  -7   4   2   52.49    2.50
   7   4  -2   54.49    2.90
   7   4  -2   48.50    3.30
  -7   4   2   47.80    2.90
  -7   4   2   49.30    2.80
  -6  -4   2   44.80    2.60
  -6  -4   2   42.70    2.50
   6  -4  -2   41.40    2.50
  -6  -4   2   40.60    2.10
   6  -4  -2   40.70    2.30
  -6  -4   2   40.90    1.90
   6  -4  -2   39.60    2.50
   6  -4  -2   42.90    2.30
   6  -4  -2   42.10    2.20
   6   4  -2   42.10    2.10
   6   4  -2   39.90    2.70
  -6   4   2   39.40    2.40
   6   4  -2   41.40    2.10
  -6   4   2   45.00    2.40
   6   4  -2   44.70    2.40
   5  -4  -2   19.50    1.50
  -5  -4   2   18.40    1.00
  -5  -4   2   20.10    1.50
  -5  -4   2   21.40    1.20
   5  -4  -2   21.70    1.60
  -5  -4   2   19.90    1.60
   5  -4  -2   19.90    1.20
   5  -4  -2   21.90    1.40
   5  -4  -2   20.10    1.40
   5   4  -2   17.60    1.20
   5   4  -2   20.10    1.70
  -5   4   2   20.80    1.50
   5   4  -2   19.70    1.40
  -5   4   2   20.70    1.50
   5   4  -2   17.20    1.20
   4  -4  -2   14.60    0.90
  -4  -4   2   13.20    0.80
   4  -4  -2   14.90    1.20
   4  -4  -2   11.80    1.20
   4  -4  -2   12.50    1.10
  -4  -4   2   13.50    0.80
  -4  -4   2   11.80    1.20
  -4  -4   2   14.30    1.30
   4  -4  -2   13.60    1.10
   4   4  -2   14.10    0.90
  -4   4   2   13.40    1.20
  -4   4   2   15.40    1.20
  -4   4   2   12.10    1.10
   4   4  -2   13.30    0.90
   4   4  -2   12.10    1.30
  -4   4   2   16.20    1.20
   4   4  -2   12.60    0.90
  -4   4   2   15.00    0.90
  -3  -4   2   50.79    2.70
  -3  -4   2   52.89    2.30
  -3  -4   2   49.60    2.30
   3  -4  -2   51.99    2.60
   3  -4  -2   53.49    2.50
  -3  -4   2   52.99    2.50
   3  -4  -2   52.59    2.40
   3  -4  -2   51.79    2.60
   3   4  -2   53.79    2.30
  -3   4   2   50.19    2.60
   3   4  -2   51.99    2.30
   3   4  -2   51.69    2.60
  -3   4   2   54.99    2.70
   3   4  -2   54.39    2.60
  -3   4   2   51.89    2.30
  -3   4   2   53.09    2.60
  -3   4   2   51.59    2.60
   3   4  -2   53.29    2.30
   3   4  -2   46.90    2.80
   2  -4  -2 1058.39   46.90
   2  -4  -2 1284.87   47.20
   2  -4  -2 1132.19   47.20
   2   4  -2 1143.09   46.90
   2   4  -2 1093.09   47.30
   2   4  -2 1168.48   47.20
  -2   4   2 1160.88   47.20
  -2   4   2 1094.89   46.90
   2   4  -2 1166.68   47.20
  -2   4   2 1194.68   47.20
  -2   4   2 1257.27   47.20
   1  -4  -2  384.96   14.90
  -1  -4   2  397.66   14.60
   1  -4  -2  366.66   14.90
  -1  -4   2  385.06   14.70
   1  -4  -2  358.26   14.60
   1  -4  -2  372.36   14.90
  -1  -4   2  358.16   14.60
  -1  -4   2  345.47   14.90
  -1  -4   2  342.27   14.80
  -1  -4   2  346.57   14.90
   1   4  -2  318.57   14.90
  -1   4   2  361.36   14.90
  -1   4   2  374.46   14.90
   1   4  -2  347.07   14.90
  -1   4   2  344.77   14.70
  -1   4   2  378.46   14.70
   1   4  -2  358.26   14.60
   1   4  -2  347.27   14.90
  -1   4   2  355.76   14.90
  -1   4   2  355.76   14.90
  -1   4   2  331.27   14.50
   0  -4  -2  162.98    6.70
   0  -4  -2  160.78    6.70
   0  -4  -2  158.18    6.70
   0  -4   2  161.98    6.50
   0  -4   2  157.98    6.80
   0  -4   2  159.08    6.80
   0  -4   2  155.88    6.60
   0  -4  -2  140.59    6.60
   0   4  -2  154.98    6.80
   0   4   2  161.48    6.60
   0   4   2  157.88    6.60
   0   4   2  138.69    6.30
   0   4   2  150.18    6.70
   0   4  -2  166.48    6.50
   0   4  -2  156.88    6.80
   1  -4   2   13.80    1.10
   1  -4   2   16.10    0.80
   1  -4   2   13.90    1.10
  -1  -4  -2   14.80    1.00
  -1  -4  -2   14.10    0.90
   1  -4   2   15.10    0.90
  -1  -4  -2   12.20    0.90
  -1  -4  -2   13.90    1.00
  -1   4  -2   13.10    1.10
   1   4   2   14.40    0.90
   1   4   2   13.90    1.00
   1   4   2   14.10    0.70
   1   4   2   11.70    0.90
  -1   4  -2   14.20    1.00
   1   4   2   13.50    0.90
   2  -4   2  184.68    8.00
  -2  -4  -2  203.48    8.00
  -2  -4  -2  180.58    7.80
   2  -4   2  163.38    7.70
   2  -4   2  195.08    7.70
   2  -4   2  187.18    8.00
  -2  -4  -2  176.28    7.90
   2   4   2  201.98    8.00
   2   4   2  171.28    7.80
  -2   4  -2  188.68    8.00
   2   4   2  198.58    7.80
   2   4   2  168.98    7.70
  -2   4  -2  165.38    7.60
   3  -4   2  880.01   35.90
   3  -4   2  871.61   36.10
  -3  -4  -2  824.92   36.10
  -3  -4  -2  889.71   35.90
   3  -4   2  882.51   36.10
   3  -4   2  881.91   35.90
  -3  -4  -2  982.60   36.10
   3   4   2  830.02   35.80
  -3   4  -2  880.51   35.80
  -3   4  -2  921.21   35.80
   3   4   2  940.31   36.10
   3   4   2  777.02   35.90
   3   4   2  878.21   35.60
  -4  -4  -2  183.78    8.80
   4  -4   2  208.28    9.10
   4  -4   2  205.08    9.00
   4  -4   2  205.68    8.90
  -4  -4  -2  226.28    9.10
   4  -4   2  192.08    8.90
  -4  -4  -2  217.18    9.20
  -4   4  -2  195.48    8.70
  -4   4  -2  206.88    8.80
   4   4   2  207.38    9.10
   4   4   2  232.88    9.10
   4   4   2  206.08    8.70
   4   4   2  214.88    8.60
   5  -4   2    0.30    0.30
   5  -4   2    1.00    0.40
   5  -4   2    0.20    0.40
  -5  -4  -2   -0.30    0.50
   5  -4   2    0.70    0.40
  -5  -4  -2    0.90    0.30
  -5  -4  -2    0.30    0.40
   5   4   2    0.60    0.40
   5   4   2    0.70    0.40
  -5   4  -2    0.50    0.30
   5   4   2    0.40    0.30
  -5   4  -2    0.60    0.30
   5   4   2    0.30    0.20
   6  -4   2  114.39    5.40
   6  -4   2  106.39    5.40
   6  -4   2  115.89    5.00
  -6  -4  -2  114.49    5.70
   6  -4   2  119.19    5.40
   6  -4   2  115.79    5.40
  -6  -4  -2  128.89    5.50
  -6  -4  -2  115.69    5.20
  -6   4  -2  106.09    5.10
   6   4   2  114.69    5.00
  -6   4  -2  112.49    5.30
   6   4   2  114.99    5.10
   6   4   2  109.99    5.50
   6   4   2  124.09    5.70
  -7  -4  -2    0.80    0.70
   7  -4   2    0.30    0.40
   7  -4   2    0.10    0.30
   7  -4   2    0.10    0.40
   7  -4   2   -0.40    0.30
  -7  -4  -2    0.40    0.50
  -7  -4  -2    0.30    0.30
  -7   4  -2    0.20    0.40
   7   4   2    0.50    0.40
   7   4   2    0.40    0.40
   7   4   2    0.50    0.50
  -7   4  -2    0.20    0.40
   7   4   2    0.30    0.30
  -8  -4  -2   41.70    2.90
   8  -4   2   43.50    2.70
   8  -4   2   38.30    2.50
   8  -4   2   40.00    2.20
   8  -4   2   41.40    2.50
  -8  -4  -2   42.00    2.60
  -8  -4  -2   40.50    2.20
   8   4   2   37.20    2.20
   8   4   2   40.00    2.10
  -8   4  -2   38.40    2.50
   8   4   2   39.60    2.70
  -8   4  -2   38.40    2.20
   8   4   2   39.80    2.80
   9  -4   2  114.69    6.00
   9  -4   2  106.89    5.50
  -9  -4  -2  116.39    5.60
  -9  -4  -2  123.89    6.30
   9  -4   2  119.39    5.90
   9  -4   2  119.79    5.90
  -9  -4  -2  133.59    6.10
   9  -4   2  121.89    5.90
  -9   4  -2  122.59    5.70
  -9   4  -2  129.79    5.60
   9   4   2  125.39    5.70
   9   4   2  124.69    5.50
   9   4   2  129.69    6.50
   9   4   2  121.79    6.20
  10  -4   2    1.40    0.40
  10  -4   2    0.90    0.60
  10  -4   2    0.70    0.40
  10  -4   2    0.80    0.60
 -10  -4  -2    0.60    0.70
 -10  -4  -2    1.00    0.80
 -10  -4  -2    1.20    0.70
  10  -4   2    0.40    0.60
  10   4   2    1.20    0.70
  10   4   2    1.60    0.50
 -10   4  -2    0.20    0.40
  10   4   2    0.00    0.70
 -10   4  -2    0.10    0.40
  10   4   2    0.60    0.50
  11  -4   2   -0.40    0.40
  11  -4   2    0.50    0.60
  11  -4   2    0.00    0.70
 -11  -4  -2   -0.30    0.60
  11  -4   2    0.20    0.30
 -11  -4  -2   -0.40    0.50
  11  -4   2   -1.00    0.60
 -11  -4  -2    0.40    0.40
  11   4   2   -0.30    0.50
  11   4   2    0.30    0.40
 -11   4  -2   -0.60    0.40
  11   4   2   -0.10    0.50
 -11   4  -2   -0.30    0.50
 -11   4  -2   -0.20    0.40
  11   4   2   -0.20    0.80
 -12  -4  -2    2.40    0.90
 -12  -4  -2    3.60    0.70
  12  -4   2    1.60    0.50
 -12  -4  -2    3.00    0.90
  12  -4   2    2.30    0.90
  12  -4   2    1.80    0.50
  12  -4   2    1.90    0.80
  12   4   2    2.60    0.90
 -12   4  -2    2.60    0.80
  12   4   2    3.50    1.00
  12   4   2    2.30    0.80
  12   4   2    2.20    0.50
 -12   4  -2    2.80    0.60
 -13  -4  -2    1.60    0.70
 -13  -4  -2    2.10    1.10
  13  -4   2    1.00    0.70
  13  -4   2    0.70    0.50
 -13  -4  -2    1.10    0.60
  13  -4   2    0.70    0.50
  13  -4   2    1.00    0.90
  13   4   2    1.10    0.80
  13   4   2    1.20    0.90
  13   4   2    2.10    0.80
 -13   4  -2    0.40    0.60
 -13   4  -2    0.50    0.60
  13   4   2    0.50    0.50
 -14  -4  -2    3.30    0.90
  14  -4   2    2.10    1.00
  14  -4   2    0.20    0.50
 -14  -4  -2    2.10    0.90
 -14  -4  -2    1.20    0.90
  14   4   2    1.10    0.50
  14   4   2    3.20    1.20
  14   4   2    2.00    1.00
 -14   4  -2    1.30    0.50
 -14   4  -2    2.30    0.60
  15  -4   2   -0.20    0.90
 -15  -4  -2    0.70    0.80
  15  -4   2    0.10    1.10
 -15  -4  -2    0.40    0.50
  15   4   2    0.60    0.50
  15   4   2    0.00    0.90
 -15   4  -2   -0.20    0.60
 -15   4  -2   -0.50    0.50
  15   4   2    0.20    1.10
 -16  -5   2   34.30    2.50
  16  -5  -2   30.30    3.30
  16  -5  -2   29.10    3.10
 -16  -5   2   38.10    2.90
  16   5  -2   27.80    3.00
 -16   5   2   29.30    2.40
 -15  -5   2    7.30    1.50
  15  -5  -2    6.50    1.40
  15   5  -2    4.10    1.50
 -15   5   2    4.60    1.00
 -15   5   2    3.30    1.20
  14  -5  -2   68.69    4.00
  14  -5  -2   74.39    4.70
  14  -5  -2   62.79    4.40
 -14  -5   2   79.39    4.40
 -14  -5   2   63.09    3.80
 -14  -5   2   67.09    4.50
 -14   5   2   68.99    3.90
  14   5  -2   75.99    4.60
 -14   5   2   76.49    4.60
  14   5  -2   75.99    4.20
  13  -5  -2   52.29    3.70
 -13  -5   2   58.29    3.10
  13  -5  -2   59.19    3.90
  13  -5  -2   58.69    3.40
 -13  -5   2   54.99    3.70
  13   5  -2   50.79    3.70
  13   5  -2   54.39    3.40
 -13   5   2   52.59    4.10
  13   5  -2   52.89    4.20
  13   5  -2   58.09    3.30
 -13   5   2   55.79    3.70
 -12  -5   2   76.49    4.40
 -12  -5   2   70.79    3.70
  12  -5  -2   74.59    4.50
  12  -5  -2   65.99    4.30
  12  -5  -2   72.09    3.90
  12   5  -2   75.99    4.90
 -12   5   2   71.79    3.90
  12   5  -2   70.19    3.80
  12   5  -2   71.39    4.00
  12   5  -2   70.19    4.80
 -12   5   2   71.89    4.30
  11  -5  -2   13.30    1.80
 -11  -5   2   12.50    1.80
  11  -5  -2   13.60    1.80
 -11  -5   2   15.70    1.80
  11  -5  -2   13.70    1.40
 -11  -5   2   15.00    1.30
  11   5  -2   11.80    1.50
  11   5  -2   15.20    1.50
 -11   5   2   14.90    1.70
 -11   5   2   13.40    1.50
  11   5  -2   18.70    1.80
  10  -5  -2    2.30    0.80
 -10  -5   2    2.40    0.90
 -10  -5   2    3.10    0.90
  10  -5  -2    3.90    0.90
 -10  -5   2    4.70    1.10
  10  -5  -2    2.20    0.60
  10   5  -2    4.00    0.90
  10   5  -2    3.30    1.00
 -10   5   2    3.20    0.80
  10   5  -2    3.60    0.60
 -10   5   2    2.00    0.70
  10   5  -2    2.80    0.70
   9  -5  -2  107.39    5.10
  -9  -5   2  105.39    5.50
   9  -5  -2  104.69    5.10
  -9  -5   2  106.59    4.90
   9  -5  -2  106.99    5.00
   9  -5  -2  103.79    5.50
   9  -5  -2  107.59    5.50
  -9  -5   2  114.29    5.40
   9   5  -2  107.29    6.10
  -9   5   2  101.19    5.40
   9   5  -2  108.79    5.00
   9   5  -2  102.09    5.30
  -9   5   2  105.39    5.10
   9   5  -2  121.59    5.50
  -8  -5   2   46.20    2.50
  -8  -5   2   51.29    3.00
   8  -5  -2   48.60    2.70
   8  -5  -2   47.80    3.00
  -8  -5   2   53.29    3.10
   8  -5  -2   46.50    2.70
   8  -5  -2   46.50    2.60
   8  -5  -2   50.19    3.00
   8   5  -2   52.49    2.90
  -8   5   2   50.69    2.80
  -8   5   2   51.79    3.00
   8   5  -2   45.50    3.30
   8   5  -2   45.90    2.60
   8   5  -2   45.30    2.50
   7  -5  -2   30.00    1.80
   7  -5  -2   33.20    2.00
   7  -5  -2   31.60    2.00
   7  -5  -2   36.50    2.30
   7  -5  -2   34.50    2.30
  -7  -5   2   29.10    2.20
  -7  -5   2   35.40    2.20
  -7  -5   2   30.90    1.70
   7   5  -2   30.20    2.50
  -7   5   2   27.90    2.10
  -7   5   2   30.20    2.00
   7   5  -2   33.90    1.80
   7   5  -2   30.70    1.80
   7   5  -2   34.50    2.00
   6  -5  -2  215.98    9.50
   6  -5  -2  227.78    9.80
   6  -5  -2  217.98    9.50
  -6  -5   2  224.98    9.70
  -6  -5   2  211.38    9.10
  -6  -5   2  233.18    9.80
   6  -5  -2  221.78    9.30
   6  -5  -2  236.68    9.80
  -6  -5   2  201.18    9.20
  -6   5   2  229.28    9.70
  -6   5   2  209.18    9.50
   6   5  -2  216.68   10.10
   6   5  -2  218.98    9.30
   6   5  -2  217.28    9.40
   6   5  -2  220.88    9.30
  -5  -5   2  216.28    9.40
   5  -5  -2  215.18    9.20
  -5  -5   2  209.98    9.30
   5  -5  -2  214.58    9.40
  -5  -5   2  200.98    8.80
   5  -5  -2  207.78    9.00
  -5  -5   2  209.08    8.90
   5  -5  -2  210.68    9.20
   5  -5  -2  232.68    9.40
   5   5  -2  221.68    9.00
   5   5  -2  207.18    9.00
  -5   5   2  216.48    9.30
  -5   5   2  208.88    9.30
  -5   5   2  217.58    9.60
  -5   5   2  210.68    9.30
   5   5  -2  206.58    9.70
   5   5  -2  219.98    9.00
  -4  -5   2   21.70    1.10
   4  -5  -2   22.50    1.30
  -4  -5   2   24.50    1.60
   4  -5  -2   25.80    1.60
  -4  -5   2   24.60    1.70
   4  -5  -2   22.90    1.70
   4  -5  -2   24.90    1.60
  -4  -5   2   22.80    1.30
   4   5  -2   23.60    1.90
   4   5  -2   24.80    1.30
  -4   5   2   25.10    1.70
  -4   5   2   23.20    1.60
  -4   5   2   24.00    1.60
  -4   5   2   24.00    1.70
   4   5  -2   23.80    1.60
   4   5  -2   26.30    1.60
   4   5  -2   24.20    1.30
   4   5  -2   24.80    1.30
  -3  -5   2  272.57   11.10
  -3  -5   2  248.68   10.60
   3  -5  -2  276.57   11.10
   3  -5  -2  242.38   10.80
   3  -5  -2  261.87   11.00
  -3  -5   2  250.77   10.70
  -3   5   2  269.97   11.10
  -3   5   2  250.87   10.90
   3   5  -2  254.67   10.60
  -3   5   2  261.47   11.10
  -3   5   2  262.67   11.10
  -3   5   2  254.07   11.00
   3   5  -2  254.27   11.30
   3   5  -2  265.07   11.00
   3   5  -2  261.57   10.60
   3   5  -2  253.17   11.00
   2  -5  -2  128.49    5.70
  -2  -5   2  126.09    5.70
  -2  -5   2  121.99    5.30
  -2  -5   2  131.79    5.40
   2  -5  -2  120.89    5.40
   2  -5  -2  138.09    5.80
   2  -5  -2  133.69    5.70
  -2   5   2  126.09    5.80
   2   5  -2  122.09    5.80
   2   5  -2  130.39    5.40
  -2   5   2  132.29    5.70
   2   5  -2  117.49    5.90
   2   5  -2  127.59    5.80
  -2   5   2  127.09    5.80
  -2   5   2  141.49    5.50
  -2   5   2  131.29    5.70
  -2   5   2  126.69    5.50
   1  -5  -2   86.29    3.70
   1  -5  -2   91.39    4.10
  -1  -5   2   85.09    4.00
   1  -5  -2   84.19    4.00
   1  -5  -2   88.29    4.00
  -1  -5   2   85.49    3.80
  -1  -5   2   86.09    3.70
   1  -5  -2   91.79    4.00
  -1  -5   2   85.19    3.70
   1   5  -2   79.49    4.10
  -1   5   2   85.59    4.10
   1   5  -2   85.69    3.70
   1   5  -2   83.99    4.10
   1   5  -2   83.29    4.10
  -1   5   2   94.89    4.00
  -1   5   2   86.79    4.10
  -1   5   2   95.89    3.90
  -1   5   2   91.29    4.10
   0  -5  -2   34.70    1.90
   0  -5   2   30.90    1.50
   0  -5  -2   31.00    1.70
   0  -5   2   33.20    1.70
   0  -5  -2   32.90    1.80
   0  -5   2   32.50    1.90
   0  -5  -2   29.80    1.80
   0  -5   2   32.50    1.90
   0  -5  -2   32.20    1.70
   0  -5   2   29.90    1.50
   0   5  -2   27.60    1.80
   0   5   2   31.60    1.80
   0   5   2   33.10    1.70
   0   5  -2   32.70    2.00
   0   5   2   33.60    1.70
   0   5   2   33.00    1.90
   0   5  -2   32.00    1.50
   0   5   2   35.70    1.80
   0   5  -2   32.90    2.00
   1   5   2 2094.19   84.79
  -2  -5  -2   47.30    2.40
  -2  -5  -2   55.19    2.70
   2  -5   2   50.59    2.80
  -2  -5  -2   55.09    2.70
   2  -5   2   51.89    2.80
   2  -5   2   50.99    2.50
  -2  -5  -2   52.99    2.50
   2  -5   2   54.89    2.50
  -2   5  -2   50.09    2.80
   2   5   2   46.80    2.60
  -2   5  -2   47.20    2.70
   2   5   2   46.60    2.40
   2   5   2   55.69    2.70
   2   5   2   46.50    2.50
   2   5   2   46.70    2.10
  -2   5  -2   52.69    2.50
  -3  -5  -2  834.82   33.40
   3  -5   2  799.42   33.40
   3  -5   2  868.01   33.20
   3  -5   2  831.92   33.40
  -3  -5  -2  790.72   33.10
   3  -5   2  763.32   33.30
  -3  -5  -2  891.11   33.40
   3   5   2  742.23   33.00
   3   5   2  766.82   32.80
   3   5   2  850.91   33.40
  -3   5  -2  796.02   32.80
   3   5   2  826.82   33.20
  -3   5  -2  795.52   33.00
   3   5   2  787.52   33.20
  -4  -5  -2   66.39    3.70
   4  -5   2   70.29    3.60
   4  -5   2   81.99    3.60
  -4  -5  -2   66.29    3.40
   4  -5   2   70.89    3.70
  -4  -5  -2   77.79    3.70
   4  -5   2   75.09    3.80
   4   5   2   73.59    3.20
  -4   5  -2   73.69    3.40
   4   5   2   73.39    3.40
  -4   5  -2   72.49    3.40
   4   5   2   78.89    3.60
   4   5   2   78.39    3.80
  -5  -5  -2   56.59    3.00
  -5  -5  -2   60.39    3.20
   5  -5   2   51.09    2.40
   5  -5   2   52.59    2.80
  -5  -5  -2   56.49    2.70
   5  -5   2   49.30    2.90
   5  -5   2   49.99    2.90
   5  -5   2   48.90    2.80
   5   5   2   47.30    2.50
  -5   5  -2   53.39    2.60
   5   5   2   50.89    2.40
   5   5   2   53.79    2.80
  -5   5  -2   50.49    2.60
   5   5   2   52.59    3.00
  -6  -5  -2  410.16   16.00
   6  -5   2  393.96   15.80
   6  -5   2  379.56   15.40
   6  -5   2  368.06   15.90
   6  -5   2  375.06   15.90
   6  -5   2  356.26   15.80
   6   5   2  373.56   15.40
   6   5   2  358.66   15.80
  -6   5  -2  358.46   15.70
   6   5   2  361.96   16.10
  -6   5  -2  357.76   15.50
   6   5   2  376.06   15.50
   7  -5   2   49.30    2.90
  -7  -5  -2   46.50    3.20
  -7  -5  -2   52.69    3.00
   7  -5   2   50.39    2.90
   7  -5   2   49.60    2.90
   7  -5   2   51.59    3.00
   7  -5   2   50.49    2.50
  -7  -5  -2   53.89    2.70
  -7   5  -2   50.89    2.80
   7   5   2   50.29    3.20
  -7   5  -2   45.30    2.60
   7   5   2   53.89    3.00
   7   5   2   51.99    2.60
   7   5   2   49.40    2.50
   8  -5   2   49.99    3.00
   8  -5   2   50.49    2.90
  -8  -5  -2   52.09    3.00
  -8  -5  -2   41.10    3.10
   8  -5   2   46.40    2.90
   8  -5   2   49.50    2.50
  -8  -5  -2   51.39    2.60
   8  -5   2   48.90    3.00
   8   5   2   49.20    2.50
  -8   5  -2   42.90    2.50
  -8   5  -2   46.50    2.80
   8   5   2   40.90    2.90
   9  -5   2   98.49    5.10
   9  -5   2   96.19    5.00
  -9  -5  -2   89.89    5.30
  -9  -5  -2  108.89    5.20
   9  -5   2   90.99    4.90
   9  -5   2  100.39    4.60
   9  -5   2   98.89    5.00
  -9   5  -2   96.09    4.60
   9   5   2  100.19    4.70
   9   5   2   97.29    5.40
   9   5   2   97.79    5.20
  -9   5  -2   94.59    5.00
   9   5   2  100.39    4.60
  10  -5   2   46.40    2.50
  10  -5   2   39.50    3.70
 -10  -5  -2   42.30    2.50
  10  -5   2   41.40    2.90
 -10  -5  -2   37.70    3.00
  10  -5   2   43.00    2.90
  10  -5   2   43.30    2.80
 -10  -5  -2   47.20    2.90
  10   5   2   40.90    3.20
 -10   5  -2   39.50    2.80
  10   5   2   40.90    3.00
 -10   5  -2   39.50    2.40
  10   5   2   44.10    2.40
  10   5   2   41.60    2.60
  11  -5   2   21.50    1.70
 -11  -5  -2   21.40    1.70
  11  -5   2   21.50    2.20
 -11  -5  -2   21.80    2.10
  11  -5   2   21.90    2.10
 -11  -5  -2   21.60    2.30
  11  -5   2   16.50    1.80
  11   5   2   23.60    1.70
  11   5   2   19.70    2.30
  11   5   2   21.00    2.40
  11   5   2   20.30    1.80
 -11   5  -2   21.10    1.70
 -12  -5  -2   22.30    2.20
  12  -5   2   19.20    2.20
  12  -5   2   18.40    1.70
 -12  -5  -2   19.70    1.70
 -12  -5  -2   20.50    2.20
 -12   5  -2   22.00    1.70
  12   5   2   21.90    2.30
  12   5   2   18.70    1.80
  12   5   2   18.00    2.30
 -13  -5  -2   -0.30    0.50
  13  -5   2    0.00    0.70
 -13  -5  -2   -0.50    0.40
  13  -5   2    1.00    0.90
  13  -5   2   -0.70    0.40
 -13  -5  -2    0.90    0.60
  13   5   2   -0.40    0.60
 -13   5  -2   -0.50    0.50
  13   5   2    0.10    0.70
 -13   5  -2   -0.80    0.30
  14  -5   2   33.30    2.90
  14  -5   2   24.30    2.30
  14  -5   2   32.70    3.10
 -14  -5  -2   34.90    2.80
 -14  -5  -2   32.40    2.30
  14   5   2   25.70    3.00
  14   5   2   28.60    2.70
 -14   5  -2   31.80    2.30
  14   5   2   30.00    2.80
 -15  -5  -2   -0.70    0.50
  15  -5   2   -1.80    0.80
  15  -5   2    0.10    1.00
 -15   5  -2   -0.80    0.60
  15   5   2   -3.50    1.50
  15  -6  -2   -1.20    0.90
 -15  -6   2    0.40    0.60
  15  -6  -2   -1.60    0.90
 -15  -6   2    1.30    0.80
  15   6  -2    0.30    0.80
 -15   6   2   -0.80    0.60
  14  -6  -2    1.60    1.00
  14  -6  -2    1.40    1.00
 -14  -6   2    2.20    0.90
  14  -6  -2    1.30    0.70
 -14  -6   2    2.30    0.60
  14   6  -2    2.00    1.10
  14   6  -2    3.50    1.00
  14   6  -2    1.50    0.80
 -14   6   2    3.20    0.70
  13  -6  -2    1.20    0.60
  13  -6  -2    3.80    1.00
 -13  -6   2    2.60    0.90
 -13  -6   2    2.10    0.60
 -13  -6   2    3.00    0.90
  13  -6  -2    2.30    1.00
  13   6  -2    3.50    1.30
  13   6  -2    3.40    0.90
 -13   6   2    2.90    0.80
  12  -6  -2    0.40    0.50
  12  -6  -2    0.80    0.70
 -12  -6   2    1.10    0.50
  12  -6  -2    0.90    0.80
 -12  -6   2    1.10    0.70
 -12  -6   2    0.80    0.70
 -12   6   2    0.30    0.60
  12   6  -2    0.90    0.80
  12   6  -2    1.70    0.80
  12   6  -2    1.80    0.80
 -12   6   2   -0.50    0.50
 -11  -6   2   56.19    3.40
 -11  -6   2   51.09    2.80
  11  -6  -2   48.80    2.90
  11  -6  -2   51.19    3.40
  11  -6  -2   46.80    3.30
 -11  -6   2   45.00    3.30
  11   6  -2   50.49    3.20
 -11   6   2   47.30    2.90
 -11   6   2   50.09    3.20
  11   6  -2   42.40    3.70
  11   6  -2   47.00    3.00
 -10  -6   2   72.19    3.90
  10  -6  -2   63.69    3.40
 -10  -6   2   62.09    3.90
  10  -6  -2   63.79    3.90
  10  -6  -2   69.29    4.20
 -10  -6   2   63.49    3.30
  10   6  -2   59.69    4.30
 -10   6   2   62.79    3.80
  10   6  -2   72.29    3.80
  10   6  -2   62.99    3.50
 -10   6   2   63.89    3.50
   9  -6  -2   63.49    3.60
  -9  -6   2   60.99    3.00
   9  -6  -2   59.39    3.30
   9  -6  -2   59.09    3.10
  -9  -6   2   60.39    3.70
  -9  -6   2   64.19    3.60
   9  -6  -2   57.79    3.30
   9  -6  -2   54.59    3.50
  -9   6   2   59.29    3.30
   9   6  -2   59.89    3.20
  -9   6   2   59.09    3.50
   9   6  -2   59.59    4.00
   9   6  -2   59.19    3.30
   9   6  -2   54.99    3.00
   8  -6  -2   70.19    3.70
  -8  -6   2   66.59    3.60
   8  -6  -2   59.89    3.30
   8  -6  -2   64.79    3.70
  -8  -6   2   57.49    3.60
  -8  -6   2   65.59    3.10
   8  -6  -2   61.59    3.20
   8  -6  -2   61.49    3.30
   8   6  -2   61.49    3.30
   8   6  -2   60.59    3.10
  -8   6   2   55.49    3.40
  -8   6   2   62.99    3.40
   8   6  -2   62.69    3.20
   7  -6  -2   12.60    1.50
   7  -6  -2   14.60    1.20
   7  -6  -2   12.80    1.50
  -7  -6   2   12.40    1.50
   7  -6  -2   12.60    1.30
  -7  -6   2   14.50    1.10
  -7  -6   2   15.70    1.50
   7  -6  -2   14.40    1.40
   7   6  -2   13.20    1.10
  -7   6   2   10.80    1.30
   7   6  -2   12.10    1.80
   7   6  -2   13.70    1.20
   7   6  -2   12.90    1.10
  -7   6   2   12.60    1.30
   6  -6  -2  130.49    6.10
  -6  -6   2  143.59    6.40
   6  -6  -2  125.79    6.10
   6  -6  -2  141.89    6.30
   6  -6  -2  138.89    6.40
  -6  -6   2  145.59    6.30
  -6  -6   2  129.19    5.80
   6  -6  -2  128.79    5.80
   6   6  -2  138.19    5.80
   6   6  -2  129.79    6.70
  -6   6   2  141.39    6.20
   6   6  -2  131.29    5.80
  -6   6   2  127.09    6.10
   6   6  -2  119.89    5.80
   5  -6  -2    1.90    0.50
   5  -6  -2    1.60    0.40
   5  -6  -2    1.20    0.40
  -5  -6   2    2.10    0.40
   5  -6  -2    1.60    0.30
  -5  -6   2    1.90    0.60
  -5  -6   2    1.90    0.50
   5  -6  -2    1.00    0.40
  -5   6   2    1.50    0.50
   5   6  -2    1.70    0.30
   5   6  -2    1.60    0.50
   5   6  -2    1.80    0.30
  -5   6   2    1.70    0.50
   5   6  -2    1.50    0.40
   5   6  -2    1.40    0.50
   5   6  -2    1.70    0.40
  -5   6   2    2.10    0.50
   4  -6  -2  105.19    5.20
   4  -6  -2  105.19    4.70
   4  -6  -2  113.69    5.20
  -4  -6   2  118.19    5.10
   4  -6  -2  111.79    5.00
  -4  -6   2  102.49    4.50
   4  -6  -2  105.59    5.00
  -4  -6   2  107.59    4.70
  -4  -6   2  107.59    5.00
   4   6  -2  102.79    5.00
   4   6  -2  105.49    5.40
  -4   6   2  106.69    4.90
  -4   6   2  111.49    5.20
  -4   6   2  114.19    5.10
   4   6  -2  105.69    4.60
   4   6  -2  113.29    5.10
  -4   6   2   96.99    5.00
  -4   6   2  107.49    5.10
   4   6  -2  106.79    4.60
   4   6  -2  110.19    4.60
  -3  -6   2   11.50    0.70
  -3  -6   2   13.60    1.20
  -3  -6   2   13.70    1.00
   3  -6  -2   14.10    1.20
   3  -6  -2   12.80    1.10
   3  -6  -2   13.40    1.20
  -3  -6   2   12.20    0.90
  -3   6   2   12.70    1.20
   3   6  -2   13.60    1.30
   3   6  -2   12.80    1.20
  -3   6   2   12.60    1.20
  -3   6   2   13.10    0.80
  -3   6   2   14.20    1.30
   3   6  -2   14.00    0.90
  -3   6   2   11.50    1.30
   3   6  -2   12.20    1.40
   3   6  -2   13.40    0.80
  -3   6   2   13.00    1.00
   3   6  -2   13.30    0.70
   2  -6  -2  587.94   24.10
  -2  -6   2  562.54   23.60
   2  -6  -2  584.84   23.80
  -2  -6   2  596.84   23.90
   2  -6  -2  602.04   24.10
  -2  -6   2  603.24   24.00
   2  -6  -2  536.65   24.20
  -2  -6   2  637.24   24.20
  -2   6   2  554.94   24.10
   2   6  -2  576.34   23.80
   2   6  -2  595.74   24.30
   2   6  -2  549.35   24.30
  -2   6   2  566.54   24.30
  -2   6   2  657.03   23.90
   2   6  -2  594.14   24.30
  -2   6   2  581.14   24.30
  -2   6   2  544.05   23.90
  -1  -6   2   56.09    2.40
   1  -6  -2   61.19    2.90
   1  -6  -2   52.89    2.80
   1  -6  -2   57.39    2.40
   1  -6  -2   57.29    2.80
  -1  -6   2   56.79    2.60
   1  -6  -2   52.09    2.90
  -1  -6   2   61.39    2.80
  -1  -6   2   63.19    2.70
  -1   6   2   56.99    2.80
   1   6  -2   53.29    2.50
  -1   6   2   58.79    3.00
   1   6  -2   54.99    3.00
  -1   6   2   60.49    2.80
   1   6  -2   49.99    2.90
   1   6  -2   55.19    3.00
  -1   6   2   57.19    3.00
   0  -6   2    5.50    0.50
   0  -6  -2    5.40    0.70
   0  -6  -2    3.50    0.50
   0  -6   2    3.20    0.60
   0  -6   2    5.30    0.70
   0  -6   2    5.60    0.60
   0  -6   2    3.40    0.60
   0  -6  -2    6.20    0.80
   0  -6  -2    4.60    0.60
   0   6   2    3.60    0.50
   0   6   2    6.90    0.90
   0   6   2    3.20    0.60
   0   6   2    4.40    0.60
   0   6  -2    5.50    0.60
   0   6   2    5.90    0.80
   0   6  -2    2.80    0.60
   0   6  -2    3.50    0.60
   1  -6   2  113.59    4.70
  -1  -6  -2  105.29    4.90
   1  -6   2  104.39    5.00
  -1  -6  -2  105.19    4.90
  -1  -6  -2  102.99    4.90
  -1  -6  -2  102.29    4.80
   1  -6   2  115.79    4.60
   1  -6   2  102.29    4.70
  -1   6  -2  111.09    4.70
   1   6   2  119.29    5.40
   1   6   2  109.99    5.00
  -1   6  -2  107.39    5.10
   1   6   2  101.99    4.70
  -1   6  -2  105.69    5.10
  -2  -6  -2   16.50    1.30
   2  -6   2   16.90    1.50
  -2  -6  -2   16.60    1.40
   2  -6   2   17.60    1.20
   2  -6   2   16.90    1.20
   2  -6   2   15.10    1.40
  -2  -6  -2   14.80    1.10
  -2  -6  -2   18.40    1.20
   2   6   2   17.90    1.40
  -2   6  -2   16.90    1.60
   2   6   2   17.30    1.10
   2   6   2   17.50    1.20
  -2   6  -2   15.60    1.10
  -2   6  -2   18.50    1.60
   3  -6   2  422.46   18.00
   3  -6   2  420.26   17.80
  -3  -6  -2  432.06   17.90
   3  -6   2  467.55   17.70
  -3  -6  -2  457.55   18.00
   3  -6   2  421.96   18.00
  -3  -6  -2  453.95   17.70
  -3   6  -2  435.16   17.60
  -3   6  -2  419.06   17.70
   3   6   2  390.56   17.60
   3   6   2  407.26   17.30
   3   6   2  386.56   17.70
  -3   6  -2  426.26   18.00
   3   6   2  406.96   17.50
   3   6   2  440.36   18.00
   4  -6   2   19.10    1.40
  -4  -6  -2   19.50    1.60
   4  -6   2   18.80    1.60
  -4  -6  -2   22.50    1.70
   4  -6   2   19.80    1.50
   4  -6   2   17.40    1.10
  -4  -6  -2   19.10    1.30
   4  -6   2   19.30    1.60
   4   6   2   20.40    1.70
   4   6   2   19.20    1.20
   4   6   2   19.10    1.40
  -4   6  -2   15.70    1.20
   4   6   2   17.60    1.00
   4   6   2   18.70    1.40
  -4   6  -2   18.10    1.00
   5  -6   2   33.60    2.20
   5  -6   2   34.40    2.00
  -5  -6  -2   27.90    2.20
  -5  -6  -2   28.20    1.80
   5  -6   2   29.80    2.00
  -5  -6  -2   36.20    2.20
   5  -6   2   30.30    2.10
   5  -6   2   33.50    1.70
   5   6   2   31.80    1.80
   5   6   2   33.70    2.30
   5   6   2   33.90    2.00
  -5   6  -2   27.60    1.80
   5   6   2   32.90    1.60
   6  -6   2   84.29    3.90
  -6  -6  -2   92.69    4.50
   6  -6   2   86.59    4.40
  -6  -6  -2   83.09    4.10
   6  -6   2   85.99    4.40
   6  -6   2   84.29    4.40
   6  -6   2   84.09    4.30
  -6  -6  -2   90.39    4.70
   6   6   2   81.89    3.80
  -6   6  -2   85.99    4.10
   6   6   2   83.49    4.30
   6   6   2   87.39    4.00
   6   6   2   85.49    4.70
  -6   6  -2   90.79    4.00
   7  -6   2    0.00    0.50
  -7  -6  -2    0.20    0.30
   7  -6   2   -0.10    0.40
   7  -6   2   -0.20    0.40
  -7  -6  -2    0.40    0.70
   7  -6   2   -0.20    0.40
   7  -6   2    0.70    0.30
  -7  -6  -2    0.20    0.50
  -7   6  -2    0.30    0.40
  -7   6  -2    0.50    0.40
   7   6   2    0.50    0.60
   7   6   2   -0.10    0.30
   7   6   2    0.60    0.50
   7   6   2    0.20    0.40
   8  -6   2   79.99    4.30
   8  -6   2   80.09    4.30
   8  -6   2   78.59    3.80
  -8  -6  -2   73.19    4.60
  -8  -6  -2   86.09    4.40
   8  -6   2   73.89    4.20
   8  -6   2   81.19    4.20
  -8  -6  -2   78.79    3.90
   8   6   2   76.79    4.60
   8   6   2   85.99    4.30
   8   6   2   77.49    3.90
  -8   6  -2   77.59    3.80
   9  -6   2   60.29    3.00
  -9  -6  -2   65.59    3.60
   9  -6   2   54.39    3.40
  -9  -6  -2   56.29    3.10
  -9  -6  -2   60.39    3.90
   9  -6   2   56.09    3.40
   9  -6   2   58.69    3.40
   9  -6   2   58.89    3.50
   9   6   2   56.29    3.80
   9   6   2   53.69    3.10
   9   6   2   48.00    3.30
  -9   6  -2   54.39    3.00
  10  -6   2    6.10    1.10
  10  -6   2    6.30    1.10
 -10  -6  -2    9.00    1.50
  10  -6   2    5.60    0.70
  10  -6   2    4.90    1.00
 -10  -6  -2    7.20    1.40
  10  -6   2    7.00    1.00
  10   6   2    6.00    1.10
 -10   6  -2    9.40    1.10
  10   6   2    6.20    1.20
  10   6   2    6.20    0.90
 -11  -6  -2   51.29    3.30
 -11  -6  -2   45.30    3.40
  11  -6   2   37.50    3.00
  11  -6   2   45.60    2.70
 -11  -6  -2   47.20    2.80
  11  -6   2   44.90    3.10
  11   6   2   41.10    3.10
  11   6   2   44.10    3.60
  11   6   2   45.80    2.80
 -11   6  -2   46.40    2.60
 -12  -6  -2   27.20    2.00
 -12  -6  -2   20.30    2.40
 -12  -6  -2   26.80    2.40
  12  -6   2   24.90    1.90
  12  -6   2   23.80    2.40
  12  -6   2   18.20    2.40
 -12   6  -2   25.10    1.90
  12   6   2   22.20    2.40
  12   6   2   21.30    2.60
  12   6   2   28.10    2.60
 -13  -6  -2   30.20    2.70
 -13  -6  -2   32.00    2.30
 -13  -6  -2   28.80    2.80
  13  -6   2   24.20    2.70
  13  -6   2   24.20    2.10
  13  -6   2   27.10    2.60
  13   6   2   27.10    2.40
  13   6   2   30.30    2.70
  13   6   2   24.10    2.80
 -13   6  -2   27.80    2.00
  14  -6   2   23.90    2.40
 -14  -6  -2   21.90    2.00
  14   6   2   17.80    2.40
 -14   6  -2   21.20    1.90
 -15  -7   2   48.10    3.40
 -15  -7   2   41.60    2.80
  15  -7  -2   38.20    3.50
 -15   7   2   43.40    2.90
  15   7  -2   33.10    3.00
 -14  -7   2    3.60    0.90
  14  -7  -2    0.70    1.00
  14  -7  -2    2.20    1.80
 -14  -7   2    3.60    1.20
 -14  -7   2    4.00    1.50
 -14   7   2    2.00    0.70
  14   7  -2    2.80    0.90
 -13  -7   2   34.80    2.30
 -13  -7   2   28.50    3.10
  13  -7  -2   30.50    2.80
  13  -7  -2   32.10    2.90
  13  -7  -2   35.50    3.30
  13   7  -2   32.20    2.50
  13   7  -2   25.90    3.10
  13   7  -2   33.00    2.60
 -13   7   2   32.50    2.70
  12  -7  -2    0.80    0.80
 -12  -7   2   -0.10    0.40
 -12  -7   2    0.90    0.70
  12  -7  -2    0.60    0.70
 -12  -7   2    0.30    0.80
  12  -7  -2   -0.40    0.50
  12   7  -2   -0.90    0.70
  12   7  -2   -0.80    0.50
  12   7  -2   -0.70    0.60
 -12   7   2    0.60    0.60
 -12   7   2   -1.10    0.40
  11  -7  -2   90.19    4.50
  11  -7  -2   95.49    5.10
 -11  -7   2   78.69    4.90
  11  -7  -2   81.79    4.90
 -11  -7   2   82.39    4.30
  11   7  -2   81.89    4.50
  11   7  -2   88.39    5.60
  11   7  -2   91.79    4.50
 -11   7   2   83.09    4.40
  10  -7  -2   10.20    1.20
  10  -7  -2    8.20    1.20
 -10  -7   2    7.20    1.30
  10  -7  -2    6.00    1.10
 -10  -7   2    9.40    1.10
  10   7  -2    7.30    1.40
 -10   7   2    5.80    1.00
  10   7  -2    8.10    1.00
  10   7  -2    8.00    1.00
 -10   7   2    7.20    1.00
   9  -7  -2    5.10    0.80
   9  -7  -2    3.80    0.90
   9  -7  -2    4.00    0.70
   9  -7  -2    5.70    1.00
  -9  -7   2    6.50    1.20
  -9   7   2    5.30    0.90
   9   7  -2    5.30    0.80
   9   7  -2    6.20    0.90
   9   7  -2    4.90    1.10
  -9   7   2    5.90    0.90
  -8  -7   2   10.80    1.10
  -8  -7   2   11.70    1.60
   8  -7  -2    9.40    1.10
   8  -7  -2   11.10    1.50
   8  -7  -2   12.00    1.40
   8  -7  -2   13.20    1.60
   8  -7  -2    9.20    1.30
  -8  -7   2   13.20    1.80
  -8   7   2   12.10    1.40
   8   7  -2    9.50    1.20
   8   7  -2   10.30    1.80
   8   7  -2   11.70    1.20
   7  -7  -2  260.27   11.60
   7  -7  -2  267.67   11.30
   7  -7  -2  262.67   11.30
  -7  -7   2  249.28   10.90
   7  -7  -2  263.87   11.50
  -7  -7   2  272.57   11.50
   7  -7  -2  241.78   10.90
  -7  -7   2  277.67   11.60
  -7   7   2  250.37   11.20
   7   7  -2  243.88   12.70
  -7   7   2  241.88   11.20
   7   7  -2  254.97   10.90
   7   7  -2  261.47   10.90
  -6  -7   2    3.30    0.70
   6  -7  -2    2.90    0.70
   6  -7  -2    3.30    0.70
   6  -7  -2    1.70    0.40
   6  -7  -2    2.60    0.60
   6  -7  -2    2.40    0.60
  -6  -7   2    4.90    0.90
  -6  -7   2    3.20    0.50
  -6   7   2    2.40    0.60
  -6   7   2    2.50    0.50
   6   7  -2    2.40    0.60
   6   7  -2    3.50    0.50
   6   7  -2    2.80    0.60
   6   7  -2    2.50    0.80
  -6   7   2    1.90    0.60
  -5  -7   2  236.28   10.90
   5  -7  -2  243.98   10.90
   5  -7  -2  241.98   10.90
  -5  -7   2  271.97   11.00
  -5  -7   2  249.18   10.60
   5  -7  -2  237.98   10.80
   5  -7  -2  256.67   11.10
   5  -7  -2  242.88   10.50
  -5   7   2  248.18   11.00
  -5   7   2  257.77   11.00
   5   7  -2  251.87   10.40
   5   7  -2  245.38   10.50
   5   7  -2  249.48   11.50
  -5   7   2  262.47   11.20
   5   7  -2  251.17   11.00
  -5   7   2  249.58   11.00
   5   7  -2  264.17   10.40
  -5   7   2  251.37   10.70
   5   7  -2  249.58   10.90
   4  -7  -2   82.79    4.50
   4  -7  -2   95.79    4.50
  -4  -7   2   94.39    4.40
   4  -7  -2   90.69    4.10
  -4  -7   2   89.29    4.20
   4   7  -2   92.79    4.90
  -4   7   2   94.69    4.70
  -4   7   2   88.49    4.20
  -4   7   2   96.39    4.50
  -4   7   2   96.99    4.70
   4   7  -2   95.39    4.60
   4   7  -2   98.29    4.60
  -4   7   2   95.69    4.60
   4   7  -2   93.99    4.10
   4   7  -2   87.39    3.90
   3  -7  -2    4.10    0.70
  -3  -7   2    5.70    0.70
   3  -7  -2    5.90    0.60
   3  -7  -2    4.90    0.70
   3  -7  -2    6.50    0.80
  -3  -7   2    5.00    0.60
  -3   7   2    4.50    0.70
  -3   7   2    4.30    0.70
  -3   7   2    4.90    0.60
   3   7  -2    3.60    0.70
   3   7  -2    4.70    0.60
   3   7  -2    4.30    0.80
  -3   7   2    4.80    0.80
  -3   7   2    4.90    0.80
   2  -7  -2    7.50    0.90
  -2  -7   2    8.10    0.80
   2  -7  -2    9.00    1.00
  -2  -7   2    9.00    1.00
   2  -7  -2    8.80    0.60
   2  -7  -2    7.80    0.90
  -2  -7   2    8.00    0.80
   2   7  -2    7.80    1.20
  -2   7   2    8.00    1.10
  -2   7   2    9.20    1.10
   2   7  -2    8.10    1.10
  -2   7   2    8.10    1.10
   2   7  -2    7.60    0.60
  -2   7   2    8.10    0.80
  -2   7   2    8.70    1.00
   1  -7  -2    0.50    0.40
  -1  -7   2    0.20    0.30
  -1  -7   2    0.60    0.20
  -1  -7   2    0.00    0.20
  -1  -7   2    0.30    0.30
   1  -7  -2    0.60    0.30
   1  -7  -2    0.30    0.10
   1  -7  -2    0.30    0.30
   1  -7  -2    0.20    0.30
   1  -7  -2    0.20    0.30
   1   7  -2    0.60    0.40
  -1   7   2    0.90    0.30
  -1   7   2    0.60    0.30
   1   7  -2    0.60    0.20
  -1   7   2    0.10    0.30
   1   7  -2   -0.20    0.30
   1   7  -2    0.60    0.40
  -1   7   2    0.40    0.40
  -1   7   2    0.50    0.40
   0  -7   2   34.30    1.80
   0  -7  -2   31.40    1.90
   0  -7  -2   29.40    1.90
   0  -7  -2   33.70    1.80
   0  -7   2   29.60    1.50
   0  -7   2   33.40    1.60
   0  -7  -2   30.30    1.80
   0  -7   2   34.30    2.00
   0  -7  -2   31.10    1.80
   0  -7   2   30.90    1.60
   0   7   2   29.20    2.00
   0   7   2   30.10    1.90
   0   7  -2   31.10    2.10
   0   7   2   30.10    2.00
   0   7   2   29.90    1.80
   0   7  -2   30.80    1.60
   0   7  -2   34.20    2.20
   0   7  -2   26.70    1.80
   0   7   2   32.80    1.90
  -1  -7  -2   49.60    2.60
   1  -7   2   53.89    2.30
  -1  -7  -2   47.20    2.50
   1  -7   2   48.00    2.40
  -1  -7  -2   48.70    2.60
   1  -7   2   49.70    2.80
   1  -7   2   45.20    2.70
  -1  -7  -2   50.29    2.70
   1   7   2   46.10    2.40
   1   7   2   51.59    2.70
  -1   7  -2   50.09    2.90
   1   7   2   45.30    2.60
   1   7   2   50.19    2.80
  -1   7  -2   47.90    2.90
   1   7   2   48.10    2.70
  -1   7  -2   47.20    2.30
  -2  -7  -2    0.40    0.30
   2  -7   2    0.60    0.30
  -2  -7  -2    0.60    0.30
   2  -7   2    0.30    0.40
   2  -7   2    0.10    0.40
   2  -7   2    0.10    0.30
  -2  -7  -2    0.40    0.30
  -2  -7  -2    0.10    0.30
   2  -7   2    0.30    0.10
   2   7   2   -0.10    0.30
  -2   7  -2    0.40    0.30
   2   7   2    0.00    0.30
  -2   7  -2    0.20    0.30
  -2   7  -2   -0.20    0.40
   2   7   2    0.20    0.30
   2   7   2    0.30    0.30
  -2   7  -2    0.00    0.40
   3  -7   2    0.70    0.40
   3  -7   2    0.20    0.20
  -3  -7  -2    0.50    0.30
   3  -7   2    0.60    0.40
   3  -7   2    0.60    0.50
  -3  -7  -2    0.10    0.30
   3  -7   2    0.50    0.40
  -3  -7  -2    0.40    0.40
  -3   7  -2    0.00    0.40
  -3   7  -2    0.50    0.30
   3   7   2    0.10    0.30
   3   7   2    0.30    0.30
  -3   7  -2    0.40    0.40
   3   7   2    0.30    0.40
  -3   7  -2    0.60    0.40
   3   7   2    0.30    0.30
   4  -7   2   73.69    3.90
   4  -7   2   70.59    3.30
   4  -7   2   69.29    3.60
  -4  -7  -2   79.49    3.90
   4  -7   2   74.09    3.90
   4  -7   2   76.09    3.70
  -4  -7  -2   80.29    4.00
   4   7   2   69.89    3.40
   4   7   2   74.79    4.00
  -4   7  -2   73.29    3.40
   4   7   2   70.69    3.10
   4   7   2   64.59    3.60
   4   7   2   82.09    3.60
  -4   7  -2   73.29    3.70
   5  -7   2    0.10    0.40
  -5  -7  -2   -0.50    0.40
   5  -7   2    0.50    0.50
  -5  -7  -2    0.30    0.50
  -5  -7  -2    0.60    0.40
   5  -7   2    0.50    0.40
   5  -7   2    0.50    0.30
   5  -7   2    0.00    0.40
   5   7   2    0.20    0.10
   5   7   2    0.10    0.30
   5   7   2    0.60    0.40
  -5   7  -2   -0.10    0.10
  -5   7  -2   -0.10    0.30
   5   7   2    0.10    0.50
   5   7   2   -0.10    0.30
  -6  -7  -2    3.30    0.90
   6  -7   2    0.70    0.50
   6  -7   2    1.10    0.60
   6  -7   2    0.80    0.50
  -6  -7  -2    1.20    0.40
   6  -7   2    0.90    0.30
   6  -7   2    1.90    0.60
  -6  -7  -2    1.20    0.60
  -6   7  -2    1.10    0.50
   6   7   2    0.70    0.60
   6   7   2    1.10    0.50
   7  -7   2    3.40    0.80
  -7  -7  -2    3.20    0.60
   7  -7   2    2.70    0.70
   7  -7   2    2.30    0.70
  -7  -7  -2    3.30    0.80
   7  -7   2    2.40    0.50
  -7  -7  -2    3.40    1.50
   7  -7   2    2.80    0.70
   7   7   2    3.10    0.80
   7   7   2    3.30    0.60
  -7   7  -2    3.80    1.00
   7   7   2    3.30    0.70
   8  -7   2  186.28    9.00
   8  -7   2  206.48    9.00
  -8  -7  -2  178.88    8.70
  -8  -7  -2  192.38    9.40
   8  -7   2  198.38    9.10
   8  -7   2  194.38    9.10
  -8  -7  -2  208.48    9.20
  -8   7  -2  198.68    8.60
   8   7   2  192.28    8.60
   8   7   2  189.68    9.50
   8   7   2  207.08    9.00
   9  -7   2   14.10    1.70
  -9  -7  -2   21.20    1.60
  -9  -7  -2   18.00    2.20
   9  -7   2   18.20    1.90
  -9  -7  -2   20.00    2.00
   9  -7   2   17.80    2.00
   9  -7   2   18.20    1.50
   9  -7   2   19.20    2.00
   9   7   2   17.20    1.70
  -9   7  -2   14.90    1.50
   9   7   2   18.10    1.60
   9   7   2   16.50    2.20
 -10  -7  -2   97.69    4.70
  10  -7   2   89.59    5.00
 -10  -7  -2   85.79    5.30
  10  -7   2   88.49    4.90
  10  -7   2   94.79    4.60
  10  -7   2  102.39    5.20
  10  -7   2   95.59    5.00
 -10  -7  -2   95.49    5.20
  10   7   2  107.89    5.70
  10   7   2   86.89    5.50
  10   7   2   92.49    4.60
 -10   7  -2   79.59    4.40
  11  -7   2    2.40    0.80
  11  -7   2    1.60    0.60
 -11  -7  -2    0.80    0.90
  11  -7   2    1.00    0.80
 -11  -7  -2    1.10    0.50
 -11  -7  -2    1.70    0.80
  11   7   2    1.10    0.60
  11   7   2    1.50    0.80
  11   7   2    1.50    0.80
  12  -7   2   60.89    4.10
  12  -7   2   61.29    4.10
  12  -7   2   62.79    3.50
 -12  -7  -2   61.69    4.00
 -12  -7  -2   59.99    3.50
 -12  -7  -2   58.69    4.10
  12   7   2   67.99    4.00
  12   7   2   55.19    4.40
  12   7   2   58.29    3.50
  13  -7   2    3.80    1.10
 -13  -7  -2    3.20    0.90
  13  -7   2    2.20    0.90
 -13  -7  -2    4.90    1.10
 -13  -7  -2    3.70    1.60
  13  -7   2    2.20    0.70
  13   7   2    2.90    1.00
 -14  -7  -2   25.50    2.30
 -14  -7  -2   27.90    2.70
  14  -7   2   25.80    2.70
  14  -7   2   27.60    3.00
  14   7   2   22.50    2.70
  14  -8  -2   11.20    1.70
 -14  -8   2   15.40    2.20
 -14  -8   2   14.50    1.60
  14  -8  -2    8.90    1.50
  14   8  -2   11.40    1.50
 -14   8   2   15.00    1.70
  13  -8  -2   59.79    4.10
  13  -8  -2   48.30    3.40
 -13  -8   2   59.69    3.40
 -13  -8   2   51.59    4.00
  13  -8  -2   53.99    3.90
 -13   8   2   56.19    4.00
  13   8  -2   65.19    3.60
  13   8  -2   56.89    3.70
  13   8  -2   50.59    6.40
 -12  -8   2   94.49    5.10
  12  -8  -2   78.39    5.00
  12  -8  -2   83.89    4.50
  12  -8  -2   82.09    5.00
 -12  -8   2   87.79    5.20
  12   8  -2   78.29    5.70
 -12   8   2   90.39    4.60
  12   8  -2   90.89    4.70
  11  -8  -2   80.49    4.30
 -11  -8   2   87.19    4.20
  11  -8  -2   75.49    4.70
  11  -8  -2   75.39    4.70
 -11  -8   2   92.39    4.80
 -11  -8   2   82.79    5.00
  11   8  -2   82.79    4.30
 -11   8   2   81.69    4.30
  11   8  -2   75.69    5.40
  11   8  -2   83.19    4.30
 -10  -8   2  108.49    5.30
 -10  -8   2  106.39    6.10
  10  -8  -2  107.99    5.90
 -10  -8   2  125.19    6.00
  10  -8  -2  111.89    5.40
  10  -8  -2  109.19    5.90
 -10   8   2  111.99    5.50
  10   8  -2  107.29    6.60
  10   8  -2  114.69    5.40
  10   8  -2  112.69    5.40
   9  -8  -2    2.00    0.80
   9  -8  -2    1.00    0.70
   9  -8  -2    0.10    0.50
  -9  -8   2    1.70    0.70
   9  -8  -2    1.40    0.60
  -9  -8   2    1.90    0.50
   9  -8  -2    1.10    0.50
  -9  -8   2    1.80    0.90
   9   8  -2    2.00    0.50
  -9   8   2    1.00    0.60
   9   8  -2    1.10    0.80
   9   8  -2    2.10    0.60
   8  -8  -2  298.87   13.10
   8  -8  -2  302.67   13.40
   8  -8  -2  313.87   13.80
  -8  -8   2  283.47   13.10
   8  -8  -2  302.27   13.40
   8  -8  -2  319.97   13.70
  -8  -8   2  344.87   13.70
  -8  -8   2  301.27   14.30
  -8   8   2  300.87   13.30
   8   8  -2  309.57   13.00
   8   8  -2  317.77   13.50
   8   8  -2  313.07   13.10
   8   8  -2  317.67   13.60
   8   8  -2  290.47   14.30
   7  -8  -2    1.90    0.70
   7  -8  -2    2.10    0.70
  -7  -8   2    2.30    0.60
  -7  -8   2    2.60    0.90
   7  -8  -2    1.80    0.80
  -7  -8   2    2.00    0.70
   7  -8  -2    1.50    0.40
   7  -8  -2    1.50    0.60
   7   8  -2    2.00    0.60
  -7   8   2    1.20    0.60
   7   8  -2    2.20    0.60
   7   8  -2    1.60    0.60
  -7   8   2    1.20    0.60
   7   8  -2    1.30    0.40
   7   8  -2    0.60    0.70
  -6  -8   2    0.60    0.70
  -6  -8   2    0.20    0.50
   6  -8  -2    0.00    0.50
   6  -8  -2    0.10    0.50
   6  -8  -2    0.10    0.50
   6  -8  -2    0.70    0.50
   6  -8  -2    0.30    0.30
  -6  -8   2    0.40    0.30
  -6   8   2    0.10    0.50
   6   8  -2    0.30    0.30
   6   8  -2    0.70    0.50
   6   8  -2   -0.10    0.50
  -6   8   2    0.50    0.60
  -6   8   2    0.30    0.30
   6   8  -2    0.40    0.70
   6   8  -2    0.00    0.40
  -6   8   2    0.50    0.60
   5  -8  -2   -0.20    0.30
   5  -8  -2    0.30    0.40
  -5  -8   2    0.20    0.30
  -5  -8   2    0.20    0.50
   5  -8  -2    0.60    0.40
  -5  -8   2    0.30    0.50
   5   8  -2    0.10    0.30
  -5   8   2   -0.10    0.50
   5   8  -2    0.60    0.60
  -5   8   2   -0.20    0.30
  -5   8   2    0.00    0.40
  -5   8   2    0.40    0.30
  -5   8   2    0.20    0.50
   5   8  -2   -0.10    0.50
   5   8  -2   -0.10    0.50
   5   8  -2    0.20    0.40
  -4  -8   2    4.30    0.60
   4  -8  -2    3.90    0.70
  -4  -8   2    2.90    0.60
   4  -8  -2    3.80    0.60
   4  -8  -2    2.50    0.40
   4  -8  -2    3.00    0.70
  -4   8   2    3.30    0.70
   4   8  -2    2.90    0.60
   4   8  -2    3.20    0.70
  -4   8   2    3.00    0.70
   4   8  -2    4.00    0.50
   4   8  -2    3.50    0.40
  -4   8   2    2.50    0.40
   4   8  -2    2.60    0.70
  -4   8   2    3.10    0.60
  -4   8   2    2.80    0.70
  -3  -8   2   95.29    4.70
  -3  -8   2  115.39    5.00
   3  -8  -2  102.19    5.10
   3  -8  -2  102.79    4.50
   3  -8  -2  104.09    4.90
  -3  -8   2   90.09    4.60
   3   8  -2  101.89    4.40
  -3   8   2   98.09    4.90
   3   8  -2   96.99    5.30
  -3   8   2   97.69    4.60
   3   8  -2  107.49    4.70
  -3   8   2  116.69    5.00
   3   8  -2  101.29    5.10
  -3   8   2  103.59    5.20
   3   8  -2  103.89    5.10
  -3   8   2  104.79    5.20
   2  -8  -2    0.70    0.40
   2  -8  -2    0.80    0.40
  -2  -8   2    0.30    0.40
   2  -8  -2    0.60    0.20
  -2  -8   2    0.50    0.30
  -2  -8   2    1.00    0.40
  -2  -8   2    1.00    0.30
   2  -8  -2    0.50    0.40
   2   8  -2    0.40    0.50
  -2   8   2    0.60    0.40
  -2   8   2    0.50    0.40
  -2   8   2    1.00    0.40
   2   8  -2    0.60    0.30
  -2   8   2    1.10    0.50
   2   8  -2    0.50    0.50
  -2   8   2    0.40    0.50
   2   8  -2   -0.10    0.40
   2   8  -2    0.40    0.30
   1  -8  -2  105.39    5.50
  -1  -8   2  125.19    5.20
   1  -8  -2  125.09    5.50
  -1  -8   2  125.59    5.40
   1  -8  -2  123.89    5.50
   1  -8  -2  107.99    5.40
   1  -8  -2  121.99    5.60
  -1  -8   2  119.89    5.30
  -1   8   2  123.89    5.50
  -1   8   2  117.79    5.70
  -1   8   2  115.39    5.40
   1   8  -2  116.59    5.80
  -1   8   2  129.99    5.80
   1   8  -2  116.19    5.80
   1   8  -2  110.29    5.60
  -1   8   2  113.59    5.50
   1   8  -2  122.69    5.10
   0  -8   2   79.99    3.60
   0  -8   2   80.79    3.70
   0  -8  -2   78.99    3.90
   0  -8  -2   76.79    3.90
   0  -8  -2   90.09    4.00
   0  -8   2   75.69    3.30
   0  -8  -2   80.99    4.00
   0  -8   2   76.29    3.40
   0  -8   2   77.19    3.70
   0  -8  -2   82.69    4.00
   0   8   2   83.39    3.80
   0   8  -2   81.39    4.30
   0   8   2   81.79    4.20
   0   8   2   79.99    4.20
   0   8  -2   79.49    4.20
   0   8  -2   79.39    3.60
   0   8   2   82.79    4.00
   0   8   2   84.99    4.00
   1  -8   2   55.09    2.70
   1  -8   2   51.49    2.30
   1  -8   2   50.39    3.00
   1  -8   2   58.29    2.60
   1  -8   2   52.39    2.60
   1  -8   2   58.29    2.70
  -1  -8  -2   51.29    2.80
  -1  -8  -2   51.69    2.80
  -1  -8  -2   54.99    2.90
  -1  -8  -2   45.80    2.80
   1   8   2   56.79    3.10
  -1   8  -2   56.69    3.30
  -1   8  -2   54.89    3.20
  -1   8  -2   52.29    2.50
   1   8   2   52.49    3.10
   1   8   2   49.50    2.90
   1   8   2   58.09    2.70
   1   8   2   52.99    3.00
   2  -8   2   28.30    1.40
   2  -8   2   27.10    1.80
  -2  -8  -2   31.60    2.00
   2  -8   2   34.10    1.80
  -2  -8  -2   30.80    2.00
   2  -8   2   29.70    2.10
   2  -8   2   28.40    2.10
  -2  -8  -2   31.30    1.90
  -2  -8  -2   29.50    2.00
   2   8   2   29.30    1.70
   2   8   2   32.30    2.00
  -2   8  -2   25.70    2.20
  -2   8  -2   32.50    1.80
   2   8   2   29.50    2.20
   2   8   2   32.90    2.20
  -2   8  -2   30.50    2.30
   2   8   2   30.30    2.20
   2   8   2   28.30    1.70
   3  -8   2   35.00    2.30
  -3  -8  -2   38.50    2.00
   3  -8   2   32.70    1.70
  -3  -8  -2   32.60    2.10
   3  -8   2   32.50    2.10
   3  -8   2   34.60    2.00
   3  -8   2   35.60    2.40
  -3  -8  -2   34.60    2.30
  -3  -8  -2   34.00    2.30
  -3   8  -2   36.30    2.00
   3   8   2   34.30    1.90
  -3   8  -2   32.80    1.90
   3   8   2   33.50    2.40
   3   8   2   33.60    1.90
  -3   8  -2   34.50    2.40
  -3   8  -2   32.80    2.40
   4  -8   2    3.00    0.50
   4  -8   2    1.00    0.50
   4  -8   2    0.90    0.80
  -4  -8  -2    2.20    0.50
  -4  -8  -2    1.20    0.60
  -4  -8  -2    1.80    0.50
   4  -8   2    1.60    0.30
  -4  -8  -2    2.50    0.70
   4  -8   2    2.30    0.60
   4   8   2    1.70    0.70
  -4   8  -2    1.80    0.40
   4   8   2    2.40    0.50
  -4   8  -2    1.30    0.40
   4   8   2    2.70    0.60
   4   8   2    1.60    0.40
  -5  -8  -2   46.20    2.90
   5  -8   2   44.90    2.60
   5  -8   2   45.90    2.50
  -5  -8  -2   42.00    2.70
   5  -8   2   35.20    2.00
   5  -8   2   36.90    2.60
  -5  -8  -2   36.90    2.40
   5  -8   2   39.30    2.70
   5   8   2   38.30    2.40
   5   8   2   38.50    2.90
  -5   8  -2   41.70    2.50
   5   8   2   39.80    2.40
   5   8   2   39.90    2.30
   6  -8   2    0.20    0.50
   6  -8   2    0.20    0.30
   6  -8   2   -0.20    0.50
  -6  -8  -2    0.30    0.60
   6  -8   2    0.20    0.50
  -6  -8  -2    0.40    0.50
  -6  -8  -2    0.10    0.70
   6  -8   2   -0.10    0.50
  -6   8  -2   -0.30    0.20
   6   8   2    0.30    0.50
   6   8   2    0.50    0.50
   6   8   2    0.40    0.40
   6   8   2   -0.30    0.40
  -7  -8  -2   34.10    2.60
   7  -8   2   30.90    1.90
   7  -8   2   29.90    2.40
   7  -8   2   38.00    2.40
   7  -8   2   31.50    2.60
   7  -8   2   33.00    2.50
  -7  -8  -2   33.60    2.80
  -7  -8  -2   33.00    2.20
   7   8   2   33.30    2.00
   7   8   2   36.90    2.90
   7   8   2   32.60    2.20
  -8  -8  -2   41.70    3.40
   8  -8   2   44.50    3.00
   8  -8   2   41.30    3.00
  -8  -8  -2   44.60    2.70
   8  -8   2   46.80    3.10
  -8  -8  -2   49.10    3.20
   8  -8   2   46.10    2.50
   8  -8   2   44.00    2.90
   8   8   2   43.30    2.80
   8   8   2   45.90    2.60
   8   8   2   46.30    3.40
   9  -8   2   37.20    2.80
   9  -8   2   46.00    2.90
   9  -8   2   38.70    2.80
  -9  -8  -2   41.10    2.60
   9  -8   2   40.80    2.90
   9  -8   2   38.00    2.30
  -9  -8  -2   37.20    3.30
  -9  -8  -2   42.70    3.00
   9   8   2   38.90    3.30
   9   8   2   39.70    2.50
   9   8   2   41.20    2.70
  10  -8   2   64.69    4.10
  10  -8   2   71.19    3.70
  10  -8   2   64.59    4.10
 -10  -8  -2   71.99    4.70
  10  -8   2   73.19    4.20
  10  -8   2   75.39    4.30
 -10  -8  -2   78.19    4.40
  10   8   2   75.19    3.80
  10   8   2   63.69    4.70
  10   8   2   79.39    4.60
  11  -8   2   69.89    4.20
 -11  -8  -2   66.59    4.20
 -11  -8  -2   62.39    6.20
  11  -8   2   72.99    4.30
  11  -8   2   66.49    3.60
  11   8   2   63.39    3.70
  11   8   2   64.49    4.70
  11   8   2   65.59    3.90
  12  -8   2    1.00    0.60
 -12  -8  -2   -0.40    0.50
 -12  -8  -2   -0.70    1.00
  12  -8   2    0.70    0.70
 -12  -8  -2    0.60    0.70
  12   8   2    0.00    0.60
  12   8   2   -1.40    0.70
  13  -8   2   -0.50    1.00
 -13  -8  -2   -0.40    0.60
 -13  -8  -2   -0.90    0.60
 -13   8  -2   -1.00    0.50
  13   8   2   -1.40    0.70
  13  -9  -2    1.80    1.20
 -13  -9   2   -2.00    1.00
  13  -9  -2   -0.70    0.80
 -13  -9   2   -1.30    0.50
 -13  -9   2    0.00    0.70
  13   9  -2   -1.10    0.60
  13   9  -2   -0.40    0.50
 -12  -9   2   -1.70    0.70
 -12  -9   2   -0.60    0.60
  12  -9  -2    0.50    0.60
  12  -9  -2   -1.70    0.80
  12   9  -2   -0.40    0.60
  12   9  -2   -1.00    0.50
  12   9  -2   -0.30    0.60
 -11  -9   2   15.80    2.30
 -11  -9   2   22.00    1.80
  11  -9  -2   21.20    1.80
  11  -9  -2   22.60    2.50
  11  -9  -2   24.30    2.40
 -11  -9   2   24.80    2.30
  11   9  -2   18.30    2.60
  11   9  -2   22.20    2.10
  11   9  -2   22.70    2.50
  11   9  -2   22.10    2.10
 -10  -9   2    6.40    1.10
  10  -9  -2    4.90    0.70
  10  -9  -2    7.40    1.20
  10  -9  -2    5.50    1.10
 -10  -9   2    4.50    1.20
 -10  -9   2    4.40    0.70
  10   9  -2    7.30    0.90
  10   9  -2    4.90    1.20
  10   9  -2    4.70    0.90
  10   9  -2    4.30    0.80
   9  -9  -2    5.90    0.80
   9  -9  -2    4.00    0.80
   9  -9  -2    4.70    1.10
  -9  -9   2    6.10    1.20
  -9  -9   2    6.50    0.80
   9  -9  -2    4.40    0.90
   9  -9  -2    5.20    1.00
  -9   9   2    3.30    0.70
   9   9  -2    6.70    0.80
   9   9  -2    6.10    1.40
   9   9  -2    4.30    1.20
   9   9  -2    4.00    0.80
  -9   9   2    4.10    0.90
   8  -9  -2    1.50    0.70
  -8  -9   2    3.50    0.60
   8  -9  -2    3.60    0.90
   8  -9  -2    2.80    0.80
   8  -9  -2    2.70    0.70
   8  -9  -2    3.10    0.60
  -8  -9   2    2.80    0.90
  -8  -9   2    4.50    0.90
  -8   9   2    2.80    0.70
   8   9  -2    4.00    0.80
   8   9  -2    4.40    0.70
  -8   9   2    3.70    0.90
   8   9  -2    2.70    0.70
   8   9  -2    2.40    1.00
   7  -9  -2   42.80    2.50
  -7  -9   2   49.99    3.00
  -7  -9   2   44.10    2.50
  -7  -9   2   47.40    3.10
   7  -9  -2   49.80    3.20
   7  -9  -2   48.70    3.00
  -7   9   2   44.30    3.00
   7   9  -2   42.80    3.00
  -7   9   2   40.80    2.70
   7   9  -2   44.00    2.40
   7   9  -2   38.70    3.40
   7   9  -2   43.70    2.90
   6  -9  -2   13.50    1.70
   6  -9  -2   12.30    1.40
   6  -9  -2   12.80    1.20
  -6  -9   2   14.00    1.70
  -6  -9   2   14.10    1.20
  -6   9   2   11.60    1.60
   6   9  -2   14.60    1.20
   6   9  -2   16.20    1.80
  -6   9   2   15.20    1.70
  -6   9   2   12.00    1.50
   6   9  -2   14.00    2.00
   5  -9  -2  340.57   14.00
  -5  -9   2  334.87   13.70
   5  -9  -2  323.97   13.90
   5  -9  -2  312.57   13.50
  -5  -9   2  337.77   14.00
   5  -9  -2  314.77   14.20
   5   9  -2  326.77   14.20
  -5   9   2  330.37   14.00
  -5   9   2  308.47   13.90
   5   9  -2  315.47   13.40
  -5   9   2  326.17   14.20
   5   9  -2  303.27   14.20
   5   9  -2  311.67   14.60
  -5   9   2  323.07   14.20
   4  -9  -2    6.20    0.80
  -4  -9   2    4.80    0.60
   4  -9  -2    5.50    0.90
  -4  -9   2    4.10    0.70
   4  -9  -2    6.10    0.80
  -4  -9   2    5.10    0.80
   4  -9  -2    5.70    1.00
   4   9  -2    4.30    0.90
   4   9  -2    3.50    0.80
  -4   9   2    4.60    0.90
  -4   9   2    3.60    0.80
  -4   9   2    4.90    0.90
  -4   9   2    3.70    0.90
   4   9  -2    3.60    0.70
  -3  -9   2   81.59    4.40
   3  -9  -2   94.69    4.60
  -3  -9   2   97.29    4.30
   3  -9  -2   94.69    4.60
   3  -9  -2   90.79    4.80
  -3  -9   2   95.99    4.40
   3   9  -2   98.39    5.00
   3   9  -2   92.59    4.90
  -3   9   2   98.49    4.60
  -3   9   2   87.29    4.60
  -3   9   2   94.09    4.90
  -3   9   2  101.19    5.00
   3   9  -2   94.49    4.10
   3   9  -2   86.19    5.00
   2  -9  -2   42.80    1.90
   2  -9  -2   43.60    2.50
   2  -9  -2   47.50    2.60
  -2  -9   2   41.00    2.20
   2  -9  -2   36.60    2.60
  -2  -9   2   41.50    2.30
  -2  -9   2   41.10    2.30
   2   9  -2   42.50    2.90
  -2   9   2   47.30    2.50
  -2   9   2   43.40    2.80
   2   9  -2   46.80    2.90
   2   9  -2   38.60    2.70
  -2   9   2   47.10    2.90
  -2   9   2   42.90    2.60
   1  -9  -2   31.40    2.00
  -1  -9   2   25.30    1.60
  -1  -9   2   28.40    1.80
   1  -9  -2   27.60    2.10
  -1  -9   2   27.10    1.60
   1  -9  -2   26.50    1.80
  -1  -9   2   30.50    1.80
   1   9  -2   26.90    2.30
  -1   9   2   27.60    2.20
   1   9  -2   24.40    1.40
   1   9  -2   28.30    2.30
  -1   9   2   27.20    1.80
  -1   9   2   27.00    2.20
  -1   9   2   29.10    2.00
  -1   9   2   27.20    1.90
   1   9  -2   24.80    2.00
   0  -9  -2  107.99    5.30
   0  -9  -2  117.29    5.50
   0  -9   2  111.49    5.10
   0  -9   2  116.69    5.20
   0  -9  -2  122.29    5.40
   0  -9  -2   99.39    5.30
   0   9   2  115.89    5.20
   0   9   2  115.89    5.50
   0   9  -2  114.79    5.80
   0   9  -2  112.39    4.90
   0   9   2  114.29    5.70
   0   9  -2  115.49    5.80
   0   9   2  113.19    5.70
   1  -9   2   22.40    1.60
  -1  -9  -2   21.80    1.70
  -1  -9  -2   25.50    1.80
   1  -9   2   23.50    1.30
   1  -9   2   22.00    1.50
  -1  -9  -2   22.20    1.80
   1  -9   2   26.80    1.50
  -1  -9  -2   22.80    1.80
   1  -9   2   24.20    1.50
   1  -9   2   22.70    1.10
   1   9   2   26.80    1.60
  -1   9  -2   22.90    2.10
  -1   9  -2   21.30    2.10
   1   9   2   25.60    1.90
   1   9   2   24.70    2.10
  -1   9  -2   21.20    1.40
   1   9   2   20.60    2.00
   1   9   2   23.80    1.80
  -2  -9  -2  100.59    4.90
   2  -9   2   93.09    4.20
   2  -9   2  102.99    5.10
   2  -9   2  105.29    4.50
  -2  -9  -2  108.39    4.90
   2  -9   2   93.39    4.50
  -2  -9  -2   99.09    4.70
   2  -9   2   85.69    4.60
   2  -9   2  103.29    5.00
  -2  -9  -2   97.69    4.80
  -2   9  -2   93.79    5.10
  -2   9  -2   94.59    4.40
  -2   9  -2   99.49    5.20
   2   9   2   99.09    5.10
   2   9   2   95.39    5.00
   2   9   2  100.09    4.50
   2   9   2   92.69    5.00
   3  -9   2    0.40    0.40
   3  -9   2    0.60    0.50
   3  -9   2   -0.40    0.60
  -3  -9  -2    1.00    0.40
   3  -9   2    0.90    0.20
  -3  -9  -2    0.50    0.50
  -3  -9  -2    0.30    0.50
  -3  -9  -2    1.30    0.60
   3  -9   2    0.70    0.40
  -3   9  -2    1.00    0.60
  -3   9  -2    0.90    0.70
   3   9   2    0.70    0.50
   3   9   2    1.20    0.50
   3   9   2    0.40    0.40
   3   9   2    0.40    0.50
  -3   9  -2    0.40    0.40
   3   9   2    1.30    0.80
   3   9   2    0.30    0.60
  -4  -9  -2    7.90    1.20
   4  -9   2    7.10    0.70
  -4  -9  -2    6.30    0.90
  -4  -9  -2    8.50    1.40
   4  -9   2    6.20    0.90
   4  -9   2    5.90    1.00
   4  -9   2    5.50    0.90
  -4  -9  -2    8.20    1.10
   4   9   2    4.60    0.90
   4   9   2    5.20    0.90
  -4   9  -2    5.00    0.70
  -4   9  -2    5.30    1.00
   4   9   2    7.60    1.00
   5  -9   2  136.29    6.70
  -5  -9  -2  128.69    7.60
  -5  -9  -2  124.09    7.20
  -5  -9  -2  153.28    7.00
   5  -9   2  147.19    6.60
   5  -9   2  141.19    6.20
   5  -9   2  139.49    6.90
   5  -9   2  151.98    7.00
  -5  -9  -2  141.89    6.50
   5   9   2  135.59    6.60
   5   9   2  147.09    6.30
   5   9   2  138.09    7.20
   5   9   2  143.19    6.40
  -5   9  -2  160.28    7.90
   6  -9   2   40.10    2.70
  -6  -9  -2   37.00    3.00
  -6  -9  -2   43.40    2.90
   6  -9   2   39.70    2.80
   6  -9   2   38.50    2.20
   6  -9   2   40.40    2.80
  -6  -9  -2   39.40    2.40
  -6  -9  -2   43.20    2.60
   6   9   2   41.20    2.40
   6   9   2   42.50    2.60
  -6   9  -2   41.10    2.60
   6   9   2   38.20    2.30
   6   9   2   40.50    3.20
   7  -9   2   59.79    3.60
  -7  -9  -2   70.59    3.60
   7  -9   2   70.59    4.00
   7  -9   2   57.49    3.70
  -7  -9  -2   57.09    4.00
   7  -9   2   69.19    4.00
  -7  -9  -2   74.99    4.10
   7  -9   2   66.09    3.20
  -7   9  -2   60.49    3.70
   7   9   2   59.99    3.60
   7   9   2   67.99    3.40
   7   9   2   68.09    3.50
   7   9   2   63.39    4.30
   8  -9   2    1.50    0.60
  -8  -9  -2    1.90    0.60
   8  -9   2    0.80    0.60
   8  -9   2    1.00    0.50
   8  -9   2    0.90    0.50
  -8  -9  -2    0.30    0.90
  -8  -9  -2    0.60    0.60
   8   9   2    0.10    0.50
   8   9   2   -0.50    0.50
   8   9   2    0.40    0.80
   8   9   2    1.30    0.50
   9  -9   2    1.50    0.70
   9  -9   2    1.90    0.70
   9  -9   2    2.10    0.70
   9  -9   2    0.60    0.70
  -9  -9  -2    1.30    0.70
  -9  -9  -2    1.10    0.90
   9  -9   2    0.80    0.50
  -9  -9  -2    2.00    0.70
   9   9   2    1.10    0.60
   9   9   2    2.40    0.70
   9   9   2    1.30    0.80
  10  -9   2   49.00    3.40
 -10  -9  -2   50.09    4.00
 -10  -9  -2   52.49    3.50
  10  -9   2   44.60    3.30
  10  -9   2   51.49    2.90
  10  -9   2   51.69    3.40
 -10  -9  -2   55.99    3.20
  10  -9   2   53.19    3.50
  10   9   2   50.79    3.50
  10   9   2   53.29    3.00
  10   9   2   49.50    4.00
 -11  -9  -2    0.10    0.60
 -11  -9  -2    0.40    0.60
 -11  -9  -2   -0.90    0.90
  11  -9   2    0.20    0.80
  11  -9   2   -0.90    0.70
  11   9   2   -0.10    0.60
  11   9   2    0.10    0.70
  11   9   2   -0.60    0.70
  12  -9   2    5.70    1.00
 -12  -9  -2    6.90    1.30
  12  -9   2    6.70    1.40
  12  -9   2    3.60    0.80
 -12  -9  -2    5.60    0.90
  12   9   2    5.00    1.10
 -12 -10   2    5.80    1.60
 -12 -10   2    6.70    1.00
  12 -10  -2    3.30    1.20
  12 -10  -2    7.30    1.40
 -12 -10   2    6.80    1.20
  12  10  -2    5.40    1.00
  12  10  -2    5.10    1.10
  11 -10  -2   31.60    2.60
  11 -10  -2   27.20    2.60
 -11 -10   2   29.90    2.20
  11 -10  -2   24.80    2.20
  11  10  -2   30.80    2.60
  11  10  -2   23.40    3.10
  11  10  -2   30.20    2.20
  11  10  -2   31.50    2.50
 -11  10   2   23.80    2.50
  10 -10  -2    2.10    0.60
 -10 -10   2    1.30    0.50
 -10 -10   2    2.40    0.80
  10 -10  -2    3.10    1.00
  10 -10  -2    1.00    0.80
  10  10  -2    1.30    0.70
 -10  10   2    1.60    0.80
  10  10  -2    0.10    0.80
  10  10  -2    1.70    0.70
  -9 -10   2   15.20    1.50
   9 -10  -2   16.20    2.00
   9 -10  -2   13.30    1.50
   9 -10  -2   16.00    2.00
  -9 -10   2   18.50    2.30
  -9 -10   2   18.40    2.00
   9  10  -2   14.10    2.30
  -9  10   2   16.90    1.90
   9  10  -2   17.80    2.00
   9  10  -2   15.80    1.90
   9  10  -2   18.50    1.50
  -8 -10   2   16.00    1.80
  -8 -10   2   13.40    1.30
   8 -10  -2   13.00    1.70
   8 -10  -2   13.00    1.40
   8 -10  -2   10.40    1.50
   8  10  -2   15.30    1.20
  -8  10   2   12.90    1.70
   8  10  -2   11.10    2.10
   8  10  -2   14.50    1.90
   7 -10  -2    1.50    0.70
  -7 -10   2    1.40    0.50
   7 -10  -2    1.20    0.50
  -7 -10   2    0.70    0.60
  -7 -10   2    1.80    0.90
   7 -10  -2    1.40    0.60
  -7  10   2    0.60    0.60
   7  10  -2    0.70    0.70
   7  10  -2    1.10    0.60
   7  10  -2    0.50    0.50
  -7  10   2    0.00    0.30
   7  10  -2    0.40    0.60
   6 -10  -2  117.49    5.60
  -6 -10   2  110.69    5.30
  -6 -10   2  101.79    5.60
   6 -10  -2  108.89    5.60
   6 -10  -2  110.89    5.80
   6 -10  -2  111.09    5.10
   6  10  -2  114.69    5.90
  -6  10   2  107.29    5.60
   6  10  -2  114.59    5.10
  -6  10   2  111.99    7.40
  -6  10   2  114.39    5.90
   6  10  -2  110.79    6.30
   6  10  -2  115.09    5.90
   5 -10  -2    2.10    0.80
  -5 -10   2    2.20    0.70
   5 -10  -2    1.60    0.70
   5 -10  -2    2.10    0.60
   5 -10  -2    1.90    0.40
  -5 -10   2    1.60    0.70
  -5 -10   2    1.40    0.40
   5  10  -2    1.60    0.40
  -5  10   2    2.50    0.90
   5  10  -2    1.20    0.70
  -5  10   2    1.10    0.50
   5  10  -2    1.10    0.60
  -5  10   2    1.60    0.70
   4 -10  -2   36.80    2.40
  -4 -10   2   35.00    2.20
  -4 -10   2   36.40    2.10
   4 -10  -2   39.00    2.40
   4 -10  -2   37.10    2.60
  -4 -10   2   33.80    2.40
   4 -10  -2   38.10    1.90
  -4 -10   2   42.10    2.60
   4  10  -2   35.40    2.70
  -4  10   2   41.60    2.80
   4  10  -2   36.20    2.80
  -4  10   2   33.60    2.40
   4  10  -2   30.90    2.80
  -4  10   2   36.80    2.80
   3 -10  -2   92.69    4.60
  -3 -10   2  103.49    4.70
  -3 -10   2   96.89    4.50
   3 -10  -2   87.09    4.50
  -3 -10   2   87.39    4.40
  -3 -10   2   90.79    4.30
   3 -10  -2   98.89    4.90
   3 -10  -2   89.69    4.00
  -3  10   2   94.79    4.50
   3  10  -2   80.99    5.00
   3  10  -2   90.89    5.00
   3  10  -2   93.79    5.00
  -3  10   2   91.29    5.00
   3  10  -2   89.39    4.10
  -3  10   2   86.29    5.00
  -2 -10   2  128.39    6.00
  -2 -10   2  145.79    6.20
   2 -10  -2  123.79    6.20
   2 -10  -2  128.09    6.30
   2 -10  -2  139.69    6.60
  -2 -10   2  134.89    6.20
   2  10  -2  132.09    5.80
   2  10  -2  134.39    6.70
   2  10  -2  135.99    6.80
  -2  10   2  133.79    6.70
  -2  10   2  143.39    6.80
  -2  10   2  141.39    6.20
   1 -10  -2  224.38    9.20
   1 -10  -2  191.48    8.90
  -1 -10   2  204.88    8.80
  -1 -10   2  199.28    8.80
   1 -10  -2  195.88    8.80
   1  10  -2  199.48    8.40
  -1  10   2  199.38    9.40
   1  10  -2  193.28    9.40
   1  10  -2  200.18    9.50
  -1  10   2  204.28    9.40
  -1  10   2  196.08    8.80
   0 -10   2  316.57   12.50
   0 -10  -2  318.47   12.90
   0 -10   2  280.17   12.40
   0 -10   2  296.67   12.50
   0 -10  -2  265.27   12.60
   0 -10  -2  317.37   12.80
   0 -10  -2  260.37   12.60
   0  10  -2  289.07   13.10
   0  10   2  280.77   13.00
   0  10   2  292.47   13.10
   0  10   2  291.27   12.40
   0  10  -2  304.57   13.20
   0  10  -2  290.17   12.10
   1 -10   2   88.69    4.00
  -1 -10  -2   79.69    4.30
   1 -10   2   81.69    3.80
  -1 -10  -2   84.99    4.30
  -1 -10  -2   75.79    4.20
  -1 -10  -2   81.49    4.30
   1 -10   2   84.29    4.10
   1 -10   2   84.29    3.90
   1 -10   2   86.79    3.60
   1  10   2   86.79    4.70
  -1  10  -2   79.89    4.60
   1  10   2   78.79    3.90
   1  10   2   83.69    4.60
  -1  10  -2   81.09    4.70
  -1  10  -2   78.89    3.70
   1  10   2   77.99    4.40
   2 -10   2    2.10    0.30
  -2 -10  -2    1.10    0.60
   2 -10   2    1.60    0.40
   2 -10   2    1.80    0.50
  -2 -10  -2    1.40    0.60
  -2 -10  -2    1.80    0.70
   2 -10   2    1.80    0.50
  -2 -10  -2    0.90    0.50
   2  10   2    1.40    0.50
  -2  10  -2    3.00    0.80
  -2  10  -2    1.70    0.70
   2  10   2    1.40    0.60
  -2  10  -2    1.40    0.40
   2  10   2    0.60    0.60
   2  10   2    1.10    0.70
  -3 -10  -2  119.79    6.00
  -3 -10  -2  112.39    6.70
  -3 -10  -2  118.29    5.70
   3 -10   2  121.09    5.80
  -3 -10  -2  117.29    5.90
   3 -10   2  122.49    5.50
   3 -10   2  124.79    5.60
   3 -10   2  123.29    5.20
  -3  10  -2  124.59    5.50
   3  10   2  118.99    6.10
  -3  10  -2  126.89    6.30
   3  10   2  106.49    7.00
   3  10   2  121.49    6.20
   3  10   2  114.49    5.30
  -3  10  -2  107.69    7.60
   4 -10   2   47.10    3.10
  -4 -10  -2   44.20    2.80
   4 -10   2   48.50    2.90
   4 -10   2   47.60    2.70
  -4 -10  -2   46.30    2.80
   4 -10   2   46.90    2.30
  -4 -10  -2   49.20    3.10
   4  10   2   48.70    3.20
   4  10   2   50.69    3.20
   4  10   2   46.00    2.50
  -4  10  -2   49.30    3.30
   4  10   2   47.20    3.30
  -4  10  -2   41.10    2.80
  -5 -10  -2    0.10    0.60
   5 -10   2   -0.40    0.60
   5 -10   2    0.80    0.50
   5 -10   2   -0.20    0.60
  -5 -10  -2    0.70    0.60
  -5 -10  -2   -0.20    0.40
  -5 -10  -2    0.20    0.60
   5 -10   2    0.40    0.30
   5 -10   2    0.30    0.50
   5  10   2   -0.60    0.50
   5  10   2    1.20    0.80
  -5  10  -2   -1.00    0.40
   5  10   2   -0.10    0.20
   5  10   2   -0.20    0.40
  -5  10  -2   -0.50    0.20
   5  10   2    0.10    0.40
   5  10   2    0.50    0.70
   6 -10   2   58.39    4.10
  -6 -10  -2   58.39    3.20
   6 -10   2   53.59    3.30
   6 -10   2   52.99    3.40
  -6 -10  -2   55.49    3.70
   6 -10   2   56.29    3.40
  -6 -10  -2   52.29    3.00
  -6 -10  -2   50.79    3.40
   6 -10   2   51.49    2.70
   6  10   2   49.70    2.80
   6  10   2   46.50    3.60
   6  10   2   54.49    3.50
  -6  10  -2   48.70    3.00
   7 -10   2    5.40    0.70
   7 -10   2    3.80    0.90
  -7 -10  -2    5.00    0.80
   7 -10   2    5.00    0.90
  -7 -10  -2    6.30    1.30
   7 -10   2    6.40    0.90
  -7 -10  -2    5.00    1.00
   7 -10   2    5.40    1.00
  -7  10  -2    4.10    0.90
   7  10   2    5.50    0.70
   7  10   2    5.00    1.20
   7  10   2    3.90    0.70
  -8 -10  -2   40.00    2.90
   8 -10   2   32.40    2.70
  -8 -10  -2   37.40    3.20
   8 -10   2   37.00    2.70
   8 -10   2   33.10    2.60
  -8 -10  -2   34.60    2.40
   8 -10   2   37.60    2.20
  -8 -10  -2   34.50    2.50
   8 -10   2   40.00    2.60
  -8  10  -2   34.50    2.50
   8  10   2   32.70    2.20
   8  10   2   34.20    3.10
   8  10   2   35.60    2.30
   9 -10   2   18.10    1.50
  -9 -10  -2   21.00    2.20
   9 -10   2   17.10    2.10
   9 -10   2   17.80    1.90
   9 -10   2   19.10    2.00
   9 -10   2   19.30    2.10
  -9 -10  -2   18.10    1.80
   9  10   2   20.10    2.50
   9  10   2   19.40    1.70
  -9  10  -2   18.40    2.00
   9  10   2   20.00    1.80
  10 -10   2   27.90    2.10
  10 -10   2   26.90    2.50
  10 -10   2   28.30    2.60
  10 -10   2   34.60    2.60
  10 -10   2   30.00    2.60
 -10 -10  -2   21.60    3.00
 -10 -10  -2   25.50    2.20
 -10 -10  -2   33.20    2.80
  10  10   2   25.60    3.00
  10  10   2   28.40    2.20
 -11 -10  -2    2.20    0.90
 -11 -10  -2    4.40    2.00
  11 -10   2    2.00    0.80
  11 -10   2    0.60    0.70
  11 -10   2    1.60    0.90
 -11 -10  -2    2.10    0.80
  11  10   2    1.50    0.80
  11 -11  -2   37.00    3.10
  11 -11  -2   36.20    2.60
  11 -11  -2   33.90    3.50
 -11 -11   2   36.70    2.60
 -11 -11   2   28.90    3.10
 -11 -11   2   42.50    3.20
  11  11  -2   36.00    3.00
  11  11  -2   32.40    3.00
 -10 -11   2    1.80    0.60
  10 -11  -2    2.10    0.90
 -10 -11   2    3.00    0.90
  10 -11  -2    1.40    0.90
  10 -11  -2    2.20    0.70
  10  11  -2    1.90    0.90
  10  11  -2    3.80    0.80
  10  11  -2    2.60    1.10
  10  11  -2    0.90    0.80
   9 -11  -2   27.50    2.30
   9 -11  -2   20.80    1.80
  -9 -11   2   23.10    1.90
  -9 -11   2   20.40    2.60
   9 -11  -2   27.10    2.30
   9  11  -2   28.00    2.60
   9  11  -2   24.20    2.40
   9  11  -2   22.10    2.70
   9  11  -2   21.80    2.70
  -9  11   2   18.80    2.10
  -8 -11   2    0.50    0.60
  -8 -11   2   -0.30    0.40
   8 -11  -2   -0.70    0.60
   8 -11  -2    0.10    0.60
  -8 -11   2    0.50    0.80
   8 -11  -2   -0.60    0.60
   8  11  -2   -0.20    0.60
   8  11  -2   -0.70    0.30
   8  11  -2    0.10    0.50
  -8  11   2   -1.30    0.60
   8  11  -2    0.00    0.70
   7 -11  -2    4.30    0.60
  -7 -11   2    4.00    1.10
   7 -11  -2    5.60    0.90
  -7 -11   2    4.40    0.80
  -7 -11   2    5.90    1.00
   7 -11  -2    3.90    0.80
   7 -11  -2    5.20    1.10
   7  11  -2    5.20    1.00
  -7  11   2    3.50    0.80
   7  11  -2    5.20    0.70
   7  11  -2    4.20    0.80
   7  11  -2    3.10    1.00
  -6 -11   2    0.00    0.60
   6 -11  -2    0.60    0.60
  -6 -11   2   -0.10    0.40
   6 -11  -2    1.20    0.40
   6 -11  -2   -0.20    0.50
   6 -11  -2    0.90    0.60
  -6 -11   2   -0.30    0.60
  -6  11   2    0.10    0.20
   6  11  -2    1.00    0.80
  -6  11   2    0.70    0.60
   6  11  -2   -0.10    0.50
   6  11  -2    0.60    0.70
   6  11  -2    0.40    0.50
  -6  11   2    1.10    0.70
   5 -11  -2    2.10    0.70
  -5 -11   2    4.30    0.90
  -5 -11   2    3.20    0.60
   5 -11  -2    2.40    0.40
   5 -11  -2    3.00    0.70
  -5 -11   2    3.10    0.70
  -5 -11   2    2.40    0.60
  -5  11   2    1.30    0.80
   5  11  -2    1.30    0.70
  -5  11   2    4.10    0.80
  -5  11   2    1.30    0.80
   5  11  -2    3.30    1.00
   5  11  -2    2.50    1.00
   5  11  -2    2.80    0.60
   4 -11  -2    4.90    0.80
   4 -11  -2    4.10    0.90
   4 -11  -2    4.90    0.80
   4 -11  -2    3.70    0.40
  -4 -11   2    4.10    0.90
  -4 -11   2    4.60    0.70
  -4 -11   2    4.50    0.70
  -4 -11   2    4.70    0.90
   4  11  -2    4.60    1.00
   4  11  -2    2.50    0.80
   4  11  -2    3.40    0.80
  -4  11   2    3.30    0.70
  -4  11   2    4.30    1.10
   4  11  -2    4.20    0.50
  -4  11   2    3.90    1.00
   3 -11  -2    4.50    0.90
   3 -11  -2    3.60    0.70
  -3 -11   2    2.40    0.70
  -3 -11   2    4.10    0.80
  -3 -11   2    2.60    0.60
  -3 -11   2    3.10    0.60
  -3  11   2    2.00    0.80
   3  11  -2    2.50    0.40
   3  11  -2    1.70    0.80
  -3  11   2    1.30    0.80
   3  11  -2    2.40    0.90
   2 -11  -2    1.70    0.60
  -2 -11   2    1.30    0.40
  -2 -11   2    0.90    0.50
  -2 -11   2    2.00    0.60
   2 -11  -2    3.40    0.80
  -2 -11   2    1.40    0.60
   2 -11  -2    1.90    0.50
   2  11  -2    1.80    0.70
   2  11  -2    2.20    0.80
  -2  11   2    2.30    0.90
  -2  11   2    1.80    0.60
  -2  11   2    2.00    0.80
   2  11  -2    1.70    0.70
   1 -11  -2   91.19    4.90
   1 -11  -2   97.29    4.80
  -1 -11   2   89.49    4.60
  -1 -11   2  103.99    4.70
  -1 -11   2   94.39    4.60
  -1  11   2   93.79    4.50
  -1  11   2   96.79    5.30
   1  11  -2   96.69    5.30
   1  11  -2   96.79    5.30
  -1  11   2   99.29    5.30
   1  11  -2   89.19    4.20
   0 -11   2    0.20    0.40
   0 -11  -2    0.80    0.60
   0 -11   2    0.00    0.40
   0 -11   2    0.60    0.40
   0 -11  -2    0.30    0.50
   0 -11  -2    0.10    0.40
   0  11  -2    0.10    0.60
   0  11   2   -0.30    0.60
   0  11   2   -0.50    0.40
   0  11   2    0.30    0.50
   0  11   2   -0.50    0.20
   0  11  -2    0.10    0.30
   0  11  -2   -0.70    0.50
  -1 -11  -2  127.89    6.50
   1 -11   2  144.89    6.40
  -1 -11  -2  124.39    6.40
   1 -11   2  139.49    6.20
  -1 -11  -2  126.09    6.40
   1 -11   2  129.89    6.10
  -1 -11  -2  143.29    6.60
   1  11   2  136.29    6.90
  -1  11  -2  140.09    7.00
   1  11   2  142.49    7.00
  -1  11  -2  130.59    6.90
   1  11   2  133.09    6.00
  -2 -11  -2    1.50    0.60
   2 -11   2    1.90    0.50
  -2 -11  -2    2.80    0.70
   2 -11   2    2.30    0.50
   2 -11   2    1.90    0.60
  -2 -11  -2    1.70    0.60
   2 -11   2    1.90    0.30
  -2 -11  -2    2.10    0.90
   2  11   2    1.00    0.70
   2  11   2    1.10    0.50
   2  11   2    2.00    0.90
  -2  11  -2    2.20    0.80
  -2  11  -2    0.70    0.70
   3 -11   2   49.90    2.70
  -3 -11  -2   50.69    2.90
  -3 -11  -2   44.80    3.10
   3 -11   2   52.29    2.80
   3 -11   2   49.90    3.00
   3 -11   2   46.90    2.30
  -3 -11  -2   54.49    3.10
  -3 -11  -2   45.30    3.10
   3  11   2   49.10    3.40
   3  11   2   47.20    2.60
   3  11   2   47.00    3.30
  -3  11  -2   49.60    2.60
  -3  11  -2   44.60    3.40
  -3  11  -2   45.50    3.30
   3  11   2   49.30    3.40
   4 -11   2   10.60    0.90
  -4 -11  -2    8.80    1.30
   4 -11   2   11.80    1.30
   4 -11   2   12.90    1.20
  -4 -11  -2    8.40    1.60
   4 -11   2   11.40    1.40
  -4 -11  -2   10.50    1.70
  -4 -11  -2   10.30    1.40
   4  11   2    8.20    1.30
   4  11   2    9.50    1.10
   4  11   2   13.50    1.90
   4  11   2   11.40    1.90
  -4  11  -2   10.20    1.20
  -5 -11  -2    0.90    0.60
  -5 -11  -2    0.50    0.50
   5 -11   2    0.20    0.30
   5 -11   2   -0.60    0.40
  -5 -11  -2   -0.30    0.50
   5 -11   2    0.00    0.60
  -5 -11  -2   -0.50    0.60
   5 -11   2    0.20    0.50
   5 -11   2   -0.30    0.50
   5  11   2   -0.30    0.60
   5  11   2   -0.40    0.70
   5  11   2    0.70    0.70
   5  11   2   -0.20    0.50
   5  11   2   -0.40    0.20
  -5  11  -2   -0.90    0.50
   6 -11   2   72.39    3.50
   6 -11   2   75.79    4.30
  -6 -11  -2   71.29    4.00
  -6 -11  -2   71.79    4.50
   6 -11   2   70.79    4.30
   6 -11   2   64.79    4.20
  -6 -11  -2   78.49    4.50
  -6 -11  -2   70.79    3.90
   6 -11   2   77.49    4.20
   6  11   2   74.89    4.50
   6  11   2   70.89    3.60
  -6  11  -2   70.79    3.90
   6  11   2   82.39    4.50
   6  11   2   68.79    4.70
  -7 -11  -2    4.80    1.20
   7 -11   2    7.10    1.20
  -7 -11  -2    6.60    0.90
  -7 -11  -2    5.90    1.00
   7 -11   2    6.20    0.90
   7 -11   2    6.60    0.90
   7  11   2    6.10    0.80
   7  11   2    4.50    1.10
   7  11   2    4.20    0.90
   7  11   2    3.80    1.00
  -7  11  -2    5.00    0.90
   8 -11   2   26.90    2.50
  -8 -11  -2   28.00    2.80
   8 -11   2   21.90    2.30
  -8 -11  -2   27.00    2.20
   8 -11   2   28.50    2.30
   8 -11   2   30.60    2.50
  -8 -11  -2   25.40    2.20
   8 -11   2   27.00    1.90
  -8 -11  -2   29.50    2.60
   8  11   2   26.20    2.60
   8  11   2   29.40    2.70
   8  11   2   26.90    2.90
   8  11   2   30.30    2.00
  -8  11  -2   28.90    2.30
  -9 -11  -2   21.30    2.30
   9 -11   2   15.40    1.90
  -9 -11  -2   20.80    1.80
  -9 -11  -2   13.80    2.10
  -9 -11  -2   20.40    2.00
   9 -11   2   15.90    2.00
   9 -11   2   17.10    2.00
   9 -11   2   20.80    2.20
   9 -11   2   17.10    1.60
   9  11   2   13.90    2.50
   9  11   2   18.60    1.70
   9  11   2   15.70    2.20
  10 -11   2    8.40    1.70
 -10 -11  -2    6.60    1.70
  10 -11   2    8.90    1.20
 -10  11  -2    8.90    1.40
 -10 -12   2    4.40    1.60
  10 -12  -2    5.80    1.30
  10 -12  -2    4.60    0.90
 -10 -12   2    7.10    1.00
 -10 -12   2    6.40    1.20
  10 -12  -2    8.00    1.50
  10  12  -2    5.20    1.20
  10  12  -2    5.90    1.30
  -9 -12   2   35.60    2.90
  -9 -12   2   28.70    2.30
   9 -12  -2   27.90    2.20
   9 -12  -2   30.60    2.70
   9 -12  -2   30.50    2.60
   9 -12  -2   34.90    2.60
  -9 -12   2   27.70    3.00
   9  12  -2   26.00    3.30
  -9  12   2   26.60    2.60
   9  12  -2   34.60    2.90
   9  12  -2   30.60    2.90
   9  12  -2   31.40    2.10
   8 -12  -2   52.59    3.50
  -8 -12   2   54.79    3.20
  -8 -12   2   55.39    3.30
  -8 -12   2   49.30    3.80
  -8 -12   2   58.89    3.70
   8 -12  -2   55.09    3.60
   8 -12  -2   53.99    3.80
   8  12  -2   57.09    4.40
   8  12  -2   58.89    3.90
  -8  12   2   51.69    3.40
   8  12  -2   55.69    3.90
  -7 -12   2   33.10    2.40
   7 -12  -2   40.30    2.80
   7 -12  -2   36.10    3.00
  -7 -12   2   38.90    2.50
   7 -12  -2   40.40    2.30
   7 -12  -2   35.90    2.70
   7  12  -2   35.00    3.40
   7  12  -2   41.90    3.20
  -7  12   2   31.60    2.90
   7  12  -2   38.80    3.20
   7  12  -2   39.70    2.30
   6 -12  -2    6.00    1.00
  -6 -12   2    6.90    0.90
   6 -12  -2    7.30    1.30
   6 -12  -2    7.70    1.00
   6 -12  -2    4.50    0.70
  -6 -12   2    5.60    0.90
  -6 -12   2    5.80    1.10
   6  12  -2    5.90    1.10
  -6  12   2    5.70    1.20
   6  12  -2    8.70    1.00
  -6  12   2    5.50    1.00
   6  12  -2    6.80    1.30
   6  12  -2    6.20    1.20
  -5 -12   2   15.40    1.60
   5 -12  -2   14.00    1.90
  -5 -12   2   19.80    2.00
  -5 -12   2   17.50    1.60
   5 -12  -2   17.20    1.70
   5 -12  -2   15.90    1.20
   5 -12  -2   16.30    1.70
   5  12  -2   11.90    1.80
  -5  12   2   15.90    2.20
   5  12  -2   17.80    2.30
  -5  12   2   13.20    1.70
  -5  12   2   16.60    2.20
   4 -12  -2   56.09    3.30
   4 -12  -2   56.39    3.70
  -4 -12   2   59.89    3.30
  -4 -12   2   55.89    3.30
   4 -12  -2   59.69    3.50
  -4  12   2   66.09    4.10
   4  12  -2   61.19    4.00
  -4  12   2   52.89    3.30
  -4  12   2   67.59    4.10
   4  12  -2   64.29    4.10
  -3 -12   2    1.80    0.60
  -3 -12   2    0.80    0.50
  -3 -12   2    0.90    0.50
  -3 -12   2    1.40    0.50
   3 -12  -2    0.90    0.70
   3 -12  -2    0.80    0.60
   3  12  -2    0.20    0.60
   3  12  -2    2.10    0.90
  -3  12   2    0.40    0.70
  -3  12   2    0.30    0.80
   2 -12  -2   35.50    2.40
  -2 -12   2   38.80    2.50
  -2 -12   2   37.30    2.30
   2 -12  -2   36.60    2.30
  -2 -12   2   35.50    2.30
   2  12  -2   36.80    2.90
  -2  12   2   34.20    2.20
  -2  12   2   31.10    2.90
   2  12  -2   32.70    2.90
  -2  12   2   34.00    3.00
   1 -12  -2    0.50    0.60
  -1 -12   2    0.10    0.40
   1 -12  -2   -0.40    0.40
  -1 -12   2   -0.40    0.50
  -1 -12   2   -0.80    0.40
   1  12  -2    0.30    0.60
  -1  12   2    0.40    0.70
  -1  12   2   -0.30    0.30
  -1  12   2   -0.40    0.40
  -1  12   2   -0.20    0.60
   1  12  -2    1.00    0.80
   0 -12   2   14.00    1.50
   0 -12  -2   17.00    1.60
   0 -12   2   14.30    1.40
   0 -12  -2   13.40    1.70
   0 -12   2   16.00    1.40
   0  12   2   14.40    2.00
   0  12   2   14.40    1.30
   0  12  -2   16.00    2.10
   0  12   2   14.70    2.00
   0  12  -2   10.90    1.60
  -1 -12  -2   41.40    2.80
  -1 -12  -2   39.20    2.70
   1 -12   2   35.80    2.30
   1 -12   2   39.80    2.60
   1 -12   2   37.20    2.40
  -1 -12  -2   38.80    2.70
   1  12   2   38.80    2.20
   1  12   2   41.80    3.10
  -1  12  -2   43.00    3.20
   1  12   2   43.90    3.20
  -1  12  -2   39.40    3.20
  -2 -12  -2   15.00    1.80
  -2 -12  -2   14.00    1.70
  -2 -12  -2   15.40    1.70
  -2 -12  -2   15.60    1.70
   2 -12   2   15.60    1.60
   2 -12   2   14.50    1.40
   2 -12   2   13.00    1.30
   2  12   2   15.40    2.20
  -2  12  -2   17.00    2.20
   2  12   2   18.20    2.20
   2  12   2   13.80    1.30
  -2  12  -2   16.00    2.10
  -3 -12  -2   15.80    1.60
  -3 -12  -2   18.10    1.90
   3 -12   2   13.10    1.60
  -3 -12  -2   12.70    1.60
   3 -12   2   13.90    1.00
   3 -12   2   16.40    1.30
   3 -12   2   12.00    1.40
  -3 -12  -2   13.90    1.80
   3  12   2   12.50    1.20
   3  12   2   14.90    2.10
  -4 -12  -2   17.90    1.70
  -4 -12  -2   15.80    1.70
   4 -12   2   14.60    2.00
   4 -12   2   13.80    1.40
  -4 -12  -2   15.90    1.90
   4 -12   2   14.60    1.10
   4 -12   2   19.60    1.80
   4  12   2   19.30    2.20
  -4  12  -2   17.00    2.20
   4  12   2   15.80    1.30
   4  12   2   15.90    2.10
  -5 -12  -2   10.60    1.40
   5 -12   2   11.10    1.30
   5 -12   2   10.80    1.00
  -5 -12  -2    9.30    1.70
  -5 -12  -2    9.00    1.30
  -5 -12  -2   12.30    1.50
   5 -12   2   10.40    1.40
   5  12   2    7.50    1.50
   5  12   2    8.10    1.10
   5  12   2    9.10    1.50
   6 -12   2    1.10    0.60
  -6 -12  -2   -0.80    0.50
   6 -12   2   -0.50    0.40
  -6 -12  -2    0.80    0.70
  -6 -12  -2    0.10    0.60
   6 -12   2   -0.50    0.40
  -6 -12  -2    0.50    0.50
   6  12   2   -0.50    0.60
   6  12   2   -1.00    0.70
  -7 -12  -2    3.50    1.00
   7 -12   2    3.40    0.70
   7 -12   2    1.10    0.60
  -7 -12  -2    1.80    0.90
  -7 -12  -2    2.00    0.70
   7 -12   2    1.60    0.50
   7 -12   2    4.50    1.00
   7  12   2    2.50    0.80
   7  12   2    1.10    1.10
   7  12   2    2.60    0.50
   7  12   2    2.80    1.00
   8 -12   2   -0.30    0.60
  -8 -12  -2    0.90    0.70
   8 -12   2   -0.10    0.50
   8 -12   2    1.60    0.90
   8 -12   2   -1.00    0.60
  -8 -12  -2    1.60    0.80
  -8 -12  -2    1.00    1.20
   8  12   2   -1.20    0.90
   8  12   2    1.60    0.80
  -8  12  -2   -1.30    0.60
   8  12   2    0.50    0.70
   8  12   2   -1.50    0.60
   8  12   2   -1.00    0.50
  -9 -12  -2   34.30    4.10
   9 -12   2   37.30    2.50
  -9 -12  -2   42.00    3.30
  -9 -12  -2   39.40    3.00
   9 -12   2   40.20    2.90
   9 -12   2   33.10    2.90
   9 -12   2   36.40    2.90
  -9 -12  -2   37.60    2.80
   9  12   2   44.40    3.30
   9  12   2   39.20    3.20
  -9  12  -2   32.10    2.60
  -8 -13   2   27.80    3.30
  -8 -13   2   30.00    2.30
  -8 -13   2   33.90    2.90
   8 -13  -2   29.30    2.80
  -8 -13   2   29.70    2.30
   8 -13  -2   26.90    2.50
   8  13  -2   25.80    2.90
   8  13  -2   27.10    2.80
   8  13  -2   22.90    3.00
  -7 -13   2   48.00    3.80
   7 -13  -2   42.00    3.40
  -7 -13   2   45.50    3.20
  -7 -13   2   50.89    3.00
   7 -13  -2   47.20    3.00
   7 -13  -2   41.10    2.50
   7 -13  -2   45.00    3.40
  -7 -13   2   45.00    2.80
   7  13  -2   48.00    3.70
   7  13  -2   50.89    3.80
  -7  13   2   40.20    2.90
   6 -13  -2   33.00    2.10
  -6 -13   2   36.40    2.50
  -6 -13   2   41.40    2.60
  -6 -13   2   41.80    2.90
  -6 -13   2   39.60    3.10
   6 -13  -2   36.40    2.80
   6 -13  -2   40.70    2.70
   6 -13  -2   37.50    3.00
   6  13  -2   34.60    3.30
  -6  13   2   31.40    2.60
  -6  13   2   33.80    3.10
   6  13  -2   27.90    4.00
   5 -13  -2   74.29    4.60
  -5 -13   2   75.69    4.40
   5 -13  -2   71.69    4.20
  -5 -13   2   77.29    4.10
  -5 -13   2   79.39    4.50
   5 -13  -2   74.99    4.10
  -5 -13   2   79.59    4.00
   5 -13  -2   73.59    3.40
  -5  13   2   67.59    4.70
   5  13  -2   68.89    4.80
   5  13  -2   82.79    5.10
  -5  13   2   66.79    4.30
  -5  13   2   74.39    4.80
   4 -13  -2   15.40    1.60
  -4 -13   2   18.40    2.00
   4 -13  -2   16.60    1.90
   4 -13  -2   17.10    2.00
  -4 -13   2   17.80    1.70
  -4 -13   2   16.90    1.60
  -4 -13   2   12.90    1.60
  -4  13   2   16.90    1.70
  -4  13   2   19.00    2.40
   4  13  -2   20.20    2.50
  -4  13   2   12.90    2.00
   4  13  -2   12.00    1.70
   3 -13  -2   25.90    2.40
   3 -13  -2   27.10    2.20
  -3 -13   2   26.80    2.20
  -3 -13   2   25.30    2.10
   3 -13  -2   28.70    2.10
  -3 -13   2   27.80    2.30
  -3 -13   2   26.10    2.20
   3  13  -2   22.40    2.70
  -3  13   2   23.30    2.60
  -3  13   2   26.50    2.70
   3  13  -2   27.90    2.70
  -3  13   2   22.60    1.90
  -2 -13   2    4.20    0.80
   2 -13  -2    4.40    1.00
  -2 -13   2    4.50    0.80
   2 -13  -2    5.80    1.00
  -2 -13   2    4.30    0.80
  -2  13   2    3.30    1.20
  -2  13   2    2.80    0.70
   2  13  -2    4.90    1.20
   2  13  -2    2.50    1.00
  -1 -13   2   10.40    1.30
  -1 -13   2   10.00    1.30
   1 -13  -2    8.70    1.20
  -1  13   2    8.20    1.50
   1  13  -2    6.70    1.20
   1  13  -2    7.90    1.40
   0 -13  -2    0.20    0.60
   0 -13  -2   -0.40    0.50
   0 -13   2    1.20    0.50
   0  13   2   -0.60    0.30
   0  13  -2   -0.40    0.70
   0  13   2   -0.50    0.70
   0  13   2   -0.60    0.40
   0  13   2    0.90    0.90
   0  13  -2    0.90    0.70
  -1 -13  -2    3.00    0.80
  -1 -13  -2    3.90    0.80
   1 -13   2    2.20    0.50
  -1 -13  -2    2.70    0.70
   1 -13   2    2.60    1.10
   1 -13   2    3.00    0.70
  -1  13  -2    1.40    0.80
   1  13   2    3.10    1.00
  -1  13  -2    2.30    1.00
   1  13   2    1.30    0.50
   1  13   2    3.50    1.10
   2 -13   2    2.70    0.80
  -2 -13  -2    2.20    0.80
  -2 -13  -2    2.10    0.80
  -2 -13  -2    3.10    0.80
   2 -13   2    2.20    0.70
   2  13   2    2.50    0.50
   2  13   2    1.40    0.80
  -2  13  -2    3.10    1.00
   2  13   2    1.80    0.90
  -2  13  -2    1.10    0.90
  -3 -13  -2    4.10    1.00
  -3 -13  -2    3.80    0.90
  -3 -13  -2    3.50    0.90
   3 -13   2    5.10    0.70
  -3 -13  -2    4.40    1.10
   3  13   2    4.10    1.20
   3  13   2    2.50    0.60
  -3  13  -2    4.90    1.20
  -4 -13  -2    6.80    1.20
  -4 -13  -2   12.30    1.90
  -4 -13  -2    6.70    1.30
   4 -13   2   11.20    1.50
   4 -13   2   11.70    1.60
  -4 -13  -2   12.60    1.60
   4 -13   2    9.00    0.90
   4  13   2    9.60    1.60
   5 -13   2    0.80    0.70
  -5 -13  -2    1.90    0.70
  -5 -13  -2    1.90    0.80
  -5 -13  -2    1.30    1.00
  -5 -13  -2    0.50    0.70
   5 -13   2    1.40    0.50
   5 -13   2    2.40    0.80
   5  13   2    1.10    0.90
   5  13   2    1.70    0.60
   5  13   2    2.10    1.00
  -6 -13  -2    1.20    0.80
   6 -13   2    1.70    0.70
  -6 -13  -2    0.70    0.70
  -6 -13  -2    1.30    0.70
   6 -13   2    0.40    0.70
   6 -13   2    1.80    0.50
   6 -13   2    0.10    0.50
   6  13   2    0.90    0.60
   6  13   2   -0.40    0.80
   6  13   2   -0.60    0.90
   6  13   2    0.40    1.10
  -7 -13  -2    0.00    0.60
   7 -13   2   -0.70    0.70
  -7 -13  -2   -1.20    0.60
   7  13   2   -0.90    0.80
   6 -14  -2    2.90    0.80
  -6 -14   2    1.60    0.70
  -6 -14   2    0.80    0.80
   6 -14  -2    2.20    1.00
   6 -14  -2    2.80    1.10
  -6 -14   2    2.40    0.90
  -6 -14   2   -0.50    1.00
  -6  14   2    1.30    1.40
   6  14  -2    1.20    1.00
  -6  14   2    0.80    0.90
   6  14  -2    1.10    1.00
  -5 -14   2    6.40    1.20
   5 -14  -2    5.70    1.20
   5 -14  -2    4.90    1.10
  -5 -14   2    3.50    0.80
  -5 -14   2    1.80    1.10
  -5 -14   2    5.40    0.90
   5 -14  -2    4.40    0.90
   5  14  -2    4.70    1.30
  -5  14   2    4.80    1.30
   5  14  -2    4.00    1.70
  -5  14   2    3.40    0.70
  -5  14   2    4.90    1.60
  -4 -14   2   12.30    1.60
  -4 -14   2    7.30    1.20
   4 -14  -2    8.60    1.10
   4 -14  -2    7.40    1.50
   4 -14  -2    9.10    1.40
  -4 -14   2    8.30    1.10
   4  14  -2    8.10    1.60
   4  14  -2   13.40    2.40
  -4  14   2   11.30    1.70
  -4  14   2   11.00    1.80
  -3 -14   2    1.70    0.70
  -3 -14   2    1.70    0.80
  -3 -14   2    0.60    0.60
   3 -14  -2   -0.60    0.70
   3 -14  -2    0.10    0.80
  -3  14   2    0.30    0.50
  -3  14   2    0.10    0.80
   3  14  -2    1.00    0.90
  -3  14   2   -0.50    0.80
   3  14  -2   -0.60    0.80
  -2 -14   2   22.60    1.90
   2 -14  -2   17.50    2.00
  -2 -14   2   24.20    2.10
   2 -14  -2   26.70    2.50
  -2 -14   2   21.50    3.30
   2  14  -2   23.40    2.80
  -2  14   2   20.20    2.70
   2  14  -2   24.30    2.80
  -2  14   2   21.20    2.60
  -1 -14   2    1.10    0.60
   1 -14  -2   -0.50    0.60
  -1 -14   2    1.90    0.80
   1 -14  -2    2.10    0.80
  -1 -14   2    1.20    0.60
   1  14  -2   -0.60    0.90
  -1  14   2   -0.20    0.70
   1  14  -2    0.70    0.90
  -1  14   2    0.70    0.90
   0 -14   2   22.90    2.20
   0 -14  -2   29.70    2.50
   0 -14   2   23.50    1.90
   0 -14   2   25.10    2.00
   0 -14  -2   26.00    2.30
   0  14  -2   21.70    2.70
   0  14   2   31.10    3.00
   0  14   2   24.40    2.80
   0  14  -2   24.40    2.80
  -1 -14  -2    1.30    0.80
  -1 -14  -2    0.00    0.70
   1 -14   2    0.90    0.60
  -1 -14  -2    0.70    0.70
   1 -14   2    0.90    0.70
  -1  14  -2    0.60    0.80
   1  14   2    0.90    0.40
  -1  14  -2    0.50    0.90
   1  14   2   -0.50    0.70
   1  14   2   -0.70    0.80
  -2 -14  -2   50.99    3.40
  -2 -14  -2   49.20    3.40
  -2 -14  -2   56.59    3.70
  -2 -14  -2   49.60    3.50
   2 -14   2   53.29    3.40
   2 -14   2   49.10    3.10
  -2  14  -2   54.19    4.10
   2  14   2   59.39    4.20
  -2  14  -2   55.29    4.10
   2  14   2   45.60    2.70
   2  14   2   55.09    4.00
  -3 -14  -2   19.30    2.20
   3 -14   2   21.70    1.90
  -3 -14  -2   19.90    2.20
  -3 -14  -2   22.20    2.30
   3 -14   2   22.60    2.10
   3  14   2   16.30    1.50
  -3  14  -2   21.10    3.70
   3  14   2   20.60    2.70
  -4 -14  -2   23.40    2.80
   4 -14   2   17.20    1.90
  -4 -14  -2   18.20    2.10
   4 -14   2   17.30    2.00
  -4 -14  -2   20.90    2.30
   4 -14   2   21.50    1.60
   4  14   2   20.60    2.70
   4  14   2   26.90    2.80
   4  14   2   20.90    1.60
   5 -14   2    5.60    1.10
   5 -14   2    4.90    1.10
  -5 -14  -2    5.10    1.10
  -5 -14  -2    4.70    1.00
   5 -14   2    6.10    0.80
   5 -14   2    4.10    0.60
  -5 -14  -2    3.20    1.20
  -5 -14  -2    6.20    1.20
   5  14   2    6.40    1.50
 -17   0   3   -0.20    0.60
  17   0  -3   -1.50    0.70
 -17   0   3   -0.50    0.60
 -16   0   3   -0.70    0.80
  16   0  -3   -0.40    0.70
  16   0  -3   -0.20    0.70
 -16   0   3   -0.30    0.50
  16   0  -3    0.20    1.00
 -15   0   3    0.30    0.50
  15   0  -3    0.40    0.90
  15   0  -3   -0.40    0.70
 -15   0   3   -0.70    0.50
  14   0  -3   -0.30    0.80
 -14   0   3    0.50    0.60
 -14   0   3    0.00    0.40
  14   0  -3   -0.60    0.50
  14   0  -3    0.00    0.60
 -14   0   3    0.60    0.60
  14   0  -3   -0.40    0.50
  13   0  -3    0.10    0.50
  13   0  -3    0.40    0.80
  13   0  -3   -0.20    0.40
 -13   0   3    0.50    0.50
  13   0  -3   -0.20    0.60
 -13   0   3   -0.10    0.50
 -13   0   3    0.00    0.50
  12   0  -3    0.00    0.40
  12   0  -3    0.00    0.50
  12   0  -3    0.20    0.80
 -12   0   3    0.00    0.50
  12   0  -3   -0.10    0.50
 -12   0   3   -0.70    0.50
 -12   0   3   -0.40    0.40
 -11   0   3    0.30    0.50
 -11   0   3    0.80    0.50
  11   0  -3    0.00    0.50
  11   0  -3   -0.40    0.60
 -11   0   3    0.30    0.50
  11   0  -3    0.00    0.80
  11   0  -3   -0.20    0.50
 -10   0   3    0.10    0.40
  10   0  -3    0.40    0.50
 -10   0   3   -0.10    0.30
  10   0  -3    0.30    0.40
  10   0  -3    0.40    0.60
 -10   0   3   -0.20    0.40
  10   0  -3   -0.30    0.40
   9   0  -3    0.20    0.40
  -9   0   3    0.10    0.40
   9   0  -3    0.10    0.50
   9   0  -3    0.20    0.40
   9   0  -3    0.20    0.40
  -9   0   3   -0.10    0.30
  -9   0   3    0.10    0.20
  -9   0   3   -0.20    0.30
  -8   0   3    0.00    0.30
   8   0  -3   -0.40    0.30
  -8   0   3   -0.30    0.30
   8   0  -3    0.10    0.40
   8   0  -3   -0.20    0.30
   8   0  -3    0.80    0.50
  -8   0   3    0.00    0.20
  -8   0   3    0.40    0.30
  -7   0   3    0.10    0.40
  -7   0   3    0.50    0.30
   7   0  -3    0.50    0.40
   7   0  -3    0.00    0.40
  -7   0   3   -0.40    0.30
  -7   0   3    0.30    0.30
   7   0  -3    0.30    0.30
   7   0  -3   -0.10    0.40
  -6   0   3   -0.10    0.40
  -6   0   3    0.00    0.40
  -6   0   3    0.20    0.40
   6   0  -3    0.40    0.40
   6   0  -3    0.10    0.30
   6   0  -3    0.20    0.40
  -6   0   3    0.00    0.20
   6   0  -3    0.00    0.40
   5   0  -3    0.20    0.20
   5   0  -3    0.30    0.30
  -5   0   3    0.30    0.20
   5   0  -3    0.30    0.30
  -5   0   3    0.00    0.20
  -5   0   3    0.10    0.30
  -5   0   3    0.40    0.30
   5   0  -3   -0.20    0.20
   4   0  -3    0.00    0.20
  -4   0   3    0.00    0.10
   4   0  -3    0.60    0.30
   4   0  -3    0.00    0.20
   4   0  -3    0.10    0.20
  -4   0   3    0.10    0.20
  -4   0   3    0.30    0.20
   3   0  -3    0.00    0.20
  -3   0   3    0.20    0.20
   3   0  -3    0.00    0.20
  -3   0   3    0.00    0.20
  -3   0   3    0.00    0.20
   3   0  -3    0.20    0.20
  -3   0   3    0.30    0.20
  -2   0   3    0.20    0.10
   2   0  -3    0.30    0.20
   2   0  -3    0.00    0.10
   2   0  -3    0.00    0.20
  -2   0   3    0.40    0.20
   2   0  -3    0.00    0.20
  -2   0   3    0.00    0.20
   1   0  -3    0.00    0.10
   1   0  -3    0.00    0.10
   1   0  -3    0.00    0.10
  -1   0   3    0.10    0.10
   1   0  -3    0.20    0.10
  -1   0   3   -0.10    0.10
  -1   0   3   -0.10    0.10
  -1   0   3    0.10    0.10
   0   0   3    0.60    0.20
   0   0  -3    0.00    0.10
   0   0   3    0.20    0.10
   0   0  -3    0.20    0.10
   0   0   3    0.10    0.10
   0   0  -3    0.10    0.10
   0   0   3    0.00    0.10
   1   0   3    0.00    0.20
  -1   0  -3    0.60    0.20
   1   0   3    0.20    0.10
   1   0   3    0.20    0.20
  -1   0  -3    0.10    0.10
  -1   0  -3    0.20    0.10
   2   0   3   -0.10    0.20
  -2   0  -3    0.10    0.30
   2   0   3    0.10    0.10
  -2   0  -3    0.40    0.20
  -2   0  -3    0.00    0.20
   2   0   3   -0.10    0.30
   3   0   3    0.10    0.10
  -3   0  -3    0.10    0.10
   3   0   3   -0.20    0.30
   3   0   3    0.10    0.20
  -3   0  -3    0.10    0.20
  -4   0  -3   -0.10    0.20
   4   0   3    0.20    0.20
  -4   0  -3   -0.30    0.30
   4   0   3   -0.10    0.20
   4   0   3   -0.40    0.30
  -4   0  -3   -0.30    0.20
   5   0   3    0.20    0.30
  -5   0  -3    0.00    0.40
   5   0   3   -0.30    0.50
  -5   0  -3   -0.20    0.30
  -5   0  -3   -0.40    0.20
   5   0   3   -0.20    0.30
  -6   0  -3    0.40    0.30
   6   0   3   -0.30    0.30
  -6   0  -3    0.30    0.40
  -6   0  -3    0.40    0.30
   6   0   3    0.30    0.40
   6   0   3   -0.30    0.50
  -7   0  -3    0.00    0.30
   7   0   3    0.10    0.20
  -7   0  -3    0.00    0.30
   7   0   3    0.10    0.30
   7   0   3    0.10    0.30
  -7   0  -3   -0.10    0.30
   7   0   3   -0.20    0.50
  -8   0  -3    0.20    0.50
  -8   0  -3    0.20    0.40
   8   0   3    0.40    0.30
   8   0   3   -0.50    0.40
   8   0   3    0.50    0.40
   8   0   3    0.90    0.60
  -8   0  -3    0.10    0.30
  -9   0  -3    0.30    0.40
  -9   0  -3    0.60    0.40
   9   0   3    0.00    0.60
   9   0   3    0.20    0.30
   9   0   3    0.10    0.40
   9   0   3    0.20    0.40
  -9   0  -3    0.80    0.50
  10   0   3    0.00    0.70
  10   0   3    0.40    0.50
  10   0   3    0.40    0.40
  10   0   3   -0.60    0.50
 -10   0  -3    0.50    0.60
 -10   0  -3   -0.30    0.30
 -10   0  -3    0.20    0.50
  11   0   3    0.30    0.40
 -11   0  -3   -0.80    0.40
  11   0   3   -0.30    0.60
 -11   0  -3    0.10    0.40
 -11   0  -3    0.20    0.40
  11   0   3    0.50    0.60
  11   0   3   -1.00    0.60
 -12   0  -3    0.10    0.50
  12   0   3   -0.20    0.50
  12   0   3    0.00    0.50
  12   0   3   -0.40    0.40
 -12   0  -3   -0.10    0.40
  12   0   3   -0.80    0.70
 -12   0  -3    0.20    0.60
  13   0   3    0.10    0.60
 -13   0  -3    0.20    0.50
  13   0   3   -0.50    0.50
 -13   0  -3   -0.30    0.40
  13   0   3   -1.10    0.70
 -13   0  -3   -0.10    0.50
  14   0   3   -0.20    0.40
  14   0   3   -0.60    0.70
 -14   0  -3   -0.10    0.50
  14   0   3   -1.00    0.50
 -14   0  -3   -0.70    0.50
  14   0   3    0.20    0.90
  15   0   3   -0.60    0.70
 -15   0  -3   -0.90    0.50
  15   0   3   -0.80    0.90
  15   0   3   -0.20    0.60
 -15   0  -3   -1.10    0.70
 -15   0  -3    0.10    0.60
  17  -1  -3   -0.80    1.00
 -17  -1   3   -0.50    0.60
 -17  -1   3   -1.00    0.50
 -17   1   3    0.70    0.60
 -17   1   3   -1.10    0.80
  17   1  -3   -1.90    0.90
  17   1  -3   -1.10    0.70
 -16  -1   3    0.90    0.60
  16  -1  -3    3.20    1.00
  16  -1  -3    1.10    1.00
 -16  -1   3    1.10    0.80
  16   1  -3   -0.50    0.60
 -16   1   3   -0.10    0.90
 -16   1   3    2.00    0.60
  16   1  -3    0.70    0.80
  16   1  -3    0.30    1.10
 -16   1   3    1.80    0.70
  16   1  -3    2.40    0.90
 -15  -1   3    4.00    1.10
  15  -1  -3    4.00    1.10
 -15  -1   3    3.80    0.90
 -15  -1   3    3.70    0.70
  15  -1  -3    2.50    0.80
  15  -1  -3    2.80    1.10
 -15   1   3    3.40    1.10
  15   1  -3    5.00    1.80
 -15   1   3    3.30    0.80
  15   1  -3    2.30    1.10
 -15   1   3    3.40    0.70
  15   1  -3    2.70    0.90
  14  -1  -3   86.39    5.00
 -14  -1   3   73.19    4.90
  14  -1  -3   85.69    5.30
 -14  -1   3   94.39    4.80
  14  -1  -3   90.09    4.80
 -14  -1   3   89.39    4.40
 -14   1   3   94.79    4.60
 -14   1   3   85.79    5.10
 -14   1   3   82.99    4.40
  14   1  -3   95.19    5.50
  14   1  -3   83.99    4.70
  14   1  -3   91.29    4.90
  13  -1  -3    0.50    0.70
  13  -1  -3   -0.20    0.50
 -13  -1   3    0.20    0.50
 -13  -1   3    0.00    0.80
  13  -1  -3    0.50    0.50
  13  -1  -3    0.10    0.60
 -13  -1   3    0.30    0.60
  13   1  -3   -0.10    0.70
  13   1  -3    0.20    0.50
  13   1  -3    0.20    0.50
 -13   1   3    0.80    0.60
 -13   1   3    0.20    0.50
  13   1  -3    1.60    0.60
 -13   1   3    0.30    0.50
  12  -1  -3  104.09    5.20
  12  -1  -3  101.79    5.70
 -12  -1   3   99.49    5.50
 -12  -1   3  111.19    5.30
  12  -1  -3   96.59    5.40
  12   1  -3  110.99    5.20
  12   1  -3   95.09    5.80
 -12   1   3  100.89    5.00
 -12   1   3   96.39    5.50
 -12   1   3  113.99    5.20
  12   1  -3  102.69    5.40
  11  -1  -3   76.29    3.80
  11  -1  -3   71.49    4.00
 -11  -1   3   74.69    3.70
 -11  -1   3   67.59    4.00
  11  -1  -3   76.69    4.30
 -11  -1   3   72.09    3.90
 -11   1   3   72.29    3.70
 -11   1   3   73.69    4.20
  11   1  -3   74.09    4.00
  11   1  -3   80.39    4.50
  11   1  -3   70.79    4.00
  11   1  -3   61.79    4.20
 -11   1   3   74.19    3.80
 -10  -1   3  122.69    5.50
  10  -1  -3  119.59    5.80
 -10  -1   3  116.49    5.90
  10  -1  -3  124.09    5.60
 -10  -1   3  123.69    5.80
  10  -1  -3  125.99    6.10
  10  -1  -3  104.09    5.90
 -10   1   3  128.99    5.60
  10   1  -3  104.59    6.10
 -10   1   3  121.69    5.70
  10   1  -3  122.99    6.10
  10   1  -3  118.79    5.80
 -10   1   3  116.39    5.90
  10   1  -3  129.99    5.70
   9  -1  -3    1.00    0.50
   9  -1  -3    1.30    0.60
  -9  -1   3    1.90    0.40
  -9  -1   3    0.90    0.30
   9  -1  -3    0.70    0.30
   9  -1  -3    0.40    0.40
  -9  -1   3    1.30    0.50
  -9  -1   3    1.30    0.50
  -9   1   3    0.90    0.40
   9   1  -3    1.10    0.50
   9   1  -3    1.50    0.50
  -9   1   3    1.30    0.50
  -9   1   3    1.60    0.50
   9   1  -3    1.20    0.40
   9   1  -3    1.40    0.70
  -8  -1   3   -0.10    0.40
  -8  -1   3    0.40    0.20
   8  -1  -3    0.10    0.40
   8  -1  -3    0.50    0.40
  -8  -1   3    0.80    0.40
  -8  -1   3   -0.10    0.30
   8  -1  -3    0.40    0.40
   8  -1  -3    0.10    0.30
  -8   1   3    0.70    0.40
  -8   1   3    0.60    0.40
   8   1  -3    1.70    0.50
  -8   1   3    0.40    0.20
   8   1  -3    0.10    0.50
  -8   1   3   -0.10    0.40
   8   1  -3    0.50    0.50
   8   1  -3    1.00    0.40
  -7  -1   3  128.59    5.60
  -7  -1   3  132.79    5.90
  -7  -1   3  115.59    5.80
   7  -1  -3  131.29    5.90
   7  -1  -3  128.69    5.80
   7  -1  -3  128.19    5.60
  -7  -1   3  118.49    5.40
   7   1  -3  124.19    5.70
   7   1  -3  129.39    5.60
   7   1  -3  111.79    6.00
  -7   1   3  125.39    5.50
  -7   1   3  131.49    5.70
  -7   1   3  122.09    5.70
   7   1  -3  132.39    6.00
  -7   1   3  142.09    6.00
   6  -1  -3   50.99    2.70
  -6  -1   3   48.80    2.70
  -6  -1   3   49.90    2.50
  -6  -1   3   52.99    2.70
  -6  -1   3   51.29    2.40
   6  -1  -3   51.99    2.50
   6  -1  -3   52.19    2.70
  -6   1   3   46.40    2.40
  -6   1   3   55.29    2.60
  -6   1   3   49.50    2.70
   6   1  -3   44.60    2.80
   6   1  -3   49.80    2.50
   6   1  -3   50.59    2.60
   6   1  -3   54.09    2.80
  -5  -1   3   36.10    1.70
   5  -1  -3   37.70    2.00
   5  -1  -3   37.10    1.60
  -5  -1   3   37.90    1.80
   5  -1  -3   35.50    1.80
  -5  -1   3   32.00    2.00
   5  -1  -3   35.60    2.00
  -5  -1   3   35.50    1.90
  -5   1   3   37.90    2.00
  -5   1   3   35.20    1.70
   5   1  -3   36.60    1.90
  -5   1   3   32.40    1.90
   5   1  -3   32.40    2.10
   5   1  -3   32.00    1.80
  -5   1   3   35.00    1.90
  -4  -1   3 2211.18  161.98
  -4   1   3 1663.53  154.88
   4   1  -3 1825.12  152.48
  -4   1   3 1810.52  157.78
  -3  -1   3    6.20    0.60
  -3  -1   3    7.00    0.60
   3  -1  -3    6.50    0.60
   3  -1  -3    6.30    0.70
  -3  -1   3    6.00    0.70
  -3  -1   3    8.20    0.60
   3  -1  -3    7.80    0.70
  -3   1   3    6.60    0.40
   3   1  -3    7.20    0.60
  -3   1   3    6.70    0.70
  -3   1   3    7.20    0.70
  -3   1   3    6.50    0.50
   3   1  -3    7.10    0.40
   3   1  -3    5.90    0.70
   3   1  -3    6.80    0.60
   3   1  -3    7.00    0.60
   3   1  -3    7.50    0.40
   2  -1  -3  381.16   15.70
  -2  -1   3  392.86   15.60
  -2  -1   3  385.36   15.60
  -2  -1   3  385.96   15.60
  -2  -1   3  376.76   15.60
   2  -1  -3  395.56   15.70
   2  -1  -3  389.36   15.70
  -2  -1   3  377.26   15.60
   2  -1  -3  386.26   15.80
  -2   1   3  387.96   15.80
   2   1  -3  369.36   15.60
   2   1  -3  391.36   15.70
   2   1  -3  387.56   15.60
   2   1  -3  377.06   15.60
   2   1  -3  380.16   15.60
  -2   1   3  373.16   15.60
  -2   1   3  376.26   15.70
   2   1  -3  379.46   15.60
   1  -1  -3   49.99    2.20
  -1  -1   3   47.10    2.00
  -1  -1   3   51.59    2.20
   1  -1  -3   46.70    2.20
  -1  -1   3   50.09    2.00
  -1  -1   3   49.30    2.10
   1  -1  -3   49.50    2.30
   1  -1  -3   50.19    2.30
   1  -1  -3   48.90    2.20
  -1  -1   3   48.40    2.20
   1   1  -3   51.09    2.10
  -1   1   3   46.80    2.20
   1   1  -3   43.80    2.20
  -1   1   3   50.79    2.20
  -1   1   3   50.09    2.20
  -1   1   3   46.70    2.20
  -1   1   3   52.69    2.30
   0  -1   3 1965.50   99.59
   0  -1  -3 1671.63  121.79
   0   1   3 1728.73  122.19
   0   1  -3 1740.83   97.59
   1  -1   3    8.00    0.40
  -1  -1  -3    8.00    0.50
  -1  -1  -3    7.10    0.50
  -1  -1  -3    7.20    0.70
   1  -1   3    5.90    0.50
  -1   1  -3    7.80    0.40
   1   1   3    8.00    0.70
  -1   1  -3    6.40    0.50
   1   1   3    7.50    0.50
   1   1   3    7.10    0.60
  -1   1  -3    7.60    0.40
   2  -1   3  235.68    9.20
   2  -1   3  204.38    9.30
  -2  -1  -3  233.68    9.50
   2  -1   3  237.68    9.40
  -2  -1  -3  239.08    9.30
  -2  -1  -3  217.58    9.40
  -2   1  -3  204.58    9.30
  -2   1  -3  222.58    9.20
   2   1   3  207.88    9.50
   2   1   3  227.88    9.30
   2   1   3  242.98    9.40
  -3  -1  -3  196.48    8.40
   3  -1   3  194.68    8.30
   3  -1   3  201.48    8.40
  -3  -1  -3  198.58    8.50
  -3  -1  -3  206.48    8.70
   3  -1   3  213.58    8.60
  -3   1  -3  200.08    8.30
   3   1   3  217.18    8.50
   3   1   3  180.08    8.60
  -3   1  -3  200.48    8.50
  -4  -1  -3  577.74   23.30
  -4  -1  -3  573.24   23.60
   4  -1   3  562.94   23.60
   4  -1   3  607.64   23.30
  -4  -1  -3  576.44   23.50
   4   1   3  631.84   23.50
   4   1   3  561.74   23.30
   4   1   3  525.25   23.60
  -4   1  -3  582.24   23.30
  -4   1  -3  526.95   23.40
  -4   1  -3  548.95   23.50
  -5  -1  -3  241.98   10.20
   5  -1   3  255.57   10.30
  -5  -1  -3  256.77   10.50
  -5  -1  -3  245.28   10.60
   5  -1   3  251.27   10.60
  -5   1  -3  225.28   10.30
  -5   1  -3  241.68   10.50
   5   1   3  260.77   10.50
   5   1   3  235.48   10.70
   5   1   3  245.58   10.30
  -5   1  -3  235.88   10.40
   6  -1   3  317.27   12.90
  -6  -1  -3  316.17   13.00
   6  -1   3  308.67   13.10
   6  -1   3  289.37   12.80
  -6  -1  -3  297.27   12.70
  -6  -1  -3  314.57   13.10
   6   1   3  304.87   13.00
   6   1   3  311.07   13.30
   6   1   3  307.17   12.70
  -6   1  -3  302.17   13.00
  -6   1  -3  289.47   12.70
  -6   1  -3  298.37   12.80
   7  -1   3    2.00    0.60
  -7  -1  -3    2.10    0.60
  -7  -1  -3    2.40    0.40
   7  -1   3    2.10    0.50
  -7  -1  -3    2.60    0.60
   7  -1   3    1.60    0.50
   7   1   3    2.60    0.60
   7   1   3    2.20    0.50
  -7   1  -3    1.60    0.40
   7   1   3    1.70    0.70
  -7   1  -3    1.90    0.40
  -7   1  -3    1.90    0.50
   7   1   3    2.10    0.30
  -8  -1  -3  279.27   11.90
  -8  -1  -3  260.37   12.30
   8  -1   3  291.07   12.10
   8  -1   3  275.77   12.50
   8  -1   3  286.37   12.20
  -8  -1  -3  293.17   12.20
   8  -1   3  288.97   11.80
  -8   1  -3  279.07   12.30
   8   1   3  291.77   12.40
   8   1   3  278.57   12.00
   8   1   3  280.97   12.60
   8   1   3  287.87   11.80
  -8   1  -3  271.67   11.90
  -8   1  -3  271.67   12.00
   9  -1   3   34.40    2.30
   9  -1   3   39.20    2.10
   9  -1   3   36.00    2.40
  -9  -1  -3   40.90    2.50
   9  -1   3   36.50    2.70
  -9  -1  -3   33.50    2.40
  -9  -1  -3   37.30    2.10
  -9   1  -3   39.20    2.10
   9   1   3   33.60    2.30
  -9   1  -3   35.10    2.30
  -9   1  -3   34.80    2.50
   9   1   3   37.20    2.60
   9   1   3   39.00    2.10
   9   1   3   36.40    2.80
  10  -1   3   30.70    2.60
 -10  -1  -3   27.90    1.90
  10  -1   3   29.00    2.20
  10  -1   3   27.10    2.20
 -10  -1  -3   29.80    2.30
 -10  -1  -3   26.70    2.10
  10  -1   3   27.00    1.80
  10   1   3   27.60    1.80
  10   1   3   27.30    2.30
 -10   1  -3   25.90    2.00
  10   1   3   33.10    2.70
 -10   1  -3   30.50    1.90
  10   1   3   28.40    2.10
 -11  -1  -3    3.70    0.60
 -11  -1  -3    4.70    0.80
  11  -1   3    3.50    0.80
  11  -1   3    4.10    1.10
  11  -1   3    3.80    0.60
 -11  -1  -3    4.40    1.00
  11  -1   3    3.90    1.30
  11   1   3    3.60    1.00
  11   1   3    4.10    0.60
  11   1   3    3.90    0.70
 -11   1  -3    3.90    0.90
 -11   1  -3    3.70    0.80
 -11   1  -3    3.90    0.70
[truncated: 2,058,496 more chars]
