# Supplementary material for: Direct access to a neutral alumene via CO reduction by a dialane and further CO homologation
Source: Nat Synth. 2025 Sep 16;4(12):1577–86. doi: 10.1038/s44160-025-00874-9 (PMC12680539; doi:10.1038/s44160-025-00874-9)
Supplement: Supplementary file 3 — Structure factors for 2: CCDC 2404616. [file 44160_2025_874_MOESM3_ESM.cif]

data_mo_jkc41_0m
_audit_creation_date               2025-04-02
_audit_creation_method
;
Olex2 1.5
(compiled 2025.03.04 svn.red2d20d0 for OlexSys, GUI svn.r7188)
;
_shelx_SHELXL_version_number       '2016/6'
_audit_contact_author_address      ?
_audit_contact_author_email        ?
_audit_contact_author_name         ''
_audit_contact_author_phone        ?
_publ_contact_author_id_orcid      ?
_publ_section_references
;
Dolomanov, O.V., Bourhis, L.J., Gildea, R.J, Howard, J.A.K. & Puschmann, H.
 (2009), J. Appl. Cryst. 42, 339-341.

Sheldrick, G.M. (2015). Acta Cryst. C71, 3-8.
;
_chemical_name_common              ?
_chemical_name_systematic          ?
_chemical_formula_moiety           'C36 H84 Al2 I2 Si4'
_chemical_formula_sum              'C36 H84 Al2 I2 Si4'
_chemical_formula_weight           937.15
_chemical_melting_point            ?
loop_
  _atom_type_symbol
  _atom_type_description
  _atom_type_scat_dispersion_real
  _atom_type_scat_dispersion_imag
  _atom_type_scat_source
 'C' 'C' 0.0033 0.0016 'International Tables Vol C Tables 4.2.6.8 and 6.1.1.4'
 'H' 'H' 0.0000 0.0000 'International Tables Vol C Tables 4.2.6.8 and 6.1.1.4'
 'Al' 'Al' 0.0645 0.0514 'International Tables Vol C Tables 4.2.6.8 and 6.1.1.4'
 'I' 'I' -0.4742 1.8119 'International Tables Vol C Tables 4.2.6.8 and 6.1.1.4'
 'Si' 'Si' 0.0817 0.0704 'International Tables Vol C Tables 4.2.6.8 and 6.1.1.4'

_shelx_space_group_comment
;
The symmetry employed for this shelxl refinement is uniquely defined
by the following loop, which should always be used as a source of
symmetry information in preference to the above space-group names.
They are only intended as comments.
;
_space_group_crystal_system        'triclinic'
_space_group_IT_number             2
_space_group_name_H-M_alt          'P -1'
_space_group_name_Hall             '-P 1'
loop_
  _space_group_symop_operation_xyz
 'x, y, z'
 '-x, -y, -z'

_cell_length_a                     8.6926(9)
_cell_length_b                     11.7853(13)
_cell_length_c                     12.9938(13)
_cell_angle_alpha                  99.391(4)
_cell_angle_beta                   102.819(3)
_cell_angle_gamma                  104.749(4)
_cell_volume                       1220.7(2)
_cell_formula_units_Z              1
_cell_measurement_reflns_used      9693
_cell_measurement_temperature      100.00
_cell_measurement_theta_max        27.502
_cell_measurement_theta_min        2.605
_shelx_estimated_absorpt_T_max     0.972
_shelx_estimated_absorpt_T_min     0.906
_exptl_absorpt_coefficient_mu      1.444
_exptl_absorpt_correction_T_max    0.7456
_exptl_absorpt_correction_T_min    0.6942
_exptl_absorpt_correction_type     multi-scan
_exptl_absorpt_process_details
;
SADABS-2016/2 (Bruker,2016/2) was used for absorption correction.
wR2(int) was 0.0566 before and 0.0518 after correction.
The Ratio of minimum to maximum transmission is 0.9311.
The \l/2 correction factor is Not present.
;
_exptl_absorpt_special_details     ?
_exptl_crystal_colour              colourless
_exptl_crystal_colour_primary      colourless
_exptl_crystal_density_diffrn      1.275
_exptl_crystal_density_meas        ?
_exptl_crystal_density_method      ?
_exptl_crystal_description         block
_exptl_crystal_F_000               488
_exptl_crystal_size_max            0.07
_exptl_crystal_size_mid            0.05
_exptl_crystal_size_min            0.02
_exptl_transmission_factor_max     ?
_exptl_transmission_factor_min     ?
_diffrn_reflns_av_R_equivalents    0.0398
_diffrn_reflns_av_unetI/netI       0.0154
_diffrn_reflns_Laue_measured_fraction_full  0.998
_diffrn_reflns_Laue_measured_fraction_max  0.998
_diffrn_reflns_limit_h_max         11
_diffrn_reflns_limit_h_min         -11
_diffrn_reflns_limit_k_max         15
_diffrn_reflns_limit_k_min         -15
_diffrn_reflns_limit_l_max         16
_diffrn_reflns_limit_l_min         -16
_diffrn_reflns_number              78058
_diffrn_reflns_point_group_measured_fraction_full  0.998
_diffrn_reflns_point_group_measured_fraction_max  0.998
_diffrn_reflns_theta_full          25.242
_diffrn_reflns_theta_max           27.501
_diffrn_reflns_theta_min           2.521
_diffrn_ambient_temperature        100.00
_diffrn_detector_area_resol_mean   ?
_diffrn_measured_fraction_theta_full  0.998
_diffrn_measured_fraction_theta_max  0.998
_diffrn_measurement_device_type    'Bruker APEX-II CCD'
_diffrn_measurement_method         ?
_diffrn_oxdiff_ac3_digest_hkl      41b16d49332c9534f79b1ec9b4fa3bbe96d1cc
_diffrn_radiation_type             MoK\a
_diffrn_radiation_wavelength       0.71073
_diffrn_source                     ?
_reflns_Friedel_coverage           0.000
_reflns_Friedel_fraction_full      .
_reflns_Friedel_fraction_max       .
_reflns_number_gt                  5458
_reflns_number_total               5603
_reflns_special_details
;
 Reflections were merged by SHELXL according to the crystal
 class for the calculation of statistics and refinement.
 
 _reflns_Friedel_fraction is defined as the number of unique
 Friedel pairs measured divided by the number that would be
 possible theoretically, ignoring centric projections and
 systematic absences.
;
_reflns_threshold_expression       'I > 2\s(I)'
_computing_cell_refinement         'SAINT V8.40B (?, 2016)'
_computing_data_collection         ?
_computing_data_reduction          'SAINT V8.40B (?, 2016)'
_computing_molecular_graphics      'Olex2 1.5 (Dolomanov et al., 2009)'
_computing_publication_material    'Olex2 1.5 (Dolomanov et al., 2009)'
_computing_structure_refinement    'SHELXL 2016/6 (Sheldrick, 2015)'
_computing_structure_solution      'SHELXT 2014/5 (Sheldrick, 2014)'
_refine_diff_density_max           0.656
_refine_diff_density_min           -0.335
_refine_diff_density_rms           0.049
_refine_ls_extinction_coef         .
_refine_ls_extinction_method       none
_refine_ls_goodness_of_fit_ref     1.081
_refine_ls_hydrogen_treatment      mixed
_refine_ls_matrix_type             full
_refine_ls_number_parameters       297
_refine_ls_number_reflns           5603
_refine_ls_number_restraints       80
_refine_ls_R_factor_all            0.0145
_refine_ls_R_factor_gt             0.0141
_refine_ls_restrained_S_all        1.074
_refine_ls_shift/su_max            0.001
_refine_ls_shift/su_mean           0.000
_refine_ls_structure_factor_coef   Fsqd
_refine_ls_weighting_details      
 'w=1/[\s^2^(Fo^2^)+(0.0173P)^2^+0.4964P] where P=(Fo^2^+2Fc^2^)/3'
_refine_ls_weighting_scheme        calc
_refine_ls_wR_factor_gt            0.0369
_refine_ls_wR_factor_ref           0.0370
_refine_special_details            ?
_olex2_refinement_description
;
1. Fixed Uiso
 At 1.5 times of:
  All C(H,H,H) groups
2. Restrained distances
 Si2-C10 \\sim Si2B-C10B
 with sigma of 0.02
 C3-C2B \\sim C3A-C2
 with sigma of 0.02
3. Uiso/Uaniso restraints and constraints
Uanis(Si2) = Uanis(Si2B)
Uanis(C14) = Uanis(C14B)
Uanis(C15) = Uanis(C15B)
Uanis(C11) = Uanis(C11B)
Uanis(C2B) = Uanis(C2)
Uanis(C13) = Uanis(C12B)
Uanis(C1B) = Uanis(C1)
Uanis(Si1) = Uanis(Si3)
Uanis(C3A) = Uanis(C3)
4. Rigid body (RIGU) restrains
 Si1, C3, C6, C2, C1, H1A, H1B, H1C, C5, H5A, H5B, H5C, C9, H9A, H9B, H9C, C4,
 C8, H8A, H8B, H8C, C7, H7A, H7B, H7C, C2B, C5B, H5BA, H5BB, H5BC, C1B
 with sigma for 1-2 distances of 0.004 and sigma for 1-3 distances of 0.004
5. Others
 Sof(C3)=Sof(H3A)=Sof(H3B)=Sof(H3C)=Sof(Si2B)=Sof(C14B)=Sof(C15B)=Sof(H15D)=
 Sof(H15E)=Sof(H15F)=Sof(C10B)=Sof(H10D)=Sof(H10E)=Sof(H10F)=Sof(C19)=Sof(H19D)=
 Sof(H19E)=Sof(H19F)=Sof(C2B)=Sof(C12B)=Sof(H12D)=Sof(H12E)=Sof(H12F)=Sof(C11B)=
 Sof(C5B)=Sof(H5BA)=Sof(H5BB)=Sof(H5BC)=Sof(C1B)=Sof(H1BA)=Sof(H1BB)=Sof(H1BC)=
 Sof(Si3)=1-FVAR(1)
 Sof(Si2)=Sof(Si1)=Sof(C11)=Sof(C10)=Sof(H10A)=Sof(H10B)=Sof(H10C)=Sof(C14)=
 Sof(C2)=Sof(C15)=Sof(H15A)=Sof(H15B)=Sof(H15C)=Sof(C19B)=Sof(H19A)=Sof(H19B)=
 Sof(H19C)=Sof(C1)=Sof(H1A)=Sof(H1B)=Sof(H1C)=Sof(C5)=Sof(H5A)=Sof(H5B)=
 Sof(H5C)=Sof(C12)=Sof(H12A)=Sof(H12B)=Sof(H12C)=Sof(C3A)=Sof(H3AA)=Sof(H3AB)=
 Sof(H3AC)=FVAR(1)
6.a Idealised Me refined as rotating group:
 C10(H10A,H10B,H10C), C17(H17A,H17B,H17C), C13(H13A,H13B,H13C), C3(H3A,H3B,
 H3C), C15(H15A,H15B,H15C), C19B(H19A,H19B,H19C), C1(H1A,H1B,H1C), C5(H5A,H5B,
 H5C), C12(H12A,H12B,H12C), C9(H9A,H9B,H9C), C8(H8A,H8B,H8C), C7(H7A,H7B,H7C),
 C15B(H15D,H15E,H15F), C10B(H10D,H10E,H10F), C19(H19D,H19E,H19F), C12B(H12D,
 H12E,H12F), C5B(H5BA,H5BB,H5BC), C1B(H1BA,H1BB,H1BC), C3A(H3AA,H3AB,H3AC)
;
_atom_sites_solution_hydrogens     mixed
_atom_sites_solution_primary       ?
_atom_sites_solution_secondary     ?
loop_
  _atom_site_label
  _atom_site_type_symbol
  _atom_site_fract_x
  _atom_site_fract_y
  _atom_site_fract_z
  _atom_site_U_iso_or_equiv
  _atom_site_adp_type
  _atom_site_occupancy
  _atom_site_site_symmetry_order
  _atom_site_calc_flag
  _atom_site_refinement_flags_posn
  _atom_site_refinement_flags_adp
  _atom_site_refinement_flags_occupancy
  _atom_site_disorder_assembly
  _atom_site_disorder_group
 I1 I 0.18012(2) 0.49782(2) 0.44219(2) 0.01434(3) Uani 1 1 d . . . . .
 Al1 Al 0.14906(4) 0.52784(3) 0.65169(3) 0.01266(7) Uani 1 1 d . . . . .
 Si2 Si 0.15453(5) 0.33212(4) 0.70356(4) 0.01301(8) Uani 0.8893(8) 1 d D . P A
 1
 Si1 Si 0.30575(5) 0.73656(3) 0.76862(3) 0.01546(9) Uani 0.8893(8) 1 d . . P A
 1
 C11 C 0.3726(2) 0.31565(14) 0.71783(13) 0.0188(3) Uani 0.8893(8) 1 d . . P A
 1
 C10 C 0.0063(2) 0.20026(14) 0.59400(12) 0.0249(3) Uani 0.8893(8) 1 d D . P A
 1
 H10A H -0.107195 0.193114 0.597274 0.037 Uiso 0.8893(8) 1 calc R U P A 1
 H10B H 0.032164 0.126080 0.604810 0.037 Uiso 0.8893(8) 1 calc R U P A 1
 H10C H 0.016929 0.212957 0.522889 0.037 Uiso 0.8893(8) 1 calc R U P A 1
 C14 C 0.07821(19) 0.32188(13) 0.83150(12) 0.0185(3) Uani 0.8893(8) 1 d . . P A
 1
 C16 C 0.0339(2) 0.19178(13) 0.84630(12) 0.0266(3) Uani 1 1 d . . . . .
 C17 C -0.0756(2) 0.36416(16) 0.82047(14) 0.0344(3) Uani 1 1 d . . . . .
 H17A H -0.046825 0.448905 0.816184 0.052 Uiso 1 1 calc R U . A 1
 H17B H -0.117636 0.355908 0.883746 0.052 Uiso 1 1 calc R U . A 1
 H17C H -0.160934 0.314778 0.754421 0.052 Uiso 1 1 calc R U . A 1
 C13 C 0.39859(19) 0.21288(13) 0.77118(13) 0.0290(3) Uani 1 1 d . . . . .
 H13A H 0.394377 0.231925 0.846601 0.044 Uiso 1 1 calc R U . A 1
 H13B H 0.506753 0.203098 0.769646 0.044 Uiso 1 1 calc R U . A 1
 H13C H 0.311277 0.137812 0.731468 0.044 Uiso 1 1 calc R U . A 1
 C3 C 0.582(3) 0.716(2) 0.6907(18) 0.0249(5) Uani 0.1107(8) 1 d D . P A 2
 H3A H 0.703670 0.743360 0.712476 0.037 Uiso 0.1107(8) 1 calc R U P A 2
 H3B H 0.541313 0.719482 0.615102 0.037 Uiso 0.1107(8) 1 calc R U P A 2
 H3C H 0.543342 0.632279 0.697446 0.037 Uiso 0.1107(8) 1 calc R U P A 2
 C6 C 0.15943(18) 0.81969(12) 0.81324(11) 0.0240(3) Uani 1 1 d . . . . .
 C2 C 0.46866(17) 0.82192(12) 0.70623(12) 0.0196(3) Uani 0.8893(8) 1 d D . P A
 1
 C15 C 0.2067(2) 0.40330(15) 0.93605(12) 0.0275(3) Uani 0.8893(8) 1 d . . P A
 1
 H15A H 0.305745 0.376458 0.948507 0.041 Uiso 0.8893(8) 1 calc R U P A 1
 H15B H 0.159600 0.398347 0.997642 0.041 Uiso 0.8893(8) 1 calc R U P A 1
 H15C H 0.236705 0.486923 0.928565 0.041 Uiso 0.8893(8) 1 calc R U P A 1
 C19B C 0.3943(2) 0.28438(18) 0.60282(14) 0.0304(4) Uani 0.8893(8) 1 d . . P A
 1
 H19A H 0.312630 0.207135 0.561993 0.046 Uiso 0.8893(8) 1 calc R U P A 1
 H19B H 0.506058 0.278342 0.608240 0.046 Uiso 0.8893(8) 1 calc R U P A 1
 H19C H 0.377936 0.347839 0.565239 0.046 Uiso 0.8893(8) 1 calc R U P A 1
 C1 C 0.4311(2) 0.71749(14) 0.90076(12) 0.0249(3) Uani 0.8893(8) 1 d . . P A 1
 H1A H 0.356206 0.683766 0.941920 0.037 Uiso 0.8893(8) 1 calc R U P A 1
 H1B H 0.506685 0.796162 0.943656 0.037 Uiso 0.8893(8) 1 calc R U P A 1
 H1C H 0.495237 0.662711 0.884902 0.037 Uiso 0.8893(8) 1 calc R U P A 1
 C5 C 0.3912(2) 0.85431(14) 0.60096(13) 0.0244(3) Uani 0.8893(8) 1 d . . P A 1
 H5A H 0.313444 0.781203 0.549560 0.037 Uiso 0.8893(8) 1 calc R U P A 1
 H5B H 0.478582 0.889813 0.568965 0.037 Uiso 0.8893(8) 1 calc R U P A 1
 H5C H 0.332059 0.912558 0.617241 0.037 Uiso 0.8893(8) 1 calc R U P A 1
 C12 C 0.50837(19) 0.43281(15) 0.78055(15) 0.0294(3) Uani 0.8893(8) 1 d . . P A
 1
 H12A H 0.496901 0.497490 0.743464 0.044 Uiso 0.8893(8) 1 calc R U P A 1
 H12B H 0.617071 0.421399 0.784117 0.044 Uiso 0.8893(8) 1 calc R U P A 1
 H12C H 0.498100 0.454613 0.854249 0.044 Uiso 0.8893(8) 1 calc R U P A 1
 C9 C 0.05777(19) 0.85970(13) 0.71966(12) 0.0283(3) Uani 1 1 d . . . . .
 H9A H 0.132857 0.919122 0.694482 0.043 Uiso 1 1 calc R U . . .
 H9B H -0.020294 0.895880 0.745847 0.043 Uiso 1 1 calc R U . . .
 H9C H -0.003522 0.789382 0.659522 0.043 Uiso 1 1 calc R U . . .
 C4 C 0.5886(2) 0.93803(14) 0.78450(14) 0.0343(3) Uani 1 1 d . . . . .
 C8 C 0.0337(2) 0.73195(14) 0.85262(12) 0.0313(3) Uani 1 1 d . . . . .
 H8A H -0.033241 0.663284 0.792176 0.047 Uiso 1 1 calc R U . . .
 H8B H -0.038612 0.773786 0.879633 0.047 Uiso 1 1 calc R U . . .
 H8C H 0.092899 0.702951 0.911131 0.047 Uiso 1 1 calc R U . . .
 C7 C 0.2529(2) 0.93195(14) 0.90563(12) 0.0341(3) Uani 1 1 d . . . . .
 H7A H 0.314610 0.908499 0.967160 0.051 Uiso 1 1 calc R U . . .
 H7B H 0.173726 0.969452 0.928472 0.051 Uiso 1 1 calc R U . . .
 H7C H 0.330204 0.989608 0.880266 0.051 Uiso 1 1 calc R U . . .
 Si2B Si 0.2003(4) 0.3699(3) 0.7473(3) 0.01301(8) Uani 0.1107(8) 1 d D . P A
 2
 C14B C 0.0063(17) 0.2834(11) 0.7835(11) 0.0185(3) Uani 0.1107(8) 1 d . . P A
 2
 C15B C -0.1393(17) 0.2152(12) 0.6826(10) 0.0275(3) Uani 0.1107(8) 1 d . . P A
 2
 H15D H -0.238164 0.181618 0.705387 0.041 Uiso 0.1107(8) 1 calc R U P A 2
 H15E H -0.111518 0.149632 0.641379 0.041 Uiso 0.1107(8) 1 calc R U P A 2
 H15F H -0.160964 0.270946 0.636916 0.041 Uiso 0.1107(8) 1 calc R U P A 2
 C10B C 0.3567(18) 0.4562(11) 0.8828(10) 0.033(3) Uani 0.1107(8) 1 d D . P A
 2
 H10D H 0.438823 0.523758 0.871500 0.050 Uiso 0.1107(8) 1 calc R U P A 2
 H10E H 0.412358 0.402064 0.913973 0.050 Uiso 0.1107(8) 1 calc R U P A 2
 H10F H 0.299228 0.487201 0.932593 0.050 Uiso 0.1107(8) 1 calc R U P A 2
 C19 C 0.4571(13) 0.3616(10) 0.6507(10) 0.018(2) Uani 0.1107(8) 1 d . . P A 2
 H19D H 0.505320 0.436797 0.707082 0.026 Uiso 0.1107(8) 1 calc R U P A 2
 H19E H 0.412028 0.379583 0.581193 0.026 Uiso 0.1107(8) 1 calc R U P A 2
 H19F H 0.542888 0.322903 0.644117 0.026 Uiso 0.1107(8) 1 calc R U P A 2
 C2B C 0.5189(14) 0.7956(10) 0.7630(10) 0.0196(3) Uani 0.1107(8) 1 d D . P A 2
 C12B C 0.2010(17) 0.1775(12) 0.5764(12) 0.0290(3) Uani 0.1107(8) 1 d . . P A
 2
 H12D H 0.112676 0.123278 0.596496 0.044 Uiso 0.1107(8) 1 calc R U P A 2
 H12E H 0.265561 0.130930 0.545560 0.044 Uiso 0.1107(8) 1 calc R U P A 2
 H12F H 0.152272 0.216845 0.522419 0.044 Uiso 0.1107(8) 1 calc R U P A 2
 C11B C 0.3188(17) 0.2771(13) 0.6811(12) 0.0188(3) Uani 0.1107(8) 1 d . . P A
 2
 C5B C 0.591(2) 0.7738(15) 0.8815(12) 0.041(3) Uani 0.1107(8) 1 d . . P A 2
 H5BA H 0.620810 0.849169 0.936470 0.061 Uiso 0.1107(8) 1 calc R U P A 2
 H5BB H 0.689218 0.747223 0.882603 0.061 Uiso 0.1107(8) 1 calc R U P A 2
 H5BC H 0.506330 0.711644 0.897298 0.061 Uiso 0.1107(8) 1 calc R U P A 2
 C1B C 0.2270(17) 0.8323(11) 0.6090(9) 0.0249(3) Uani 0.1107(8) 1 d . . P A 2
 H1BA H 0.301966 0.830000 0.562923 0.037 Uiso 0.1107(8) 1 calc R U P A 2
 H1BB H 0.237568 0.916360 0.640103 0.037 Uiso 0.1107(8) 1 calc R U P A 2
 H1BC H 0.112740 0.790606 0.565347 0.037 Uiso 0.1107(8) 1 calc R U P A 2
 Si3 Si 0.2824(4) 0.7550(3) 0.7218(3) 0.01546(9) Uani 0.1107(8) 1 d . . P A 2
 H16A H -0.016(3) 0.1827(18) 0.9041(17) 0.041(5) Uiso 1 1 d . . . . .
 H16B H 0.129(3) 0.1645(18) 0.8595(17) 0.045(6) Uiso 1 1 d . . . . .
 H16C H -0.047(3) 0.134(2) 0.7840(19) 0.055(6) Uiso 1 1 d . . . . .
 H4A H 0.649(3) 0.9199(19) 0.8450(18) 0.049(6) Uiso 1 1 d . . . . .
 H4B H 0.533(3) 0.9982(19) 0.8057(17) 0.047(6) Uiso 1 1 d . . . . .
 H4C H 0.672(3) 0.969(2) 0.7504(18) 0.054(6) Uiso 1 1 d . . . . .
 C3A C 0.5710(3) 0.7390(2) 0.67845(18) 0.0249(5) Uani 0.8893(8) 1 d D . P A 1
 H3AA H 0.625119 0.718991 0.744649 0.037 Uiso 0.8893(8) 1 calc R U P A 1
 H3AB H 0.655188 0.780246 0.646691 0.037 Uiso 0.8893(8) 1 calc R U P A 1
 H3AC H 0.498119 0.664795 0.626221 0.037 Uiso 0.8893(8) 1 calc R U P A 1

loop_
  _atom_site_aniso_label
  _atom_site_aniso_U_11
  _atom_site_aniso_U_22
  _atom_site_aniso_U_33
  _atom_site_aniso_U_23
  _atom_site_aniso_U_13
  _atom_site_aniso_U_12
 I1 0.01254(4) 0.01956(4) 0.01073(4) 0.00284(3) 0.00263(3) 0.00547(3)
 Al1 0.01356(16) 0.01313(16) 0.01026(15) 0.00210(12) 0.00138(12) 0.00433(12)
 Si2 0.01366(18) 0.01410(19) 0.0113(2) 0.00351(15) 0.00236(16) 0.00473(15)
 Si1 0.01788(18) 0.01343(17) 0.0118(2) 0.00074(14) 0.00011(15) 0.00397(13)
 C11 0.0177(7) 0.0194(8) 0.0219(8) 0.0067(6) 0.0052(6) 0.0091(6)
 C10 0.0273(8) 0.0214(7) 0.0188(7) 0.0027(5) -0.0008(6) 0.0025(6)
 C14 0.0206(7) 0.0211(7) 0.0178(7) 0.0084(6) 0.0075(6) 0.0086(6)
 C16 0.0350(8) 0.0225(7) 0.0259(7) 0.0111(5) 0.0142(6) 0.0063(6)
 C17 0.0337(8) 0.0448(9) 0.0406(9) 0.0219(7) 0.0222(7) 0.0215(7)
 C13 0.0271(7) 0.0281(7) 0.0407(8) 0.0174(6) 0.0110(6) 0.0161(6)
 C3 0.0168(7) 0.0271(13) 0.0284(9) 0.0049(7) 0.0029(7) 0.0068(7)
 C6 0.0316(7) 0.0187(6) 0.0204(6) -0.0008(5) 0.0088(5) 0.0070(5)
 C2 0.0167(6) 0.0168(6) 0.0199(7) 0.0009(5) 0.0009(5) 0.0014(5)
 C15 0.0332(8) 0.0294(8) 0.0170(7) 0.0039(6) 0.0067(6) 0.0057(6)
 C19B 0.0333(9) 0.0393(10) 0.0317(9) 0.0135(8) 0.0186(8) 0.0216(8)
 C1 0.0325(8) 0.0205(7) 0.0158(6) 0.0022(5) -0.0041(6) 0.0083(6)
 C5 0.0261(7) 0.0250(7) 0.0236(7) 0.0094(6) 0.0074(6) 0.0076(6)
 C12 0.0176(7) 0.0255(8) 0.0436(10) 0.0065(7) 0.0059(7) 0.0071(6)
 C9 0.0294(7) 0.0271(7) 0.0278(7) 0.0047(6) 0.0053(6) 0.0107(6)
 C4 0.0305(8) 0.0225(7) 0.0357(8) 0.0006(6) 0.0012(7) -0.0059(6)
 C8 0.0409(8) 0.0317(7) 0.0246(7) 0.0051(6) 0.0149(6) 0.0121(6)
 C7 0.0449(9) 0.0262(7) 0.0239(7) -0.0075(6) -0.0019(6) 0.0162(7)
 Si2B 0.01366(18) 0.01410(19) 0.0113(2) 0.00351(15) 0.00236(16) 0.00473(15)
 C14B 0.0206(7) 0.0211(7) 0.0178(7) 0.0084(6) 0.0075(6) 0.0086(6)
 C15B 0.0332(8) 0.0294(8) 0.0170(7) 0.0039(6) 0.0067(6) 0.0057(6)
 C10B 0.039(7) 0.021(6) 0.026(6) 0.008(5) -0.010(6) 0.002(5)
 C19 0.009(4) 0.016(5) 0.030(6) 0.007(5) 0.004(4) 0.008(4)
 C2B 0.0167(6) 0.0168(6) 0.0199(7) 0.0009(5) 0.0009(5) 0.0014(5)
 C12B 0.0271(7) 0.0281(7) 0.0407(8) 0.0174(6) 0.0110(6) 0.0161(6)
 C11B 0.0177(7) 0.0194(8) 0.0219(8) 0.0067(6) 0.0052(6) 0.0091(6)
 C5B 0.039(8) 0.044(8) 0.032(5) 0.005(6) -0.004(6) 0.014(7)
 C1B 0.0325(8) 0.0205(7) 0.0158(6) 0.0022(5) -0.0041(6) 0.0083(6)
 Si3 0.01788(18) 0.01343(17) 0.0118(2) 0.00074(14) 0.00011(15) 0.00397(13)
 C3A 0.0168(7) 0.0271(13) 0.0284(9) 0.0049(7) 0.0029(7) 0.0068(7)

_geom_special_details
;
 All esds (except the esd in the dihedral angle between two l.s. planes)
 are estimated using the full covariance matrix.  The cell esds are taken
 into account individually in the estimation of esds in distances, angles
 and torsion angles; correlations between esds in cell parameters are only
 used when they are defined by crystal symmetry.  An approximate (isotropic)
 treatment of cell esds is used for estimating esds involving l.s. planes.
;
loop_
  _geom_bond_atom_site_label_1
  _geom_bond_atom_site_label_2
  _geom_bond_distance
  _geom_bond_site_symmetry_2
  _geom_bond_publ_flag
 I1 Al1 2.7672(4) 2_566 ?
 I1 Al1 2.7692(4) . ?
 Al1 Si2 2.5151(6) . ?
 Al1 Si1 2.5240(6) . ?
 Al1 Si2B 2.477(3) . ?
 Al1 Si3 2.549(3) . ?
 Si2 C11 1.9260(15) . ?
 Si2 C10 1.8831(16) . ?
 Si2 C14 1.9320(15) . ?
 Si1 C6 1.9210(14) . ?
 Si1 C2 1.9300(15) . ?
 Si1 C1 1.8991(15) . ?
 C11 C13 1.5304(19) . ?
 C11 C19B 1.544(2) . ?
 C11 C12 1.530(2) . ?
 C10 H10A 0.9800 . ?
 C10 H10B 0.9800 . ?
 C10 H10C 0.9800 . ?
 C14 C16 1.5378(19) . ?
 C14 C17 1.527(2) . ?
 C14 C15 1.539(2) . ?
 C16 C14B 1.491(12) . ?
 C16 H16A 0.95(2) . ?
 C16 H16B 0.95(2) . ?
 C16 H16C 0.97(2) . ?
 C17 H17A 0.9800 . ?
 C17 H17B 0.9800 . ?
 C17 H17C 0.9800 . ?
 C17 C14B 1.411(12) . ?
 C13 H13A 0.9800 . ?
 C13 H13B 0.9800 . ?
 C13 H13C 0.9800 . ?
 C13 C11B 1.618(13) . ?
 C3 H3A 0.9800 . ?
 C3 H3B 0.9800 . ?
 C3 H3C 0.9800 . ?
 C3 C2B 1.510(16) . ?
 C6 C9 1.551(2) . ?
 C6 C8 1.540(2) . ?
 C6 C7 1.5341(19) . ?
 C6 Si3 1.954(4) . ?
 C2 C5 1.537(2) . ?
 C2 C4 1.5306(19) . ?
 C2 C3A 1.532(2) . ?
 C15 H15A 0.9800 . ?
 C15 H15B 0.9800 . ?
 C15 H15C 0.9800 . ?
 C19B H19A 0.9800 . ?
 C19B H19B 0.9800 . ?
 C19B H19C 0.9800 . ?
 C1 H1A 0.9800 . ?
 C1 H1B 0.9800 . ?
 C1 H1C 0.9800 . ?
 C5 H5A 0.9800 . ?
 C5 H5B 0.9800 . ?
 C5 H5C 0.9800 . ?
 C12 H12A 0.9800 . ?
 C12 H12B 0.9800 . ?
 C12 H12C 0.9800 . ?
 C9 H9A 0.9800 . ?
 C9 H9B 0.9800 . ?
 C9 H9C 0.9800 . ?
 C4 C2B 1.587(11) . ?
 C4 H4A 0.93(2) . ?
 C4 H4B 0.99(2) . ?
 C4 H4C 0.95(2) . ?
 C8 H8A 0.9800 . ?
 C8 H8B 0.9800 . ?
 C8 H8C 0.9800 . ?
 C7 H7A 0.9800 . ?
 C7 H7B 0.9800 . ?
 C7 H7C 0.9800 . ?
 Si2B C14B 1.933(13) . ?
 Si2B C10B 1.905(11) . ?
 Si2B C11B 1.912(14) . ?
 C14B C15B 1.539(19) . ?
 C15B H15D 0.9800 . ?
 C15B H15E 0.9800 . ?
 C15B H15F 0.9800 . ?
 C10B H10D 0.9800 . ?
 C10B H10E 0.9800 . ?
 C10B H10F 0.9800 . ?
 C19 H19D 0.9800 . ?
 C19 H19E 0.9800 . ?
 C19 H19F 0.9800 . ?
 C19 C11B 1.525(17) . ?
 C2B C5B 1.616(19) . ?
 C2B Si3 1.916(12) . ?
 C12B H12D 0.9800 . ?
 C12B H12E 0.9800 . ?
 C12B H12F 0.9800 . ?
 C12B C11B 1.59(2) . ?
 C5B H5BA 0.9800 . ?
 C5B H5BB 0.9800 . ?
 C5B H5BC 0.9800 . ?
 C1B H1BA 0.9800 . ?
 C1B H1BB 0.9800 . ?
 C1B H1BC 0.9800 . ?
 C1B Si3 1.885(12) . ?
 C3A H3AA 0.9800 . ?
 C3A H3AB 0.9800 . ?
 C3A H3AC 0.9800 . ?

loop_
  _geom_angle_atom_site_label_1
  _geom_angle_atom_site_label_2
  _geom_angle_atom_site_label_3
  _geom_angle
  _geom_angle_site_symmetry_1
  _geom_angle_site_symmetry_3
  _geom_angle_publ_flag
 Al1 I1 Al1 94.176(11) 2_566 . ?
 I1 Al1 I1 85.823(12) 2_566 . ?
 Si2 Al1 I1 106.033(16) . 2_566 ?
 Si2 Al1 I1 105.320(16) . . ?
 Si2 Al1 Si1 126.02(2) . . ?
 Si1 Al1 I1 112.745(17) . 2_566 ?
 Si1 Al1 I1 113.375(17) . . ?
 Si2B Al1 I1 115.89(9) . . ?
 Si2B Al1 Si3 126.59(12) . . ?
 Si3 Al1 I1 100.67(9) . . ?
 C11 Si2 Al1 109.09(5) . . ?
 C11 Si2 C14 114.05(7) . . ?
 C10 Si2 Al1 110.63(5) . . ?
 C10 Si2 C11 107.06(7) . . ?
 C10 Si2 C14 105.42(7) . . ?
 C14 Si2 Al1 110.48(5) . . ?
 C6 Si1 Al1 111.70(5) . . ?
 C6 Si1 C2 117.11(7) . . ?
 C2 Si1 Al1 111.43(5) . . ?
 C1 Si1 Al1 107.19(5) . . ?
 C1 Si1 C6 103.71(7) . . ?
 C1 Si1 C2 104.66(7) . . ?
 C13 C11 Si2 112.86(10) . . ?
 C13 C11 C19B 106.62(13) . . ?
 C19B C11 Si2 108.08(11) . . ?
 C12 C11 Si2 112.02(10) . . ?
 C12 C11 C13 109.31(13) . . ?
 C12 C11 C19B 107.67(14) . . ?
 Si2 C10 H10A 109.5 . . ?
 Si2 C10 H10B 109.5 . . ?
 Si2 C10 H10C 109.5 . . ?
 H10A C10 H10B 109.5 . . ?
 H10A C10 H10C 109.5 . . ?
 H10B C10 H10C 109.5 . . ?
 C16 C14 Si2 111.31(10) . . ?
 C16 C14 C15 108.00(12) . . ?
 C17 C14 Si2 109.10(10) . . ?
 C17 C14 C16 108.79(13) . . ?
 C17 C14 C15 106.68(13) . . ?
 C15 C14 Si2 112.79(10) . . ?
 C14 C16 H16A 112.9(12) . . ?
 C14 C16 H16B 111.2(13) . . ?
 C14 C16 H16C 113.5(13) . . ?
 C14B C16 H16A 119.4(13) . . ?
 C14B C16 H16B 126.6(14) . . ?
 C14B C16 H16C 84.8(14) . . ?
 H16A C16 H16B 108.4(17) . . ?
 H16A C16 H16C 103.6(18) . . ?
 H16B C16 H16C 106.7(18) . . ?
 C14 C17 H17A 109.5 . . ?
 C14 C17 H17B 109.5 . . ?
 C14 C17 H17C 109.5 . . ?
 H17A C17 H17B 109.5 . . ?
 H17A C17 H17C 109.5 . . ?
 H17B C17 H17C 109.5 . . ?
 C11 C13 H13A 109.5 . . ?
 C11 C13 H13B 109.5 . . ?
 C11 C13 H13C 109.5 . . ?
 H13A C13 H13B 109.5 . . ?
 H13A C13 H13C 109.5 . . ?
 H13B C13 H13C 109.5 . . ?
 H3A C3 H3B 109.5 . . ?
 H3A C3 H3C 109.5 . . ?
 H3B C3 H3C 109.5 . . ?
 C2B C3 H3A 109.5 . . ?
 C2B C3 H3B 109.5 . . ?
 C2B C3 H3C 109.5 . . ?
 C9 C6 Si1 113.22(9) . . ?
 C9 C6 Si3 93.10(15) . . ?
 C8 C6 Si1 107.97(9) . . ?
 C8 C6 C9 106.66(12) . . ?
 C8 C6 Si3 119.15(14) . . ?
 C7 C6 Si1 111.94(11) . . ?
 C7 C6 C9 107.85(12) . . ?
 C7 C6 C8 109.00(12) . . ?
 C7 C6 Si3 118.55(15) . . ?
 C5 C2 Si1 112.96(10) . . ?
 C4 C2 Si1 112.92(11) . . ?
 C4 C2 C5 108.01(13) . . ?
 C4 C2 C3A 107.42(16) . . ?
 C3A C2 Si1 107.67(12) . . ?
 C3A C2 C5 107.60(13) . . ?
 C14 C15 H15A 109.5 . . ?
 C14 C15 H15B 109.5 . . ?
 C14 C15 H15C 109.5 . . ?
 H15A C15 H15B 109.5 . . ?
 H15A C15 H15C 109.5 . . ?
 H15B C15 H15C 109.5 . . ?
 C11 C19B H19A 109.5 . . ?
 C11 C19B H19B 109.5 . . ?
 C11 C19B H19C 109.5 . . ?
 H19A C19B H19B 109.5 . . ?
 H19A C19B H19C 109.5 . . ?
 H19B C19B H19C 109.5 . . ?
 Si1 C1 H1A 109.5 . . ?
 Si1 C1 H1B 109.5 . . ?
 Si1 C1 H1C 109.5 . . ?
 H1A C1 H1B 109.5 . . ?
 H1A C1 H1C 109.5 . . ?
 H1B C1 H1C 109.5 . . ?
 C2 C5 H5A 109.5 . . ?
 C2 C5 H5B 109.5 . . ?
 C2 C5 H5C 109.5 . . ?
 H5A C5 H5B 109.5 . . ?
 H5A C5 H5C 109.5 . . ?
 H5B C5 H5C 109.5 . . ?
 C11 C12 H12A 109.5 . . ?
 C11 C12 H12B 109.5 . . ?
 C11 C12 H12C 109.5 . . ?
 H12A C12 H12B 109.5 . . ?
 H12A C12 H12C 109.5 . . ?
 H12B C12 H12C 109.5 . . ?
 C6 C9 H9A 109.5 . . ?
 C6 C9 H9B 109.5 . . ?
 C6 C9 H9C 109.5 . . ?
 H9A C9 H9B 109.5 . . ?
 H9A C9 H9C 109.5 . . ?
 H9B C9 H9C 109.5 . . ?
 C2 C4 H4A 110.0(13) . . ?
 C2 C4 H4B 112.9(12) . . ?
 C2 C4 H4C 107.1(14) . . ?
 C2B C4 H4A 76.1(14) . . ?
 C2B C4 H4B 127.4(13) . . ?
 C2B C4 H4C 116.7(14) . . ?
 H4A C4 H4B 111.7(18) . . ?
 H4A C4 H4C 102.3(19) . . ?
 H4B C4 H4C 112.2(18) . . ?
 C6 C8 H8A 109.5 . . ?
 C6 C8 H8B 109.5 . . ?
 C6 C8 H8C 109.5 . . ?
 H8A C8 H8B 109.5 . . ?
 H8A C8 H8C 109.5 . . ?
 H8B C8 H8C 109.5 . . ?
 C6 C7 H7A 109.5 . . ?
 C6 C7 H7B 109.5 . . ?
 C6 C7 H7C 109.5 . . ?
 H7A C7 H7B 109.5 . . ?
 H7A C7 H7C 109.5 . . ?
 H7B C7 H7C 109.5 . . ?
 C14B Si2B Al1 112.3(4) . . ?
 C10B Si2B Al1 104.8(4) . . ?
 C10B Si2B C14B 105.4(7) . . ?
 C10B Si2B C11B 102.7(7) . . ?
 C11B Si2B Al1 112.3(4) . . ?
 C11B Si2B C14B 117.7(6) . . ?
 C16 C14B Si2B 114.1(7) . . ?
 C16 C14B C15B 105.9(9) . . ?
 C17 C14B C16 118.3(8) . . ?
 C17 C14B Si2B 110.2(7) . . ?
 C17 C14B C15B 93.7(9) . . ?
 C15B C14B Si2B 112.8(8) . . ?
 C14B C15B H15D 109.5 . . ?
 C14B C15B H15E 109.5 . . ?
 C14B C15B H15F 109.5 . . ?
 H15D C15B H15E 109.5 . . ?
 H15D C15B H15F 109.5 . . ?
 H15E C15B H15F 109.5 . . ?
 Si2B C10B H10D 109.5 . . ?
 Si2B C10B H10E 109.5 . . ?
 Si2B C10B H10F 109.5 . . ?
 H10D C10B H10E 109.5 . . ?
 H10D C10B H10F 109.5 . . ?
 H10E C10B H10F 109.5 . . ?
 H19D C19 H19E 109.5 . . ?
 H19D C19 H19F 109.5 . . ?
 H19E C19 H19F 109.5 . . ?
 C11B C19 H19D 109.5 . . ?
 C11B C19 H19E 109.5 . . ?
 C11B C19 H19F 109.5 . . ?
 C3 C2B C4 120.3(13) . . ?
 C3 C2B C5B 102.7(13) . . ?
 C3 C2B Si3 112.9(13) . . ?
 C4 C2B C5B 101.4(9) . . ?
 C4 C2B Si3 106.8(6) . . ?
 C5B C2B Si3 112.2(9) . . ?
 H12D C12B H12E 109.5 . . ?
 H12D C12B H12F 109.5 . . ?
 H12E C12B H12F 109.5 . . ?
 C11B C12B H12D 109.5 . . ?
 C11B C12B H12E 109.5 . . ?
 C11B C12B H12F 109.5 . . ?
 C13 C11B Si2B 106.8(7) . . ?
 C19 C11B C13 109.3(9) . . ?
 C19 C11B Si2B 109.0(9) . . ?
 C19 C11B C12B 109.9(11) . . ?
 C12B C11B C13 109.9(9) . . ?
 C12B C11B Si2B 111.9(9) . . ?
 C2B C5B H5BA 109.5 . . ?
 C2B C5B H5BB 109.5 . . ?
 C2B C5B H5BC 109.5 . . ?
 H5BA C5B H5BB 109.5 . . ?
 H5BA C5B H5BC 109.5 . . ?
 H5BB C5B H5BC 109.5 . . ?
 H1BA C1B H1BB 109.5 . . ?
 H1BA C1B H1BC 109.5 . . ?
 H1BB C1B H1BC 109.5 . . ?
 Si3 C1B H1BA 109.5 . . ?
 Si3 C1B H1BB 109.5 . . ?
 Si3 C1B H1BC 109.5 . . ?
 C6 Si3 Al1 109.54(15) . . ?
 C2B Si3 Al1 111.0(4) . . ?
 C2B Si3 C6 123.0(4) . . ?
 C1B Si3 Al1 109.2(4) . . ?
 C1B Si3 C6 96.3(4) . . ?
 C1B Si3 C2B 106.0(6) . . ?
 C2 C3A H3AA 109.5 . . ?
 C2 C3A H3AB 109.5 . . ?
 C2 C3A H3AC 109.5 . . ?
 H3AA C3A H3AB 109.5 . . ?
 H3AA C3A H3AC 109.5 . . ?
 H3AB C3A H3AC 109.5 . . ?

_shelx_res_file
;
TITL mo_jkc41_0m_a.res in P-1
    mo_jkc41_0m.res
    created by SHELXL-2016/6 at 11:36:22 on 02-Apr-2025
REM Old TITL mo_jkc41_0m_a.res in P-1
REM SHELXT solution in P-1
REM R1 0.064, Rweak 0.009, Alpha 0.022, Orientation as input
REM Formula found by SHELXT: C10B I Si1B
CELL 0.71073 8.6926 11.7853 12.9938 99.391 102.819 104.749
ZERR 1 0.0009 0.0013 0.0013 0.004 0.003 0.004
LATT 1
SFAC C H Al I Si
UNIT 36 84 2 2 4
RIGU Si1 C3 C6 C2 C1 H1a H1b H1c C5 H5a H5b H5c C9 H9a H9b H9c C4 C8 H8a =
 H8B H8C C7 H7A H7B H7C C2B C5B H5BA H5BB H5BC C1B
EADP Si2 Si2B
EADP C14 C14B
EADP C15 C15B
EADP C11 C11B
EADP C2B C2
EADP C13 C12B
EADP C1B C1
SADI Si2 C10 Si2B C10B
EADP Si1 Si3
EADP C3A C3
SADI C3 C2B C3A C2

L.S. 10
PLAN  17 0 0
SIZE 0.07 0.05 0.02
TEMP -173.15
CONF
BOND $H
list 4
MORE -1
fmap 2
acta
OMIT -1 -1 2
OMIT -1 1 2
OMIT 0 -1 1
OMIT 1 -1 1
OMIT 2 0 0
REM <olex2.extras>
REM <HklSrc "%.\\mo_jkc41_0m.hkl">
REM </olex2.extras>

WGHT    0.017300    0.496400
FVAR       0.65503   0.88926
I1    4    0.180122    0.497824    0.442192    11.00000    0.01254    0.01956 =
         0.01073    0.00284    0.00263    0.00547
AL1   3    0.149059    0.527843    0.651687    11.00000    0.01356    0.01313 =
         0.01026    0.00210    0.00138    0.00433
PART 1
SI2   5    0.154530    0.332125    0.703555    21.00000    0.01366    0.01410 =
         0.01126    0.00351    0.00236    0.00473
SI1   5    0.305755    0.736559    0.768623    21.00000    0.01788    0.01343 =
         0.01182    0.00074    0.00011    0.00397
C11   1    0.372633    0.315648    0.717827    21.00000    0.01766    0.01937 =
         0.02185    0.00668    0.00522    0.00907
C10   1    0.006340    0.200259    0.593996    21.00000    0.02726    0.02140 =
         0.01884    0.00272   -0.00075    0.00245
AFIX 137
H10A  2   -0.107195    0.193114    0.597274    21.00000   -1.50000
H10B  2    0.032164    0.126080    0.604810    21.00000   -1.50000
H10C  2    0.016929    0.212957    0.522889    21.00000   -1.50000
AFIX   0
C14   1    0.078212    0.321884    0.831497    21.00000    0.02056    0.02114 =
         0.01776    0.00838    0.00753    0.00859
PART 0
C16   1    0.033926    0.191784    0.846301    11.00000    0.03503    0.02248 =
         0.02586    0.01107    0.01417    0.00631
C17   1   -0.075576    0.364156    0.820474    11.00000    0.03367    0.04480 =
         0.04063    0.02187    0.02220    0.02150
PART 1
AFIX 137
H17A  2   -0.046825    0.448905    0.816184    11.00000   -1.50000
H17B  2   -0.117636    0.355908    0.883746    11.00000   -1.50000
H17C  2   -0.160934    0.314778    0.754421    11.00000   -1.50000
AFIX   0
PART 0
C13   1    0.398594    0.212880    0.771183    11.00000    0.02710    0.02808 =
         0.04065    0.01745    0.01095    0.01609
PART 1
AFIX 137
H13A  2    0.394377    0.231925    0.846601    11.00000   -1.50000
H13B  2    0.506753    0.203098    0.769646    11.00000   -1.50000
H13C  2    0.311277    0.137812    0.731468    11.00000   -1.50000
AFIX   0
PART 2
C3    1    0.582383    0.715661    0.690657   -21.00000    0.01684    0.02715 =
         0.02837    0.00487    0.00292    0.00676
AFIX 137
H3A   2    0.703670    0.743360    0.712476   -21.00000   -1.50000
H3B   2    0.541313    0.719482    0.615102   -21.00000   -1.50000
H3C   2    0.543342    0.632279    0.697446   -21.00000   -1.50000
AFIX   0
PART 0
C6    1    0.159428    0.819687    0.813240    11.00000    0.03156    0.01866 =
         0.02037   -0.00079    0.00876    0.00700
PART 1
C2    1    0.468662    0.821922    0.706230    21.00000    0.01667    0.01682 =
         0.01990    0.00089    0.00088    0.00145
C15   1    0.206742    0.403299    0.936051    21.00000    0.03324    0.02941 =
         0.01703    0.00389    0.00673    0.00566
AFIX 137
H15A  2    0.305745    0.376458    0.948507    21.00000   -1.50000
H15B  2    0.159600    0.398347    0.997642    21.00000   -1.50000
H15C  2    0.236705    0.486923    0.928565    21.00000   -1.50000
AFIX   0
C19B  1    0.394293    0.284385    0.602818    21.00000    0.03333    0.03928 =
         0.03170    0.01353    0.01859    0.02163
AFIX 137
H19A  2    0.312630    0.207135    0.561993    21.00000   -1.50000
H19B  2    0.506058    0.278342    0.608240    21.00000   -1.50000
H19C  2    0.377936    0.347839    0.565239    21.00000   -1.50000
AFIX   0
C1    1    0.431142    0.717492    0.900763    21.00000    0.03245    0.02049 =
         0.01585    0.00223   -0.00410    0.00835
AFIX 137
H1A   2    0.356206    0.683766    0.941920    21.00000   -1.50000
H1B   2    0.506685    0.796162    0.943656    21.00000   -1.50000
H1C   2    0.495237    0.662711    0.884902    21.00000   -1.50000
AFIX   0
C5    1    0.391164    0.854309    0.600960    21.00000    0.02610    0.02497 =
         0.02361    0.00943    0.00743    0.00763
AFIX 137
H5A   2    0.313444    0.781203    0.549560    21.00000   -1.50000
H5B   2    0.478582    0.889813    0.568965    21.00000   -1.50000
H5C   2    0.332059    0.912558    0.617241    21.00000   -1.50000
AFIX   0
C12   1    0.508368    0.432811    0.780548    21.00000    0.01756    0.02551 =
         0.04363    0.00649    0.00586    0.00707
AFIX 137
H12A  2    0.496901    0.497490    0.743464    21.00000   -1.50000
H12B  2    0.617071    0.421399    0.784117    21.00000   -1.50000
H12C  2    0.498100    0.454613    0.854249    21.00000   -1.50000
AFIX   0
PART 0
C9    1    0.057765    0.859698    0.719664    11.00000    0.02941    0.02715 =
         0.02782    0.00469    0.00534    0.01075
AFIX 137
H9A   2    0.132857    0.919122    0.694482    11.00000   -1.50000
H9B   2   -0.020294    0.895880    0.745847    11.00000   -1.50000
H9C   2   -0.003522    0.789382    0.659522    11.00000   -1.50000
AFIX   0
C4    1    0.588608    0.938032    0.784501    11.00000    0.03051    0.02250 =
         0.03572    0.00058    0.00124   -0.00586
C8    1    0.033690    0.731953    0.852625    11.00000    0.04090    0.03167 =
         0.02457    0.00514    0.01489    0.01213
AFIX 137
H8A   2   -0.033241    0.663284    0.792176    11.00000   -1.50000
H8B   2   -0.038612    0.773786    0.879633    11.00000   -1.50000
H8C   2    0.092899    0.702951    0.911131    11.00000   -1.50000
AFIX   0
C7    1    0.252935    0.931948    0.905626    11.00000    0.04486    0.02624 =
         0.02388   -0.00752   -0.00186    0.01619
AFIX 137
H7A   2    0.314610    0.908499    0.967160    11.00000   -1.50000
H7B   2    0.173726    0.969452    0.928472    11.00000   -1.50000
H7C   2    0.330204    0.989608    0.880266    11.00000   -1.50000
AFIX   0
PART 2
SI2B  5    0.200316    0.369924    0.747315   -21.00000    0.01366    0.01410 =
         0.01126    0.00351    0.00236    0.00473
C14B  1    0.006321    0.283446    0.783476   -21.00000    0.02056    0.02114 =
         0.01776    0.00838    0.00753    0.00859
C15B  1   -0.139300    0.215217    0.682636   -21.00000    0.03324    0.02941 =
         0.01703    0.00389    0.00673    0.00566
AFIX 137
H15D  2   -0.238164    0.181618    0.705387   -21.00000   -1.50000
H15E  2   -0.111518    0.149632    0.641379   -21.00000   -1.50000
H15F  2   -0.160964    0.270946    0.636916   -21.00000   -1.50000
AFIX   0
C10B  1    0.356665    0.456214    0.882795   -21.00000    0.03888    0.02138 =
         0.02607    0.00782   -0.00975    0.00172
AFIX 137
H10D  2    0.438823    0.523758    0.871500   -21.00000   -1.50000
H10E  2    0.412358    0.402064    0.913973   -21.00000   -1.50000
H10F  2    0.299228    0.487201    0.932593   -21.00000   -1.50000
AFIX   0
C19   1    0.457113    0.361645    0.650654   -21.00000    0.00928    0.01614 =
         0.02953    0.00708    0.00357    0.00842
AFIX 137
H19D  2    0.505320    0.436797    0.707082   -21.00000   -1.50000
H19E  2    0.412028    0.379583    0.581193   -21.00000   -1.50000
H19F  2    0.542888    0.322903    0.644117   -21.00000   -1.50000
AFIX   0
C2B   1    0.518936    0.795577    0.762998   -21.00000    0.01667    0.01682 =
         0.01990    0.00089    0.00088    0.00145
C12B  1    0.201032    0.177483    0.576355   -21.00000    0.02710    0.02808 =
         0.04065    0.01745    0.01095    0.01609
AFIX 137
H12D  2    0.112676    0.123278    0.596496   -21.00000   -1.50000
H12E  2    0.265561    0.130930    0.545560   -21.00000   -1.50000
H12F  2    0.152272    0.216845    0.522419   -21.00000   -1.50000
AFIX   0
C11B  1    0.318759    0.277061    0.681112   -21.00000    0.01766    0.01937 =
         0.02185    0.00668    0.00522    0.00907
C5B   1    0.590907    0.773756    0.881506   -21.00000    0.03858    0.04406 =
         0.03215    0.00507   -0.00445    0.01412
AFIX 137
H5BA  2    0.620810    0.849169    0.936470   -21.00000   -1.50000
H5BB  2    0.689218    0.747223    0.882603   -21.00000   -1.50000
H5BC  2    0.506330    0.711644    0.897298   -21.00000   -1.50000
AFIX   0
C1B   1    0.227020    0.832271    0.609004   -21.00000    0.03245    0.02049 =
         0.01585    0.00223   -0.00410    0.00835
AFIX 137
H1BA  2    0.301966    0.830000    0.562923   -21.00000   -1.50000
H1BB  2    0.237568    0.916360    0.640103   -21.00000   -1.50000
H1BC  2    0.112740    0.790606    0.565347   -21.00000   -1.50000
AFIX   0
SI3   5    0.282399    0.755025    0.721814   -21.00000    0.01788    0.01343 =
         0.01182    0.00074    0.00011    0.00397
PART 0
H16A  2   -0.015944    0.182670    0.904081    11.00000    0.04092
H16B  2    0.129306    0.164482    0.859516    11.00000    0.04534
H16C  2   -0.046679    0.134317    0.784029    11.00000    0.05546
H4A   2    0.649471    0.919860    0.845007    11.00000    0.04907
H4B   2    0.532608    0.998177    0.805705    11.00000    0.04660
H4C   2    0.671620    0.968905    0.750438    11.00000    0.05374
PART 1
C3A   1    0.570985    0.739025    0.678446    21.00000    0.01684    0.02715 =
         0.02837    0.00487    0.00292    0.00676
AFIX 137
H3AA  2    0.625119    0.718991    0.744649    21.00000   -1.50000
H3AB  2    0.655188    0.780246    0.646691    21.00000   -1.50000
H3AC  2    0.498119    0.664795    0.626221    21.00000   -1.50000
AFIX   0
HKLF 4


REM  mo_jkc41_0m_a.res in P-1
REM R1 =  0.0141 for    5458 Fo > 4sig(Fo)  and  0.0145 for all    5603 data
REM    297 parameters refined using     80 restraints

END

WGHT      0.0169      0.5054

REM Highest difference peak  0.656,  deepest hole -0.335,  1-sigma level  0.049
Q1    1   0.1939  0.7383  0.9242  11.00000  0.05    0.66
Q2    1   0.0184  0.8203  0.7866  11.00000  0.05    0.61
Q3    1   0.2233  0.8018  0.8593  11.00000  0.05    0.51
Q4    1   0.4799  0.3938  0.8579  11.00000  0.05    0.33
Q5    1   0.3991  0.7817  0.7372  11.00000  0.05    0.33
Q6    1   0.1278  0.3318  0.7819  11.00000  0.05    0.31
Q7    1   0.1496  0.8233  0.6231  11.00000  0.05    0.31
Q8    1   0.0940  0.4125  0.9041  11.00000  0.05    0.31
Q9    1  -0.1536  0.2614  0.7420  11.00000  0.05    0.31
Q10   1   0.1325  0.4390  0.4367  11.00000  0.05    0.29
Q11   1   0.3305  0.7755  0.9648  11.00000  0.05    0.28
Q12   1   0.3370  0.9668  0.8957  11.00000  0.05    0.28
Q13   1   0.4313  0.8338  0.6570  11.00000  0.05    0.27
Q14   1   0.3714  0.1810  0.7091  11.00000  0.05    0.27
Q15   1   0.2841  0.3193  0.7114  11.00000  0.05    0.26
Q16   1  -0.0037  0.3869  0.8765  11.00000  0.05    0.25
Q17   1   0.2223  0.7959  0.7869  11.00000  0.05    0.24
;
_shelx_res_checksum                7781
_shelx_hkl_file
;
  -1   0   0  852.91   36.50
  -1   0   0  936.61   34.30
  -1   0   0  826.12   36.70
   1   0   0  859.41   36.60
   1   0   0  903.61   36.90
  -2   0   0  219.38    8.70
  -2   0   0  204.38    8.40
  -2   0   0  227.68    9.50
  -2   0   0  206.98    8.20
  -2   0   0  221.38    8.60
  -2   0   0  197.48   13.40
  -2   0   0  217.38    8.50
  -2   0   0  187.88    8.50
  -2   0   0  212.38    9.40
  -2   0   0  216.08   13.40
   2   0   0  221.58    8.60
   2   0   0  199.08   13.30
   2   0   0  192.08    8.50
   2   0   0  188.88    8.10
   2   0   0  197.18    9.30
   2   0   0  192.08    8.60
   2   0   0  207.68    8.50
   2   0   0  203.88   13.40
  -3   0   0 3236.18  134.79
   3   0   0 3199.18  133.79
   3   0   0 3359.66  134.69
  -4   0   0  489.15   30.70
  -4   0   0  491.65   21.30
  -4   0   0  545.95   20.90
  -4   0   0  489.45   22.80
  -4   0   0  579.34   21.20
  -4   0   0  539.05   21.10
  -4   0   0  463.55   22.40
  -4   0   0  551.04   21.20
  -4   0   0  578.34   33.00
  -4   0   0  517.45   21.10
   4   0   0  482.25   22.60
   4   0   0  506.25   21.10
   4   0   0  534.35   21.00
   4   0   0  507.05   30.70
   4   0   0  523.85   21.40
   4   0   0  537.65   21.10
   4   0   0  482.45   21.00
   4   0   0  527.75   31.60
  -5   0   0 1302.77   60.09
  -5   0   0 1520.85   58.69
  -5   0   0 1552.94   58.49
  -5   0   0 1534.25   58.39
  -5   0   0 1467.85   73.39
  -5   0   0 1413.76   58.29
  -5   0   0 1514.95   58.29
  -5   0   0 1488.55   73.09
  -5   0   0 1568.84   72.99
   5   0   0 1395.36   58.09
   5   0   0 1647.44   58.39
   5   0   0 1473.85   60.59
   5   0   0 1511.75   58.29
   5   0   0 1481.45   58.69
  -6   0   0 2028.20   86.09
  -6   0   0 2164.78   83.29
  -6   0   0 2146.59  102.39
  -6   0   0 2037.70   85.89
  -6   0   0 2130.39   83.69
  -6   0   0 2289.97   82.79
  -6   0   0 2062.89  100.99
  -6   0   0 2084.99   86.39
  -6   0   0 2223.48   83.39
  -6   0   0 2190.08   83.29
  -6   0   0 2004.30   99.39
  -6   0   0 2131.59   83.19
   6   0   0 2064.29   82.99
   6   0   0 2321.27   83.29
   6   0   0 2071.39   83.69
   6   0   0 2218.68   83.09
   6   0   0 2029.50   82.99
  -7   0   0  166.78    8.90
  -7   0   0  173.88   10.40
  -7   0   0  124.49   23.70
  -7   0   0  174.18    8.40
  -7   0   0  176.88    9.00
  -7   0   0  171.88   15.60
  -7   0   0  189.08    9.10
  -7   0   0  159.18    9.20
  -7   0   0  185.98   27.30
   7   0   0  181.68    8.80
   7   0   0  185.08    8.90
   7   0   0  175.68    8.80
   7   0   0  170.98    8.80
   7   0   0  182.68    9.50
  -8   0   0  920.41   61.09
  -8   0   0  856.71   34.40
  -8   0   0  950.80   35.70
  -8   0   0  864.71   57.39
  -8   0   0  867.41   35.30
  -8   0   0  824.22   35.30
  -8   0   0  825.32   37.10
  -8   0   0  928.51   40.10
   8   0   0  773.72   34.90
   8   0   0  856.81   36.10
   8   0   0  839.42   35.10
   8   0   0  810.02   34.90
   8   0   0  847.02   35.10
  -9   0   0  818.92   39.90
  -9   0   0  858.61   36.00
  -9   0   0  789.42   35.10
  -9   0   0  864.61   35.30
  -9   0   0  794.92   35.00
  -9   0   0  801.12   35.10
  -9   0   0  854.31   61.49
  -9   0   0  761.82   60.69
   9   0   0  869.01   36.20
   9   0   0  918.21   36.00
   9   0   0  875.61   34.90
   9   0   0  858.91   34.90
   9   0   0  822.12   36.30
 -10   0   0   34.50   31.60
 -10   0   0   25.70    6.50
 -10   0   0   18.30    3.00
 -10   0   0   30.90    3.90
 -10   0   0   25.30    4.00
 -10   0   0   82.49   29.80
 -10   0   0   25.30    4.00
 -10   0   0   15.90    3.20
  10   0   0   16.50    3.50
  10   0   0   22.30    3.20
  10   0   0   21.70    3.40
  10   0   0   23.30    5.50
  10  -1   0   15.40    3.20
  10  -1   0    9.70    2.40
  10  -1   0   13.40    2.40
  10  -1   0   14.40    2.50
  10  -1   0   15.70    2.50
 -10   1   0   12.40    2.80
 -10   1   0   13.10    2.80
 -10   1   0   15.30    3.20
 -10   1   0   20.40    6.10
 -10   1   0   14.30   28.10
 -10   1   0   36.00   27.60
 -10   1   0   13.10    2.70
 -10   1   0   15.90    2.90
   9  -1   0  657.53   28.10
   9  -1   0  652.63   28.10
   9  -1   0  650.33   29.10
   9  -1   0  687.33   28.30
  -9   1   0  683.23   28.60
  -9   1   0  717.33   28.70
  -9   1   0  650.03   28.60
  -9   1   0  598.14   51.29
  -9   1   0  734.33   54.39
  -9   1   0  783.82   58.49
  -9   1   0  645.34   28.90
   8  -1   0  851.81   35.90
   8  -1   0  879.51   36.00
   8  -1   0  889.51   36.10
   8  -1   0  848.92   35.90
  -8   1   0  846.82   36.60
  -8   1   0  980.20   58.69
  -8   1   0  822.02   58.29
  -8   1   0  853.31   36.20
  -8   1   0  832.92   36.20
  -8   1   0  912.21   40.60
  -8   1   0  906.91   66.49
  -8   1   0  994.30   36.60
  -8   1   0  907.71   36.60
   7  -1   0   60.99    4.10
   7  -1   0   64.09    4.20
   7  -1   0   66.39    4.20
   7  -1   0   65.69    4.60
   7  -1   0   61.59    4.10
  -7   1   0   60.89   16.90
  -7   1   0   65.49    4.50
  -7   1   0   59.19    4.30
  -7   1   0   62.29    3.80
  -7   1   0   57.99    6.10
  -7   1   0   65.69    4.40
  -7   1   0   54.09    4.00
  -7   1   0   50.59    4.00
  -7   1   0   76.99   18.20
  -7   1   0   53.39   16.90
   6  -1   0  985.00   43.60
   6  -1   0 1242.58   44.10
   6  -1   0 1036.60   43.70
   6  -1   0 1114.69   44.30
   6  -1   0 1073.09   43.80
  -6   1   0 1090.99   46.60
  -6   1   0 1131.39   47.10
  -6   1   0 1111.59   60.59
  -6   1   0 1241.98   44.20
  -6   1   0 1097.89   44.20
  -6   1   0 1101.89   43.40
  -6   1   0 1151.28   44.10
  -6   1   0 1068.29   59.09
  -6   1   0 1145.89   60.29
  -6   1   0  983.00   46.30
   5  -1   0 1392.46   57.29
   5  -1   0 1399.06   59.39
   5  -1   0 1436.16   57.09
   5  -1   0 1457.45   57.09
   5  -1   0 1503.65   57.09
   5  -1   0 1573.14   57.19
  -5   1   0 1388.16   57.09
  -5   1   0 1532.45   56.79
  -5   1   0 1326.37   56.99
  -5   1   0 1545.05   71.09
  -5   1   0 1343.07   59.29
  -5   1   0 1506.45   71.49
  -5   1   0 1323.67   69.49
  -5   1   0 1521.75   57.19
  -5   1   0 1518.05   57.39
  -5   1   0 1608.04   57.39
   4  -1   0    8.90    1.30
   4  -1   0    9.80    1.40
   4  -1   0   13.50    1.80
   4  -1   0    8.00    1.90
   4  -1   0   12.10    1.60
   4  -1   0   10.70    1.40
   4  -1   0   10.80    1.30
  -4   1   0    7.70    1.90
  -4   1   0   11.00    5.70
  -4   1   0   11.70    1.70
  -4   1   0   15.10    6.30
  -4   1   0   12.40    1.50
  -4   1   0   14.80    1.80
  -4   1   0   10.20    1.20
  -4   1   0   12.70    1.70
  -4   1   0    2.30    5.40
  -4   1   0   14.60    2.70
  -4   1   0   10.40    1.50
  -3   1   0 8582.14  352.36
  -3   1   0 9441.16  353.56
  -3   1   0 9088.09  352.96
   2  -1   0 1471.95   55.49
   2  -1   0 1530.35   55.49
   2  -1   0 1474.95   61.29
   2  -1   0 1527.25   55.49
  -2   1   0 1394.56   56.39
  -2   1   0 1424.46   61.09
  -2   1   0 1294.67   55.39
  -2   1   0 1491.85   55.49
  -2   1   0 1380.76   56.29
  -1   1   0 1615.64   65.29
  -1  -1   0 1429.46   61.29
  -1  -1   0 1432.66   60.69
   1   1   0 1455.35   60.69
   1   1   0 1456.65   55.49
  -2  -1   0 2225.88   93.39
  -2  -1   0 2343.97   98.99
  -2  -1   0 2306.77   85.69
   2   1   0 2173.78   85.89
   2   1   0 2153.38   93.19
   2   1   0 2178.68   93.89
  -3  -1   0 4265.27  160.08
  -3  -1   0 3792.92  157.58
   3   1   0 3663.53  156.88
   3   1   0 3611.74  157.58
  -4  -1   0 1379.16   52.29
  -4  -1   0 1431.46   52.29
  -4  -1   0 1358.16   52.09
  -4  -1   0 1276.57   52.19
  -4  -1   0 1323.57   53.89
  -4  -1   0 1260.67   65.49
  -4  -1   0 1294.97   52.49
  -4  -1   0 1236.58   54.09
  -4  -1   0 1459.05   52.39
  -4  -1   0 1262.27   64.29
   4   1   0 1267.17   63.89
   4   1   0 1358.26   52.19
   4   1   0 1442.66   52.19
   4   1   0 1320.47   51.69
   4   1   0 1388.56   65.99
   4   1   0 1307.27   52.19
   4   1   0 1305.07   52.59
   4   1   0 1234.78   53.69
  -5  -1   0  544.65   20.90
  -5  -1   0  546.25   36.70
  -5  -1   0  519.85   21.30
  -5  -1   0  491.85   20.40
  -5  -1   0  487.65   20.70
  -5  -1   0  481.25   20.70
  -5  -1   0  500.45   34.60
  -5  -1   0  506.55   20.80
  -5  -1   0  434.86   22.70
  -5  -1   0  500.05   22.70
   5   1   0  443.56   34.10
   5   1   0  479.65   19.80
   5   1   0  506.05   21.20
   5   1   0  506.15   22.90
   5   1   0  450.05   20.50
   5   1   0  512.35   20.70
   5   1   0  512.15   20.70
   5   1   0  496.35   34.40
  -6  -1   0 2925.11  116.29
  -6  -1   0 3315.77  116.59
  -6  -1   0 2981.80  116.79
  -6  -1   0 3029.30  115.89
  -6  -1   0 2878.21  118.89
  -6  -1   0 3104.29  116.29
  -6  -1   0 2737.53  133.99
  -6  -1   0 2945.21  137.39
   6   1   0 2757.32  115.99
   6   1   0 3034.70  116.89
   6   1   0 2984.60  116.09
   6   1   0 2979.20  135.39
   6   1   0 3026.40  119.19
   6   1   0 3130.39  116.29
   6   1   0 3122.39  116.39
   6   1   0 2878.81  135.59
  -7  -1   0    1.60   12.60
  -7  -1   0   14.80    4.00
  -7  -1   0   22.40    3.00
  -7  -1   0   23.70    3.20
  -7  -1   0   20.50    3.20
  -7  -1   0   20.60    3.00
  -7  -1   0    5.30   15.90
  -7  -1   0   29.50   13.90
  -7  -1   0   22.00    3.00
  -7  -1   0   20.30    2.30
   7   1   0   14.40    3.40
   7   1   0   19.20    2.50
   7   1   0   20.60    3.30
   7   1   0   20.40    2.70
   7   1   0   19.30    2.60
  -8  -1   0  484.85   24.90
  -8  -1   0  491.45   20.80
  -8  -1   0  478.55   44.00
  -8  -1   0  513.95   21.00
  -8  -1   0  437.36   19.70
  -8  -1   0  500.15   49.99
  -8  -1   0  431.76   20.30
  -8  -1   0  459.15   20.60
  -8  -1   0  454.25   21.20
   8   1   0  442.56   20.20
   8   1   0  442.66   20.20
   8   1   0  464.25   20.30
   8   1   0  461.75   20.30
   8   1   0  471.25   21.40
  -9  -1   0  311.57   19.70
  -9  -1   0  284.17   15.20
  -9  -1   0  335.17   42.50
  -9  -1   0  331.97   15.70
  -9  -1   0  323.17   16.30
  -9  -1   0  249.88   40.90
  -9  -1   0  327.97   15.50
  -9  -1   0  309.27   15.50
   9   1   0  331.57   15.20
   9   1   0  339.47   15.30
   9   1   0  350.96   16.70
   9   1   0  315.27   15.10
   9   1   0  339.17   15.40
 -10  -1   0    2.40    2.50
 -10  -1   0    9.90    2.40
 -10  -1   0    6.60    2.40
 -10  -1   0   22.10   32.70
 -10  -1   0    7.30    2.50
 -10  -1   0    7.20    2.40
 -10  -1   0   25.00   36.40
  10   1   0    7.80    2.30
  10   1   0    6.90    2.30
  10   1   0    8.90    2.30
  10   1   0    1.50    2.40
  10  -2   0   45.00    3.90
  10  -2   0   40.80    4.10
  10  -2   0   42.60    3.90
  10  -2   0   43.80    5.00
  10  -2   0   46.80    4.10
 -10   2   0   43.40    4.40
 -10   2   0   70.99   27.00
 -10   2   0   39.00    6.70
 -10   2   0   50.19    4.60
 -10   2   0   55.19   25.80
 -10   2   0   43.60    4.20
 -10   2   0   52.89    4.40
   9  -2   0  421.76   19.60
   9  -2   0  439.66   19.70
   9  -2   0  418.96   19.50
   9  -2   0  436.66   20.30
  -9   2   0  505.95   24.90
  -9   2   0  471.55   20.10
  -9   2   0  471.45   20.10
  -9   2   0  417.06   43.30
  -9   2   0  521.95   47.60
  -9   2   0  471.85   20.40
  -9   2   0  521.15   45.60
  -9   2   0  427.56   20.00
  -9   2   0  426.16   19.80
   8  -2   0  413.76   18.80
   8  -2   0  469.75   19.10
   8  -2   0  433.96   18.90
   8  -2   0  423.46   18.80
   8  -2   0  443.96   19.50
  -8   2   0  433.56   20.20
  -8   2   0  405.56   37.40
  -8   2   0  445.46   19.40
  -8   2   0  440.96   19.10
  -8   2   0  429.76   40.00
  -8   2   0  434.56   22.70
  -8   2   0  419.36   19.10
  -8   2   0  441.16   44.40
  -8   2   0  444.16   19.10
   7  -2   0   91.59    5.40
   7  -2   0   95.39    5.50
   7  -2   0   95.19    5.50
   7  -2   0  102.39    8.10
   7  -2   0   88.59    5.40
   7  -2   0  100.89    5.90
  -7   2   0   88.59    5.50
  -7   2   0  103.59    7.90
  -7   2   0   90.59    5.50
  -7   2   0   96.99    5.60
  -7   2   0  103.79   19.70
  -7   2   0  108.69   19.40
  -7   2   0  100.39    5.70
  -7   2   0   94.09   18.00
  -7   2   0   96.29    5.60
   6  -2   0 1119.19   43.00
   6  -2   0 1089.19   43.20
   6  -2   0 1078.29   43.00
   6  -2   0 1078.59   43.00
   6  -2   0 1051.19   45.80
   6  -2   0 1123.19   43.10
   6  -2   0 1098.29   42.70
  -6   2   0 1032.10   57.09
  -6   2   0 1045.60   43.00
  -6   2   0 1017.00   57.69
  -6   2   0 1047.10   45.80
  -6   2   0 1143.79   46.20
  -6   2   0 1053.79   59.79
  -6   2   0 1078.79   43.10
  -6   2   0 1008.40   43.00
  -6   2   0 1163.88   43.20
  -6   2   0 1052.69   45.40
  -6   2   0 1135.89   43.20
   5  -2   0 1582.04   58.59
   5  -2   0 1503.75   58.49
   5  -2   0 1552.54   58.49
   5  -2   0 1666.23   58.59
   5  -2   0 1363.06   60.59
   5  -2   0 1489.95   58.39
   5  -2   0 1508.65   58.29
  -5   2   0 1416.06   58.39
  -5   2   0 1397.66   70.89
  -5   2   0 1575.74   58.59
  -5   2   0 1468.95   58.49
  -5   2   0 1458.85   58.39
  -5   2   0 1513.05   60.89
  -5   2   0 1475.35   71.49
  -5   2   0 1426.76   71.39
  -5   2   0 1486.55   60.79
   4  -2   0   13.90    1.60
   4  -2   0   15.60    1.60
   4  -2   0   20.80    3.10
   4  -2   0   16.00    1.60
   4  -2   0   13.90    1.50
   4  -2   0   13.40    1.40
   4  -2   0   15.10    1.90
  -4   2   0   25.00    7.80
  -4   2   0   13.70    2.50
  -4   2   0   15.40    1.50
  -4   2   0   13.00    1.60
  -4   2   0   11.70    1.50
  -4   2   0   16.10    2.40
   3  -2   0 5506.75  227.78
  -3   2   0 5974.80  228.88
  -2   2   0 4777.12  189.58
   1  -2   0   10.70    1.00
   1  -2   0   21.20    4.80
   1  -2   0   10.80    1.00
   1  -2   0   12.10    1.10
   1  -2   0   12.00    1.20
   1  -2   0   14.60    1.30
   1  -2   0   11.60    1.10
   1  -2   0   14.20    1.30
  -1   2   0   11.80    1.20
  -1   2   0   12.10    1.10
  -1   2   0   11.50    1.00
  -1   2   0   10.00    3.50
  -1   2   0   12.30    1.10
  -1   2   0   11.50    1.00
  -1   2   0   11.70    1.10
   0  -2   0   13.30    1.40
   0  -2   0    9.90    1.00
   0  -2   0   12.70    3.90
   0  -2   0   13.70    1.30
   0  -2   0   13.60    4.60
   0  -2   0   10.20    1.00
   0  -2   0    8.60    0.90
   0   2   0   11.40    1.10
   0   2   0    6.80    3.30
   0   2   0   13.50    4.20
   0   2   0   10.00    1.10
   0   2   0   11.50    1.10
   0   2   0    7.80    1.00
  -1  -2   0 2898.31  118.59
  -1  -2   0 2846.02  119.59
   1   2   0 2888.21  119.59
   1   2   0 2870.11  118.49
  -2  -2   0 1700.93   70.89
  -2  -2   0 1886.61   71.59
  -2  -2   0 1833.52   70.79
  -2  -2   0 1899.21   70.89
  -2  -2   0 1909.01   81.49
  -2  -2   0 1850.61   70.89
  -2  -2   0 1710.63   81.49
   2   2   0 1875.01   70.79
   2   2   0 1824.22   70.79
   2   2   0 1823.32   70.99
   2   2   0 1839.92   81.99
   2   2   0 1843.72   70.79
   2   2   0 1881.11   81.09
   2   2   0 1909.41   70.89
   2   2   0 1678.73   70.89
  -3  -2   0 5197.78  216.18
  -3  -2   0 5255.17  217.98
   3   2   0 5521.55  217.98
   3   2   0 5237.08  216.18
  -4  -2   0  404.16   17.20
  -4  -2   0  398.36   18.80
  -4  -2   0  394.66   16.80
  -4  -2   0  401.26   16.70
  -4  -2   0  352.46   17.80
  -4  -2   0  432.46   31.60
  -4  -2   0  385.86   16.70
  -4  -2   0  408.26   16.80
  -4  -2   0  377.16   28.40
   4   2   0  395.66   16.70
   4   2   0  397.46   16.70
   4   2   0  387.26   18.30
   4   2   0  400.36   29.70
   4   2   0  387.26   17.10
   4   2   0  384.86   16.60
   4   2   0  384.36   28.60
   4   2   0  408.56   16.80
  -5  -2   0  645.24   26.30
  -5  -2   0  641.24   26.00
  -5  -2   0  629.04   42.20
  -5  -2   0  640.14   44.10
  -5  -2   0  628.94   26.40
  -5  -2   0  612.34   26.10
  -5  -2   0  642.34   26.70
   5   2   0  565.24   41.10
   5   2   0  656.33   28.40
   5   2   0  611.94   26.10
   5   2   0  628.24   26.10
   5   2   0  653.93   26.20
   5   2   0  610.14   41.10
   5   2   0  620.84   26.70
   5   2   0  642.94   25.90
  -6  -2   0 1082.69   42.90
  -6  -2   0 1098.49   43.30
  -6  -2   0 1015.20   61.79
  -6  -2   0 1107.59   66.29
  -6  -2   0 1075.09   43.20
  -6  -2   0 1034.10   43.00
  -6  -2   0 1123.19   43.90
  -6  -2   0 1086.19   46.50
   6   2   0  972.80   43.20
   6   2   0 1071.09   43.90
   6   2   0 1027.70   42.20
   6   2   0 1004.10   61.19
   6   2   0 1076.79   43.10
   6   2   0 1148.29   43.20
   6   2   0 1105.49   46.00
   6   2   0 1039.40   43.00
   6   2   0 1038.20   62.69
  -7  -2   0   31.70    2.80
  -7  -2   0   32.10    3.30
  -7  -2   0   40.30    4.80
  -7  -2   0   25.30    3.30
  -7  -2   0   44.90   16.80
  -7  -2   0   30.70    4.10
  -7  -2   0   32.80    6.00
  -7  -2   0   20.60   18.10
  -7  -2   0   29.00    3.20
   7   2   0   27.40    3.50
   7   2   0   29.20    3.10
   7   2   0   33.30    5.70
   7   2   0   30.10    3.10
   7   2   0   26.90    2.20
   7   2   0    6.30   15.40
   7   2   0   17.50   15.70
   7   2   0   23.00    3.40
   7   2   0   28.50    3.00
  -8  -2   0  258.27   13.20
  -8  -2   0  263.77   13.30
  -8  -2   0  270.57   12.70
  -8  -2   0  273.27   13.30
  -8  -2   0  279.07   14.10
  -8  -2   0  259.47   16.70
  -8  -2   0  292.17   42.90
  -8  -2   0  202.98   38.70
  -8  -2   0  284.17   13.50
  -8  -2   0  271.87   36.60
   8   2   0  277.87   16.40
   8   2   0  265.57   13.00
   8   2   0  267.87   13.10
   8   2   0  263.77   14.00
   8   2   0  248.98   12.80
  -9  -2   0  196.18   10.20
  -9  -2   0  189.78   11.50
  -9  -2   0  220.38   11.30
  -9  -2   0  168.98   37.80
  -9  -2   0  189.08   10.60
  -9  -2   0  204.58   11.10
  -9  -2   0  210.18   14.90
  -9  -2   0  206.28   11.00
   9   2   0  199.58   15.90
   9   2   0  201.48   10.50
   9   2   0  176.68   10.30
   9   2   0  188.48   10.60
  10  -3   0   15.60    3.00
  10  -3   0   14.60    2.60
  10  -3   0   18.40    2.80
  10  -3   0   20.10    2.80
  10  -3   0   19.10    2.60
 -10   3   0   19.50    3.30
 -10   3   0   15.60    2.60
 -10   3   0    9.80    2.30
 -10   3   0   18.10    4.60
 -10   3   0   12.00    2.70
 -10   3   0   19.30    3.60
 -10   3   0   -3.50   23.60
   9  -3   0  140.09    7.90
   9  -3   0  132.39    7.40
   9  -3   0  145.99    7.60
   9  -3   0  138.99    7.50
  -9   3   0  146.99    7.90
  -9   3   0  145.69   29.70
  -9   3   0  126.49    7.50
  -9   3   0  147.89   26.90
  -9   3   0  126.19    7.70
  -9   3   0  113.99    7.40
  -9   3   0  115.79   27.70
  -9   3   0  139.59    7.80
  -9   3   0  154.18   11.30
   8  -3   0  482.35   23.80
   8  -3   0  447.26   19.70
   8  -3   0  455.85   19.70
   8  -3   0  457.75   19.80
   8  -3   0  435.26   19.70
   8  -3   0  459.35   20.00
  -8   3   0  469.15   38.70
  -8   3   0  467.75   23.70
  -8   3   0  505.85   41.60
  -8   3   0  447.66   19.90
  -8   3   0  509.95   20.10
  -8   3   0  435.86   19.80
  -8   3   0  478.85   20.10
  -8   3   0  416.46   19.70
   7  -3   0  118.89    6.10
   7  -3   0  113.49    6.10
   7  -3   0  109.09    6.00
   7  -3   0  107.49    6.00
   7  -3   0  116.89    6.10
   7  -3   0  109.79    5.70
   7  -3   0   98.89    8.20
  -7   3   0   93.09   18.50
  -7   3   0  122.99   21.00
  -7   3   0  103.49    6.00
  -7   3   0  114.39    6.20
  -7   3   0  100.79    5.80
  -7   3   0  102.59    7.80
  -7   3   0   90.39    7.80
  -7   3   0  103.09    6.00
  -7   3   0  109.99   18.40
   6  -3   0 2121.89   83.99
   6  -3   0 2163.28   86.99
   6  -3   0 2287.67   83.99
   6  -3   0 1993.30   83.89
   6  -3   0 2173.18   83.79
   6  -3   0 2182.78   84.09
   6  -3   0 2092.39   83.99
  -6   3   0 2189.38   84.19
  -6   3   0 2356.06   84.29
  -6   3   0 2136.19  100.29
  -6   3   0 2057.79   86.89
  -6   3   0 2004.30   83.69
  -6   3   0 2091.09  101.89
  -6   3   0 2406.36   84.29
  -6   3   0 2106.59  100.49
  -6   3   0 2133.49   86.19
  -6   3   0 2199.18   84.19
   5  -3   0 1508.55   57.99
   5  -3   0 1473.35   58.09
   5  -3   0 1422.26   58.09
   5  -3   0 1424.36   57.79
   5  -3   0 1412.66   58.09
   5  -3   0 1470.65   72.09
   5  -3   0 1537.05   58.19
  -5   3   0 1484.05   60.59
  -5   3   0 1461.75   59.59
  -5   3   0 1537.75   58.29
  -5   3   0 1498.65   58.19
  -5   3   0 1557.34   58.19
  -5   3   0 1550.24   58.29
  -5   3   0 1459.55   72.09
   4  -3   0   12.20    1.30
   4  -3   0   15.50    1.60
   4  -3   0   14.60    1.60
   4  -3   0   15.80    1.60
   4  -3   0   15.30    1.90
   4  -3   0    9.20    7.20
  -4   3   0   16.60    1.50
  -4   3   0   15.00    1.60
  -4   3   0   15.30    1.80
  -4   3   0   17.20    1.70
  -4   3   0   14.90    1.80
  -4   3   0   16.30    2.50
  -4   3   0   16.10    1.30
  -4   3   0   13.30    2.00
  -4   3   0   -0.90    5.80
  -4   3   0   19.70    3.10
   3  -3   0 1123.79   54.99
   3  -3   0 1118.89   45.20
   3  -3   0 1162.48   44.60
   3  -3   0 1195.68   45.30
   3  -3   0 1149.48   46.50
  -3   3   0 1198.98   45.40
  -3   3   0 1133.49   45.30
  -3   3   0 1223.98   45.60
  -3   3   0 1026.60   46.20
  -3   3   0 1177.78   55.29
  -3   3   0 1190.68   45.30
  -3   3   0 1201.08   45.30
  -3   3   0 1169.58   45.30
   2  -3   0  399.66   16.40
   2  -3   0  403.26   17.10
   2  -3   0  398.46   16.40
   2  -3   0  397.86   16.40
   2  -3   0  389.76   16.40
   2  -3   0  393.56   16.70
  -2   3   0  419.16   16.40
  -2   3   0  424.06   24.50
  -2   3   0  375.26   16.70
  -2   3   0  417.66   16.40
  -2   3   0  407.36   16.40
  -2   3   0  401.26   16.30
  -2   3   0  427.26   16.90
   1  -3   0  943.61   40.00
   1  -3   0 1081.49   39.80
   1  -3   0 1080.09   39.00
   1  -3   0 1001.30   39.50
   1  -3   0 1013.60   39.50
   1  -3   0 1033.80   48.30
   1  -3   0 1000.90   39.50
   1  -3   0 1009.30   39.50
   1  -3   0  947.31   39.90
  -1   3   0  986.10   39.90
  -1   3   0 1013.80   39.50
  -1   3   0 1034.40   49.40
  -1   3   0 1022.40   39.60
  -1   3   0 1025.20   39.50
  -1   3   0 1007.00   40.10
  -1   3   0  970.00   47.70
  -1   3   0 1014.00   39.70
  -1   3   0 1036.40   39.50
   0  -3   0 4068.89  163.08
   0  -3   0 3807.92  163.48
   0   3   0 4035.80  162.78
   0   3   0 4031.60  163.88
  -1  -3   0 1266.67   50.79
  -1  -3   0 1263.27   61.99
  -1  -3   0 1306.47   49.99
  -1  -3   0 1245.68   49.90
  -1  -3   0 1310.47   49.99
  -1  -3   0 1245.28   49.90
  -1  -3   0 1280.67   50.59
  -1  -3   0 1410.16   50.79
  -1  -3   0 1228.58   60.49
   1   3   0 1281.27   49.99
   1   3   0 1180.58   50.39
   1   3   0 1208.38   49.99
   1   3   0 1287.67   62.29
   1   3   0 1281.87   49.99
   1   3   0 1308.67   49.99
   1   3   0 1304.47   49.99
   1   3   0 1290.77   60.79
   1   3   0 1328.07   50.39
  -2  -3   0  510.25   34.70
  -2  -3   0  575.34   22.80
  -2  -3   0  551.64   23.30
  -2  -3   0  568.64   22.90
  -2  -3   0  534.05   34.70
  -2  -3   0  566.64   22.90
  -2  -3   0  562.64   23.00
  -2  -3   0  540.95   23.00
  -2  -3   0  584.44   22.90
   2   3   0  554.94   22.80
   2   3   0  581.84   22.80
   2   3   0  519.85   34.30
   2   3   0  544.25   22.90
   2   3   0  556.14   23.30
   2   3   0  588.84   23.60
   2   3   0  542.25   22.80
   2   3   0  518.25   33.00
   2   3   0  581.44   22.90
  -3  -3   0 3628.64  141.89
  -3  -3   0 3490.55  156.98
  -3  -3   0 3718.33  142.89
  -3  -3   0 3665.13  159.88
  -3  -3   0 3685.33  141.89
  -3  -3   0 3607.84  141.79
  -3  -3   0 3837.42  142.09
   3   3   0 3536.15  142.99
   3   3   0 3631.34  141.79
   3   3   0 3480.35  141.69
   3   3   0 3799.62  141.89
   3   3   0 3716.43  142.19
   3   3   0 3928.71  160.18
   3   3   0 3931.01  141.89
   3   3   0 3597.24  157.18
  -4  -3   0   16.60    2.20
  -4  -3   0   12.50    2.00
  -4  -3   0   21.20    2.20
  -4  -3   0    0.80    9.70
  -4  -3   0   14.50    2.20
  -4  -3   0   10.80    9.80
  -4  -3   0   11.60    1.90
  -4  -3   0   10.10    2.20
   4   3   0    9.50    9.50
   4   3   0   14.40    2.00
   4   3   0   17.30    2.60
   4   3   0   15.90    3.00
   4   3   0   14.90    2.20
   4   3   0   20.10    2.50
   4   3   0   11.00    1.80
   4   3   0   16.40    2.30
   4   3   0   21.70    9.70
  -5  -3   0  981.30   39.90
  -5  -3   0  985.20   40.40
  -5  -3   0  949.71   42.60
  -5  -3   0 1020.90   61.99
  -5  -3   0  952.50   41.60
  -5  -3   0  986.60   40.00
  -5  -3   0 1018.00   40.10
  -5  -3   0 1076.59   60.09
  -5  -3   0  960.60   40.00
   5   3   0 1022.10   39.90
   5   3   0 1054.09   40.30
   5   3   0  938.21   39.70
   5   3   0  969.70   40.50
   5   3   0  989.80   42.10
   5   3   0  992.80   59.89
   5   3   0  996.50   39.90
   5   3   0  996.60   58.19
   5   3   0  927.91   39.70
  -6  -3   0  725.23   33.20
  -6  -3   0  918.21   58.69
  -6  -3   0  812.92   33.30
  -6  -3   0  849.12   34.30
  -6  -3   0  743.83   39.00
  -6  -3   0  893.71   58.69
  -6  -3   0  814.32   33.70
  -6  -3   0  828.82   33.70
   6   3   0  820.12   33.40
   6   3   0  792.12   35.90
   6   3   0  767.12   52.29
   6   3   0  772.62   33.00
   6   3   0  833.92   34.30
   6   3   0  823.72   33.40
   6   3   0  807.72   33.40
   6   3   0  845.12   56.89
  -7  -3   0   54.99    6.50
  -7  -3   0   51.99    4.10
  -7  -3   0   39.90    4.10
  -7  -3   0   67.09   25.00
  -7  -3   0   67.19   21.80
  -7  -3   0   49.30    4.20
  -7  -3   0   52.49    4.40
  -7  -3   0   46.50    4.20
  -7  -3   0   56.09    4.90
   7   3   0   46.40    4.10
   7   3   0   66.59   21.30
   7   3   0   50.29    3.60
   7   3   0   46.40    5.80
   7   3   0   56.79    4.40
   7   3   0   48.00    4.10
   7   3   0   59.69    5.00
   7   3   0   54.49    4.40
   7   3   0   57.69   19.60
  -8  -3   0  331.37   44.70
  -8  -3   0  356.46   17.50
  -8  -3   0  383.56   21.60
  -8  -3   0  351.66   16.90
  -8  -3   0  369.06   17.60
  -8  -3   0  357.06   17.40
  -8  -3   0  367.36   18.40
  -8  -3   0  408.46   52.79
   8   3   0  365.16   44.70
   8   3   0  373.26   18.00
   8   3   0  370.56   18.40
   8   3   0  357.16   17.20
   8   3   0  382.46   20.80
   8   3   0  371.96   17.40
   8   3   0  393.46   15.80
   8   3   0  378.46   17.50
  -9  -3   0  484.35   58.19
  -9  -3   0  542.95   22.90
  -9  -3   0  511.05   23.60
  -9  -3   0  443.76   23.20
  -9  -3   0  468.25   21.60
  -9  -3   0  453.15   55.89
  -9  -3   0  505.65   27.80
  -9  -3   0  469.35   22.30
  -9  -3   0  495.25   22.70
   9   3   0  499.25   22.30
   9   3   0  518.25   23.90
   9   3   0  468.65   22.00
  11  -4   0   96.49    6.90
 -11   4   0  116.39    7.40
 -11   4   0  129.79   11.30
 -11   4   0  123.69   10.10
  10  -4   0   17.40    2.90
  10  -4   0   19.90    3.00
  10  -4   0   24.30    3.40
  10  -4   0   21.20    3.00
  10  -4   0   20.00    2.80
 -10   4   0   21.00    4.20
 -10   4   0   14.00    4.30
 -10   4   0   19.60    2.90
 -10   4   0   19.20    3.10
 -10   4   0   61.19   27.40
 -10   4   0   20.20    2.90
 -10   4   0   18.90    2.80
 -10   4   0   25.80    4.90
   9  -4   0   95.99    5.90
   9  -4   0   94.99    8.70
   9  -4   0   96.89    6.00
   9  -4   0   98.69    6.00
   9  -4   0   97.79    6.00
  -9   4   0  100.89    6.20
  -9   4   0   90.19    6.00
  -9   4   0  107.69    6.50
  -9   4   0  136.59   25.40
  -9   4   0  131.29   26.60
  -9   4   0   86.29    6.00
  -9   4   0   89.99    8.60
  -9   4   0  103.39    6.00
  -9   4   0   93.19    7.90
  -9   4   0  116.39   28.00
   8  -4   0  568.24   23.80
   8  -4   0  577.24   24.20
   8  -4   0  552.94   24.10
   8  -4   0  500.95   23.90
   8  -4   0  548.85   24.10
   8  -4   0  567.04   27.90
   8  -4   0  580.74   24.10
  -8   4   0  646.94   24.20
  -8   4   0  589.34   24.50
  -8   4   0  562.44   26.80
  -8   4   0  587.94   43.90
  -8   4   0  567.14   24.30
  -8   4   0  610.74   24.60
  -8   4   0  544.45   25.30
  -8   4   0  617.44   28.30
  -8   4   0  552.54   45.40
   7  -4   0  162.48    7.70
   7  -4   0  164.28    8.00
   7  -4   0  155.78    7.90
   7  -4   0  165.18    7.90
   7  -4   0  147.09   10.70
   7  -4   0  160.88    8.00
   7  -4   0  147.59    7.80
  -7   4   0  129.59   21.20
  -7   4   0  140.79    7.90
  -7   4   0  176.18    7.70
  -7   4   0  153.58   23.30
  -7   4   0  144.29    7.90
  -7   4   0  151.08   22.70
  -7   4   0  146.39    8.00
  -7   4   0  165.58    8.20
  -7   4   0  163.78   10.50
  -7   4   0  166.68    9.90
  -7   4   0  142.09    9.60
   6  -4   0 1034.40   41.60
   6  -4   0 1044.20   41.60
   6  -4   0  955.10   41.00
   6  -4   0  998.00   41.50
   6  -4   0 1052.49   41.70
   6  -4   0 1091.39   58.69
   6  -4   0 1158.38   44.80
   6  -4   0 1019.70   41.50
  -6   4   0  951.30   41.50
  -6   4   0 1124.79   41.10
  -6   4   0 1055.79   43.60
  -6   4   0 1152.48   41.90
  -6   4   0 1024.80   44.50
  -6   4   0 1062.99   41.80
  -6   4   0  960.10   56.99
  -6   4   0 1033.10   40.50
  -6   4   0 1010.40   43.20
   5  -4   0  259.37   10.90
   5  -4   0  217.88   10.70
   5  -4   0  241.38   12.70
   5  -4   0  267.07   10.80
   5  -4   0  258.07   23.10
   5  -4   0  244.28   10.80
   5  -4   0  240.28   10.10
   5  -4   0  226.28   10.60
  -5   4   0  245.48   10.80
  -5   4   0  228.58   11.50
  -5   4   0  220.88   12.30
  -5   4   0  251.27   12.10
  -5   4   0  228.58   12.60
  -5   4   0  242.88   10.80
  -5   4   0  242.18   10.80
  -5   4   0  225.38   10.30
  -5   4   0  230.78   10.00
  -5   4   0  205.98   20.50
  -5   4   0  247.98   10.90
   4  -4   0  564.14   35.30
   4  -4   0  593.74   23.10
   4  -4   0  591.24   24.00
   4  -4   0  592.04   24.00
   4  -4   0  584.54   24.00
  -4   4   0  568.14   25.00
  -4   4   0  608.24   25.60
  -4   4   0  557.24   23.90
  -4   4   0  601.54   24.10
  -4   4   0  577.74   24.10
  -4   4   0  621.74   24.10
  -4   4   0  598.84   36.50
  -4   4   0  596.04   24.00
  -4   4   0  599.94   24.30
   3  -4   0  262.97   11.20
   3  -4   0  233.18   11.00
   3  -4   0  260.97   11.90
   3  -4   0  242.38   10.10
   3  -4   0  236.08   11.00
   3  -4   0  252.87   11.10
  -3   4   0  252.07   11.10
  -3   4   0  260.87   11.10
  -3   4   0  237.58   11.60
  -3   4   0  269.77   10.80
  -3   4   0  287.57   21.00
  -3   4   0  269.17   12.30
  -3   4   0  262.37   11.20
  -3   4   0  272.57   11.20
   2  -4   0  882.81   34.20
   2  -4   0  828.92   33.30
   2  -4   0  753.92   33.90
   2  -4   0  894.91   33.90
   2  -4   0  838.42   44.20
   2  -4   0  862.21   33.40
   2  -4   0  834.52   33.40
   2  -4   0  830.62   33.40
   2  -4   0  857.01   32.50
  -2   4   0  822.52   33.40
  -2   4   0  867.71   33.40
  -2   4   0  828.42   34.90
  -2   4   0  832.42   44.10
  -2   4   0  881.51   33.50
  -2   4   0  855.21   33.50
  -2   4   0  829.12   34.00
  -2   4   0  814.52   33.80
   1  -4   0  319.07   13.40
   1  -4   0  300.67   13.80
   1  -4   0  331.27   13.70
   1  -4   0  318.57   13.40
   1  -4   0  319.97   13.40
   1  -4   0  314.97   12.80
   1  -4   0  298.17   22.60
  -1   4   0  321.57   22.60
  -1   4   0  332.37   24.10
  -1   4   0  315.97   13.40
  -1   4   0  314.47   12.80
  -1   4   0  342.07   13.50
  -1   4   0  307.07   14.00
  -1   4   0  315.87   13.40
  -1   4   0  284.57   13.90
   0  -4   0 4967.10  205.98
   0  -4   0 4838.02  203.98
   0   4   0 5146.39  206.28
   0   4   0 4950.80  203.98
  -1  -4   0    7.80    1.50
  -1  -4   0    4.10    1.00
  -1  -4   0    6.20    1.30
  -1  -4   0    6.30    6.30
  -1  -4   0    6.90    7.00
  -1  -4   0    4.70    1.20
  -1  -4   0    5.40    1.30
  -1  -4   0    4.90    1.40
   1   4   0    3.60    0.90
   1   4   0    5.90    1.30
   1   4   0    4.80    1.30
   1   4   0    5.90    1.30
   1   4   0    0.70    6.80
   1   4   0    6.40    1.30
   1   4   0    4.60    1.10
   1   4   0    7.30    1.40
   1   4   0    8.70    6.50
  -2  -4   0 1733.03   64.69
  -2  -4   0 1635.84   63.79
  -2  -4   0 1614.94   63.79
  -2  -4   0 1657.03   63.79
  -2  -4   0 1684.23   63.79
  -2  -4   0 1667.03   79.89
  -2  -4   0 1572.34   63.99
  -2  -4   0 1750.12   82.99
  -2  -4   0 1576.04   63.79
   2   4   0 1593.14   80.69
   2   4   0 1513.65   64.29
   2   4   0 1654.43   63.69
   2   4   0 1654.73   63.79
   2   4   0 1701.03   63.89
   2   4   0 1692.23   63.99
   2   4   0 1523.25   66.29
   2   4   0 1440.86   64.29
   2   4   0 1717.73   80.09
  -3  -4   0 2342.07   90.79
  -3  -4   0 2273.97   90.59
  -3  -4   0 2402.36   91.09
  -3  -4   0 2291.17   91.19
  -3  -4   0 2446.66   90.59
  -3  -4   0 2470.15  112.69
  -3  -4   0 2283.07   90.59
  -3  -4   0 2134.59   90.39
  -3  -4   0 2279.67  108.29
   3   4   0 2238.18   90.49
   3   4   0 2368.56  110.69
   3   4   0 2070.89   91.49
   3   4   0 2293.87   90.49
   3   4   0 2275.87   90.49
   3   4   0 2415.06  109.19
   3   4   0 2584.04   91.49
   3   4   0 2431.36   90.69
   3   4   0 2333.87   90.79
  -4  -4   0   18.10    2.70
  -4  -4   0   24.10   12.00
  -4  -4   0   18.20    2.70
  -4  -4   0   35.00   14.70
  -4  -4   0   17.10    2.90
  -4  -4   0   19.60    2.60
  -4  -4   0   22.70    3.20
  -4  -4   0   14.80    2.70
  -4  -4   0   15.20    2.50
   4   4   0   16.90    2.40
   4   4   0   14.40    2.20
   4   4   0   13.90    2.20
   4   4   0   22.20    2.90
   4   4   0   17.10    2.70
   4   4   0   13.80   12.00
   4   4   0   20.40    3.70
   4   4   0   17.80   11.00
   4   4   0   16.20    2.50
  -5  -4   0 1197.98   51.39
  -5  -4   0 1306.07   54.69
  -5  -4   0 1305.27   73.59
  -5  -4   0 1253.67   52.39
  -5  -4   0 1306.47   51.69
  -5  -4   0 1262.57   75.29
  -5  -4   0 1160.88   51.39
  -5  -4   0 1343.27   51.89
  -5  -4   0 1445.36   53.79
  -5  -4   0 1278.47   52.09
   5   4   0 1367.36   51.69
   5   4   0 1300.57   51.59
   5   4   0 1229.78   54.39
   5   4   0 1255.37   51.69
   5   4   0 1267.97   74.59
   5   4   0 1217.48   53.49
   5   4   0 1292.87   51.59
   5   4   0 1290.87   75.09
   5   4   0 1285.17   51.69
  -6  -4   0 1320.87   56.49
  -6  -4   0 1308.77   53.49
  -6  -4   0 1245.08   76.39
  -6  -4   0 1323.07   52.79
  -6  -4   0 1409.16   83.49
  -6  -4   0 1264.67   52.79
  -6  -4   0 1270.37   53.49
  -6  -4   0 1258.77   52.89
  -6  -4   0 1379.56   53.09
  -6  -4   0 1317.37   53.99
   6   4   0 1365.66   52.79
   6   4   0 1279.97   52.69
   6   4   0 1296.37   52.59
   6   4   0 1368.56   57.79
   6   4   0 1290.07   78.59
   6   4   0 1347.17   77.09
   6   4   0 1308.57   53.49
   6   4   0 1267.57   52.59
   6   4   0 1233.48   52.59
  -7  -4   0  120.99   30.20
  -7  -4   0  108.19    7.10
  -7  -4   0  112.69    7.10
  -7  -4   0  118.29    7.00
  -7  -4   0   90.29    8.90
  -7  -4   0  109.19   26.20
  -7  -4   0   99.49    7.40
  -7  -4   0  114.89    7.30
  -7  -4   0  103.49    7.60
  -7  -4   0  108.29    7.00
   7   4   0  106.69    7.50
   7   4   0   63.99   25.70
   7   4   0  105.89    6.80
   7   4   0  100.89    6.40
   7   4   0  110.99    9.00
   7   4   0  114.29   27.40
   7   4   0  104.99    6.90
   7   4   0  104.19    6.80
  -8  -4   0  677.63   37.50
  -8  -4   0  773.62   33.80
  -8  -4   0  770.02   33.60
  -8  -4   0  772.82   33.80
  -8  -4   0  780.72   33.90
  -8  -4   0  786.22   37.20
  -8  -4   0  804.12   34.90
  -8  -4   0  915.71   68.59
   8   4   0  802.62   35.10
   8   4   0  789.22   37.30
   8   4   0  806.62   33.60
   8   4   0  804.52   33.70
   8   4   0  764.42   32.20
   8   4   0  830.32   33.80
   8   4   0  796.32   33.60
  -9  -4   0  358.26   17.60
  -9  -4   0  343.97   17.30
  -9  -4   0  321.77   59.29
  -9  -4   0  353.06   22.20
  -9  -4   0  361.76   17.60
  -9  -4   0  344.77   18.30
  -9  -4   0  346.17   20.00
   9   4   0  343.17   17.30
   9   4   0  371.46   21.30
   9   4   0  350.46   17.10
  11  -5   0  248.88   12.80
  11  -5   0  267.67   13.00
 -11   5   0  267.07   17.70
 -11   5   0  279.57   16.90
 -11   5   0  252.27   13.20
 -11   5   0  259.97   13.20
  10  -5   0   11.00    2.00
  10  -5   0    9.40    3.00
  10  -5   0   13.20    2.30
  10  -5   0   16.40    2.60
  10  -5   0   12.00    2.40
  10  -5   0    9.40    2.30
 -10   5   0    9.10    3.80
 -10   5   0   14.30    2.80
 -10   5   0   14.00    3.90
 -10   5   0   12.60    2.40
 -10   5   0   13.20    3.70
 -10   5   0  -17.10   25.30
 -10   5   0   17.00    2.70
   9  -5   0  297.57   13.90
   9  -5   0  302.77   13.90
   9  -5   0  303.87   13.90
   9  -5   0  290.67   13.90
   9  -5   0  281.87   13.40
   9  -5   0  306.77   17.90
  -9   5   0  264.27   36.40
  -9   5   0  305.17   14.20
  -9   5   0  287.17   14.00
  -9   5   0  308.87   38.90
  -9   5   0  287.97   14.10
  -9   5   0  334.07   17.20
  -9   5   0  288.87   36.00
  -9   5   0  271.97   15.80
   8  -5   0  425.46   18.80
   8  -5   0  419.76   22.20
   8  -5   0  417.06   18.80
   8  -5   0  435.46   18.60
   8  -5   0  429.16   18.80
   8  -5   0  407.56   18.70
   8  -5   0  419.46   18.20
  -8   5   0  376.26   37.80
  -8   5   0  512.75   40.90
  -8   5   0  431.46   22.40
  -8   5   0  468.55   19.50
  -8   5   0  440.46   19.10
  -8   5   0  455.85   40.90
  -8   5   0  420.96   18.90
  -8   5   0  453.25   22.50
  -8   5   0  411.06   20.90
   7  -5   0  252.37   11.80
   7  -5   0  248.88   11.90
   7  -5   0  262.77   11.80
   7  -5   0  237.08   14.20
   7  -5   0  259.17   11.90
   7  -5   0  222.98   11.60
   7  -5   0  247.28   11.10
  -7   5   0  291.17   15.00
  -7   5   0  209.68   27.80
  -7   5   0  280.57   12.20
  -7   5   0  256.17   11.90
  -7   5   0  254.07   11.90
  -7   5   0  270.27   14.00
  -7   5   0  233.38   13.10
   6  -5   0  265.77   12.50
   6  -5   0  290.87   12.70
   6  -5   0  280.67   12.00
   6  -5   0  273.27   12.60
   6  -5   0  294.77   12.80
   6  -5   0  237.58   14.40
   6  -5   0  280.67   12.60
   6  -5   0  261.97   27.20
  -6   5   0  278.87   13.50
  -6   5   0  286.07   12.80
  -6   5   0  306.97   15.10
  -6   5   0  244.88   29.60
  -6   5   0  285.77   12.70
  -6   5   0  279.37   12.20
  -6   5   0  261.17   12.50
  -6   5   0  280.77   12.70
   5  -5   0  263.97   13.80
   5  -5   0  271.27   11.00
   5  -5   0  275.67   12.20
   5  -5   0  251.17   23.90
   5  -5   0  265.87   12.10
   5  -5   0  269.27   12.10
   5  -5   0  279.07   12.20
  -5   5   0  274.87   12.20
  -5   5   0  277.27   12.50
  -5   5   0  265.57   12.10
  -5   5   0  272.87   12.20
  -5   5   0  236.98   13.50
  -5   5   0  265.97   12.20
  -5   5   0  253.47   24.70
  -5   5   0  285.67   12.30
   4  -5   0  291.27   13.50
   4  -5   0  308.37   12.30
   4  -5   0  270.97   14.70
   4  -5   0  320.47   13.70
   4  -5   0  325.57   13.70
   4  -5   0  321.27   13.70
  -4   5   0  321.07   14.10
  -4   5   0  317.77   13.70
  -4   5   0  327.37   14.70
  -4   5   0  329.17   13.70
  -4   5   0  295.47   13.20
  -4   5   0  319.07   25.70
  -4   5   0  330.97   15.10
  -4   5   0  311.17   13.70
  -4   5   0  308.17   13.70
   3  -5   0 3683.23  140.99
   3  -5   0 3491.55  141.69
   3  -5   0 3784.72  140.99
   3  -5   0 3701.63  156.98
   3  -5   0 3793.32  141.09
   3  -5   0 3775.92  142.19
   3  -5   0 3724.13  139.59
  -3   5   0 3687.43  140.99
  -3   5   0 3573.94  141.59
  -3   5   0 3263.77  141.39
  -3   5   0 3860.91  157.28
   2  -5   0  713.83   28.90
   2  -5   0  734.93   29.40
   2  -5   0  668.63   29.60
   2  -5   0  737.13   28.90
   2  -5   0  736.83   28.90
   2  -5   0  680.93   28.70
   2  -5   0  712.73   42.00
   2  -5   0  725.63   27.90
  -2   5   0  704.93   28.90
  -2   5   0  713.73   29.60
  -2   5   0  691.73   41.60
  -2   5   0  711.53   28.90
  -2   5   0  731.43   29.80
  -2   5   0  730.43   29.00
  -2   5   0  689.83   42.80
  -2   5   0  713.23   28.90
   1  -5   0 1227.18   48.00
   1  -5   0 1229.58   48.10
   1  -5   0 1216.58   62.49
   1  -5   0 1184.08   47.20
   1  -5   0 1230.28   48.00
   1  -5   0 1249.88   49.10
   1  -5   0 1217.48   48.30
   1  -5   0 1238.78   48.00
   1  -5   0 1185.28   48.60
  -1   5   0 1221.78   48.00
  -1   5   0 1243.18   48.00
  -1   5   0 1215.68   48.00
  -1   5   0 1151.78   48.80
  -1   5   0 1163.08   61.89
  -1   5   0 1285.27   66.09
  -1   5   0 1203.28   48.00
  -1   5   0 1260.27   47.30
  -1   5   0 1166.78   48.10
   0  -5   0 3451.75  128.09
   0  -5   0 3218.58  144.69
   0  -5   0 3512.95  176.08
   0  -5   0 3216.38  128.59
   0   5   0 3381.76  128.09
   0   5   0 3385.86  128.59
   0   5   0 3235.98  129.49
   0   5   0 3410.66  147.59
   0   5   0 3317.67  128.59
   0   5   0 3268.47  144.59
   0   5   0 3314.27  128.49
  -1  -5   0    0.00    7.80
  -1  -5   0    2.60    1.20
  -1  -5   0    2.40    6.10
  -1  -5   0    3.80    1.20
  -1  -5   0    2.80    1.20
  -1  -5   0    2.70    0.90
  -1  -5   0    4.30    1.30
  -1  -5   0    2.40    1.40
  -1  -5   0    1.50    1.00
   1   5   0    2.00    1.10
   1   5   0    2.80    1.20
   1   5   0    2.30    1.10
   1   5   0    5.20    7.90
   1   5   0    5.10    8.00
   1   5   0    2.90    1.10
   1   5   0    3.30    1.20
   1   5   0    4.10    1.20
  -2  -5   0 2220.48   87.09
  -2  -5   0 2200.08  108.59
  -2  -5   0 2218.38   87.19
  -2  -5   0 2088.59   87.19
  -2  -5   0 2322.17   88.19
  -2  -5   0 2237.88   87.09
  -2  -5   0 2284.37   87.09
  -2  -5   0 2227.08  106.49
  -2  -5   0 2241.68   87.19
   2   5   0 2176.98   87.09
   2   5   0 2406.16  109.99
   2   5   0 2192.78   87.99
   2   5   0 2250.27   87.99
   2   5   0 2250.37   87.09
   2   5   0 2255.57  105.89
   2   5   0 2237.08   87.19
   2   5   0 2205.88   87.09
   2   5   0 2208.18   87.09
  -3  -5   0  909.21   35.20
  -3  -5   0  845.32   34.60
  -3  -5   0  909.01   57.09
  -3  -5   0  824.22   34.70
  -3  -5   0  840.82   34.70
  -3  -5   0  861.81   34.70
  -3  -5   0  838.32   53.49
  -3  -5   0  839.02   34.80
   3   5   0  856.11   34.60
   3   5   0  843.42   34.60
   3   5   0  868.41   34.60
   3   5   0  834.32   35.70
   3   5   0  770.02   53.39
   3   5   0  714.83   50.49
   3   5   0  815.12   34.40
   3   5   0  828.62   34.70
   3   5   0  855.31   35.40
  -4  -5   0  663.13   27.30
  -4  -5   0  632.64   27.20
  -4  -5   0  639.04   27.70
  -4  -5   0  653.33   27.20
  -4  -5   0  697.63   27.80
  -4  -5   0  636.14   29.30
  -4  -5   0  577.54   45.10
  -4  -5   0  654.53   27.30
  -4  -5   0  684.13   50.09
   4   5   0  638.24   27.50
   4   5   0  644.74   27.10
   4   5   0  649.14   27.80
   4   5   0  627.14   27.10
   4   5   0  633.84   27.00
   4   5   0  636.94   46.50
   4   5   0  601.84   27.00
   4   5   0  634.94   47.80
   4   5   0  602.14   28.50
  -5  -5   0 1002.50   42.80
  -5  -5   0  993.20   44.10
  -5  -5   0 1125.59   71.29
  -5  -5   0 1016.80   42.60
  -5  -5   0  991.80   64.99
  -5  -5   0 1096.69   42.70
  -5  -5   0 1086.29   43.50
   5   5   0 1035.50   42.50
   5   5   0 1048.70   44.70
   5   5   0 1035.50   43.10
   5   5   0 1067.39   69.39
   5   5   0  997.60   65.49
   5   5   0 1031.10   42.40
   5   5   0 1002.40   42.30
   5   5   0 1002.70   42.90
   5   5   0 1060.79   42.60
  -6  -5   0 1236.78   49.99
  -6  -5   0 1206.18   49.90
  -6  -5   0 1226.28   49.90
  -6  -5   0 1180.88   53.39
  -6  -5   0 1251.27   77.39
  -6  -5   0 1247.38   50.09
  -6  -5   0 1243.08   50.59
  -6  -5   0 1251.07   51.09
  -6  -5   0 1197.98   81.99
   6   5   0 1199.68   49.70
   6   5   0 1189.48   49.99
   6   5   0 1239.48   77.69
   6   5   0 1182.98   89.79
   6   5   0 1254.57   49.90
   6   5   0 1243.98   49.80
   6   5   0 1196.08   49.60
   6   5   0 1164.48   52.19
   6   5   0 1208.58   50.49
  -7  -5   0   34.10   29.90
  -7  -5   0    4.20    1.70
  -7  -5   0    0.10    1.40
  -7  -5   0    2.90    1.50
  -7  -5   0    5.60    1.60
  -7  -5   0    5.40    2.90
  -7  -5   0   -6.60   23.90
  -7  -5   0    0.00    1.60
  -7  -5   0    4.60    2.20
   7   5   0    4.30    2.00
   7   5   0   11.00   21.70
   7   5   0    1.00    1.50
   7   5   0    3.70    1.90
   7   5   0    1.80    1.40
   7   5   0    4.40    2.20
   7   5   0    2.90    1.50
   7   5   0    4.40    2.70
  -8  -5   0  775.62   36.50
  -8  -5   0  661.33   30.10
  -8  -5   0  729.23   39.20
  -8  -5   0  542.65   60.69
  -8  -5   0  713.03   31.30
  -8  -5   0  688.13   31.80
  -8  -5   0  688.63   30.30
  -8  -5   0  659.63   30.10
   8   5   0  678.13   31.10
   8   5   0  682.03   29.00
   8   5   0  695.53   33.70
   8   5   0  645.74   29.80
   8   5   0  663.33   29.80
   8   5   0  590.44   60.89
  10  -6   0    4.50    2.00
  10  -6   0    3.60    1.70
  10  -6   0    3.20    1.50
  10  -6   0    2.20    1.50
  10  -6   0    2.00    2.40
  10  -6   0    4.40    1.40
 -10   6   0    2.20    2.20
 -10   6   0    5.20    2.70
 -10   6   0   15.50   27.00
 -10   6   0    4.10    1.70
 -10   6   0    4.70    1.90
 -10   6   0    5.20   26.30
 -10   6   0    0.30    1.30
   9  -6   0  546.35   23.80
   9  -6   0  543.95   23.80
   9  -6   0  521.85   23.70
   9  -6   0  580.84   23.60
   9  -6   0  525.55   23.70
   9  -6   0  511.85   27.70
   9  -6   0  560.34   22.80
  -9   6   0  587.14   49.10
  -9   6   0  716.63   54.39
  -9   6   0  571.74   27.00
  -9   6   0  487.55   47.50
  -9   6   0  564.64   24.20
  -9   6   0  566.84   24.00
  -9   6   0  558.44   24.10
  -9   6   0  550.14   24.10
  -9   6   0  540.85   27.70
   8  -6   0  170.38    8.80
   8  -6   0  161.68    8.70
   8  -6   0  173.48    8.90
   8  -6   0  158.08    8.70
   8  -6   0  173.58    7.80
   8  -6   0  170.18   11.60
   8  -6   0  169.88    8.80
  -8   6   0  176.48    9.00
  -8   6   0  162.48   10.70
  -8   6   0  167.78    9.00
  -8   6   0  158.18   10.00
  -8   6   0  158.18   27.80
  -8   6   0  166.98   11.50
   7  -6   0   19.40    2.70
   7  -6   0   22.30    2.80
   7  -6   0   21.60    2.90
   7  -6   0   11.10   14.30
   7  -6   0   11.40    2.10
   7  -6   0   14.00    3.20
   7  -6   0   16.40    2.50
  -7   6   0   15.20    2.40
  -7   6   0   17.10    3.10
  -7   6   0   15.30    2.10
  -7   6   0   22.60    4.20
  -7   6   0   12.30   13.00
  -7   6   0   18.20    2.70
  -7   6   0   17.60    2.50
  -7   6   0   18.50    4.20
   6  -6   0 1413.56   55.79
   6  -6   0 1497.05   55.89
   6  -6   0 1300.57   55.59
   6  -6   0 1361.26   58.19
   6  -6   0 1399.66   54.09
   6  -6   0 1454.65   76.69
  -6   6   0 1428.36   57.59
  -6   6   0 1340.67   55.69
  -6   6   0 1439.76   55.89
  -6   6   0 1343.17   58.09
  -6   6   0 1391.36   56.09
  -6   6   0 1437.96   55.89
  -6   6   0 1543.35   77.29
  -6   6   0 1430.36   55.79
  -6   6   0 1385.76   55.79
   5  -6   0 1265.47   51.09
   5  -6   0 1230.08   50.99
   5  -6   0 1269.77   51.09
   5  -6   0 1233.18   50.99
   5  -6   0 1415.96   53.59
   5  -6   0 1223.48   68.79
  -5   6   0 1284.07   52.99
  -5   6   0 1284.37   51.09
  -5   6   0 1305.47   69.49
  -5   6   0 1366.26   51.29
  -5   6   0 1316.37   51.19
  -5   6   0 1231.68   50.59
  -5   6   0 1312.07   52.49
  -5   6   0 1278.47   51.49
  -5   6   0 1252.87   51.09
   4  -6   0  618.04   26.20
   4  -6   0  599.64   25.10
   4  -6   0  650.03   25.20
   4  -6   0  604.44   25.10
  -4   6   0  623.84   25.30
  -4   6   0  637.54   26.60
  -4   6   0  571.14   25.00
  -4   6   0  531.35   38.80
  -4   6   0  591.74   25.70
  -4   6   0  607.74   25.20
  -4   6   0  581.34   25.90
  -4   6   0  595.04   25.10
   3  -6   0 3022.30  136.39
   3  -6   0 2976.30  118.89
   3  -6   0 3069.19  118.29
   3  -6   0 2940.71  118.09
   3  -6   0 3079.89  118.19
   3  -6   0 3130.99  116.69
   3  -6   0 2955.40  118.09
   3  -6   0 2728.43  119.09
  -3   6   0 3074.39  118.89
  -3   6   0 3236.48  119.39
  -3   6   0 3039.10  136.39
  -3   6   0 3185.98  119.29
  -3   6   0 3145.79  118.29
  -3   6   0 3157.68  139.59
  -3   6   0 3057.89  118.19
  -3   6   0 3019.00  118.09
  -3   6   0 3120.19  118.29
   2  -6   0  528.55   23.50
   2  -6   0  542.45   22.40
   2  -6   0  509.25   22.30
   2  -6   0  535.85   36.60
   2  -6   0  548.15   21.30
   2  -6   0  572.44   23.10
   2  -6   0  514.45   22.40
   2  -6   0  525.65   22.40
  -2   6   0  529.35   22.40
  -2   6   0  569.44   23.60
  -2   6   0  531.05   22.40
  -2   6   0  551.34   22.50
  -2   6   0  530.65   38.60
  -2   6   0  480.95   36.10
  -2   6   0  523.85   22.50
   1  -6   0 2412.96   92.59
   1  -6   0 2534.95   91.09
   1  -6   0 2404.16   92.29
   1  -6   0 2487.65   90.19
   1  -6   0 2424.46   91.59
   1  -6   0 2345.47   91.29
   1  -6   0 2275.67   91.09
   1  -6   0 2328.87  109.59
   1  -6   0 2299.57   91.19
  -1   6   0 2278.97   91.19
  -1   6   0 2138.19   92.09
  -1   6   0 2341.27  111.59
  -1   6   0 2283.37   90.39
  -1   6   0 2310.17   91.19
  -1   6   0 2265.77   91.19
  -1   6   0 2337.47   91.39
   0  -6   0 2785.92  127.49
   0  -6   0 2694.13  104.29
   0  -6   0 2709.63  103.79
   0  -6   0 2651.03  104.49
   0  -6   0 2867.01  105.79
   0  -6   0 2738.63  104.49
   0  -6   0 2645.64  123.79
   0  -6   0 2734.03  104.39
   0  -6   0 2686.83  104.29
   0   6   0 2424.16  104.19
   0   6   0 2597.44  125.39
   0   6   0 2695.13  104.39
   0   6   0 2590.24  122.79
   0   6   0 2812.42  104.49
   0   6   0 2615.84  105.49
   0   6   0 2709.83  104.29
   0   6   0 2646.64  104.29
   0   6   0 2662.83  103.79
  -1  -6   0  820.02   33.90
  -1  -6   0  761.02   32.50
  -1  -6   0  763.92   32.60
  -1  -6   0  699.63   48.40
  -1  -6   0  734.43   32.70
  -1  -6   0  794.52   32.60
  -1  -6   0  776.52   32.60
  -1  -6   0  821.02   32.40
  -1  -6   0  883.61   54.89
   1   6   0  801.92   32.70
   1   6   0  795.42   32.70
   1   6   0  787.42   52.99
   1   6   0  830.42   32.70
   1   6   0  748.33   32.70
   1   6   0  863.61   33.60
   1   6   0  804.72   32.40
   1   6   0  822.12   33.90
   1   6   0  788.72   50.29
  -2  -6   0  332.77   15.30
  -2  -6   0  336.17   15.50
  -2  -6   0  332.17   15.30
  -2  -6   0  338.37   15.30
  -2  -6   0  323.97   15.20
  -2  -6   0  336.07   15.20
  -2  -6   0  283.37   30.20
  -2  -6   0  336.07   16.40
  -2  -6   0  350.36   35.00
   2   6   0  334.47   33.50
   2   6   0  328.47   15.10
   2   6   0  336.27   15.30
   2   6   0  341.07   15.30
   2   6   0  322.67   15.10
   2   6   0  333.97   16.30
   2   6   0  354.46   16.20
   2   6   0  295.37   30.90
  -3  -6   0 3221.88  124.89
  -3  -6   0 3229.48  153.18
  -3  -6   0 3001.40  127.29
  -3  -6   0 3310.47  126.39
  -3  -6   0 3180.18  124.49
  -3  -6   0 3258.67  150.38
  -3  -6   0 3232.98  124.59
  -3  -6   0 3094.79  124.39
  -3  -6   0 3323.27  124.59
   3   6   0 3151.78  124.49
   3   6   0 3297.27  149.88
   3   6   0 3151.48  124.39
   3   6   0 3271.97  152.38
   3   6   0 3122.09  124.29
   3   6   0 3200.48  124.39
   3   6   0 3177.48  124.49
   3   6   0 3171.08  125.49
  -4  -6   0  305.17   40.90
  -4  -6   0  344.17   15.90
  -4  -6   0  230.08   34.40
  -4  -6   0  316.57   15.70
  -4  -6   0  335.07   16.00
  -4  -6   0  348.47   15.90
  -4  -6   0  349.87   15.90
  -4  -6   0  342.07   16.30
   4   6   0  359.26   16.70
   4   6   0  319.47   15.50
   4   6   0  340.57   15.80
   4   6   0  311.87   15.80
   4   6   0  325.37   15.60
   4   6   0  321.37   39.90
   4   6   0  359.16   36.80
   4   6   0  318.87   15.50
  -5  -6   0  712.43   31.90
  -5  -6   0  709.13   32.60
  -5  -6   0  750.72   62.99
  -5  -6   0  740.33   32.00
  -5  -6   0  791.42   32.60
  -5  -6   0  863.51   59.69
  -5  -6   0  788.22   32.30
  -5  -6   0  743.63   32.00
   5   6   0  695.03   32.40
   5   6   0  746.43   31.90
   5   6   0  772.42   32.50
   5   6   0  805.82   32.10
   5   6   0  749.13   31.80
   5   6   0  766.12   61.29
   5   6   0  755.72   32.00
   5   6   0  688.23   55.69
   5   6   0  713.23   35.70
  -6  -6   0  950.90   40.50
  -6  -6   0 1077.59   45.10
  -6  -6   0  945.41   68.49
  -6  -6   0  971.10   40.70
  -6  -6   0  934.21   40.40
  -6  -6   0  988.30   41.20
  -6  -6   0  954.10   40.50
  -6  -6   0  971.20   41.50
  -6  -6   0 1079.89   91.69
   6   6   0  923.11   42.70
   6   6   0  956.80   41.10
   6   6   0  902.31   68.09
   6   6   0  887.71   40.60
   6   6   0 1000.30   40.50
   6   6   0  837.32   71.29
   6   6   0  985.20   40.40
   6   6   0 1010.20   40.50
   6   6   0  904.31   40.10
  -7  -6   0    7.10    3.20
  -7  -6   0   16.60    3.50
  -7  -6   0   16.00    3.40
  -7  -6   0    9.90    3.40
  -7  -6   0   11.80    2.90
  -7  -6   0    9.30    2.50
  -7  -6   0   21.70   27.00
  -7  -6   0    9.70    2.30
   7   6   0   12.80    3.90
   7   6   0    5.90    2.10
   7   6   0    6.50    2.10
   7   6   0   10.00    2.60
   7   6   0  -18.10   28.20
   7   6   0   11.10    2.90
   7   6   0   11.50    2.80
   7   6   0    6.80    2.40
  -8  -6   0  337.67   21.40
  -8  -6   0  344.77   17.60
  -8  -6   0  361.76   17.80
  -8  -6   0  383.66   18.90
  -8  -6   0  382.06   18.10
  -8  -6   0  364.16   59.59
  -8  -6   0  336.07   17.60
   8   6   0  365.26   20.80
   8   6   0  314.97   17.00
   8   6   0  317.47   16.70
  10  -7   0   34.20    3.70
  10  -7   0   35.50    2.70
  10  -7   0   34.80    3.80
  10  -7   0   30.80    3.70
  10  -7   0   28.90    5.90
  10  -7   0   28.00    3.50
  10  -7   0   35.50    3.40
 -10   7   0   20.10   26.50
 -10   7   0   31.40    6.20
 -10   7   0   38.20    4.60
 -10   7   0   30.90    4.10
 -10   7   0   -8.60   26.50
 -10   7   0   28.50    3.80
 -10   7   0   33.40    4.20
 -10   7   0   21.20    4.60
   9  -7   0  171.38   12.30
   9  -7   0  148.39    8.80
   9  -7   0  175.38    9.10
   9  -7   0  181.38    9.20
   9  -7   0  158.68    7.40
   9  -7   0  159.28    8.80
   9  -7   0  162.18    8.90
  -9   7   0  155.38    9.00
  -9   7   0  171.98   12.20
  -9   7   0  152.38    9.10
  -9   7   0  123.49   29.20
  -9   7   0  162.68    9.20
  -9   7   0  162.68    9.20
  -9   7   0  165.18   30.00
  -9   7   0  162.18   47.70
  -9   7   0  163.38   11.10
   8  -7   0  583.04   26.30
   8  -7   0  631.24   51.59
   8  -7   0  585.04   29.60
   8  -7   0  619.44   26.30
   8  -7   0  649.64   26.50
   8  -7   0  624.14   24.50
   8  -7   0  605.84   26.30
  -8   7   0  618.24   26.60
  -8   7   0  582.04   27.20
  -8   7   0  582.64   26.40
  -8   7   0  573.94   49.40
  -8   7   0  635.54   25.50
  -8   7   0  668.23   29.20
  -8   7   0  662.13   30.10
  -8   7   0  601.04   26.50
  -8   7   0  657.03   26.70
   7  -7   0   12.00    2.00
   7  -7   0    6.10    1.70
   7  -7   0    5.70    2.00
   7  -7   0   14.00   15.20
   7  -7   0    5.10    1.50
   7  -7   0    6.60    2.70
  -7   7   0    4.10    1.50
  -7   7   0    8.30    1.90
  -7   7   0    5.60    2.00
  -7   7   0    9.00    2.30
  -7   7   0    2.30    1.20
  -7   7   0    7.00    1.80
  -7   7   0    8.80    1.80
  -7   7   0   -2.10   12.90
   6  -7   0  807.12   34.10
   6  -7   0  769.82   53.19
   6  -7   0  715.83   33.60
   6  -7   0  793.72   33.90
   6  -7   0  859.91   34.10
   6  -7   0  807.62   34.00
   6  -7   0  903.71   36.80
  -6   7   0  847.02   34.10
  -6   7   0  840.92   34.10
  -6   7   0  822.02   34.30
  -6   7   0  815.82   34.00
  -6   7   0  740.83   52.29
  -6   7   0  931.61   36.80
  -6   7   0  846.72   35.70
  -6   7   0  833.02   34.00
  -6   7   0  775.02   33.30
   5  -7   0 1148.69   45.80
   5  -7   0 1106.29   45.70
   5  -7   0 1157.48   45.70
   5  -7   0 1155.48   45.70
  -5   7   0 1144.09   45.80
  -5   7   0 1068.59   46.80
  -5   7   0 1138.79   45.80
  -5   7   0 1149.69   66.19
  -5   7   0 1171.08   45.90
  -5   7   0 1156.88   46.50
  -5   7   0 1103.19   45.70
   4  -7   0  632.14   43.20
   4  -7   0  623.34   24.00
   4  -7   0  660.53   27.20
   4  -7   0  567.74   25.80
   4  -7   0  617.04   26.10
   4  -7   0  616.24   26.00
   4  -7   0  640.74   27.60
   4  -7   0  598.44   26.00
  -4   7   0  643.24   26.10
  -4   7   0  600.14   26.80
  -4   7   0  618.64   26.10
  -4   7   0  615.34   27.20
  -4   7   0  641.24   26.10
  -4   7   0  619.04   26.10
  -4   7   0  649.14   43.40
  -4   7   0  584.74   26.80
  -4   7   0  721.93   48.20
   3  -7   0 2194.68   85.99
   3  -7   0 2184.48   85.89
   3  -7   0 2299.37   86.89
   3  -7   0 2243.28  107.09
   3  -7   0 2118.09   84.29
   3  -7   0 2260.57   86.09
   3  -7   0 2145.69   87.19
   3  -7   0 2200.18   85.99
  -3   7   0 2173.18  106.39
  -3   7   0 2258.17   86.19
  -3   7   0 2148.09   85.89
  -3   7   0 2244.28   86.09
  -3   7   0 2091.69   86.89
  -3   7   0 2134.39   87.09
  -3   7   0 2097.29   86.49
  -3   7   0 2458.15  111.89
  -3   7   0 2232.58   86.09
   2  -7   0  641.44   28.80
   2  -7   0  644.34   44.90
   2  -7   0  651.43   26.80
   2  -7   0  681.13   28.10
   2  -7   0  653.73   28.00
   2  -7   0  676.43   28.00
   2  -7   0  677.03   28.50
   2  -7   0  652.23   27.90
  -2   7   0  672.93   28.00
  -2   7   0  754.62   47.80
  -2   7   0  664.53   28.10
  -2   7   0  659.93   28.00
  -2   7   0  709.13   28.50
  -2   7   0  653.53   47.10
  -2   7   0  675.13   28.00
  -2   7   0  713.83   29.40
   1  -7   0  433.46   18.00
   1  -7   0  475.15   20.20
   1  -7   0  422.76   19.00
   1  -7   0  422.76   18.10
   1  -7   0  419.76   35.60
   1  -7   0  443.26   19.40
   1  -7   0  426.86   19.00
   1  -7   0  427.26   20.30
   1  -7   0  446.46   19.10
   1  -7   0  445.36   19.20
  -1   7   0  447.36   19.20
  -1   7   0  411.16   20.10
  -1   7   0  432.46   19.20
  -1   7   0  444.86   19.10
  -1   7   0  445.26   18.20
  -1   7   0  424.96   19.00
  -1   7   0  357.76   32.40
  -1   7   0  412.16   37.00
  -1   7   0  448.76   19.20
   0  -7   0 1930.91   95.59
   0  -7   0 1859.91   98.09
   0  -7   0 1894.41   71.69
   0  -7   0 1770.92   72.49
   0  -7   0 1777.82   72.29
   0  -7   0 1832.32   71.99
   0  -7   0 1808.92   72.29
   0  -7   0 1855.31   72.29
   0  -7   0 1813.02   72.29
   0  -7   0 1764.92   73.69
   0   7   0 1778.82   72.39
   0   7   0 1782.92   72.29
   0   7   0 1869.01   72.39
   0   7   0 2000.00   98.79
   0   7   0 1844.52   71.69
   0   7   0 1855.11   72.29
   0   7   0 1757.82   73.59
   0   7   0 1862.11   72.39
   0   7   0 1889.71   94.29
  -1  -7   0 1261.87   75.09
  -1  -7   0 1163.28   47.80
  -1  -7   0 1231.38   70.59
  -1  -7   0 1103.29   48.10
  -1  -7   0 1209.68   48.20
  -1  -7   0 1217.38   49.50
  -1  -7   0 1212.38   47.50
  -1  -7   0 1196.28   47.90
   1   7   0 1162.28   48.10
   1   7   0 1176.28   47.80
   1   7   0 1137.09   71.79
   1   7   0 1298.47   49.70
   1   7   0 1132.39   47.40
   1   7   0 1188.58   47.90
   1   7   0 1065.49   67.69
  -2  -7   0  777.02   33.20
  -2  -7   0  758.22   33.30
  -2  -7   0  782.42   33.10
  -2  -7   0  819.82   33.10
  -2  -7   0  757.12   33.10
  -2  -7   0  786.02   33.20
  -2  -7   0  828.02   34.30
  -2  -7   0  776.72   58.39
  -2  -7   0  847.42   55.99
   2   7   0  825.92   58.39
   2   7   0  878.91   56.59
   2   7   0  800.92   33.20
   2   7   0  818.92   33.10
   2   7   0  826.42   34.20
   2   7   0  784.72   33.20
   2   7   0  783.42   33.10
   2   7   0  711.03   34.10
   2   7   0  790.92   33.10
  -3  -7   0 1429.76   63.89
  -3  -7   0 1503.45   62.39
  -3  -7   0 1595.44   62.59
  -3  -7   0 1602.74   62.99
  -3  -7   0 1583.94   62.69
  -3  -7   0 1549.34   62.49
  -3  -7   0 1608.64   93.79
  -3  -7   0 1564.24   62.49
  -3  -7   0 1581.34   88.99
   3   7   0 1544.35   63.69
   3   7   0 1556.64   62.49
   3   7   0 1523.45   63.69
   3   7   0 1523.25   62.39
   3   7   0 1466.95   88.99
   3   7   0 1596.64   63.39
   3   7   0 1626.54   63.89
   3   7   0 1530.25   62.39
   3   7   0 1618.34   89.29
  -4  -7   0   -0.60   16.80
  -4  -7   0    6.20    1.90
  -4  -7   0    6.50    2.00
  -4  -7   0   12.60   21.70
  -4  -7   0    9.70    2.50
  -4  -7   0    5.40    1.80
  -4  -7   0    7.70    2.50
  -4  -7   0    7.70    2.20
   4   7   0   31.30   21.30
   4   7   0    5.70    1.90
   4   7   0    5.30    1.80
   4   7   0    3.00    2.00
   4   7   0    5.50    1.70
   4   7   0    8.70    2.50
   4   7   0    6.90    2.10
   4   7   0   17.80   17.70
   4   7   0    5.70    1.90
  -5  -7   0  584.44   26.50
  -5  -7   0  588.14   26.70
  -5  -7   0  580.34   27.00
  -5  -7   0  595.94   26.50
  -5  -7   0  627.64   26.70
  -5  -7   0  638.04   63.29
  -5  -7   0  591.34   26.40
  -5  -7   0  690.83   56.99
   5   7   0  583.04   26.30
   5   7   0  572.14   28.00
   5   7   0  525.05   26.70
   5   7   0  591.54   26.20
   5   7   0  555.44   26.00
   5   7   0  611.94   26.90
   5   7   0  630.74   26.50
   5   7   0  616.54   66.89
   5   7   0  716.63   57.89
  -6  -7   0  542.45   25.00
  -6  -7   0  501.55   24.60
  -6  -7   0  529.65   28.30
  -6  -7   0  499.45   63.89
  -6  -7   0  538.25   25.30
  -6  -7   0  530.45   24.80
  -6  -7   0  524.05   25.50
  -6  -7   0  568.44   58.39
   6   7   0  518.05   53.49
   6   7   0  568.74   27.40
   6   7   0  551.74   24.80
   6   7   0  535.35   24.70
   6   7   0  571.74   24.80
   6   7   0  573.34   29.90
   6   7   0  550.14   25.50
  -7  -7   0   37.40    6.10
  -7  -7   0   26.90    4.40
  -7  -7   0   29.00    4.60
  -7  -7   0   23.40    6.20
  -7  -7   0   24.60    4.20
  -7  -7   0   19.80    4.80
  -7  -7   0   70.09   33.20
   7   7   0   22.70    3.70
   7   7   0  -16.70   30.60
   7   7   0   31.40    4.50
   7   7   0   31.70    5.00
   7   7   0   29.10    5.60
   7   7   0   35.00    4.90
  10  -8   0  196.78   10.70
  10  -8   0  210.98   10.60
  10  -8   0  197.78   14.30
 -10   8   0  201.48   11.00
 -10   8   0  189.28   10.80
 -10   8   0  153.48   38.60
 -10   8   0  207.48   11.10
 -10   8   0  192.28   13.20
 -10   8   0  160.98   13.00
 -10   8   0  212.18   11.10
 -10   8   0  198.08   38.90
   9  -8   0  107.69    6.60
   9  -8   0   97.69    6.50
   9  -8   0  104.19    6.60
   9  -8   0   91.29    6.30
   9  -8   0  102.39    6.50
   9  -8   0   98.89   28.10
   9  -8   0   83.09    8.50
  -9   8   0  101.19    5.40
  -9   8   0   88.69    6.40
  -9   8   0   84.29    6.80
  -9   8   0   87.99    6.40
  -9   8   0   77.19   45.90
  -9   8   0   86.09    8.30
  -9   8   0   97.49    8.20
  -9   8   0   98.99    6.60
   8  -8   0 1513.85   60.09
   8  -8   0 1499.45   60.09
   8  -8   0 1456.75   63.79
   8  -8   0 1352.26   59.79
   8  -8   0 1567.64   60.29
   8  -8   0 1465.65   60.09
  -8   8   0 1464.75   60.09
  -8   8   0 1515.35   59.79
  -8   8   0 1532.75   60.29
  -8   8   0 1582.64   60.39
  -8   8   0 1604.44   63.09
  -8   8   0 1438.16   60.09
  -8   8   0 1499.35   87.09
  -8   8   0 1544.75   60.39
  -8   8   0 1398.16   62.99
   7  -8   0   95.79    6.10
   7  -8   0   96.09    6.10
   7  -8   0   81.69   21.10
   7  -8   0   91.59    5.90
   7  -8   0   85.29    7.50
   7  -8   0   98.59    6.20
  -7   8   0   95.29    6.10
  -7   8   0   86.19    5.90
  -7   8   0   91.49   21.50
  -7   8   0   89.09    5.90
  -7   8   0  105.19    7.60
  -7   8   0   82.19    5.20
  -7   8   0   76.59    7.20
  -7   8   0   84.79    5.90
  -7   8   0   93.29    6.20
   6  -8   0  446.16   42.10
   6  -8   0  458.55   20.10
   6  -8   0  465.35   20.10
   6  -8   0  453.35   20.00
   6  -8   0  440.26   19.90
  -6   8   0  424.76   21.80
  -6   8   0  425.56   20.50
  -6   8   0  479.55   20.30
  -6   8   0  390.06   39.80
  -6   8   0  471.15   20.20
  -6   8   0  438.16   22.80
  -6   8   0  460.85   20.20
   5  -8   0  312.07   16.60
   5  -8   0  325.17   15.30
   5  -8   0  337.47   34.80
   5  -8   0  359.76   18.80
   5  -8   0  340.67   15.30
   5  -8   0  330.67   16.30
   5  -8   0  282.77   16.40
  -5   8   0  334.77   15.40
  -5   8   0  304.47   32.20
  -5   8   0  341.37   15.30
  -5   8   0  333.57   15.40
  -5   8   0  289.17   15.90
  -5   8   0  377.66   17.20
  -5   8   0  387.76   38.70
  -5   8   0  317.57   15.30
  -5   8   0  340.87   16.30
   4  -8   0   11.70   13.10
   4  -8   0   37.00    3.50
   4  -8   0   35.10    3.90
   4  -8   0   39.10    3.50
   4  -8   0   36.50    2.00
   4  -8   0   29.30    3.20
   4  -8   0   38.10    3.50
   4  -8   0   31.30    3.80
  -4   8   0   36.30    3.50
  -4   8   0   37.40    4.00
  -4   8   0   71.89   19.50
  -4   8   0   33.70    3.40
  -4   8   0   38.20    3.40
  -4   8   0   34.10    3.80
  -4   8   0   33.10    3.60
  -4   8   0   29.70   11.30
  -4   8   0   41.40    3.60
   3  -8   0  877.11   37.00
   3  -8   0  869.91   36.90
   3  -8   0  868.61   36.90
   3  -8   0  890.81   37.60
   3  -8   0  897.31   36.90
   3  -8   0  857.11   35.20
   3  -8   0  964.90   38.50
   3  -8   0  889.41   57.79
  -3   8   0  919.41   37.00
  -3   8   0  885.91   38.30
  -3   8   0  905.11   37.00
  -3   8   0  931.31   61.99
  -3   8   0  875.51   57.49
  -3   8   0  926.41   37.10
  -3   8   0  913.71   37.10
   2  -8   0  736.83   31.70
   2  -8   0  755.92   31.70
   2  -8   0  736.93   31.70
   2  -8   0  734.43   31.60
   2  -8   0  770.82   32.30
   2  -8   0  757.02   32.80
   2  -8   0  780.72   30.40
   2  -8   0  682.33   50.89
  -2   8   0  759.02   31.80
  -2   8   0  756.82   31.70
  -2   8   0  763.22   32.10
  -2   8   0  745.03   31.80
  -2   8   0  834.42   55.99
  -2   8   0  811.02   33.50
  -2   8   0  748.43   31.80
  -2   8   0  819.12   53.49
   1  -8   0   49.90    3.40
   1  -8   0   46.90   17.30
   1  -8   0   44.60    3.10
   1  -8   0   38.10    3.80
   1  -8   0   41.50    3.80
   1  -8   0   45.30    3.90
   1  -8   0   46.00    4.40
   1  -8   0   46.50    4.00
   1  -8   0   42.10    3.90
  -1   8   0   53.49    4.30
  -1   8   0   49.60    3.40
  -1   8   0   20.00   10.50
  -1   8   0   45.10    4.00
  -1   8   0   40.40    3.70
  -1   8   0   58.39   19.30
  -1   8   0   43.60    3.90
  -1   8   0   49.20    4.00
  -1   8   0   42.10    4.50
   0  -8   0  862.11   61.49
   0  -8   0  891.11   57.39
   0  -8   0  797.92   33.60
   0  -8   0  789.32   34.30
   0  -8   0  795.52   33.30
   0  -8   0  812.02   34.10
   0  -8   0  826.32   34.10
   0  -8   0  823.22   34.20
   0   8   0  754.32   34.10
   0   8   0  837.72   34.20
   0   8   0  829.12   34.30
   0   8   0  822.72   34.20
   0   8   0  816.52   35.70
   0   8   0  831.22   34.10
   0   8   0  824.22   33.40
   0   8   0  861.41   57.49
   0   8   0  847.22   60.19
  -1  -8   0  510.85   46.50
  -1  -8   0  434.96   19.80
  -1  -8   0  418.46   20.00
  -1  -8   0  495.65   43.40
  -1  -8   0  439.66   19.80
  -1  -8   0  402.76   19.80
  -1  -8   0  430.36   19.30
  -1  -8   0  451.45   19.90
  -1  -8   0  419.16   19.80
   1   8   0  437.76   19.90
   1   8   0  468.75   21.50
   1   8   0  417.26   19.60
   1   8   0  447.26   19.80
   1   8   0  407.06   39.90
   1   8   0  461.85   20.20
   1   8   0  440.46   19.90
   1   8   0  438.36   19.40
   1   8   0  421.96   43.30
  -2  -8   0  850.61   38.60
  -2  -8   0  888.71   37.80
  -2  -8   0  914.81   68.49
  -2  -8   0  857.81   37.60
  -2  -8   0  879.91   37.70
  -2  -8   0  923.41   37.50
  -2  -8   0  888.51   63.39
  -2  -8   0  884.21   37.70
  -2  -8   0  926.81   38.20
   2   8   0  896.71   37.70
   2   8   0  859.21   64.79
   2   8   0  900.41   37.80
   2   8   0  910.51   39.30
   2   8   0  899.81   37.70
   2   8   0  967.30   39.00
   2   8   0  917.11   37.80
   2   8   0  905.71   37.90
   2   8   0  897.31   62.99
  -3  -8   0  297.77   15.40
  -3  -8   0  320.17   15.60
  -3  -8   0  333.27   16.10
  -3  -8   0  307.77   15.60
  -3  -8   0  343.37   47.20
  -3  -8   0  305.47   39.30
  -3  -8   0  328.37   15.80
  -3  -8   0  287.77   15.30
   3   8   0  309.27   15.50
   3   8   0  334.47   17.00
   3   8   0  325.27   15.60
   3   8   0  294.67   40.80
   3   8   0  306.17   15.40
   3   8   0  318.57   15.60
   3   8   0  327.37   49.40
   3   8   0  316.77   15.50
   3   8   0  322.17   16.80
  -4  -8   0    0.90    1.30
  -4  -8   0    3.70    1.80
  -4  -8   0   -2.20   21.70
  -4  -8   0    9.20    2.30
  -4  -8   0    7.10    2.20
  -4  -8   0    7.70    2.30
  -4  -8   0    3.60    2.10
  -4  -8   0  -21.00   25.80
   4   8   0   11.90   23.70
   4   8   0    2.90    1.90
   4   8   0    3.40    2.00
   4   8   0    4.60    1.90
   4   8   0    5.50    2.40
   4   8   0    3.50    1.90
   4   8   0    2.60    2.10
   4   8   0    2.50    1.60
   4   8   0  -11.80   18.80
  -5  -8   0  200.08   12.20
  -5  -8   0  201.68   11.70
  -5  -8   0  218.48   11.90
  -5  -8   0  228.48   12.20
  -5  -8   0  195.48   46.50
  -5  -8   0  211.18   12.10
  -5  -8   0  167.28   36.00
  -5  -8   0  179.18   11.50
   5   8   0  219.08   11.80
   5   8   0  199.18   12.50
   5   8   0  171.58   38.60
   5   8   0  220.58   11.80
   5   8   0  207.38   11.60
   5   8   0  192.78   12.80
   5   8   0  205.18   12.00
   5   8   0  199.78   12.80
   5   8   0  272.37   43.30
  -6  -8   0  269.97   14.80
  -6  -8   0  270.67   50.09
  -6  -8   0  269.47   14.70
  -6  -8   0  271.37   15.10
  -6  -8   0  296.87   15.10
  -6  -8   0  287.37   16.30
  -6  -8   0  308.27   22.10
  -6  -8   0  268.67   17.80
   6   8   0  273.07   16.70
   6   8   0  286.37   14.80
   6   8   0  273.87   14.60
   6   8   0  274.87   15.30
   6   8   0  264.17   14.40
   6   8   0  286.47   14.80
   6   8   0  234.08   14.80
  -7  -8   0   20.70    4.50
  -7  -8   0   18.70    5.50
  -7  -8   0   22.10    4.20
  -7  -8   0   25.70    4.50
  -7  -8   0   13.80    3.40
  -7  -8   0   18.70    3.80
  -7  -8   0   23.80   49.70
   7   8   0   16.30    4.40
   7   8   0   16.10    3.50
   7   8   0   16.40    3.50
   7   8   0   25.50    4.80
  10  -9   0  122.09   12.60
  10  -9   0  127.99    8.10
  10  -9   0  133.19    8.30
  10  -9   0  141.89    8.30
 -10   9   0  118.89    8.30
 -10   9   0  130.59    8.20
 -10   9   0  116.19   40.40
 -10   9   0  122.29    8.20
 -10   9   0  118.79   11.20
 -10   9   0  129.29   10.50
   9  -9   0  121.99   35.10
   9  -9   0   84.59    6.30
   9  -9   0   75.19    7.00
   9  -9   0   96.89    6.50
   9  -9   0   84.19    6.20
   9  -9   0   83.29    8.70
   9  -9   0   89.49    6.40
  -9   9   0   97.29    8.80
  -9   9   0   90.49    6.50
  -9   9   0   95.79    6.50
  -9   9   0   75.09   32.60
  -9   9   0   86.49    6.40
  -9   9   0   85.89    6.30
  -9   9   0   94.99    6.40
  -9   9   0   91.89    5.80
  -9   9   0   88.19    7.90
   8  -9   0  494.45   22.10
   8  -9   0  475.45   21.80
   8  -9   0  491.35   22.00
   8  -9   0  552.04   25.90
   8  -9   0  450.25   21.70
   8  -9   0  526.15   51.99
  -8   9   0  495.15   22.20
  -8   9   0  478.25   22.00
  -8   9   0  489.35   24.80
  -8   9   0  522.35   24.50
  -8   9   0  436.46   46.50
  -8   9   0  523.95   54.89
  -8   9   0  466.95   21.90
  -8   9   0  489.45   22.10
  -8   9   0  458.85   21.90
   7  -9   0    1.10    1.50
   7  -9   0    1.50    1.40
   7  -9   0    1.20    1.50
   7  -9   0    4.60    1.80
   7  -9   0    7.80   16.30
   7  -9   0    1.40    1.40
   7  -9   0    2.30    1.50
  -7   9   0   13.00   22.30
  -7   9   0   -0.50    1.20
  -7   9   0    3.00    2.00
  -7   9   0    1.90    1.60
  -7   9   0    6.90    2.10
  -7   9   0    0.00    1.30
  -7   9   0    1.00   17.40
  -7   9   0    0.60    1.30
  -7   9   0    3.20    1.40
   6  -9   0  317.47   18.30
   6  -9   0  362.76   16.70
   6  -9   0  329.67   16.50
   6  -9   0  352.86   16.60
   6  -9   0  341.17   16.50
  -6   9   0  352.26   16.80
  -6   9   0  357.46   45.30
  -6   9   0  384.06   17.00
  -6   9   0  355.06   17.60
  -6   9   0  359.66   16.70
  -6   9   0  359.26   16.80
  -6   9   0  364.46   18.60
  -6   9   0  339.07   37.90
  -6   9   0  393.96   18.30
   5  -9   0  486.35   22.20
   5  -9   0  514.85   23.50
   5  -9   0  498.55   22.20
   5  -9   0  508.45   22.30
   5  -9   0  495.85   44.30
   5  -9   0  515.05   22.20
   5  -9   0  489.95   23.90
  -5   9   0  485.95   46.40
  -5   9   0  511.85   23.30
  -5   9   0  474.05   22.20
  -5   9   0  504.45   22.40
  -5   9   0  493.85   23.70
  -5   9   0  514.55   22.40
  -5   9   0  449.36   42.60
  -5   9   0  503.15   23.40
  -5   9   0  508.35   22.30
   4  -9   0  172.88    9.70
   4  -9   0  180.08    7.60
   4  -9   0  180.88   10.90
   4  -9   0  183.68    9.80
   4  -9   0  177.18   13.20
   4  -9   0  176.48    9.60
   4  -9   0  170.58    9.60
   4  -9   0  189.28   30.50
  -4   9   0  183.58    9.80
  -4   9   0  179.08   10.70
  -4   9   0  186.78    9.80
  -4   9   0  172.28    9.60
  -4   9   0  175.18   10.70
  -4   9   0  186.18   29.50
  -4   9   0  224.28   34.60
  -4   9   0  172.88   10.20
  -4   9   0  179.08    9.70
   3  -9   0  252.37   33.20
   3  -9   0  237.98   12.60
   3  -9   0  222.38   11.90
   3  -9   0  215.28   11.40
   3  -9   0  199.58   11.00
   3  -9   0  232.08   11.40
   3  -9   0  216.28    9.60
  -3   9   0  210.68   11.30
  -3   9   0  222.58   11.30
  -3   9   0  154.18   29.60
  -3   9   0  203.08   11.20
  -3   9   0  239.68   12.00
  -3   9   0  215.08   12.40
  -3   9   0  214.68   11.30
  -3   9   0  205.78   36.80
   2  -9   0  502.65   21.80
   2  -9   0  476.45   21.70
   2  -9   0  480.25   21.70
   2  -9   0  472.35   21.60
   2  -9   0  413.66   42.60
   2  -9   0  484.65   22.80
   2  -9   0  483.55   20.30
   2  -9   0  516.85   22.40
  -2   9   0  494.25   21.80
  -2   9   0  443.86   41.80
  -2   9   0  477.15   21.80
  -2   9   0  498.65   23.40
  -2   9   0  490.45   21.70
  -2   9   0  571.64   48.60
  -2   9   0  492.95   21.90
  -2   9   0  471.75   22.00
   1  -9   0  316.97   14.90
   1  -9   0  234.78   34.10
   1  -9   0  300.37   15.10
   1  -9   0  286.07   14.70
   1  -9   0  321.27   16.00
   1  -9   0  309.87   13.70
   1  -9   0  301.47   14.80
   1  -9   0  308.47   13.50
   1  -9   0  292.17   14.60
  -1   9   0  311.17   16.60
  -1   9   0  265.47   35.70
  -1   9   0  299.07   14.70
  -1   9   0  293.17   14.90
  -1   9   0  300.37   14.80
  -1   9   0  303.57   14.80
  -1   9   0  329.57   43.40
  -1   9   0  327.67   15.10
   0  -9   0 1341.67   86.59
   0  -9   0 1289.77   80.29
   0  -9   0 1288.87   53.69
   0  -9   0 1377.26   54.29
   0  -9   0 1344.87   53.39
   0  -9   0 1363.36   54.39
   0  -9   0 1320.07   54.29
   0  -9   0 1380.66   54.69
   0  -9   0 1310.57   54.29
   0   9   0 1244.78   55.79
   0   9   0 1349.36   54.39
   0   9   0 1353.16   54.39
   0   9   0 1335.67   54.39
   0   9   0 1385.96   53.49
   0   9   0 1352.26   54.19
   0   9   0 1376.06   85.89
   0   9   0 1277.27   54.29
   0   9   0 1292.67   80.99
  -1  -9   0   26.80   15.50
  -1  -9   0   19.90    3.30
  -1  -9   0   23.80    3.70
  -1  -9   0   18.10    2.80
  -1  -9   0   21.40    3.20
  -1  -9   0   15.30    2.50
  -1  -9   0   21.70    3.80
  -1  -9   0   24.20   20.90
   1   9   0   31.90   21.20
   1   9   0   18.70    3.80
   1   9   0   24.20    3.90
   1   9   0   16.50    3.20
   1   9   0   18.00    3.00
   1   9   0   13.00    2.60
   1   9   0   17.10    2.90
   1   9   0   17.60    2.90
   1   9   0   33.80   16.00
  -2  -9   0  429.56   21.20
  -2  -9   0  431.96   20.60
  -2  -9   0  591.64   51.89
  -2  -9   0  465.45   56.09
  -2  -9   0  410.96   20.20
  -2  -9   0  452.15   20.50
  -2  -9   0  472.35   21.30
  -2  -9   0  422.46   20.30
  -2  -9   0  412.26   20.40
   2   9   0  438.76   21.30
   2   9   0  418.26   20.30
   2   9   0  429.86   54.29
   2   9   0  456.75   20.30
   2   9   0  439.66   20.40
   2   9   0  467.25   22.40
   2   9   0  431.56   20.30
   2   9   0  423.26   46.40
   2   9   0  419.96   20.30
  -3  -9   0  562.14   25.00
  -3  -9   0  577.34   27.60
  -3  -9   0  569.44   24.90
  -3  -9   0  581.64   25.50
  -3  -9   0  532.45   25.00
  -3  -9   0  538.85   24.80
  -3  -9   0  663.83   64.69
   3   9   0  613.94   58.19
   3   9   0  522.05   24.80
   3   9   0  504.55   26.10
   3   9   0  569.54   25.00
   3   9   0  546.05   24.80
   3   9   0  564.74   24.90
   3   9   0  603.54   56.09
   3   9   0  471.85   28.80
   3   9   0  530.45   24.70
  -4  -9   0   72.09   35.10
  -4  -9   0   73.49    6.10
  -4  -9   0   77.29    6.40
  -4  -9   0   63.59    5.80
  -4  -9   0   70.99    5.90
  -4  -9   0  118.79   34.90
  -4  -9   0   61.69    5.90
  -4  -9   0   63.79    5.70
   4   9   0   59.59    5.60
   4   9   0   65.89    5.90
   4   9   0   36.80   28.60
   4   9   0   55.99    6.40
   4   9   0   55.79    5.50
   4   9   0   59.69    5.80
   4   9   0   67.29    5.90
   4   9   0   51.39   31.50
   4   9   0   64.39    6.50
  -5  -9   0  374.96   19.80
  -5  -9   0  401.16   19.90
  -5  -9   0  432.36   20.30
  -5  -9   0  347.67   55.39
  -5  -9   0  486.15   69.59
  -5  -9   0  344.07   19.30
  -5  -9   0  432.66   20.80
  -5  -9   0  398.46   19.80
   5   9   0  432.06   21.50
   5   9   0  403.96   19.70
   5   9   0  400.76   20.20
   5   9   0  371.36   19.50
   5   9   0  378.86   21.10
   5   9   0  418.66   19.80
   5   9   0  428.96   53.89
   5   9   0  421.56   19.90
  -6  -9   0  162.88   10.60
  -6  -9   0  150.68   12.60
  -6  -9   0  141.49   10.50
  -6  -9   0  107.19   47.60
  -6  -9   0  149.59   10.20
  -6  -9   0  162.08   10.50
  -6  -9   0  172.38   10.80
  -6  -9   0  165.38   10.50
   6   9   0  118.49   44.00
   6   9   0  168.38   12.20
   6   9   0  133.49    9.70
   6   9   0  150.38   10.10
   6   9   0  158.28   11.30
  10 -10   0   52.49    5.30
  10 -10   0   73.49   40.50
 -10  10   0   57.09    5.20
 -10  10   0   45.20    4.90
 -10  10   0   37.10    5.50
 -10  10   0   49.10    4.90
 -10  10   0   52.59    5.00
 -10  10   0   51.89    4.10
 -10  10   0  -14.00   36.60
   9 -10   0   37.60    6.50
   9 -10   0   30.50   32.50
   9 -10   0   17.50    3.30
   9 -10   0   26.10    4.00
   9 -10   0   15.20    3.00
   9 -10   0   29.70    5.80
   9 -10   0   25.40    3.80
  -9  10   0   27.10    4.20
  -9  10   0   25.90    3.30
  -9  10   0   15.00    3.50
  -9  10   0   26.50    4.40
  -9  10   0   27.30    4.10
  -9  10   0   -8.90   25.30
  -9  10   0   -5.60   32.80
  -9  10   0   15.80    3.80
  -9  10   0   20.40    3.90
   8 -10   0   81.89    6.20
   8 -10   0   79.29    5.90
   8 -10   0   86.29    6.30
   8 -10   0   95.79   29.10
   8 -10   0   81.49    6.70
   8 -10   0   68.99    5.70
   8 -10   0   72.99    7.70
  -8  10   0   44.90   25.90
  -8  10   0   90.69    8.00
  -8  10   0   72.39    6.10
  -8  10   0   86.39    6.30
  -8  10   0   78.59    7.40
  -8  10   0   88.29    6.40
  -8  10   0   79.79    6.00
  -8  10   0   48.10   30.20
  -8  10   0   69.29    5.80
   7 -10   0   11.60    2.60
   7 -10   0   25.50   22.60
   7 -10   0   10.30    3.50
   7 -10   0    9.80    2.20
   7 -10   0   12.40    2.60
   7 -10   0   16.10    3.30
  -7  10   0    7.10    1.90
  -7  10   0   10.90    2.60
  -7  10   0   20.70   21.50
  -7  10   0   16.70    3.80
  -7  10   0    6.70    1.90
  -7  10   0  -15.40   23.60
  -7  10   0    7.20    2.40
  -7  10   0    9.10    2.40
  -7  10   0   12.60    3.10
   6 -10   0  123.29   25.70
   6 -10   0  113.39    7.30
   6 -10   0  120.49    7.40
   6 -10   0  115.59    7.40
   6 -10   0  109.69    7.40
   6 -10   0  106.79    8.60
  -6  10   0  119.69    8.50
  -6  10   0  108.89    7.30
  -6  10   0  109.29    7.40
  -6  10   0   77.89   28.30
  -6  10   0   45.50   20.80
  -6  10   0  121.49    8.80
  -6  10   0  110.49    8.30
  -6  10   0  123.69    7.70
  -6  10   0  106.29    7.30
   5 -10   0  510.65   22.90
   5 -10   0  521.15   23.00
   5 -10   0  519.95   22.90
   5 -10   0  487.45   24.40
   5 -10   0  504.75   24.10
   5 -10   0  512.85   22.80
   5 -10   0  482.35   47.50
  -5  10   0  452.15   46.30
  -5  10   0  505.15   22.90
  -5  10   0  549.15   26.60
  -5  10   0  523.85   23.00
  -5  10   0  518.55   23.00
  -5  10   0  488.15   22.80
  -5  10   0  468.35   50.09
  -5  10   0  457.85   23.90
  -5  10   0  527.95   24.00
   4 -10   0    2.50    1.50
   4 -10   0    0.40    0.60
   4 -10   0    1.60    1.50
   4 -10   0    3.80    1.60
   4 -10   0  -19.90   17.00
   4 -10   0    4.80    2.00
   4 -10   0    2.00    1.40
  -4  10   0   -2.00   16.20
  -4  10   0    3.90   18.10
  -4  10   0    0.60    1.40
  -4  10   0    2.90    2.90
  -4  10   0    3.20    2.00
  -4  10   0    2.50    1.70
  -4  10   0    1.20    1.30
  -4  10   0    2.00    1.30
   3 -10   0  555.74   26.20
   3 -10   0  548.65   24.70
   3 -10   0  564.34   22.80
   3 -10   0  554.94   25.50
   3 -10   0  542.55   24.80
   3 -10   0  560.14   49.70
   3 -10   0  549.05   24.70
  -3  10   0  566.34   26.60
  -3  10   0  573.84   25.30
  -3  10   0  545.05   24.70
  -3  10   0  592.74   53.89
  -3  10   0  554.64   24.90
  -3  10   0  530.95   48.40
  -3  10   0  542.95   24.80
  -3  10   0  590.54   25.50
   2 -10   0   27.70    3.90
   2 -10   0   32.10    3.50
   2 -10   0   40.30   19.20
   2 -10   0   21.30    3.00
   2 -10   0   28.70    2.60
   2 -10   0   28.00    3.80
   2 -10   0   20.40    3.60
   2 -10   0   35.80    4.20
  -2  10   0   20.00   17.30
  -2  10   0   30.00    4.90
  -2  10   0   26.30    3.70
  -2  10   0   21.60    3.00
  -2  10   0   39.00    5.00
  -2  10   0   31.80    3.70
  -2  10   0   31.30    4.10
  -2  10   0   15.70   20.20
   1 -10   0  787.32   34.70
   1 -10   0  815.62   34.30
   1 -10   0  808.92   33.00
   1 -10   0  814.12   34.40
   1 -10   0  805.42   34.40
   1 -10   0  759.52   32.80
   1 -10   0  789.02   62.19
   1 -10   0  792.12   34.30
  -1  10   0  814.62   34.30
  -1  10   0  778.22   59.19
  -1  10   0  783.52   36.10
  -1  10   0  803.82   34.50
  -1  10   0  807.92   34.60
  -1  10   0  829.02   66.19
  -1  10   0  803.62   34.30
  -1  10   0  833.72   34.50
   0 -10   0  472.55   21.50
   0 -10   0  465.75   20.70
   0 -10   0  394.16   43.30
   0 -10   0  437.56   20.50
   0 -10   0  421.66   20.50
   0 -10   0  446.56   21.90
   0 -10   0  396.16   20.50
   0 -10   0  443.76   19.90
   0 -10   0  433.06   19.60
   0  10   0  447.16   19.70
   0  10   0  433.56   22.20
   0  10   0  458.65   20.60
   0  10   0  447.86   20.60
   0  10   0  417.36   53.69
   0  10   0  429.56   20.50
   0  10   0  423.96   46.00
   0  10   0  431.56   20.50
   0  10   0  430.36   20.70
  -1 -10   0   -5.40   25.50
  -1 -10   0    5.00    2.10
  -1 -10   0    2.10    1.70
  -1 -10   0    2.80    1.90
  -1 -10   0    3.40    1.70
  -1 -10   0    5.20    2.30
  -1 -10   0    1.60    1.80
  -1 -10   0   -3.80   19.80
  -1 -10   0    2.10    1.70
   1  10   0   -3.50   24.40
   1  10   0    1.80    1.30
   1  10   0    2.00    1.40
   1  10   0    3.10    2.10
   1  10   0   -7.50   20.80
   1  10   0    0.50    1.30
   1  10   0    1.90    1.90
   1  10   0    3.20    1.50
   1  10   0    2.70    1.30
  -2 -10   0  309.47   16.20
  -2 -10   0  312.37   45.10
  -2 -10   0  322.57   16.40
  -2 -10   0  289.87   49.99
  -2 -10   0  340.67   16.70
  -2 -10   0  335.57   16.50
  -2 -10   0  314.17   16.40
  -2 -10   0  318.47   15.80
   2  10   0  310.37   50.49
   2  10   0  303.67   16.10
   2  10   0  327.47   15.90
   2  10   0  263.87   43.10
   2  10   0  340.07   16.40
   2  10   0  321.07   16.30
   2  10   0  338.67   17.70
   2  10   0  308.67   16.20
   2  10   0  280.47   17.40
  -3 -10   0  597.84   27.20
  -3 -10   0  609.64   64.39
  -3 -10   0  562.44   26.80
  -3 -10   0  612.44   26.80
  -3 -10   0  568.74   26.80
  -3 -10   0  560.54   27.10
  -3 -10   0  622.84   73.29
  -3 -10   0  571.24   26.80
   3  10   0  585.84   26.70
   3  10   0  586.64   26.70
   3  10   0  632.84   61.39
   3  10   0  571.34   69.29
   3  10   0  600.34   28.80
   3  10   0  644.24   28.70
   3  10   0  575.64   26.80
   3  10   0  591.94   27.30
   3  10   0  557.54   26.70
  -4 -10   0    9.70   30.90
  -4 -10   0    9.30    2.70
  -4 -10   0 -101.79   37.20
  -4 -10   0    5.60    2.00
  -4 -10   0    4.80    1.90
  -4 -10   0    5.00    2.50
  -4 -10   0    6.90    2.50
   4  10   0    3.30    2.50
   4  10   0    0.20    2.10
   4  10   0    4.20    2.00
   4  10   0    3.50    2.00
   4  10   0    6.80    2.70
   4  10   0    3.20    2.60
   4  10   0    4.60    3.80
   4  10   0   -8.40   28.50
   4  10   0   41.90   37.90
  -5 -10   0  591.34   28.80
  -5 -10   0  654.23   29.40
  -5 -10   0  621.34   29.70
  -5 -10   0  638.24   29.40
  -5 -10   0  651.13   29.30
  -5 -10   0  701.23   80.69
   5  10   0  630.14   29.00
   5  10   0  573.64   70.79
   5  10   0  642.24   28.90
   5  10   0  634.84   30.90
   5  10   0  585.64   30.20
   9 -11   0  126.19    8.30
   9 -11   0  124.29   10.80
   9 -11   0  134.49    9.10
  -9  11   0  125.29   10.30
  -9  11   0  118.99   44.70
  -9  11   0  132.39    8.50
  -9  11   0  121.79    8.40
  -9  11   0  105.69   38.60
  -9  11   0  121.69    9.80
  -9  11   0  110.89    8.20
   8 -11   0  129.69    8.60
   8 -11   0  139.59    8.90
   8 -11   0  132.29    8.50
   8 -11   0  149.59   11.30
   8 -11   0  134.99    8.70
   8 -11   0  125.19    8.50
   8 -11   0  139.79   40.10
  -8  11   0  119.89    9.00
  -8  11   0  151.18   38.40
  -8  11   0  132.09    8.60
  -8  11   0  130.89    8.70
  -8  11   0  150.18    9.10
  -8  11   0  125.69   10.10
  -8  11   0  139.99    8.90
  -8  11   0  155.88   10.60
  -8  11   0  102.09   32.00
   7 -11   0   78.99    6.00
   7 -11   0   83.59    6.70
   7 -11   0   73.59    6.00
   7 -11   0   83.49    6.40
   7 -11   0   70.79    7.40
  -7  11   0   84.79    6.50
  -7  11   0   80.19    7.40
  -7  11   0   67.69   30.80
  -7  11   0   78.89    6.40
  -7  11   0   77.69    7.00
  -7  11   0   87.89    6.40
  -7  11   0   72.99    6.90
  -7  11   0   75.59    6.00
  -7  11   0   99.89   34.00
   6 -11   0   93.49    6.60
   6 -11   0   89.09    6.60
   6 -11   0   90.89    6.70
   6 -11   0   90.29   30.20
   6 -11   0   90.09    8.00
   6 -11   0   83.49    6.50
  -6  11   0   66.69   30.10
  -6  11   0   91.89    7.80
  -6  11   0  103.29    7.80
  -6  11   0   37.60   25.00
  -6  11   0   92.69    6.80
  -6  11   0   88.69    6.70
  -6  11   0   89.09    6.80
  -6  11   0   90.69    7.70
  -6  11   0   82.39    6.40
   5 -11   0  264.57   41.50
   5 -11   0  236.48   13.00
   5 -11   0  259.97   13.40
   5 -11   0  263.27   14.50
   5 -11   0  237.48   13.20
   5 -11   0  258.97   13.40
   5 -11   0  220.78   14.30
  -5  11   0  210.78   38.80
  -5  11   0  267.87   13.50
  -5  11   0  240.28   14.00
  -5  11   0  254.37   13.30
  -5  11   0  294.67   43.20
  -5  11   0  265.37   13.50
  -5  11   0  245.38   14.60
  -5  11   0  272.17   13.60
   4 -11   0  316.47   17.10
   4 -11   0  322.67   13.10
   4 -11   0  319.97   15.70
   4 -11   0  316.57   15.60
   4 -11   0  309.77   16.30
   4 -11   0  307.67   15.50
   4 -11   0  294.97   15.40
   4 -11   0  312.77   44.00
  -4  11   0  303.77   17.00
  -4  11   0  388.16   48.60
  -4  11   0  295.27   15.90
  -4  11   0  301.37   15.40
  -4  11   0  315.17   15.70
  -4  11   0  302.77   15.60
  -4  11   0  308.97   47.30
  -4  11   0  282.07   15.40
   3 -11   0  444.66   20.70
   3 -11   0  415.46   21.10
   3 -11   0  419.66   51.79
   3 -11   0  428.36   20.50
   3 -11   0  446.46   20.60
   3 -11   0  423.16   20.40
   3 -11   0  419.26   18.40
   3 -11   0  398.16   21.50
  -3  11   0  394.56   43.40
  -3  11   0  459.95   21.20
  -3  11   0  459.95   20.80
  -3  11   0  455.55   22.50
  -3  11   0  409.96   20.40
  -3  11   0  459.45   51.49
  -3  11   0  502.45   22.30
   2 -11   0   79.69   28.20
   2 -11   0   56.69    5.20
   2 -11   0   53.59    5.20
   2 -11   0   65.59    5.50
   2 -11   0   62.29    5.40
   2 -11   0   56.19    4.10
   2 -11   0   59.19    5.90
   2 -11   0   55.49    5.50
  -2  11   0   57.69   25.30
  -2  11   0   69.99   29.10
  -2  11   0   54.49    5.40
  -2  11   0   60.59    5.40
  -2  11   0   56.79    5.30
  -2  11   0   71.29    5.80
  -2  11   0   62.79    5.50
  -2  11   0   55.19    6.10
   1 -11   0   96.59    7.20
   1 -11   0  102.79    7.40
   1 -11   0  103.09    6.40
   1 -11   0   98.89    7.90
   1 -11   0  148.89   34.30
   1 -11   0  106.99    7.50
   1 -11   0  111.19    7.80
  -1  11   0  104.59    7.50
  -1  11   0   92.69    8.40
  -1  11   0   94.89    7.20
  -1  11   0  104.29    7.40
  -1  11   0  100.19   30.90
  -1  11   0  104.29    7.40
  -1  11   0   95.69    7.20
  -1  11   0   98.69   31.60
   0 -11   0  343.77   17.00
   0 -11   0  361.66   17.20
   0 -11   0  319.67   16.90
   0 -11   0  368.66   47.60
   0 -11   0  340.57   16.10
   0 -11   0  366.96   17.70
   0 -11   0  330.37   17.10
   0 -11   0  328.97   18.30
   0 -11   0  307.87   15.90
   0  11   0  329.67   17.10
   0  11   0  362.16   17.20
   0  11   0  326.17   17.10
   0  11   0  363.76   19.30
   0  11   0  339.27   17.10
   0  11   0  357.66   46.40
   0  11   0  341.47   17.20
   0  11   0  388.46   53.49
  -1 -11   0  168.28   10.40
  -1 -11   0  191.88   10.00
  -1 -11   0  178.98   10.70
  -1 -11   0  184.48   11.00
  -1 -11   0  164.58   10.40
  -1 -11   0  171.08   10.50
  -1 -11   0   97.89   40.10
  -1 -11   0  179.48   40.10
  -1 -11   0  163.48   10.20
   1  11   0  172.78   10.50
   1  11   0  153.58   10.80
   1  11   0  164.48   10.50
   1  11   0  193.48   37.30
   1  11   0  170.78   10.40
   1  11   0  178.28   10.60
   1  11   0  153.38   10.10
   1  11   0  158.58   11.50
   1  11   0  185.18   39.10
   1  11   0  155.38    9.50
  -2 -11   0  475.55   22.70
  -2 -11   0  513.85   22.30
  -2 -11   0  449.06   60.69
  -2 -11   0  487.75   22.70
  -2 -11   0  443.46   22.50
  -2 -11   0  446.96   22.80
  -2 -11   0  487.55   22.80
  -2 -11   0  506.95   71.49
   2  11   0  443.26   22.40
   2  11   0  452.55   23.40
   2  11   0  450.55   24.40
   2  11   0  470.75   22.70
   2  11   0  485.25   22.60
   2  11   0  480.65   22.70
   2  11   0  467.35   22.10
   2  11   0  483.65   63.49
   2  11   0  592.44   60.19
  -3 -11   0  717.43   32.60
  -3 -11   0  727.93  100.29
  -3 -11   0  726.93   32.60
  -3 -11   0  680.73   32.10
  -3 -11   0  682.43   32.50
  -3 -11   0  776.12   32.20
  -3 -11   0  745.73   68.69
  -3 -11   0  741.73   32.50
   3  11   0  740.73   34.60
   3  11   0  707.23   32.10
   3  11   0  689.83   32.90
   3  11   0  714.63   33.60
   3  11   0  773.12   72.79
   3  11   0  706.83   32.30
   3  11   0  681.43   32.10
   3  11   0  687.93   78.29
  -4 -11   0   -2.80   41.10
  -4 -11   0    3.30    2.40
  -4 -11   0    9.30    2.80
  -4 -11   0    9.70    3.20
  -4 -11   0    4.80    2.30
  -4 -11   0    4.90    2.30
  -4 -11   0    5.40    3.10
   4  11   0    7.00    3.50
   4  11   0    5.10    2.60
   4  11   0    5.10    3.10
   4  11   0    4.40    2.70
   4  11   0    6.00    2.80
   9 -12   0   42.60    5.70
   9 -12   0  116.59   42.40
   9 -12   0   50.39    5.30
  -9  12   0   56.39    5.50
  -9  12   0   47.20   39.10
  -9  12   0   40.60    5.30
  -9  12   0   48.90    5.40
  -9  12   0   56.49    7.90
  -9  12   0   51.69    6.10
  -9  12   0   46.20    5.30
   8 -12   0  339.67   52.99
   8 -12   0  311.07   15.60
   8 -12   0  298.87   15.90
   8 -12   0  319.27   17.50
   8 -12   0  308.17   15.80
   8 -12   0  303.37   18.40
  -8  12   0  307.97   15.80
  -8  12   0  253.67   17.00
  -8  12   0  261.37   47.40
  -8  12   0  304.77   16.10
  -8  12   0  303.17   54.29
  -8  12   0  295.27   16.40
  -8  12   0  297.27   18.10
  -8  12   0  276.07   16.00
   7 -12   0   28.40    4.00
   7 -12   0   35.20    6.10
   7 -12   0   35.90    4.90
   7 -12   0   28.30    4.00
   7 -12   0   25.30   28.80
   7 -12   0   37.40    4.80
  -7  12   0   22.60   26.80
  -7  12   0   32.50    5.00
  -7  12   0   32.80   34.10
  -7  12   0   29.50    4.40
  -7  12   0   26.90    5.30
  -7  12   0   18.90    3.70
  -7  12   0   25.30    4.10
  -7  12   0   36.00    5.30
   6 -12   0  644.54   64.09
   6 -12   0  571.44   26.20
   6 -12   0  564.84   26.20
   6 -12   0  618.44   28.40
   6 -12   0  584.84   26.20
  -6  12   0  502.65   56.79
  -6  12   0  508.25   26.80
  -6  12   0  592.64   26.40
  -6  12   0  593.44   26.30
  -6  12   0  553.74   26.20
  -6  12   0  571.54   27.90
  -6  12   0  554.44   26.20
  -6  12   0  619.44   65.29
   5 -12   0  169.88   11.90
   5 -12   0  172.48   10.50
   5 -12   0  168.88   10.30
   5 -12   0  163.18   11.30
   5 -12   0  181.78   10.60
   5 -12   0  160.58   38.00
   5 -12   0  188.88   10.70
  -5  12   0  190.08   10.90
  -5  12   0  144.69   35.80
  -5  12   0  173.08   10.60
  -5  12   0  169.88   11.10
  -5  12   0   99.19   36.30
  -5  12   0  185.28   12.30
  -5  12   0  167.18   10.50
  -5  12   0  179.18   10.50
   4 -12   0   18.40    3.10
   4 -12   0   15.50    3.30
   4 -12   0   10.40    2.40
   4 -12   0   15.50    1.90
   4 -12   0   18.20    3.70
   4 -12   0   14.70    3.50
   4 -12   0  -48.20   26.50
   4 -12   0   17.20    3.50
  -4  12   0    4.50   23.60
  -4  12   0   19.60    3.50
  -4  12   0   17.10    4.20
  -4  12   0   15.70    3.20
  -4  12   0   13.30   30.10
  -4  12   0   14.10    3.00
  -4  12   0   19.60    3.20
  -4  12   0   19.00    4.00
   3 -12   0  577.04   55.99
   3 -12   0  593.74   28.00
   3 -12   0  590.74   27.10
   3 -12   0  594.14   28.80
   3 -12   0  614.14   27.20
   3 -12   0  595.54   24.80
   3 -12   0  616.04   27.40
  -3  12   0  619.74   27.40
  -3  12   0  560.54   28.90
  -3  12   0  524.15   52.69
  -3  12   0  610.84   27.40
  -3  12   0  588.44   27.60
  -3  12   0  554.74   62.49
  -3  12   0  593.24   27.20
  -3  12   0  617.34   27.40
   2 -12   0  294.07   15.90
   2 -12   0  231.08   44.40
   2 -12   0  311.17   16.10
   2 -12   0  319.47   14.50
   2 -12   0  318.77   17.50
   2 -12   0  324.77   16.40
   2 -12   0  312.57   16.20
   2 -12   0  316.57   16.70
  -2  12   0  305.07   16.30
  -2  12   0  346.97   49.80
  -2  12   0  317.67   16.30
  -2  12   0  304.57   17.90
  -2  12   0  292.37   49.40
  -2  12   0  327.67   16.30
  -2  12   0  288.57   15.90
  -2  12   0  300.27   16.10
   1 -12   0   15.40    3.50
   1 -12   0   -5.40   26.80
   1 -12   0   12.10    3.00
   1 -12   0   17.10    3.50
   1 -12   0   12.20    3.00
   1 -12   0    9.30    2.90
   1 -12   0   14.50    2.60
   1 -12   0   14.60    3.40
  -1  12   0   60.59   32.40
  -1  12   0   16.80    3.60
  -1  12   0   45.70   31.10
  -1  12   0   13.80    3.50
  -1  12   0   16.10    3.30
  -1  12   0    8.70    2.40
  -1  12   0   10.30    2.90
  -1  12   0   13.70    4.00
   0 -12   0  698.63   29.30
   0 -12   0  690.23   31.00
   0 -12   0  614.64   31.60
   0 -12   0  701.63   30.60
   0 -12   0  663.43   30.30
   0 -12   0  569.14   59.19
   0 -12   0  657.73   30.30
   0 -12   0  717.53   30.90
   0 -12   0  664.63   29.20
   0  12   0  673.43   30.50
   0  12   0  698.53   30.50
   0  12   0  655.43   32.60
   0  12   0  667.53   30.50
   0  12   0  644.14   30.40
   0  12   0  684.53   30.50
   0  12   0  557.44   69.59
  -1 -12   0  141.59   41.90
  -1 -12   0  190.68   12.80
  -1 -12   0  157.58   10.70
  -1 -12   0  180.48   11.20
  -1 -12   0  175.58   10.30
  -1 -12   0  157.98   10.80
  -1 -12   0  161.98   10.90
  -1 -12   0  183.58   11.30
  -1 -12   0  196.08   11.80
   1  12   0  183.78   18.70
   1  12   0  109.89   42.90
   1  12   0  173.08   44.90
   1  12   0  193.78   11.60
   1  12   0  183.88   12.00
   1  12   0  183.08   11.20
   1  12   0  166.48   10.80
   1  12   0  176.38   11.10
   1  12   0  178.38   10.40
  -2 -12   0  419.86   21.00
  -2 -12   0  408.46   20.20
  -2 -12   0  431.46   64.39
  -2 -12   0  428.46   21.20
  -2 -12   0  408.56   20.90
  -2 -12   0  404.46   20.80
   2  12   0  405.16   22.90
   2  12   0  413.16   21.00
   2  12   0  392.96   20.50
   2  12   0  408.36   20.80
   2  12   0  369.26   58.69
   2  12   0  432.06   21.00
   2  12   0  450.95   21.20
   2  12   0  424.46   22.10
   2  12   0  486.65   67.59
  -3 -12   0  357.96   77.99
  -3 -12   0  392.46   21.20
  -3 -12   0  418.66   21.70
  -3 -12   0  426.46   25.00
  -3 -12   0  419.36   21.50
  -3 -12   0  445.76   21.80
  -3 -12   0  443.06   21.10
  -3 -12   0  257.67   57.79
   3  12   0  422.46   21.10
   3  12   0  440.76   23.80
   3  12   0  447.76   65.49
   3  12   0  389.56   22.10
   3  12   0  417.76   21.20
   3  12   0  450.45   21.70
   3  12   0  418.96   21.30
   8 -13   0  360.16   18.90
   8 -13   0  400.86   22.20
   8 -13   0  358.46   19.10
   8 -13   0  399.86   19.10
  -8  13   0  391.16   20.90
  -8  13   0  380.86   19.30
  -8  13   0  334.07   20.50
  -8  13   0  356.06   19.90
  -8  13   0  412.56   64.79
  -8  13   0  386.06   19.20
  -8  13   0  366.36   18.90
  -8  13   0  374.36   19.00
   7 -13   0   20.10   35.60
   7 -13   0    0.60    1.70
   7 -13   0   -1.60    1.50
   7 -13   0    3.20    2.90
  -7  13   0    4.60    2.00
  -7  13   0    1.50    1.90
  -7  13   0    3.40    3.10
  -7  13   0    2.90    2.40
  -7  13   0   -4.50   35.80
  -7  13   0  -47.40   38.10
  -7  13   0    3.70    2.20
   6 -13   0  240.88   47.50
   6 -13   0  269.87   14.80
   6 -13   0  243.48   15.80
   6 -13   0  291.27   17.10
   6 -13   0  250.87   14.60
   6 -13   0  279.57   14.90
  -6  13   0  305.47   15.40
  -6  13   0  285.27   16.90
  -6  13   0  264.97   14.70
  -6  13   0  273.37   15.00
  -6  13   0  271.47   15.00
  -6  13   0  264.57   76.09
  -6  13   0  267.87   15.70
  -6  13   0  283.57   49.80
   5 -13   0  167.98   10.50
   5 -13   0  164.48   11.80
   5 -13   0  178.38   11.90
   5 -13   0  157.58   10.40
   5 -13   0  171.78   10.60
   5 -13   0  134.39   38.60
  -5  13   0  158.58   11.90
  -5  13   0  178.68   10.80
  -5  13   0  143.99   44.50
  -5  13   0  170.18   10.70
  -5  13   0  159.48   10.50
  -5  13   0  113.09   37.10
  -5  13   0  152.08   10.70
  -5  13   0  158.28   10.30
   4 -13   0   25.00    4.10
   4 -13   0   16.10    4.00
   4 -13   0   29.10    4.60
   4 -13   0    6.40   33.00
   4 -13   0   23.80    5.00
   4 -13   0   23.30    4.20
   4 -13   0   14.40    2.80
   4 -13   0   25.40    2.30
  -4  13   0   24.00    4.10
  -4  13   0   18.00    3.50
  -4  13   0   45.60   29.90
  -4  13   0   -1.50   35.70
  -4  13   0   25.10    4.90
  -4  13   0   19.90    3.70
  -4  13   0   20.60    4.20
  -4  13   0   20.00    4.00
   3 -13   0  288.07   16.50
   3 -13   0  312.97   16.30
   3 -13   0  309.77   16.10
   3 -13   0  293.67   13.60
   3 -13   0  312.17   16.20
   3 -13   0  282.57   20.30
   3 -13   0  282.77   51.79
  -3  13   0  285.57   15.90
  -3  13   0  286.07   19.70
  -3  13   0  311.27   16.10
  -3  13   0  290.87   15.90
  -3  13   0  322.07   52.89
  -3  13   0  296.97   16.30
  -3  13   0  280.67   54.79
  -3  13   0  296.47   16.10
   2 -13   0  321.77   18.60
   2 -13   0  324.47   17.10
   2 -13   0  285.57   17.00
   2 -13   0  324.27   17.70
   2 -13   0  329.87   17.20
   2 -13   0  311.47   15.10
   2 -13   0  353.96   55.39
  -2  13   0  320.77   17.30
  -2  13   0  328.27   17.50
  -2  13   0  383.46   21.10
  -2  13   0  321.97   54.79
  -2  13   0  316.97   58.39
  -2  13   0  341.57   17.40
  -2  13   0  310.27   17.00
  -2  13   0  359.96   17.50
   1 -13   0   38.00    5.10
   1 -13   0   26.60    3.80
   1 -13   0   24.20   27.40
   1 -13   0   34.80    5.20
   1 -13   0   33.30    5.00
   1 -13   0   48.10    6.60
   1 -13   0   39.90    4.70
   1 -13   0   38.70    6.30
  -1  13   0   39.70    6.60
  -1  13   0   30.00    4.50
  -1  13   0   35.00    5.20
  -1  13   0   32.60    5.00
  -1  13   0   34.90    5.60
  -1  13   0  -27.70   35.60
  -1  13   0   13.40   23.70
  -1  13   0   41.80    5.70
   0 -13   0  622.44   26.00
   0 -13   0  550.94   27.10
   0 -13   0  599.74   27.40
   0 -13   0  649.93   93.29
   0 -13   0  576.84   29.20
   0 -13   0  538.75   25.40
   0 -13   0  598.14   30.30
   0 -13   0  573.04   27.10
   0  13   0  571.04   27.30
   0  13   0  573.24   27.00
   0  13   0  586.44   27.40
   0  13   0  486.65   75.19
   0  13   0  582.24   27.30
   0  13   0  591.54   29.90
   0  13   0  579.54   69.29
   0  13   0  529.65   26.90
  -1 -13   0   86.79    7.30
  -1 -13   0   79.59    6.50
  -1 -13   0   67.99    7.30
  -1 -13   0    7.70   45.60
  -1 -13   0   67.89    7.90
  -1 -13   0   73.49    7.60
  -1 -13   0   76.29    7.00
  -1 -13   0   74.69    7.20
   1  13   0   49.30   42.50
   1  13   0   79.29    7.70
   1  13   0   67.89    6.70
   1  13   0   76.39    7.00
   1  13   0   68.29    7.30
   1  13   0   92.99   60.39
   1  13   0   80.39    9.40
   1  13   0   74.29    7.30
   1  13   0   87.59    7.60
  -2 -13   0   12.80    3.30
  -2 -13   0   12.30    4.00
  -2 -13   0   13.60    3.80
  -2 -13   0    5.30    2.80
  -2 -13   0   10.80    3.40
  -2 -13   0    7.80    3.20
  -2 -13   0   61.79   47.70
   2  13   0   16.30    4.40
   2  13   0   12.40    5.50
   2  13   0   12.90    3.70
   2  13   0   11.10    3.40
   2  13   0  113.99   46.40
   7 -14   0   61.89    6.30
   7 -14   0   58.69    7.70
   7 -14   0   65.69    6.70
  -7  14   0   60.59    7.60
  -7  14   0   60.99    7.30
  -7  14   0   66.99    6.50
  -7  14   0   49.40   44.00
  -7  14   0   70.49    7.10
  -7  14   0   54.79    6.00
  -7  14   0   78.09    7.00
   6 -14   0    4.30    2.50
   6 -14   0  -23.70   42.00
   6 -14   0    0.20    2.30
   6 -14   0    4.50    3.00
  -6  14   0    4.90    2.30
  -6  14   0    4.00   46.50
  -6  14   0    6.60    2.60
  -6  14   0    2.50    1.80
  -6  14   0    8.10    3.40
  -6  14   0    3.90    3.00
  -6  14   0    6.50    3.00
  -6  14   0    3.50   39.10
   5 -14   0  328.37   19.90
   5 -14   0  270.07   55.19
   5 -14   0  342.57   17.90
   5 -14   0  331.67   17.90
   5 -14   0  344.77   17.90
   5 -14   0  327.27   21.40
  -5  14   0  369.26   18.70
  -5  14   0  358.76   18.80
  -5  14   0  305.37   59.59
  -5  14   0  340.77   17.90
  -5  14   0  303.87   19.60
  -5  14   0  371.36   59.19
  -5  14   0  346.87   18.20
  -5  14   0  322.07   17.80
   4 -14   0   58.89   43.80
   4 -14   0   92.29    7.90
   4 -14   0   84.19    7.30
   4 -14   0   96.29   10.50
   4 -14   0   92.39    7.60
   4 -14   0   82.69    5.00
   4 -14   0  109.89   11.30
   4 -14   0   77.69    7.80
  -4  14   0   79.79    7.40
  -4  14   0   94.89    9.80
  -4  14   0   83.89    7.50
  -4  14   0   76.89    8.20
  -4  14   0  108.39   40.20
  -4  14   0   88.79    7.60
  -4  14   0   86.19    7.40
  -4  14   0  128.59   50.99
   3 -14   0  174.58   12.40
   3 -14   0  188.28    9.80
   3 -14   0  222.38   16.00
   3 -14   0  254.47   55.29
   3 -14   0  193.48   12.10
   3 -14   0  181.38   15.00
   3 -14   0  195.78   12.00
   3 -14   0  193.08   12.20
  -3  14   0  206.48   12.40
  -3  14   0  190.38   12.10
  -3  14   0  224.48   49.20
  -3  14   0  213.88   12.80
  -3  14   0  205.18   14.50
  -3  14   0  192.58   12.10
  -3  14   0  186.78   12.20
   2 -14   0  132.79    9.40
   2 -14   0  132.09    9.90
   2 -14   0   79.69   36.10
   2 -14   0  108.69    8.10
   2 -14   0  112.69    9.00
   2 -14   0  116.99    9.20
   2 -14   0  135.69   13.60
   2 -14   0  121.69    9.20
  -2  14   0  106.69    8.80
  -2  14   0  135.69    9.40
  -2  14   0  219.18   50.69
  -2  14   0  109.39    8.80
  -2  14   0  114.09    9.00
  -2  14   0  130.89   53.19
  -2  14   0  119.99    8.90
   1 -14   0    7.30    2.90
   1 -14   0    4.40    2.00
   1 -14   0    0.80    2.10
   1 -14   0    4.60    2.70
   1 -14   0  113.29   88.49
   1 -14   0    3.90    2.50
   1 -14   0    2.60    2.90
   1 -14   0    2.80    2.80
  -1  14   0   -6.50   50.59
  -1  14   0    1.20    2.00
  -1  14   0    5.30    2.80
  -1  14   0   -0.20    2.10
  -1  14   0   -9.40   39.20
  -1  14   0    5.80    2.60
  -1  14   0    4.50    2.50
   0 -14   0  126.09   10.90
   0 -14   0  143.19   11.30
   0 -14   0  115.29   10.90
   0 -14   0  144.09    8.80
   0 -14   0  146.69   11.10
   0 -14   0  131.59    9.90
   0 -14   0  137.99   10.30
   0 -14   0  123.39   44.40
   0 -14   0  110.89   10.20
   0  14   0   98.29   49.20
   0  14   0  148.99   12.70
   0  14   0  140.29   10.10
   0  14   0  124.19    9.70
   4 -15   0   15.40    4.70
   4 -15   0   27.00    5.60
   4 -15   0   25.40   51.09
   4 -15   0   19.80    2.70
   4 -15   0   18.30    4.20
  -4  15   0   16.80    4.20
  -4  15   0   13.90    3.60
  -4  15   0   20.70    4.40
  -4  15   0   99.59   47.30
  -4  15   0   18.30    3.50
  -4  15   0   -0.50   60.49
   3 -15   0  113.29    6.70
   3 -15   0   96.49    9.70
   3 -15   0   95.59    8.50
   3 -15   0  125.59   46.80
   3 -15   0  103.39    8.60
   3 -15   0  115.99    9.20
  -3  15   0  105.99    8.80
  -3  15   0  120.39    9.40
  -3  15   0  104.29    8.80
  -3  15   0   93.09    8.60
  -3  15   0  117.49    9.20
  -3  15   0  165.18   63.49
  -3  15   0  137.29   53.59
  -2  15  -1   81.39   81.79
  -2  15  -1  151.28   54.49
   2 -15   1   21.70   50.99
  -3  15  -1  180.48   11.80
  -3  15  -1  170.18   11.50
  -3  15  -1  191.68   12.50
  -3  15  -1  125.89   51.39
  -3  15  -1  178.28   12.00
  -3  15  -1  180.48   11.80
   3 -15   1  196.58   14.30
   3 -15   1  163.68   11.60
   3 -15   1  268.87   55.29
   3 -15   1  180.98    9.20
   3 -15   1  176.08   12.90
   3 -15   1  172.38   13.50
  -4  15  -1    5.30    2.80
  -4  15  -1 -104.99   44.50
  -4  15  -1    4.50    2.70
  -4  15  -1    0.80    2.20
  -4  15  -1    4.50    3.30
  -4  15  -1   -1.80    2.70
  -4  15  -1  -83.49   62.09
   4 -15   1    4.80    1.30
   4 -15   1    3.50    3.30
   4 -15   1    3.50    2.50
   4 -15   1   36.40   48.50
   4 -15   1    4.40    2.90
   1  14  -1   23.70    4.80
   1  14  -1   29.20    5.30
   1  14  -1   -1.80   56.49
   1  14  -1  -44.30   45.50
   1  14  -1   25.80    5.20
   1  14  -1   29.20    5.00
   1  14  -1   21.30    4.60
  -1 -14   1   43.60   40.60
  -1 -14   1   30.80    4.90
  -1 -14   1   22.00    3.80
  -1 -14   1   21.00    3.60
  -1 -14   1   21.30    5.20
  -1 -14   1   30.50    5.40
   0  14  -1  379.36   22.90
   0  14  -1  372.56   19.80
   0  14  -1  389.26   20.10
   0  14  -1  362.46   20.20
   0  14  -1  287.67   66.59
   0  14  -1  285.47   59.79
   0  14  -1  405.76   20.20
   0 -14   1  402.66   21.10
   0 -14   1  426.36   24.50
   0 -14   1  372.46   19.80
   0 -14   1  343.77   66.59
   0 -14   1  367.06   19.80
   0 -14   1  383.66   18.40
   0 -14   1  376.16   20.00
   0 -14   1  364.96   18.00
   0 -14   1  381.66   21.50
  -1  14  -1  193.88   12.00
  -1  14  -1  191.08   12.00
  -1  14  -1  191.88   12.30
  -1  14  -1  170.78   11.80
  -1  14  -1  158.88   56.59
  -1  14  -1  181.58   11.70
   1 -14   1  198.28   12.60
   1 -14   1  138.89   49.20
   1 -14   1  178.38   10.10
   1 -14   1  170.28   13.40
   1 -14   1  182.68   11.80
   1 -14   1  182.88   11.80
   1 -14   1  179.88   11.80
   1 -14   1  169.88   11.70
  -2  14  -1    3.40    2.80
  -2  14  -1  -12.40   46.60
  -2  14  -1    4.70    2.50
  -2  14  -1    5.50    2.00
  -2  14  -1   10.10    3.30
  -2  14  -1   10.70    3.20
  -2  14  -1    3.50    1.90
  -2  14  -1  -57.99   35.80
   2 -14   1    4.30    2.50
   2 -14   1    6.70   40.10
   2 -14   1    8.80    3.00
   2 -14   1    3.20    2.40
   2 -14   1    2.20    1.80
   2 -14   1    7.20    3.00
   2 -14   1    5.30    2.40
   2 -14   1    3.70    2.60
  -3  14  -1  118.99    9.00
  -3  14  -1  114.39    9.00
  -3  14  -1  111.29    8.80
  -3  14  -1  168.18   52.69
  -3  14  -1  111.19   42.80
  -3  14  -1  116.89   10.60
  -3  14  -1  118.29    8.80
   3 -14   1  124.69    8.90
   3 -14   1  132.09   10.20
   3 -14   1  102.29    6.40
   3 -14   1   99.19   40.50
   3 -14   1  121.99   13.50
   3 -14   1  121.49    8.90
   3 -14   1  126.99    9.20
   3 -14   1  120.09    9.50
  -4  14  -1   43.10    6.30
  -4  14  -1   32.40   37.30
  -4  14  -1   63.89    6.30
  -4  14  -1   49.80    8.00
  -4  14  -1   51.79    6.50
  -4  14  -1   49.60    6.50
  -4  14  -1  123.99   46.50
  -4  14  -1   53.29    5.70
   4 -14   1   57.09    6.20
   4 -14   1   47.90    6.50
   4 -14   1   36.20    4.90
   4 -14   1   41.80    5.60
   4 -14   1   47.60    3.20
   4 -14   1   59.09   40.40
   4 -14   1   41.90    5.90
   4 -14   1   52.29    6.40
  -5  14  -1    9.80    3.30
  -5  14  -1   79.19   43.20
  -5  14  -1  -24.60   33.40
  -5  14  -1    6.40    2.20
  -5  14  -1    9.00    2.70
  -5  14  -1   10.70    3.40
  -5  14  -1   14.50    4.60
  -5  14  -1   10.20    3.00
   5 -14   1   11.80    3.20
   5 -14   1    9.80    2.60
   5 -14   1  -44.70   36.10
   5 -14   1    7.60    2.90
   5 -14   1    6.80    5.40
   5 -14   1   10.00    3.00
  -6  14  -1   84.19    8.10
  -6  14  -1  117.19    8.70
  -6  14  -1  103.99    8.10
  -6  14  -1   96.69    7.80
  -6  14  -1   83.89   41.60
  -6  14  -1   95.99    9.60
  -6  14  -1  108.79    8.00
  -6  14  -1   92.49   48.70
   6 -14   1  102.29    8.00
   6 -14   1   62.09   42.00
   6 -14   1  109.89    8.20
  -7  14  -1   18.40    3.40
  -7  14  -1   17.70    4.80
  -7  14  -1   20.50    4.10
  -7  14  -1   21.10    4.10
  -7  14  -1   17.20    3.80
  -7  14  -1   11.60    3.10
  -7  14  -1   11.50   41.20
   7 -14   1   19.40    4.00
   7 -14   1   21.60    4.80
   7 -14   1  -46.70   39.90
   2  13  -1  254.17   15.20
   2  13  -1  220.38   53.89
   2  13  -1  284.47   15.80
   2  13  -1  169.98   56.69
   2  13  -1  290.17   16.00
   2  13  -1  279.67   15.00
   2  13  -1  290.07   16.40
  -2 -13   1  252.17   56.19
  -2 -13   1  276.27   15.90
  -2 -13   1  248.08   15.20
  -2 -13   1  287.97   15.80
  -2 -13   1  142.99   70.29
  -2 -13   1  280.17   15.80
  -2 -13   1  273.07   14.80
  -2 -13   1  242.78   15.90
   1  13  -1   -8.40   26.30
   1  13  -1   -6.60   42.80
   1  13  -1    8.10    2.90
   1  13  -1    7.20    2.40
   1  13  -1    6.50    2.70
   1  13  -1    4.80    2.50
   1  13  -1    4.60    2.30
   1  13  -1    8.20    2.70
   1  13  -1    6.50    2.80
   1  13  -1    5.30    2.70
  -1 -13   1    7.80    3.00
  -1 -13   1  -47.90   39.20
  -1 -13   1    7.60    3.30
  -1 -13   1    3.40    2.40
  -1 -13   1    3.90    2.60
  -1 -13   1    3.30    2.70
  -1 -13   1    5.10    4.90
  -1 -13   1    3.80    1.90
   0  13  -1  333.97   60.99
   0  13  -1  390.76   20.00
   0  13  -1  392.36   20.10
   0  13  -1  400.56   20.40
   0  13  -1  315.27   54.39
   0  13  -1  397.06   20.20
   0  13  -1  363.56   22.00
   0 -13   1  418.96   24.70
   0 -13   1  356.96   23.80
   0 -13   1  418.76   20.40
   0 -13   1  404.56   20.20
   0 -13   1  387.86   18.60
   0 -13   1  443.86   20.70
   0 -13   1  401.46   21.50
   0 -13   1  478.45   61.99
   0 -13   1  384.46   18.60
  -1  13  -1   69.89    6.50
  -1  13  -1   65.19    6.20
  -1  13  -1   62.99    6.20
  -1  13  -1  111.89   35.10
  -1  13  -1   72.39    6.60
  -1  13  -1   53.99   39.20
  -1  13  -1   63.49    6.30
  -1  13  -1   57.29    7.20
   1 -13   1   70.39    7.10
   1 -13   1   71.49   39.10
   1 -13   1   63.09    6.30
   1 -13   1   62.79    6.20
   1 -13   1   73.29    6.90
   1 -13   1   72.09    6.90
   1 -13   1   58.29    6.10
   1 -13   1   70.79    5.20
  -2  13  -1   73.19   40.50
  -2  13  -1   60.09    5.90
  -2  13  -1   66.89    6.20
  -2  13  -1   56.39    5.90
  -2  13  -1   71.49    6.30
  -2  13  -1   58.69    6.10
  -2  13  -1   96.89   32.10
   2 -13   1   53.59    5.80
   2 -13   1   70.69    7.00
   2 -13   1   54.89    5.90
   2 -13   1   64.79    6.30
   2 -13   1   69.79    7.00
   2 -13   1   70.49    4.80
   2 -13   1  105.39   36.80
   2 -13   1   64.19    6.30
  -3  13  -1  257.57   48.00
  -3  13  -1  291.87   15.70
  -3  13  -1  249.88   15.60
  -3  13  -1  319.77   18.10
  -3  13  -1  298.67   15.60
  -3  13  -1  298.67   15.80
  -3  13  -1  352.26   58.69
  -3  13  -1  288.07   15.70
   3 -13   1  303.57   17.90
   3 -13   1  281.37   16.60
   3 -13   1  295.07   15.60
   3 -13   1  325.87   17.00
   3 -13   1  275.57   13.00
   3 -13   1  227.28   45.40
   3 -13   1  295.07   15.60
   3 -13   1  303.17   15.80
  -4  13  -1   74.39   38.40
  -4  13  -1   67.99    6.20
  -4  13  -1   18.80   27.70
  -4  13  -1   78.19    6.70
  -4  13  -1   71.39    7.80
  -4  13  -1   77.29    7.00
  -4  13  -1   80.49    6.70
  -4  13  -1   82.09    6.90
   4 -13   1   71.49    4.00
   4 -13   1   79.79    6.70
   4 -13   1   68.79    7.10
   4 -13   1   43.70   64.69
   4 -13   1   72.19    6.50
   4 -13   1   70.89    6.40
   4 -13   1   80.79    6.70
   4 -13   1   82.39    8.40
  -5  13  -1  177.48   10.60
  -5  13  -1  150.38   10.10
  -5  13  -1  177.68   10.70
  -5  13  -1  223.88   47.60
  -5  13  -1  161.38   11.00
  -5  13  -1  157.88   11.80
  -5  13  -1  181.68   10.70
  -5  13  -1  180.88   43.80
   5 -13   1  157.58   10.20
   5 -13   1  177.88   12.70
   5 -13   1  114.59   35.70
   5 -13   1  159.08   11.40
   5 -13   1  167.98   10.30
   5 -13   1  158.88   10.20
   5 -13   1  160.38   11.50
  -6  13  -1  500.85   22.80
  -6  13  -1  467.45   24.50
  -6  13  -1  499.95   61.89
  -6  13  -1  416.76   23.40
  -6  13  -1  487.55   22.90
  -6  13  -1  468.25   22.70
  -6  13  -1  518.05   23.10
  -6  13  -1  412.76   62.39
   6 -13   1  502.85   22.90
   6 -13   1  471.25   22.60
   6 -13   1  457.65   24.10
   6 -13   1  478.85   22.50
   6 -13   1  455.85   22.30
   6 -13   1  518.45   62.49
   6 -13   1  451.25   24.40
  -7  13  -1    7.90    3.00
  -7  13  -1    7.20    2.50
  -7  13  -1   30.00   40.10
  -7  13  -1    9.10    2.90
  -7  13  -1   10.30    3.60
  -7  13  -1    8.80    2.50
  -7  13  -1    6.60    2.60
  -7  13  -1    4.70   31.60
   7 -13   1    8.30    2.90
   7 -13   1   11.00    2.90
   7 -13   1   12.40    4.10
  -8  13  -1  307.87   16.50
  -8  13  -1  307.17   16.50
  -8  13  -1  304.27   16.60
  -8  13  -1  314.27   18.60
  -8  13  -1  302.27   17.70
  -8  13  -1  311.37   56.59
  -8  13  -1  340.27   17.40
   8 -13   1  350.16   17.60
   8 -13   1  330.07   16.80
   8 -13   1  283.67   56.29
   8 -13   1  321.67   16.50
   8 -13   1  304.87   18.90
   4  12  -1   16.00    6.50
   4  12  -1    7.90    3.10
   4  12  -1    6.40    3.30
  -4 -12   1    6.90    2.50
  -4 -12   1    9.00    2.90
  -4 -12   1    6.90    3.40
   3  12  -1  574.54   75.89
   3  12  -1  641.94   29.20
   3  12  -1  536.35   71.29
   3  12  -1  641.24   29.30
   3  12  -1  648.34   30.10
   3  12  -1  607.14   28.70
   3  12  -1  630.34   29.30
   3  12  -1  628.64   31.60
  -3 -12   1  579.14   29.50
  -3 -12   1  652.63   36.40
  -3 -12   1  531.25   84.49
  -3 -12   1  617.84   29.20
  -3 -12   1  614.24   29.40
  -3 -12   1  633.64   29.40
  -3 -12   1  697.33   80.19
  -3 -12   1  617.64   28.50
   2  12  -1  125.59   10.30
   2  12  -1  110.39    8.30
   2  12  -1  102.39    8.30
   2  12  -1  102.89    8.20
   2  12  -1   55.09   36.10
   2  12  -1  115.79    9.00
   2  12  -1  116.29    8.40
   2  12  -1  108.59    8.10
   2  12  -1   73.29   44.00
  -2 -12   1   98.89    8.20
  -2 -12   1   96.49   49.90
  -2 -12   1  112.19   36.10
  -2 -12   1  114.99   12.90
  -2 -12   1  111.59    8.50
  -2 -12   1  110.69    8.50
  -2 -12   1  104.99    7.60
   1  12  -1   60.29    5.80
   1  12  -1   55.69    5.90
   1  12  -1   57.19    6.00
   1  12  -1   54.49    6.60
   1  12  -1   60.99    5.80
   1  12  -1   55.69    6.00
   1  12  -1   19.90   32.00
   1  12  -1  114.79   41.10
   1  12  -1   54.29    5.60
   1  12  -1   51.29    5.10
  -1 -12   1   59.39    6.00
  -1 -12   1   61.79    6.30
  -1 -12   1   53.49    5.00
  -1 -12   1   62.09    6.00
  -1 -12   1   62.29    6.60
  -1 -12   1   62.99    7.50
  -1 -12   1   49.99    5.60
  -1 -12   1   38.20   42.10
  -1 -12   1   60.09   28.40
  -1 -12   1   71.09    6.40
   0  12  -1  384.96   53.69
   0  12  -1  406.56   20.00
   0  12  -1  386.16   19.80
   0  12  -1  402.66   20.10
   0  12  -1  398.76   19.90
   0  12  -1  412.36   19.90
   0  12  -1  390.36   18.50
   0  12  -1  430.96   59.69
   0  12  -1  404.86   22.00
   0 -12   1  371.46   19.60
   0 -12   1  428.26   20.10
   0 -12   1  412.56   20.00
   0 -12   1  343.67   50.99
   0 -12   1  383.56   19.70
   0 -12   1  409.46   20.40
   0 -12   1  413.46   21.20
   0 -12   1  393.06   18.70
  -1  12  -1  255.47   45.50
  -1  12  -1  253.57   15.40
  -1  12  -1  286.87   43.20
  -1  12  -1  248.78   15.60
  -1  12  -1  253.67   13.80
  -1  12  -1  242.78   13.70
  -1  12  -1  245.08   13.70
  -1  12  -1  258.17   14.10
   1 -12   1  238.28   13.70
   1 -12   1  255.07   13.70
   1 -12   1  250.87   14.30
   1 -12   1  243.38   13.50
   1 -12   1  241.98   13.60
   1 -12   1  230.88   12.00
   1 -12   1  336.57   49.30
   1 -12   1  255.17   14.80
  -2  12  -1   87.79    7.00
  -2  12  -1   56.39   29.80
  -2  12  -1   79.39    6.60
  -2  12  -1   73.59   29.80
  -2  12  -1   79.49    6.60
  -2  12  -1   73.19    6.40
  -2  12  -1   77.59    7.70
  -2  12  -1   76.29    6.50
   2 -12   1   46.70   28.60
   2 -12   1   81.39    6.60
   2 -12   1   77.89    6.50
   2 -12   1   75.29    6.80
   2 -12   1   88.49    5.30
   2 -12   1   85.59    6.70
   2 -12   1   76.99    6.60
   2 -12   1   88.49    7.50
  -3  12  -1  560.94   65.19
  -3  12  -1  543.15   24.40
  -3  12  -1  533.75   24.40
  -3  12  -1  599.24   56.89
  -3  12  -1  520.45   24.80
  -3  12  -1  572.74   26.90
  -3  12  -1  547.45   24.50
  -3  12  -1  525.65   24.40
   3 -12   1  512.95   61.09
   3 -12   1  530.55   24.20
   3 -12   1  522.35   24.20
   3 -12   1  528.35   24.30
   3 -12   1  509.25   21.70
   3 -12   1  493.35   24.90
   3 -12   1  525.95   24.30
   3 -12   1  451.15   24.80
  -4  12  -1  248.68   13.90
  -4  12  -1  260.97   14.00
  -4  12  -1  285.57   45.20
  -4  12  -1  262.37   13.80
  -4  12  -1  257.17   14.60
  -4  12  -1  247.48   15.30
  -4  12  -1  274.07   14.20
  -4  12  -1  267.27   44.80
   4 -12   1  251.57   13.80
   4 -12   1  233.58   13.60
   4 -12   1  260.77   13.90
   4 -12   1  254.87   11.00
   4 -12   1  258.57   14.00
   4 -12   1  303.57   16.00
   4 -12   1  284.37   15.20
   4 -12   1  262.27   42.70
  -5  12  -1  362.26   18.50
  -5  12  -1  377.56   18.70
  -5  12  -1  426.86   53.69
  -5  12  -1  409.36   19.00
  -5  12  -1  434.26   58.09
  -5  12  -1  363.56   18.80
  -5  12  -1  372.16   19.60
  -5  12  -1  364.16   20.20
   5 -12   1  394.76   20.50
   5 -12   1  253.47   45.30
   5 -12   1  385.26   18.60
   5 -12   1  417.96   18.90
   5 -12   1  386.46   18.70
   5 -12   1  374.06   18.60
  -6  12  -1  650.23   65.39
  -6  12  -1  626.24   27.50
  -6  12  -1  566.44   28.40
  -6  12  -1  583.04   60.09
  -6  12  -1  585.54   27.30
  -6  12  -1  606.44   27.50
  -6  12  -1  600.64   29.00
  -6  12  -1  585.94   27.20
   6 -12   1  569.04   26.90
   6 -12   1  643.34   34.30
   6 -12   1  616.34   27.30
   6 -12   1  659.63   64.89
   6 -12   1  610.34   28.10
   6 -12   1  670.03   30.10
   6 -12   1  577.84   30.50
  -7  12  -1   15.90   27.40
  -7  12  -1    4.40    2.10
  -7  12  -1    2.60    2.00
  -7  12  -1    3.50    2.10
  -7  12  -1    0.70    1.60
  -7  12  -1    3.70    2.30
  -7  12  -1   57.29   34.50
  -7  12  -1   -0.50    1.60
  -7  12  -1    1.10    1.80
   7 -12   1    4.60    2.10
   7 -12   1    1.60    1.70
   7 -12   1   -5.60   28.40
   7 -12   1    0.50    2.00
   7 -12   1    0.30    1.70
  -8  12  -1  158.58   10.40
  -8  12  -1  147.99   43.60
  -8  12  -1  126.29    9.50
  -8  12  -1  156.78   42.80
  -8  12  -1  128.59    8.80
  -8  12  -1  112.19    9.80
  -8  12  -1  142.99    9.10
  -8  12  -1  121.39   10.20
  -8  12  -1  148.09    9.20
   8 -12   1  139.39    9.10
   8 -12   1  141.99    8.80
   8 -12   1  139.99    9.40
   8 -12   1  139.09    9.00
   8 -12   1  164.68   41.10
   5  11  -1  327.37   58.09
   5  11  -1  249.28   14.40
   5  11  -1  243.18   14.30
   5  11  -1  200.68   14.90
   5  11  -1  250.27   15.40
  -5 -11   1  252.17   14.60
  -5 -11   1  238.68   14.30
  -5 -11   1  249.28   14.20
  -5 -11   1  246.88   14.60
  -5 -11   1  419.46   68.99
  -5 -11   1  260.07   14.80
   4  11  -1    5.70   36.60
   4  11  -1   16.80    3.80
   4  11  -1   17.90    4.00
   4  11  -1   13.60    3.80
   4  11  -1   13.50    3.50
   4  11  -1   20.50    4.10
  -4 -11   1   13.40    3.00
  -4 -11   1    9.40    2.90
  -4 -11   1   18.70    3.70
  -4 -11   1   18.20   41.30
  -4 -11   1   -6.60   48.70
  -4 -11   1   11.40    3.30
  -4 -11   1   17.10    4.60
   3  11  -1  556.34   26.30
   3  11  -1  576.04   26.40
   3  11  -1  588.14   28.60
   3  11  -1  588.14   26.40
   3  11  -1  547.05   26.30
   3  11  -1  529.75   64.39
   3  11  -1  556.94   25.90
   3  11  -1  612.74  105.49
   3  11  -1  544.95   26.90
  -3 -11   1  572.44   26.40
  -3 -11   1  521.75   26.20
  -3 -11   1  594.44   27.20
  -3 -11   1  589.24   76.39
  -3 -11   1  568.34   69.89
  -3 -11   1  562.74   26.40
  -3 -11   1  559.44   26.40
  -3 -11   1  540.15   25.70
   2  11  -1  393.56   19.30
   2  11  -1  392.26   19.40
   2  11  -1  447.16   60.09
   2  11  -1  401.96   20.00
   2  11  -1  373.76   21.00
   2  11  -1  457.05   57.09
   2  11  -1  406.76   19.50
   2  11  -1  393.16   19.40
   2  11  -1  384.66   18.70
  -2 -11   1  408.86   61.29
  -2 -11   1  378.06   19.70
  -2 -11   1  373.16   19.20
  -2 -11   1  396.86   19.60
  -2 -11   1  390.06   18.70
  -2 -11   1  394.46   19.40
  -2 -11   1  348.87   19.00
   1  11  -1   29.30    5.10
   1  11  -1   19.50    3.70
   1  11  -1   29.60    4.60
   1  11  -1   27.30   31.90
   1  11  -1   24.30    4.50
   1  11  -1   32.30    4.20
   1  11  -1   21.00   24.10
   1  11  -1   19.60    3.60
   1  11  -1   28.20    4.20
   1  11  -1   22.20    4.20
  -1 -11   1   28.30    4.40
  -1 -11   1  -12.50   34.00
  -1 -11   1   32.80    4.80
  -1 -11   1   21.50    3.80
  -1 -11   1   24.70    4.20
  -1 -11   1   98.99   32.10
  -1 -11   1   22.40    3.60
  -1 -11   1   27.90    4.70
  -1 -11   1   28.20    4.40
   0  11  -1  661.93   30.20
   0  11  -1  669.23   72.79
   0  11  -1  592.74   28.00
   0  11  -1  522.15   51.99
   0  11  -1  614.34   27.80
   0  11  -1  624.94   27.80
   0  11  -1  593.84   27.80
   0  11  -1  624.84   28.00
   0  11  -1  626.24   28.00
   0 -11   1  637.44   26.70
   0 -11   1  602.34   27.70
   0 -11   1  620.94   27.90
   0 -11   1  591.24   29.40
   0 -11   1  639.64   66.19
   0 -11   1  685.43   61.29
   0 -11   1  600.64   26.80
   0 -11   1  638.14   28.10
   0 -11   1  603.54   28.20
   0 -11   1  652.03   29.30
  -1  11  -1  949.80   40.80
  -1  11  -1  972.50   40.90
  -1  11  -1  966.00   40.80
  -1  11  -1 1041.60   79.09
  -1  11  -1  819.12   65.59
  -1  11  -1  978.70   43.00
  -1  11  -1  954.80   40.60
  -1  11  -1  963.70   41.20
   1 -11   1  895.11   40.50
   1 -11   1  999.90   39.20
   1 -11   1  954.90   40.70
   1 -11   1  915.71   71.19
   1 -11   1  989.70   42.10
   1 -11   1  947.01   40.70
   1 -11   1  952.20   41.40
   1 -11   1  987.80   40.80
  -2  11  -1   82.89    6.20
  -2  11  -1   81.19    7.40
  -2  11  -1   76.49    6.20
  -2  11  -1   74.39    6.00
  -2  11  -1   83.99    6.70
  -2  11  -1   85.09   29.10
  -2  11  -1   39.30   22.40
  -2  11  -1   85.39    6.40
   2 -11   1   79.69    6.10
   2 -11   1   69.89    6.30
   2 -11   1   71.49    6.00
   2 -11   1   71.69    4.60
   2 -11   1   67.49    6.40
   2 -11   1   81.69    6.20
   2 -11   1   78.29    6.20
   2 -11   1   33.90   23.00
  -3  11  -1 2256.17  125.79
  -3  11  -1 2254.17   89.19
  -3  11  -1 2186.08   89.69
  -3  11  -1 2222.78   89.19
  -3  11  -1 2172.78   91.19
  -3  11  -1 2179.48   90.29
  -3  11  -1 1951.00  117.19
  -3  11  -1 2296.87   89.29
   3 -11   1 2231.38   89.09
   3 -11   1 2401.36  125.09
   3 -11   1 2278.47   89.09
   3 -11   1 2241.08   89.09
   3 -11   1 2268.37   86.59
   3 -11   1 2287.07   90.29
   3 -11   1 2261.27   88.99
  -4  11  -1  352.36   18.20
  -4  11  -1  333.97   16.30
  -4  11  -1  232.58   66.29
  -4  11  -1  334.27   16.40
  -4  11  -1  340.47   16.40
  -4  11  -1  349.47   16.50
  -4  11  -1  335.07   17.10
  -4  11  -1  261.17   38.90
   4 -11   1  296.07   43.70
   4 -11   1  318.37   16.10
   4 -11   1  314.87   13.30
   4 -11   1  324.77   16.10
   4 -11   1  334.17   16.20
   4 -11   1  291.07   17.00
   4 -11   1  342.07   17.40
   4 -11   1  338.67   16.30
  -5  11  -1  153.58    8.90
  -5  11  -1  130.09    9.40
  -5  11  -1  133.19    8.60
  -5  11  -1  141.99    8.70
  -5  11  -1  152.18   10.20
  -5  11  -1  165.28   31.70
  -5  11  -1  134.79    8.50
  -5  11  -1  125.09   34.00
   5 -11   1  147.49    8.80
   5 -11   1  128.19    9.60
   5 -11   1  127.49    8.40
   5 -11   1  141.49    8.70
   5 -11   1  139.99    8.50
   5 -11   1  176.88   34.80
  -6  11  -1  565.94   26.10
  -6  11  -1  675.33   61.39
  -6  11  -1  608.44   26.30
  -6  11  -1  575.44   26.20
  -6  11  -1  532.25   25.90
  -6  11  -1  614.94   27.80
  -6  11  -1  557.04   53.79
  -6  11  -1  599.74   27.80
  -6  11  -1  605.04   28.10
   6 -11   1  552.84   25.90
   6 -11   1  622.84   28.60
   6 -11   1  586.54   26.00
   6 -11   1  581.04   26.00
   6 -11   1  599.04   26.00
   6 -11   1  551.24   27.60
  -7  11  -1  256.47   13.30
  -7  11  -1  268.77   15.10
  -7  11  -1  250.37   13.20
  -7  11  -1  260.77   13.40
  -7  11  -1  237.18   14.70
  -7  11  -1  264.47   13.40
  -7  11  -1  313.17   44.20
  -7  11  -1  218.98   41.80
  -7  11  -1  243.38   14.20
   7 -11   1  221.28   16.00
   7 -11   1  243.68   12.90
   7 -11   1  236.58   13.40
   7 -11   1  260.77   15.50
   7 -11   1  252.17   13.10
   7 -11   1  245.58   12.90
   7 -11   1  257.97   39.50
  -8  11  -1  122.19    7.90
  -8  11  -1  119.39    8.50
  -8  11  -1  104.69   45.70
  -8  11  -1  117.19    7.90
  -8  11  -1  119.79    9.50
  -8  11  -1   97.79   35.80
  -8  11  -1  118.69    8.00
  -8  11  -1  103.99    9.10
  -8  11  -1  114.39    7.80
   8 -11   1  134.19    8.20
   8 -11   1  118.39   10.00
   8 -11   1  116.59    8.30
   8 -11   1  122.79    7.90
   8 -11   1  120.49    7.90
  -9  11  -1  326.77   16.00
  -9  11  -1  322.37   18.40
  -9  11  -1  309.47   16.00
  -9  11  -1  293.57   16.20
  -9  11  -1  329.57   16.00
  -9  11  -1  315.87   46.80
  -9  11  -1  242.58   51.09
  -9  11  -1  273.97   17.90
  -9  11  -1  316.47   17.20
   9 -11   1  320.47   15.80
   9 -11   1  355.06   16.10
   9 -11   1  309.97   15.70
   9 -11   1  310.07   49.90
   9 -11   1  337.47   16.70
   9 -11   1  309.57   19.10
   5  10  -1  520.25   24.10
   5  10  -1  487.35   24.00
   5  10  -1  506.75   25.30
   5  10  -1  492.75   24.00
   5  10  -1  517.25   27.40
   5  10  -1  448.26   64.19
   5  10  -1  552.94   26.10
  -5 -10   1  480.45   24.00
  -5 -10   1  493.45   24.10
  -5 -10   1  486.55   24.10
  -5 -10   1  534.65   25.10
  -5 -10   1  455.45   24.50
  -5 -10   1  488.35   67.39
   4  10  -1   32.70    5.70
   4  10  -1   34.90    5.20
   4  10  -1   34.50    5.00
   4  10  -1   39.10    5.60
   4  10  -1   95.19   37.20
   4  10  -1   36.30   24.90
   4  10  -1   31.80    4.40
   4  10  -1   35.60    5.60
   4  10  -1   44.10    6.90
  -4 -10   1   39.80    5.20
  -4 -10   1   28.70   58.99
  -4 -10   1   27.30    4.50
  -4 -10   1   27.90    4.80
  -4 -10   1   31.50   36.70
  -4 -10   1   34.50    5.10
   3  10  -1  398.96   24.60
   3  10  -1  352.96   56.29
   3  10  -1  446.76   22.50
   3  10  -1  421.86   20.30
   3  10  -1  446.06   56.79
   3  10  -1  404.26   20.10
   3  10  -1  454.45   21.90
   3  10  -1  413.26   20.40
   3  10  -1  408.96   20.30
  -3 -10   1  419.66   20.10
  -3 -10   1  415.16   55.79
  -3 -10   1  430.66   20.70
  -3 -10   1  460.95   20.90
  -3 -10   1  372.46   20.40
  -3 -10   1  495.35   63.69
  -3 -10   1  432.96   20.60
  -3 -10   1  428.46   20.60
   2  10  -1  869.21   74.19
   2  10  -1  891.41   40.10
   2  10  -1  874.11   38.20
   2  10  -1  905.41   38.30
   2  10  -1  878.91   38.10
   2  10  -1  915.81   38.40
   2  10  -1  925.31   82.09
   2  10  -1  892.61   38.80
   2  10  -1  898.61   37.70
  -2 -10   1  826.42   38.40
  -2 -10   1  901.01   38.30
  -2 -10   1  968.90   79.99
  -2 -10   1  915.41   72.69
  -2 -10   1  900.41   37.70
  -2 -10   1  952.90   43.90
  -2 -10   1  844.72   38.00
   1  10  -1    2.40    1.40
   1  10  -1    0.40    1.10
   1  10  -1    3.50    1.90
   1  10  -1    0.50    1.20
   1  10  -1   -0.30    1.10
   1  10  -1    0.30   20.80
   1  10  -1   -1.90    1.60
   1  10  -1   -1.00   14.70
   1  10  -1    1.60    1.60
  -1 -10   1  -22.00   24.00
  -1 -10   1    0.60    1.10
  -1 -10   1   -0.90    1.30
  -1 -10   1   -0.40    1.10
  -1 -10   1    1.30    1.60
  -1 -10   1    1.10    1.30
  -1 -10   1    7.40   14.60
  -1 -10   1   -0.10    1.40
  -1 -10   1    0.50    1.30
   0  10  -1 2566.64  131.29
   0  10  -1 2474.35   97.69
   0  10  -1 2513.85   97.49
   0  10  -1 2462.45   97.29
   0  10  -1 2493.05  133.79
   0  10  -1 2473.85   97.49
   0  10  -1 2210.18   98.89
   0  10  -1 2477.15   96.19
   0  10  -1 2472.15   97.49
   0 -10   1 2495.65   96.59
   0 -10   1 2360.16   99.99
   0 -10   1 2384.76  129.59
   0 -10   1 2433.76   97.39
   0 -10   1 2499.35  136.69
   0 -10   1 2462.45   97.39
   0 -10   1 2395.46   97.19
   0 -10   1 2487.65   97.89
   0 -10   1 2475.85   97.29
   0 -10   1 2554.04   96.29
  -1  10  -1  599.54   26.40
  -1  10  -1  598.34   26.20
  -1  10  -1  607.34   26.80
  -1  10  -1  540.15   53.29
  -1  10  -1  571.74   28.00
  -1  10  -1  594.94   49.50
  -1  10  -1  593.74   26.30
  -1  10  -1  614.34   26.50
  -1  10  -1  600.14   25.00
   1 -10   1  617.94   50.79
   1 -10   1  589.44   26.30
   1 -10   1  619.14   27.40
   1 -10   1  597.64   24.90
   1 -10   1  569.14   26.20
   1 -10   1  586.74   26.20
   1 -10   1  579.94   26.20
  -2  10  -1   68.59    5.50
  -2  10  -1   78.79    6.80
  -2  10  -1   71.89    5.90
  -2  10  -1   70.59   22.20
  -2  10  -1   72.59    5.60
  -2  10  -1   63.59   23.00
  -2  10  -1   69.39    5.50
  -2  10  -1   82.59    5.90
   2 -10   1   77.89    5.60
   2 -10   1   35.00   20.40
   2 -10   1   64.09    5.40
   2 -10   1   70.09    4.40
   2 -10   1   78.49    5.80
   2 -10   1   67.59    5.50
   2 -10   1   75.19    6.10
   2 -10   1   73.49    6.10
  -3  10  -1 1875.41   74.89
  -3  10  -1 1891.01  113.89
  -3  10  -1 1908.31   75.39
  -3  10  -1 1873.01   74.69
  -3  10  -1 1925.11   76.59
  -3  10  -1 1919.11   74.59
  -3  10  -1 1813.42  105.59
  -3  10  -1 1849.11   74.59
   3 -10   1 1883.21  103.89
   3 -10   1 1881.51   74.49
   3 -10   1 1837.72   74.29
   3 -10   1 1866.91   72.19
   3 -10   1 1887.61   74.49
   3 -10   1 1789.12   75.29
   3 -10   1 1775.92   75.49
   3 -10   1 1854.71   74.49
  -4  10  -1  280.87   14.60
  -4  10  -1  222.88   34.00
  -4  10  -1  291.57   14.50
  -4  10  -1  304.37   14.60
  -4  10  -1  318.67   42.50
  -4  10  -1  295.97   16.00
  -4  10  -1  291.77   14.50
   4 -10   1  290.97   14.30
   4 -10   1  229.98   34.50
   4 -10   1  294.57   14.40
   4 -10   1  295.47   14.40
   4 -10   1  293.77   15.40
   4 -10   1  306.87   15.90
   4 -10   1  296.07   14.50
  -5  10  -1    8.30    2.30
  -5  10  -1    8.40    2.00
  -5  10  -1   10.70   19.80
  -5  10  -1    8.30    1.90
  -5  10  -1   12.40   16.70
  -5  10  -1    8.50    2.20
  -5  10  -1   11.80    3.20
  -5  10  -1    5.30    1.90
   5 -10   1    6.70    1.80
   5 -10   1    8.20    2.10
   5 -10   1    6.40    2.00
   5 -10   1    7.20    2.30
   5 -10   1    5.10    1.50
   5 -10   1    6.70   17.30
  -6  10  -1  739.33   32.00
  -6  10  -1  767.22   32.50
  -6  10  -1  652.73   34.00
  -6  10  -1  659.03   57.99
  -6  10  -1  708.73   57.69
  -6  10  -1  711.53   30.60
  -6  10  -1  690.53   30.50
  -6  10  -1  707.93   30.50
  -6  10  -1  725.83   30.60
   6 -10   1  696.13   30.30
   6 -10   1  716.43   32.70
   6 -10   1  675.03   30.20
   6 -10   1  650.53   54.99
   6 -10   1  715.53   30.40
   6 -10   1  735.03   30.60
  -7  10  -1  587.44   24.60
  -7  10  -1  553.84   24.40
  -7  10  -1  551.84   24.30
  -7  10  -1  609.34   24.80
  -7  10  -1  545.45   25.30
  -7  10  -1  483.85   58.09
  -7  10  -1  551.44   50.49
  -7  10  -1  528.95   26.30
  -7  10  -1  520.75   26.00
   7 -10   1  536.75   50.49
   7 -10   1  535.75   24.10
   7 -10   1  545.05   24.80
   7 -10   1  528.15   24.10
   7 -10   1  519.45   24.00
   7 -10   1  529.65   26.70
  -8  10  -1  147.59    8.60
  -8  10  -1  139.89    8.80
  -8  10  -1  137.29    8.40
  -8  10  -1  140.09   33.10
  -8  10  -1  137.39    8.40
  -8  10  -1  125.89   10.10
  -8  10  -1   75.09   30.90
  -8  10  -1  139.69   10.20
  -8  10  -1  145.19    8.60
   8 -10   1  131.59    8.20
   8 -10   1  133.99    8.70
   8 -10   1  146.79    8.60
   8 -10   1  158.98   32.20
   8 -10   1  144.49    8.40
   8 -10   1  150.78    8.50
   8 -10   1  114.79   10.10
  -9  10  -1  322.87   16.10
  -9  10  -1  287.37   48.60
  -9  10  -1  381.16   46.50
  -9  10  -1  345.87   19.40
  -9  10  -1  342.47   16.10
  -9  10  -1  334.07   16.30
  -9  10  -1  339.47   16.40
   9 -10   1  331.87   16.10
   9 -10   1  315.97   15.90
   9 -10   1  353.66   17.00
   9 -10   1  329.67   46.90
   9 -10   1  300.37   21.70
   9 -10   1  326.67   16.00
   6   9  -1  221.48   13.40
   6   9  -1  237.18   14.70
   6   9  -1  237.18   13.20
   6   9  -1  205.98   13.70
   6   9  -1  187.88   50.99
  -6  -9   1  162.88   57.09
  -6  -9   1  243.28   13.70
  -6  -9   1  226.68   13.30
  -6  -9   1  223.58   13.90
  -6  -9   1  204.88   12.80
  -6  -9   1  224.78   13.30
  -6  -9   1  253.57   18.80
   5   9  -1  650.53   30.30
   5   9  -1  623.54   65.29
   5   9  -1  638.94   28.90
   5   9  -1  661.23   30.40
   5   9  -1  627.74   28.70
   5   9  -1  684.43   29.30
   5   9  -1  683.23   29.20
   5   9  -1  465.15   63.39
  -5  -9   1  637.14   79.09
  -5  -9   1  599.24   28.90
  -5  -9   1  634.44   29.00
  -5  -9   1  667.73   69.59
  -5  -9   1  623.24   28.90
  -5  -9   1  621.64   28.90
  -5  -9   1  590.04   29.40
  -5  -9   1  634.14   29.00
   4   9  -1   26.70    4.70
   4   9  -1   36.80    4.80
   4   9  -1   53.49   29.80
   4   9  -1   43.60    4.70
   4   9  -1   29.50    4.30
   4   9  -1   40.60    4.40
   4   9  -1   40.10    5.30
   4   9  -1   59.49   24.00
   4   9  -1   45.20    5.20
  -4  -9   1   45.00    5.00
  -4  -9   1   43.90    4.80
  -4  -9   1   44.80    4.80
  -4  -9   1   28.20    4.50
  -4  -9   1   44.20    4.90
  -4  -9   1   32.70   33.10
  -4  -9   1   29.90    4.20
  -4  -9   1   50.79   29.10
   3   9  -1  559.04   25.90
   3   9  -1  560.74   26.00
   3   9  -1  585.64   26.10
   3   9  -1  568.54   25.80
   3   9  -1  582.94   52.49
   3   9  -1  636.04   27.30
   3   9  -1  577.54   27.60
   3   9  -1  623.54   58.09
   3   9  -1  576.14   26.10
  -3  -9   1  581.94   26.60
  -3  -9   1  578.94   26.40
  -3  -9   1  635.44   56.59
  -3  -9   1  717.43   65.29
  -3  -9   1  578.94   26.20
  -3  -9   1  558.14   26.00
  -3  -9   1  566.64   26.20
  -3  -9   1  559.94   25.70
   2   9  -1  808.12   35.10
   2   9  -1  787.52   34.50
   2   9  -1  878.91   67.99
   2   9  -1  882.41   35.50
   2   9  -1  825.52   34.70
   2   9  -1  850.61   62.79
   2   9  -1  814.82   34.20
   2   9  -1  819.82   34.70
   2   9  -1  761.32   36.00
  -2  -9   1  806.72   34.70
  -2  -9   1  801.12   34.60
  -2  -9   1  734.73   34.70
  -2  -9   1  794.12   34.70
  -2  -9   1  824.72   87.79
  -2  -9   1  819.22   34.10
  -2  -9   1  745.73   62.69
  -2  -9   1  838.42   34.80
   1   9  -1    4.00    1.70
   1   9  -1   -6.30   16.40
   1   9  -1    5.00    1.70
   1   9  -1    2.60    1.90
   1   9  -1    4.30    1.80
   1   9  -1    4.10    1.80
   1   9  -1    4.40    1.60
   1   9  -1    5.10    1.40
   1   9  -1   -1.30   15.40
  -1  -9   1    5.60    1.70
  -1  -9   1    7.50    2.30
  -1  -9   1    4.90    1.60
  -1  -9   1   18.90   19.10
  -1  -9   1   -1.20   16.70
  -1  -9   1    2.50    1.20
  -1  -9   1    4.00    1.60
  -1  -9   1    6.40    1.90
  -1  -9   1    5.90    2.20
   0   9  -1 1899.61   77.59
   0   9  -1 2145.69  111.89
   0   9  -1 1900.11  104.99
   0   9  -1 1990.20   77.99
   0   9  -1 1995.20   77.59
   0   9  -1 1923.01   77.59
   0   9  -1 1977.70   76.69
   0   9  -1 1933.61   77.59
   0  -9   1 2132.19   76.79
   0  -9   1 2030.10  111.29
   0  -9   1 1929.01  105.89
   0  -9   1 1911.51   77.59
   0  -9   1 1934.21   77.99
   0  -9   1 1790.12   76.69
   0  -9   1 1941.41   77.59
   0  -9   1 1888.91   77.39
   0  -9   1 1921.91   77.49
  -1   9  -1  565.54   24.90
  -1   9  -1  591.14   25.00
  -1   9  -1  652.83   51.49
  -1   9  -1  605.54   25.00
  -1   9  -1  494.15   24.80
  -1   9  -1  556.74   26.40
  -1   9  -1  586.74   23.70
  -1   9  -1  570.84   25.00
  -1   9  -1  569.14   45.40
   1  -9   1  569.44   23.40
   1  -9   1  548.95   23.60
   1  -9   1  586.14   25.00
   1  -9   1  570.84   24.80
   1  -9   1  560.94   24.80
   1  -9   1  610.54   26.00
   1  -9   1  511.45   45.70
   1  -9   1  541.65   25.20
   1  -9   1  557.54   24.80
  -2   9  -1   45.60   19.80
  -2   9  -1   36.90    3.70
  -2   9  -1   28.40   15.00
  -2   9  -1   38.20    3.90
  -2   9  -1   35.50    3.60
  -2   9  -1   39.70    3.80
  -2   9  -1   35.40    4.40
  -2   9  -1   35.10    3.70
   2  -9   1   36.80    3.90
   2  -9   1   25.50   15.90
   2  -9   1   34.80    3.60
   2  -9   1   37.50    3.50
   2  -9   1   37.20    4.00
   2  -9   1   32.40    2.70
   2  -9   1   38.20    3.70
   2  -9   1   34.30    3.50
  -3   9  -1  404.36   18.90
  -3   9  -1  392.56   19.50
  -3   9  -1  420.66   18.30
  -3   9  -1  387.06   18.10
  -3   9  -1  404.86   18.20
  -3   9  -1  403.16   40.40
  -3   9  -1  373.56   18.00
  -3   9  -1  430.46   37.70
   3  -9   1  399.96   18.20
   3  -9   1  392.96   18.00
   3  -9   1  415.96   16.20
   3  -9   1  353.56   18.70
   3  -9   1  407.06   18.10
   3  -9   1  373.66   17.90
   3  -9   1  444.26   40.00
   3  -9   1  417.36   19.20
  -4   9  -1  969.50   41.80
  -4   9  -1 1002.80   66.99
  -4   9  -1 1019.90   64.99
  -4   9  -1 1031.40   41.10
  -4   9  -1 1054.79   41.20
  -4   9  -1  994.40   40.90
  -4   9  -1 1041.60   42.30
  -4   9  -1  923.81   42.10
  -4   9  -1  969.90   40.90
   4  -9   1  971.20   40.90
   4  -9   1 1025.80   64.09
   4  -9   1 1042.70   42.60
   4  -9   1 1006.10   40.90
   4  -9   1  882.01   41.70
   4  -9   1 1025.70   41.00
  -5   9  -1   28.10    4.00
  -5   9  -1   23.70    3.80
  -5   9  -1   25.60    3.40
  -5   9  -1   29.40    4.70
  -5   9  -1   13.80   14.60
  -5   9  -1   20.20    2.80
  -5   9  -1   23.60    3.20
  -5   9  -1   21.50    3.40
  -5   9  -1   15.60   17.00
   5  -9   1   18.20    2.60
   5  -9   1   21.70    2.90
   5  -9   1   24.90    3.30
   5  -9   1   20.80    3.00
   5  -9   1   21.30    3.70
  -6   9  -1  893.11   41.70
  -6   9  -1  944.91   41.40
  -6   9  -1 1023.10   68.79
  -6   9  -1  999.90   40.60
  -6   9  -1  985.80   40.40
  -6   9  -1  932.01   42.20
  -6   9  -1 1023.40   40.70
  -6   9  -1 1092.79   67.79
  -6   9  -1 1041.50   40.70
   6  -9   1 1017.90   40.50
   6  -9   1  918.81   42.50
   6  -9   1  922.11   40.10
   6  -9   1  909.01   63.99
   6  -9   1 1052.09   40.50
   6  -9   1 1004.40   40.40
  -7   9  -1    2.50    1.20
  -7   9  -1    3.80    2.40
  -7   9  -1    1.30    1.40
  -7   9  -1    5.00   19.90
  -7   9  -1    0.20    1.40
  -7   9  -1    0.90    1.20
  -7   9  -1    0.90    1.50
  -7   9  -1   10.20   15.90
  -7   9  -1   -0.20    1.10
   7  -9   1    0.70    1.20
   7  -9   1    1.50    1.30
   7  -9   1   -1.10    1.40
   7  -9   1    8.90   16.10
   7  -9   1    1.70    1.60
   7  -9   1    0.90    1.20
   7  -9   1    3.00    2.00
  -8   9  -1  110.39    9.00
  -8   9  -1  104.69    6.50
  -8   9  -1  100.19    8.30
  -8   9  -1   30.80   28.60
  -8   9  -1  114.69    7.10
  -8   9  -1   83.69   27.40
  -8   9  -1  118.09    7.20
  -8   9  -1  116.89    7.10
  -8   9  -1  116.69    7.20
  -8   9  -1  114.19    7.20
   8  -9   1  109.89    8.10
   8  -9   1  105.99    6.90
   8  -9   1  114.29    7.00
   8  -9   1  117.69    9.50
   8  -9   1  108.39    6.80
   8  -9   1  109.79    6.90
   8  -9   1  102.09   28.90
  -9   9  -1  357.66   19.80
  -9   9  -1  286.87   43.30
  -9   9  -1  398.66   17.40
  -9   9  -1  365.46   17.20
  -9   9  -1  324.97   17.10
  -9   9  -1  387.46   17.50
  -9   9  -1  337.47   47.50
  -9   9  -1  359.46   16.40
  -9   9  -1  367.46   17.10
   9  -9   1  319.07   44.90
   9  -9   1  369.66   17.00
   9  -9   1  403.06   17.30
   9  -9   1  401.06   17.20
   9  -9   1  358.86   17.50
   9  -9   1  347.27   16.80
   9  -9   1  304.27   19.80
 -10   9  -1   39.40   36.70
 -10   9  -1    4.60    1.90
 -10   9  -1    5.60    2.30
 -10   9  -1   -0.20    2.10
 -10   9  -1    0.70    1.40
 -10   9  -1    0.70    1.50
 -10   9  -1    9.70   32.70
 -10   9  -1   -0.70    2.10
  10  -9   1    3.20    2.80
  10  -9   1    2.50    2.00
  10  -9   1    3.40    1.80
  10  -9   1    3.00    2.00
  10  -9   1    2.40    1.90
   7   8  -1   70.49    6.80
   7   8  -1   65.09    6.10
   7   8  -1   39.00   42.90
   7   8  -1   68.69    7.30
  -7  -8   1   48.30    6.40
  -7  -8   1   55.39    6.00
  -7  -8   1   64.59    6.40
  -7  -8   1   64.09    7.90
  -7  -8   1   50.79    5.80
  -7  -8   1   62.09    6.20
  -7  -8   1   47.00   42.70
   6   8  -1  162.68   10.40
   6   8  -1  168.48   10.90
   6   8  -1  163.18   11.60
   6   8  -1  171.38   10.50
   6   8  -1  185.68   39.60
   6   8  -1  176.08   10.50
   6   8  -1  170.18   10.40
   6   8  -1  166.98   11.00
  -6  -8   1  165.18   10.60
  -6  -8   1  174.88   48.90
  -6  -8   1  185.58   11.10
  -6  -8   1  150.38   14.90
  -6  -8   1  168.68   10.60
  -6  -8   1  155.78   12.60
  -6  -8   1  169.18   10.50
  -6  -8   1  185.18   10.80
  -6  -8   1  125.59   39.10
   5   8  -1  668.53   63.69
   5   8  -1  620.64   59.19
   5   8  -1  644.04   28.80
   5   8  -1  647.64   28.80
   5   8  -1  639.64   28.70
   5   8  -1  697.83   30.20
   5   8  -1  645.44   28.90
   5   8  -1  590.64   29.80
   5   8  -1  656.63   29.10
  -5  -8   1  642.54   62.89
  -5  -8   1  654.63   29.10
  -5  -8   1  658.63   29.00
  -5  -8   1  673.43   69.99
  -5  -8   1  626.04   28.90
  -5  -8   1  620.64   29.40
  -5  -8   1  672.23   30.90
  -5  -8   1  649.24   29.00
   4   8  -1  115.49   27.60
   4   8  -1   76.69    6.00
   4   8  -1   68.69    5.60
   4   8  -1   71.69    5.60
   4   8  -1   72.29    5.90
   4   8  -1   63.99    5.40
   4   8  -1   68.19    6.30
   4   8  -1  136.69   31.70
   4   8  -1   64.49    6.20
  -4  -8   1  -26.20   38.80
  -4  -8   1   67.39    5.70
  -4  -8   1   66.99    5.80
  -4  -8   1   69.59    5.80
  -4  -8   1   59.89    5.50
  -4  -8   1   49.50   29.40
  -4  -8   1   71.99    6.00
  -4  -8   1   76.49    5.90
   3   8  -1 1615.24   65.99
   3   8  -1 1639.64   65.99
   3   8  -1 1640.34   66.19
   3   8  -1 1681.43   95.29
   3   8  -1 1616.34   66.19
   3   8  -1 1609.24   66.89
   3   8  -1 1660.73   99.19
   3   8  -1 1653.63   66.19
   3   8  -1 1641.44   71.29
  -3  -8   1 1624.54   66.19
  -3  -8   1 1644.14   66.19
  -3  -8   1 1678.43   66.29
  -3  -8   1 1685.43   96.99
  -3  -8   1 1614.74   66.29
  -3  -8   1 1645.04   66.09
  -3  -8   1 1616.54   99.59
  -3  -8   1 1673.43   66.79
   2   8  -1 1250.47   51.89
   2   8  -1 1281.97   52.39
   2   8  -1 1253.37   51.99
   2   8  -1 1327.57   53.39
   2   8  -1 1416.36   95.69
   2   8  -1 1213.88   77.29
   2   8  -1 1266.17   51.89
   2   8  -1 1250.77   51.49
   2   8  -1 1331.87   53.69
   2   8  -1 1230.58   52.29
  -2  -8   1 1261.17   51.99
  -2  -8   1 1233.58   51.89
  -2  -8   1 1248.68   51.99
  -2  -8   1 1275.07   52.09
  -2  -8   1 1370.16   80.19
  -2  -8   1 1326.97   52.59
  -2  -8   1 1252.27   51.49
  -2  -8   1 1321.47   83.39
   1   8  -1   18.60    2.50
   1   8  -1   18.30    2.90
   1   8  -1   18.20    2.80
   1   8  -1   18.70    3.20
   1   8  -1   18.80    2.70
   1   8  -1   20.10    2.90
   1   8  -1   20.30   15.40
   1   8  -1   30.90   13.40
   1   8  -1   12.90    2.40
  -1  -8   1   25.60    3.80
  -1  -8   1   19.00    2.50
  -1  -8   1   50.39   21.40
  -1  -8   1   21.60    3.10
  -1  -8   1   25.40    3.50
  -1  -8   1   14.90   16.00
  -1  -8   1   24.40    3.30
  -1  -8   1   19.10    2.90
   0   8  -1  582.74   24.80
   0   8  -1  583.94   24.00
   0   8  -1  610.44   25.00
   0   8  -1  558.64   45.30
   0   8  -1  536.45   46.60
   0   8  -1  573.44   25.10
   0   8  -1  594.24   24.90
   0   8  -1  581.94   24.90
   0  -8   1  572.24   24.80
   0  -8   1  584.14   24.80
   0  -8   1  579.04   24.90
   0  -8   1  563.54   23.90
   0  -8   1  574.24   24.80
   0  -8   1  502.95   24.80
   0  -8   1  568.54   48.60
   0  -8   1  573.04   44.60
  -1   8  -1  666.33   28.50
  -1   8  -1  688.33   28.60
  -1   8  -1  648.74   28.70
  -1   8  -1  678.43   30.00
  -1   8  -1  636.64   50.19
  -1   8  -1  674.13   27.30
  -1   8  -1  665.73   28.40
  -1   8  -1  686.83   28.60
  -1   8  -1  673.33   48.20
   1  -8   1  624.14   50.39
   1  -8   1  657.63   48.60
   1  -8   1  703.73   27.40
   1  -8   1  703.23   29.40
   1  -8   1  676.43   28.50
   1  -8   1  679.13   28.50
   1  -8   1  698.93   28.50
   1  -8   1  622.04   28.70
   1  -8   1  653.13   28.50
  -2   8  -1   92.69    6.90
  -2   8  -1  101.79   19.30
  -2   8  -1   82.59    5.80
  -2   8  -1   93.39    6.20
  -2   8  -1  101.89    6.00
  -2   8  -1  106.29    6.20
  -2   8  -1   90.19    5.90
  -2   8  -1   90.19   21.50
   2  -8   1  101.79    6.80
   2  -8   1   87.59    6.20
   2  -8   1   63.49   16.40
   2  -8   1   90.19    5.80
   2  -8   1   91.49    6.40
   2  -8   1   95.39    5.90
   2  -8   1   98.89    6.00
  -3   8  -1  909.61   39.90
  -3   8  -1  921.11   60.99
  -3   8  -1  978.10   38.70
  -3   8  -1  991.30   38.70
  -3   8  -1  962.10   38.70
  -3   8  -1  902.41   57.99
  -3   8  -1  852.61   39.00
  -3   8  -1  968.10   38.60
   3  -8   1  919.71   58.79
   3  -8   1  970.80   36.60
   3  -8   1  945.11   39.60
   3  -8   1  950.50   39.40
   3  -8   1  926.21   38.50
   3  -8   1  972.80   38.60
   3  -8   1  899.51   38.30
   3  -8   1  942.61   38.60
  -4   8  -1  513.05   22.10
  -4   8  -1  537.05   23.40
  -4   8  -1  486.25   41.60
  -4   8  -1  530.25   41.00
  -4   8  -1  509.55   23.10
  -4   8  -1  515.75   22.20
  -4   8  -1  466.75   23.00
  -4   8  -1  505.25   22.20
  -4   8  -1  521.75   22.20
   4  -8   1  503.05   41.30
   4  -8   1  516.55   23.40
   4  -8   1  497.35   21.90
   4  -8   1  528.05   22.20
   4  -8   1  494.45   22.00
   4  -8   1  535.05   23.50
   4  -8   1  515.85   22.10
  -5   8  -1  389.36   36.60
  -5   8  -1  318.87   15.30
  -5   8  -1  334.07   15.40
  -5   8  -1  320.37   15.30
  -5   8  -1  325.77   16.20
  -5   8  -1  325.97   32.20
  -5   8  -1  329.97   15.50
  -5   8  -1  373.76   17.20
  -5   8  -1  350.46   16.70
   5  -8   1  328.77   15.30
   5  -8   1  407.86   36.30
   5  -8   1  346.37   15.40
   5  -8   1  328.47   18.00
   5  -8   1  328.37   15.30
   5  -8   1  367.96   16.90
   5  -8   1  298.97   16.60
  -6   8  -1  925.51   40.50
  -6   8  -1  904.11   36.70
  -6   8  -1  932.41   58.79
  -6   8  -1  914.51   39.90
  -6   8  -1  870.61   37.30
  -6   8  -1  868.21   38.60
  -6   8  -1  906.81   36.70
  -6   8  -1  839.52   36.50
  -6   8  -1  878.91   60.39
   6  -8   1  878.11   36.50
   6  -8   1  889.01   36.50
   6  -8   1  932.41   39.20
   6  -8   1  855.91   36.40
   6  -8   1  883.71   37.00
   6  -8   1  868.91   57.39
  -7   8  -1    0.00    1.00
  -7   8  -1    4.00    1.40
  -7   8  -1    1.20    1.30
  -7   8  -1    0.90    1.00
  -7   8  -1    0.40    1.70
  -7   8  -1    2.40    1.20
  -7   8  -1    0.50    0.90
  -7   8  -1    0.10    1.10
  -7   8  -1    6.00   14.30
   7  -8   1    2.40    1.20
   7  -8   1   -0.10    1.10
   7  -8   1    3.10    1.90
   7  -8   1    2.60    1.40
   7  -8   1    0.90    1.10
   7  -8   1    0.70    1.10
  -8   8  -1  101.79    6.70
  -8   8  -1  103.69    8.40
  -8   8  -1  110.09    7.30
  -8   8  -1  106.69    6.70
  -8   8  -1  122.29    7.10
  -8   8  -1  106.79    6.60
  -8   8  -1  110.19    8.90
  -8   8  -1  123.69    7.00
   8  -8   1  112.39    6.80
   8  -8   1  107.19    6.60
   8  -8   1  107.89    9.00
   8  -8   1  114.29    7.20
   8  -8   1  130.79   25.90
   8  -8   1  117.19    6.80
   8  -8   1  110.09    6.70
  -9   8  -1  176.18   12.30
  -9   8  -1  179.98    8.60
  -9   8  -1  168.58    9.30
  -9   8  -1  175.68    9.40
  -9   8  -1  183.48   33.00
  -9   8  -1  153.18   11.20
  -9   8  -1  159.18   10.10
  -9   8  -1  170.08    9.30
   9  -8   1  177.58    9.20
   9  -8   1  163.38   10.10
   9  -8   1  143.39   11.70
   9  -8   1  165.78    9.50
   9  -8   1  175.28    9.10
   9  -8   1  167.48    9.00
 -10   8  -1    8.30    2.60
 -10   8  -1    4.60   27.00
 -10   8  -1    7.50    2.20
 -10   8  -1    6.70    1.80
 -10   8  -1    7.20    2.40
 -10   8  -1   10.10    3.10
 -10   8  -1    4.70    2.20
 -10   8  -1    4.70   27.80
  10  -8   1    6.90    2.30
  10  -8   1    9.30    2.20
  10  -8   1    6.50    1.80
  10  -8   1    3.10    3.30
  10  -8   1    9.70    2.40
   7   7  -1   33.40    4.50
   7   7  -1   53.99    6.80
   7   7  -1   42.90    5.50
   7   7  -1   29.30   31.40
   7   7  -1   46.70    4.90
   7   7  -1   38.70    5.00
   7   7  -1   51.39    5.30
   7   7  -1   41.50    5.70
  -7  -7   1   34.00    4.90
  -7  -7   1   49.60    5.10
  -7  -7   1   45.70    5.10
  -7  -7   1   46.70    6.10
  -7  -7   1   88.49   32.80
  -7  -7   1   55.29    6.00
   6   7  -1  479.25   23.00
   6   7  -1  437.76   20.60
   6   7  -1  453.55   20.90
   6   7  -1  447.76   20.80
   6   7  -1  457.85   20.90
   6   7  -1  314.27   49.40
   6   7  -1  417.76   21.10
   6   7  -1  387.46   22.20
   6   7  -1  432.86   54.39
  -6  -7   1  615.84   57.69
  -6  -7   1  425.76   20.80
  -6  -7   1  466.45   21.30
  -6  -7   1  431.56   21.70
  -6  -7   1  413.16   21.00
  -6  -7   1  450.45   21.00
  -6  -7   1  433.36   20.80
  -6  -7   1  431.36   23.80
  -6  -7   1  442.46   59.89
   5   7  -1  536.85   23.60
   5   7  -1  578.94   52.89
   5   7  -1  515.25   24.30
   5   7  -1  499.05   23.30
   5   7  -1  520.95   23.30
   5   7  -1  494.05   52.19
   5   7  -1  488.25   24.90
   5   7  -1  553.04   25.20
   5   7  -1  494.35   23.60
  -5  -7   1  526.65   23.80
  -5  -7   1  570.74   57.89
  -5  -7   1  519.45   23.60
  -5  -7   1  501.35   24.10
  -5  -7   1  516.25   23.60
  -5  -7   1  515.85   23.70
  -5  -7   1  560.94   52.29
  -5  -7   1  505.55   23.40
   4   7  -1   56.59    5.60
   4   7  -1   73.29    5.50
   4   7  -1   56.49   25.70
   4   7  -1   71.39    5.30
   4   7  -1   60.89    5.60
   4   7  -1   71.19    5.30
   4   7  -1   94.19   25.70
   4   7  -1   62.39    5.00
   4   7  -1   64.09    5.30
  -4  -7   1   70.49    5.40
  -4  -7   1   60.29    5.20
  -4  -7   1   56.29    5.10
  -4  -7   1   77.39   25.70
  -4  -7   1   61.79    5.20
  -4  -7   1   26.00   18.90
  -4  -7   1   60.39    5.20
  -4  -7   1   61.69    5.40
   3   7  -1 2488.25   99.19
   3   7  -1 2386.36   99.29
   3   7  -1 2535.65   99.99
   3   7  -1 2487.45  128.49
   3   7  -1 2523.05   98.89
   3   7  -1 2548.84   98.69
   3   7  -1 2527.85   98.69
   3   7  -1 2459.15  125.79
   3   7  -1 2510.65   98.69
  -3  -7   1 2475.35   98.69
  -3  -7   1 2631.74   99.39
  -3  -7   1 2543.15   98.89
  -3  -7   1 2566.04  130.79
  -3  -7   1 2559.64   98.79
  -3  -7   1 2437.16   98.69
  -3  -7   1 2458.45   98.49
  -3  -7   1 2469.85  126.59
   2   7  -1  416.96   18.30
   2   7  -1  401.76   19.50
   2   7  -1  418.56   18.50
   2   7  -1  442.46   38.80
   2   7  -1  399.16   18.80
   2   7  -1  411.96   18.50
   2   7  -1  407.76   18.40
   2   7  -1  409.66   18.80
   2   7  -1  424.06   41.00
   2   7  -1  387.96   18.40
  -2  -7   1  409.26   18.20
  -2  -7   1  403.46   18.50
  -2  -7   1  408.36   18.50
  -2  -7   1  403.86   18.60
  -2  -7   1  430.56   39.00
  -2  -7   1  359.46   39.30
  -2  -7   1  400.76   18.50
  -2  -7   1  433.46   18.90
   1   7  -1   45.20   18.40
   1   7  -1   77.29    5.10
   1   7  -1   70.19    5.00
   1   7  -1   70.69    4.90
   1   7  -1   80.19   18.20
   1   7  -1   68.09    4.60
   1   7  -1   74.09    5.90
   1   7  -1   73.39    5.20
   1   7  -1   74.19    5.10
  -1  -7   1   66.39   17.30
  -1  -7   1   70.29    5.00
  -1  -7   1   64.59    4.90
  -1  -7   1   63.69    4.80
  -1  -7   1   75.19    5.10
  -1  -7   1   69.99   20.50
  -1  -7   1   66.09    4.60
   0   7  -1  734.03   33.60
   0   7  -1  812.72   54.09
   0   7  -1  787.52   32.50
   0   7  -1  823.52   51.69
   0   7  -1  795.22   32.50
   0   7  -1  768.02   32.40
   0   7  -1  789.82   32.70
   0   7  -1  778.42   31.70
   0   7  -1  774.32   32.30
   0  -7   1  747.13   32.40
   0  -7   1  768.42   32.80
   0  -7   1  780.12   32.40
   0  -7   1  872.81   31.90
   0  -7   1  874.71   53.69
   0  -7   1  693.23   52.59
   0  -7   1  789.92   32.50
  -1   7  -1 1085.59   40.80
  -1   7  -1  937.31   60.99
  -1   7  -1  999.50   66.59
  -1   7  -1 1024.80   41.70
  -1   7  -1 1040.90   41.80
  -1   7  -1 1095.09   42.30
  -1   7  -1 1063.79   41.90
  -1   7  -1 1078.19   42.00
   1  -7   1 1100.59   61.59
   1  -7   1 1040.20   40.70
   1  -7   1 1018.40   41.70
   1  -7   1 1074.49   64.29
   1  -7   1 1042.00   41.80
   1  -7   1  967.20   42.60
   1  -7   1  953.90   42.00
   1  -7   1  992.70   41.70
  -2   7  -1  488.05   21.20
  -2   7  -1  468.15   36.60
  -2   7  -1  482.25   20.70
  -2   7  -1  497.95   22.00
  -2   7  -1  525.15   39.50
  -2   7  -1  508.75   20.80
  -2   7  -1  492.35   20.80
  -2   7  -1  485.45   20.70
   2  -7   1  465.15   20.60
   2  -7   1  481.45   20.60
   2  -7   1  488.65   20.60
   2  -7   1  442.26   21.00
   2  -7   1  483.15   20.60
   2  -7   1  464.75   19.30
   2  -7   1  477.95   36.90
  -3   7  -1 2449.25   94.99
  -3   7  -1 2288.37   96.19
  -3   7  -1 2484.35   95.09
  -3   7  -1 2556.14   95.19
  -3   7  -1 2452.75   95.09
  -3   7  -1 2546.35   96.09
  -3   7  -1 2275.87   95.59
  -3   7  -1 2389.76  114.49
  -3   7  -1 2358.26  116.29
   3  -7   1 2483.15   95.09
   3  -7   1 2437.76   94.99
   3  -7   1 2486.05  115.29
   3  -7   1 2447.66   93.19
   3  -7   1 2436.36   95.09
   3  -7   1 2459.15   95.99
   3  -7   1 2425.16   94.99
  -4   7  -1   11.90   10.40
  -4   7  -1    4.20    1.60
  -4   7  -1    5.30    1.40
  -4   7  -1    3.40    1.40
  -4   7  -1    4.00    1.20
  -4   7  -1    6.30    1.40
  -4   7  -1    2.30    9.20
  -4   7  -1    4.10    1.30
  -4   7  -1    5.20    1.50
   4  -7   1    5.10    1.30
   4  -7   1    2.90    1.10
   4  -7   1    3.70    1.50
   4  -7   1    5.10    1.50
   4  -7   1    4.60    1.50
   4  -7   1    5.80    1.40
  -5   7  -1 1100.59   44.30
  -5   7  -1 1074.89   44.30
  -5   7  -1 1168.98   46.00
  -5   7  -1 1086.09   65.69
  -5   7  -1 1120.29   44.40
  -5   7  -1 1032.20   61.79
  -5   7  -1 1080.49   46.00
  -5   7  -1 1108.09   44.40
  -5   7  -1 1111.69   45.30
   5  -7   1 1034.50   62.39
   5  -7   1 1212.28   46.70
   5  -7   1 1125.69   44.30
   5  -7   1 1013.80   44.00
   5  -7   1 1095.09   44.30
  -6   7  -1 1425.26   60.99
  -6   7  -1 1438.56   59.09
  -6   7  -1 1505.15   59.29
  -6   7  -1 1559.04   61.79
  -6   7  -1 1523.75   80.29
  -6   7  -1 1495.05   59.19
  -6   7  -1 1437.66   59.19
  -6   7  -1 1433.06   59.69
  -6   7  -1 1536.05   59.39
   6  -7   1 1543.85   59.79
   6  -7   1 1477.55   59.19
   6  -7   1 1487.05   79.89
   6  -7   1 1564.44   59.29
   6  -7   1 1481.45   59.09
  -7   7  -1   78.09    5.10
  -7   7  -1   75.49    5.80
  -7   7  -1   75.09    5.40
  -7   7  -1   67.89    6.40
  -7   7  -1   81.29    5.20
  -7   7  -1   75.69    5.10
  -7   7  -1   77.99    5.10
  -7   7  -1   87.59    6.80
  -7   7  -1   55.99   17.80
   7  -7   1   65.89    4.70
   7  -7   1   75.29    5.00
   7  -7   1   71.49    6.70
   7  -7   1   66.99   17.80
   7  -7   1   69.19    5.20
   7  -7   1   68.89    4.80
   7  -7   1   80.69    5.10
  -8   7  -1  415.36   18.30
  -8   7  -1  436.16   21.70
  -8   7  -1  425.26   18.20
  -8   7  -1  398.16   38.80
  -8   7  -1  444.36   21.00
  -8   7  -1  396.86   17.30
  -8   7  -1  370.96   19.30
  -8   7  -1  374.96   20.30
   8  -7   1  377.96   17.80
   8  -7   1  409.36   18.00
   8  -7   1  389.86   18.40
   8  -7   1  444.16   18.20
   8  -7   1  398.56   18.00
   8  -7   1  382.96   21.20
   8  -7   1  459.75   42.20
  -9   7  -1  513.55   23.00
  -9   7  -1  541.35   23.00
  -9   7  -1  530.65   23.10
  -9   7  -1  553.84   48.40
  -9   7  -1  554.94   27.20
  -9   7  -1  505.25   25.70
  -9   7  -1  568.24   23.30
  -9   7  -1  445.86   47.40
   9  -7   1  517.35   27.10
   9  -7   1  508.85   23.10
   9  -7   1  526.05   22.70
   9  -7   1  526.15   22.70
   9  -7   1  518.65   22.70
   9  -7   1  520.55   22.70
 -10   7  -1    5.00    2.00
 -10   7  -1    7.80    4.10
 -10   7  -1  -30.60   23.80
 -10   7  -1    5.10    2.50
 -10   7  -1    4.20    1.60
 -10   7  -1    6.20    2.00
 -10   7  -1   -7.50   23.00
 -10   7  -1    2.40    1.50
  10  -7   1    6.30    3.20
  10  -7   1    5.40    1.80
  10  -7   1    5.10    1.50
  10  -7   1    6.20    1.90
  10  -7   1    4.40    1.80
  10  -7   1    4.80    1.70
   8   6  -1  271.17   47.70
   8   6  -1  340.07   16.20
   8   6  -1  322.07   16.70
   8   6  -1  332.97   19.40
   8   6  -1  334.17   16.90
  -8  -6   1  320.07   17.60
  -8  -6   1  327.07   17.10
  -8  -6   1  353.86   21.00
  -8  -6   1  298.37   56.19
  -8  -6   1  302.67   16.60
  -8  -6   1  331.17   17.60
  -8  -6   1  338.37   20.90
  -8  -6   1  329.57   17.00
   7   6  -1    0.20    1.70
   7   6  -1    3.30    1.90
   7   6  -1    0.70    2.20
   7   6  -1    1.70    1.60
   7   6  -1    2.50    2.10
   7   6  -1    1.60    1.60
   7   6  -1    1.20    1.50
   7   6  -1  -13.10   24.50
  -7  -6   1  -41.90   24.90
  -7  -6   1    2.40    1.70
  -7  -6   1   34.90   34.30
  -7  -6   1    3.60    1.80
  -7  -6   1   -0.80    1.50
  -7  -6   1    3.50    2.10
  -7  -6   1   -1.30    1.90
  -7  -6   1    0.10    1.90
  -7  -6   1    0.80    1.60
   6   6  -1  580.54   54.89
   6   6  -1  630.64   28.30
   6   6  -1  632.54   28.30
   6   6  -1  652.33   29.00
   6   6  -1  670.23   28.40
   6   6  -1  725.53   61.19
   6   6  -1  661.33   28.50
   6   6  -1  693.33   29.00
   6   6  -1  630.14   30.20
  -6  -6   1  624.14   28.50
  -6  -6   1  674.73   32.00
  -6  -6   1  615.84   28.40
  -6  -6   1  650.73   29.40
  -6  -6   1  604.24   28.30
  -6  -6   1  673.83   33.70
  -6  -6   1  679.63   57.39
  -6  -6   1  641.24   28.80
  -6  -6   1  585.84   60.59
   5   6  -1  756.52   32.70
   5   6  -1  769.62   32.70
   5   6  -1  759.52   33.00
   5   6  -1  781.42   32.70
   5   6  -1  785.32   32.70
   5   6  -1  780.62   34.30
   5   6  -1  795.42   61.69
   5   6  -1  734.03   33.20
   5   6  -1  776.82   58.69
  -5  -6   1  810.12   33.20
  -5  -6   1  766.32   32.70
  -5  -6   1  685.73   58.49
  -5  -6   1  733.33   62.69
  -5  -6   1  774.52   32.90
  -5  -6   1  764.92   32.80
  -5  -6   1  775.52   32.80
  -5  -6   1  735.93   33.30
   4   6  -1  275.67   37.30
   4   6  -1  254.57   12.70
   4   6  -1  248.58   13.40
   4   6  -1  234.18   13.50
   4   6  -1  258.67   13.00
   4   6  -1  282.17   14.10
   4   6  -1  272.17   13.00
   4   6  -1  264.77   34.40
   4   6  -1  273.17   13.00
  -4  -6   1  246.08   12.80
  -4  -6   1  256.07   13.00
  -4  -6   1  232.28   35.40
  -4  -6   1  261.77   13.00
  -4  -6   1  254.67   34.10
  -4  -6   1  255.37   13.00
  -4  -6   1  259.37   13.40
  -4  -6   1  257.07   12.80
   3   6  -1  288.87   14.10
   3   6  -1  302.77   14.70
   3   6  -1  226.08   30.90
   3   6  -1  285.47   14.90
   3   6  -1  301.27   14.10
   3   6  -1  297.17   14.10
   3   6  -1  292.57   14.10
   3   6  -1  299.37   37.50
   3   6  -1  295.97   14.90
  -3  -6   1  297.27   14.10
  -3  -6   1  302.37   14.50
  -3  -6   1  321.37   14.30
  -3  -6   1  304.17   14.30
  -3  -6   1  302.57   34.00
  -3  -6   1  277.97   34.90
  -3  -6   1  305.37   14.20
   2   6  -1  945.01   40.10
   2   6  -1 1097.69   41.80
   2   6  -1  929.41   40.20
   2   6  -1 1063.79   63.79
   2   6  -1  981.00   40.70
   2   6  -1  991.90   59.69
   2   6  -1 1007.70   40.40
   2   6  -1  991.80   40.30
   2   6  -1 1003.30   40.40
  -2  -6   1  974.10   40.40
  -2  -6   1 1010.50   40.80
  -2  -6   1  983.70   40.40
  -2  -6   1 1062.79   61.69
  -2  -6   1  983.70   40.20
  -2  -6   1  972.10   40.40
  -2  -6   1  993.60   62.79
  -2  -6   1  965.30   40.30
   1   6  -1  557.34   39.20
   1   6  -1  559.44   41.40
   1   6  -1  550.74   23.10
   1   6  -1  541.05   23.20
   1   6  -1  534.75   23.00
   1   6  -1  557.74   22.70
   1   6  -1  532.75   22.90
   1   6  -1  548.45   23.10
  -1  -6   1  543.05   22.60
  -1  -6   1  550.74   23.10
  -1  -6   1  525.15   38.90
  -1  -6   1  532.65   23.00
  -1  -6   1  530.85   23.00
  -1  -6   1  569.84   41.90
  -1  -6   1  533.95   23.30
  -1  -6   1  540.45   23.00
   0   6  -1 4942.91  204.78
   0   6  -1 4750.12  184.58
   0   6  -1 4835.62  207.08
   0   6  -1 4765.12  185.78
   0   6  -1 4782.22  184.58
   0  -6   1 4780.32  184.48
   0  -6   1 4854.51  204.88
   0  -6   1 4712.33  183.88
  -1   6  -1 1228.28   49.00
  -1   6  -1 1219.48   48.80
  -1   6  -1 1270.97   50.09
  -1   6  -1 1197.78   48.90
  -1   6  -1 1230.68   65.39
  -1   6  -1 1220.78   67.19
  -1   6  -1 1258.77   49.00
   1  -6   1 1239.58   48.80
   1  -6   1 1236.48   48.90
   1  -6   1 1231.98   48.90
   1  -6   1 1191.88   47.90
   1  -6   1 1291.27   65.99
   1  -6   1 1213.18   49.30
   1  -6   1 1251.07   49.50
   1  -6   1 1202.58   48.90
   1  -6   1 1237.68   68.29
  -2   6  -1  700.03   29.20
  -2   6  -1  674.43   28.60
  -2   6  -1  690.03   28.70
  -2   6  -1  735.73   45.30
  -2   6  -1  716.13   29.30
  -2   6  -1  741.33   28.80
  -2   6  -1  763.32   30.00
  -2   6  -1  702.33   28.80
  -2   6  -1  761.02   44.20
   2  -6   1  662.03   29.20
   2  -6   1  683.13   27.40
   2  -6   1  703.33   43.60
   2  -6   1  687.03   28.70
   2  -6   1  696.53   28.70
   2  -6   1  704.53   28.70
   2  -6   1  683.13   28.60
  -3   6  -1 4515.75  195.28
  -3   6  -1 4644.44  176.98
  -3   6  -1 4664.63  175.88
  -3   6  -1 4555.14  193.48
   3  -6   1 4506.45  175.88
   3  -6   1 4465.35  175.78
   3  -6   1 4841.52  176.98
   3  -6   1 4397.56  176.88
  -4   6  -1   19.80    2.90
  -4   6  -1   12.90    2.20
  -4   6  -1   21.20    2.70
  -4   6  -1   11.40    7.50
  -4   6  -1   13.40    9.50
  -4   6  -1   20.30    2.10
  -4   6  -1   19.20    2.40
  -4   6  -1   20.00    2.10
  -4   6  -1   18.60    2.90
   4  -6   1   19.20    2.40
   4  -6   1   15.70    2.10
   4  -6   1   14.50    2.40
   4  -6   1   20.00    2.70
   4  -6   1   15.00    9.70
  -5   6  -1 1157.08   45.00
  -5   6  -1 1067.09   58.99
  -5   6  -1 1127.89   43.00
  -5   6  -1 1112.29   43.60
  -5   6  -1  937.71   44.00
  -5   6  -1 1098.49   42.90
  -5   6  -1 1114.69   43.00
  -5   6  -1 1071.69   42.80
  -5   6  -1 1035.30   42.90
   5  -6   1 1083.29   43.30
   5  -6   1 1078.49   42.90
   5  -6   1  963.50   42.60
   5  -6   1 1052.49   42.80
   5  -6   1 1200.08   60.79
   5  -6   1 1076.19   44.90
   5  -6   1 1053.49   42.70
  -6   6  -1 1300.87   50.89
  -6   6  -1 1287.97   50.89
  -6   6  -1 1289.97   50.89
  -6   6  -1 1201.68   51.39
  -6   6  -1 1261.77   68.39
  -6   6  -1 1183.88   52.49
  -6   6  -1 1258.37   50.79
  -6   6  -1 1273.77   50.99
   6  -6   1 1323.47   50.79
   6  -6   1 1316.87   53.69
   6  -6   1 1321.67   50.99
   6  -6   1 1365.06   51.39
   6  -6   1 1326.97   69.49
   6  -6   1 1244.18   50.69
   6  -6   1 1243.28   50.69
  -7   6  -1  223.98   11.10
  -7   6  -1  217.18   11.00
  -7   6  -1  231.18   10.70
  -7   6  -1  255.07   13.90
  -7   6  -1  228.08   13.00
  -7   6  -1  221.68   12.20
  -7   6  -1  226.98   11.10
  -7   6  -1  213.48   27.40
  -7   6  -1  245.28   11.80
   7  -6   1  270.07   11.50
   7  -6   1  208.78   11.20
   7  -6   1  242.88    9.90
   7  -6   1  233.38   13.70
   7  -6   1  220.18   28.70
   7  -6   1  240.48   11.10
   7  -6   1  245.68   11.20
   7  -6   1  225.98   10.90
  -8   6  -1 1001.00   42.40
  -8   6  -1  983.70   60.09
  -8   6  -1  983.40   38.50
  -8   6  -1  918.01   41.00
  -8   6  -1  992.10   38.60
  -8   6  -1  920.91   60.19
  -8   6  -1  854.81   40.10
  -8   6  -1  864.41   38.20
  -8   6  -1  955.80   59.79
  -8   6  -1  939.11   38.30
   8  -6   1 1001.60   38.30
   8  -6   1  913.61   38.10
   8  -6   1  941.41   38.20
   8  -6   1  954.30   38.70
   8  -6   1  940.71   42.20
   8  -6   1  897.01   38.00
   8  -6   1  951.40   37.10
  -9   6  -1 1041.30   46.20
  -9   6  -1 1100.39   45.40
  -9   6  -1  954.70   41.40
  -9   6  -1  997.70   65.19
  -9   6  -1 1003.50   41.60
  -9   6  -1 1015.90   41.60
  -9   6  -1 1101.19   69.69
  -9   6  -1  977.00   65.39
  -9   6  -1  950.20   41.50
   9  -6   1  997.20   46.10
   9  -6   1 1067.09   41.50
   9  -6   1 1031.70   40.60
   9  -6   1 1030.10   41.30
   9  -6   1 1038.60   41.90
   9  -6   1 1028.20   41.30
   9  -6   1 1012.30   41.30
 -10   6  -1   -0.60    1.30
 -10   6  -1    0.20    1.70
 -10   6  -1    1.50    1.30
 -10   6  -1    8.90   23.90
 -10   6  -1   -0.60    1.10
 -10   6  -1  -11.30   24.10
 -10   6  -1   -0.50    1.90
 -10   6  -1    0.30    1.20
  10  -6   1    0.50    1.30
  10  -6   1    1.80    1.30
  10  -6   1    2.00    2.70
  10  -6   1   -0.70    1.30
  10  -6   1    1.30    1.30
  10  -6   1    2.20    1.30
  10  -6   1    0.70    1.00
   8   5  -1  614.74   29.80
   8   5  -1  623.64   25.70
   8   5  -1  624.14   65.09
   8   5  -1  567.44   26.50
   8   5  -1  579.34   27.60
   8   5  -1  586.94   26.70
   8   5  -1  615.74   26.70
   8   5  -1  565.74   26.40
  -8  -5   1  567.64   26.70
  -8  -5   1  603.24   31.20
  -8  -5   1  628.14   27.30
  -8  -5   1  605.14   61.79
  -8  -5   1  520.25   26.40
  -8  -5   1  636.94   28.70
  -8  -5   1  588.14   27.50
  -8  -5   1  594.34   26.90
   7   5  -1    9.70    2.30
   7   5  -1   17.40   22.00
   7   5  -1   12.60    2.50
   7   5  -1    9.60    3.00
   7   5  -1   11.10    2.70
   7   5  -1   11.10    2.20
   7   5  -1   27.70   26.70
   7   5  -1    8.70    2.20
   7   5  -1    8.20    2.40
  -7  -5   1    5.50    1.80
  -7  -5   1   12.00    3.10
  -7  -5   1  -19.00   27.90
  -7  -5   1   11.10    2.80
  -7  -5   1    7.90    2.10
  -7  -5   1    9.70    2.30
  -7  -5   1    9.20    2.50
  -7  -5   1   14.90    3.10
  -7  -5   1   28.90   22.70
  -7  -5   1    7.20    2.50
   6   5  -1  558.14   26.10
   6   5  -1  613.64   26.30
   6   5  -1  602.94   26.30
   6   5  -1  643.64   55.59
   6   5  -1  580.34   26.10
   6   5  -1  564.44   26.20
   6   5  -1  589.84   26.80
   6   5  -1  617.44   50.89
  -6  -5   1  652.73   52.79
  -6  -5   1  622.04   27.50
  -6  -5   1  589.34   26.50
  -6  -5   1  617.24   26.60
  -6  -5   1  606.34   29.50
  -6  -5   1  551.64   56.19
  -6  -5   1  629.54   26.50
  -6  -5   1  616.94   26.90
  -6  -5   1  623.34   26.60
   5   5  -1  872.81   36.30
   5   5  -1  875.91   36.10
   5   5  -1  929.51   36.40
   5   5  -1  883.61   37.90
   5   5  -1  878.51   36.70
   5   5  -1  813.02   59.89
   5   5  -1  867.71   36.20
   5   5  -1  874.31   36.60
  -5  -5   1  826.12   36.20
  -5  -5   1  822.52   62.39
  -5  -5   1  893.61   39.10
  -5  -5   1  878.21   36.40
  -5  -5   1  831.52   36.10
  -5  -5   1  890.11   36.60
  -5  -5   1  895.81   60.49
  -5  -5   1  893.11   37.10
  -5  -5   1  793.52   36.00
   4   5  -1   10.20    2.10
   4   5  -1   10.50    9.80
   4   5  -1   11.00    2.10
   4   5  -1   12.40    2.30
   4   5  -1   15.90    3.20
   4   5  -1   11.90    2.30
   4   5  -1   12.20    2.00
   4   5  -1   -8.60   12.80
   4   5  -1   14.60    2.40
  -4  -5   1   -6.70   14.00
  -4  -5   1   12.50    2.20
  -4  -5   1   18.00   12.20
  -4  -5   1   10.30    2.20
  -4  -5   1   11.80    2.30
  -4  -5   1   12.70    2.50
  -4  -5   1   20.50    3.40
  -4  -5   1    9.70    1.90
   3   5  -1 1546.85   60.09
   3   5  -1 1461.35   79.49
   3   5  -1 1490.65   60.69
   3   5  -1 1564.04   60.79
   3   5  -1 1550.94   59.99
   3   5  -1 1452.95   80.99
   3   5  -1 1486.35   59.89
   3   5  -1 1488.25   59.89
   3   5  -1 1488.55   59.99
  -3  -5   1 1511.65   59.99
  -3  -5   1 1494.25   59.99
  -3  -5   1 1410.76   59.89
  -3  -5   1 1470.75   59.99
  -3  -5   1 1481.35   59.99
  -3  -5   1 1557.04   80.89
  -3  -5   1 1671.53   60.69
  -3  -5   1 1504.75   83.49
   2   5  -1 3061.59  122.89
   2   5  -1 3101.79  122.49
   2   5  -1 3276.97  122.49
   2   5  -1 3274.57  123.59
   2   5  -1 3075.29  141.49
   2   5  -1 3163.58  122.49
   2   5  -1 3164.08  122.59
   2   5  -1 3270.27  122.59
   2   5  -1 3393.26  145.49
  -2  -5   1 3118.49  122.59
  -2  -5   1 3184.98  122.59
  -2  -5   1 3109.29  122.39
  -2  -5   1 3309.77  145.79
  -2  -5   1 3106.69  123.39
  -2  -5   1 3136.99  122.59
  -2  -5   1 3141.49  142.19
  -2  -5   1 2985.50  122.79
   1   5  -1  831.72   32.20
   1   5  -1  774.02   33.00
   1   5  -1  775.92   31.80
   1   5  -1  794.62   32.20
   1   5  -1  830.02   49.70
   1   5  -1  780.72   32.00
   1   5  -1  809.52   32.20
   1   5  -1  831.42   32.50
   1   5  -1  750.82   46.80
  -1  -5   1  807.72   32.20
  -1  -5   1  820.02   49.80
  -1  -5   1  750.62   31.70
  -1  -5   1  765.82   47.00
  -1  -5   1  777.72   32.20
  -1  -5   1  772.22   32.10
  -1  -5   1  796.22   32.20
   0   5  -1 7463.85  305.87
   0   5  -1 7483.85  307.87
   0  -5   1 7645.64  306.57
   0  -5   1 7678.63  308.47
  -1   5  -1 1086.09   41.00
  -1   5  -1 1070.69   41.80
  -1   5  -1 1089.39   55.49
  -1   5  -1 1016.80   55.99
  -1   5  -1 1072.09   41.90
  -1   5  -1 1110.79   42.90
  -1   5  -1 1101.29   41.90
  -1   5  -1 1026.10   41.70
   1  -5   1 1040.90   41.70
   1  -5   1  979.60   42.10
   1  -5   1 1057.89   55.19
   1  -5   1 1106.29   41.90
   1  -5   1  974.50   40.90
   1  -5   1 1062.09   57.29
   1  -5   1  999.00   42.10
   1  -5   1 1076.89   41.80
   1  -5   1 1067.99   41.90
  -2   5  -1 1230.28   47.90
  -2   5  -1 1175.08   59.59
  -2   5  -1 1311.47   47.60
  -2   5  -1 1171.58   60.99
  -2   5  -1 1187.68   46.90
  -2   5  -1 1166.28   46.90
  -2   5  -1 1186.18   47.40
  -2   5  -1 1190.88   46.90
  -2   5  -1 1132.09   46.80
   2  -5   1 1184.78   46.90
   2  -5   1 1161.58   45.70
   2  -5   1 1162.58   46.80
   2  -5   1 1240.68   47.60
   2  -5   1 1169.08   46.80
   2  -5   1 1168.78   59.69
   2  -5   1 1182.78   46.90
  -3   5  -1 3636.04  140.99
  -3   5  -1 3347.77  141.69
  -3   5  -1 3816.42  157.68
  -3   5  -1 3689.73  140.99
  -3   5  -1 3617.94  154.98
  -3   5  -1 3631.14  140.89
  -3   5  -1 3785.72  141.89
  -3   5  -1 3615.54  140.99
   3  -5   1 3700.13  140.99
   3  -5   1 3445.96  141.79
   3  -5   1 4007.10  142.29
   3  -5   1 3725.03  140.89
  -4   5  -1 2522.65  113.69
  -4   5  -1 2521.75   99.59
  -4   5  -1 2611.64   99.69
  -4   5  -1 2572.14   99.59
  -4   5  -1 2535.75   99.49
  -4   5  -1 2555.74   99.59
  -4   5  -1 2425.96  100.09
  -4   5  -1 2689.13  100.99
   4  -5   1 2506.05   99.49
   4  -5   1 2669.23   99.59
   4  -5   1 2555.74   99.59
   4  -5   1 2674.53  114.79
   4  -5   1 2663.73  101.39
  -5   5  -1  497.65   20.90
  -5   5  -1  488.45   20.80
  -5   5  -1  527.15   21.30
  -5   5  -1  520.05   21.00
  -5   5  -1  477.75   21.50
  -5   5  -1  513.95   34.50
  -5   5  -1  526.65   23.00
  -5   5  -1  555.44   22.70
  -5   5  -1  497.15   20.80
  -5   5  -1  449.46   23.40
   5  -5   1  517.55   20.90
   5  -5   1  495.45   20.80
   5  -5   1  452.05   20.70
   5  -5   1  480.65   20.70
   5  -5   1  491.45   19.70
   5  -5   1  566.74   23.40
   5  -5   1  483.45   33.90
   5  -5   1  521.05   21.30
  -6   5  -1 2200.48   92.89
  -6   5  -1 2414.96   93.09
  -6   5  -1 2345.97   92.99
  -6   5  -1 2486.65   93.19
  -6   5  -1 2500.85   95.99
  -6   5  -1 2231.08   94.29
  -6   5  -1 2389.76   95.19
  -6   5  -1 2391.56   93.09
  -6   5  -1 2342.47  109.89
   6  -5   1 2467.15  112.19
   6  -5   1 2460.35   92.99
   6  -5   1 2377.46   92.99
   6  -5   1 2390.76   92.09
   6  -5   1 2314.47   92.89
   6  -5   1 2661.23   93.19
   6  -5   1 2642.34   96.39
   6  -5   1 2141.19   93.29
  -7   5  -1  624.74   42.70
  -7   5  -1  604.74   25.10
  -7   5  -1  612.84   25.10
  -7   5  -1  582.74   47.50
  -7   5  -1  579.04   28.00
  -7   5  -1  555.44   27.30
  -7   5  -1  581.14   25.00
  -7   5  -1  609.54   24.20
  -7   5  -1  628.24   29.40
   7  -5   1  609.84   24.90
   7  -5   1  642.04   25.10
   7  -5   1  585.54   24.90
   7  -5   1  593.74   24.90
   7  -5   1  629.74   25.50
   7  -5   1  583.64   24.30
  -8   5  -1  841.82   55.69
  -8   5  -1  938.51   38.00
  -8   5  -1  983.30   38.00
  -8   5  -1  866.11   37.80
  -8   5  -1  942.51   41.90
  -8   5  -1  938.41   37.30
  -8   5  -1  921.21   58.09
  -8   5  -1  944.51   38.20
  -8   5  -1 1014.90   41.30
  -8   5  -1  915.71   58.29
   8  -5   1  921.01   37.30
   8  -5   1  906.21   39.80
   8  -5   1  915.71   38.10
   8  -5   1  966.60   37.80
   8  -5   1  940.11   37.80
   8  -5   1  909.71   37.70
   8  -5   1  947.61   42.00
  -9   5  -1  791.42   33.20
  -9   5  -1  786.12   38.10
  -9   5  -1  864.91   57.69
  -9   5  -1  738.53   53.69
  -9   5  -1  845.32   34.00
  -9   5  -1  852.91   58.59
  -9   5  -1  863.31   37.50
  -9   5  -1  809.02   33.80
  -9   5  -1  854.21   33.90
   9  -5   1  836.02   33.90
   9  -5   1  816.62   33.50
   9  -5   1  771.82   33.30
   9  -5   1  777.82   33.40
   9  -5   1  887.01   39.00
   9  -5   1  820.02   33.40
   9  -5   1  798.72   33.40
 -10   5  -1    7.00    1.90
 -10   5  -1    4.70    2.20
 -10   5  -1    8.50   23.40
 -10   5  -1    9.10    1.90
 -10   5  -1    3.40    1.70
 -10   5  -1   17.20   23.10
 -10   5  -1    4.50    2.60
 -10   5  -1    8.00    1.90
 -10   5  -1    5.40    1.60
  10  -5   1    7.60    1.90
  10  -5   1    9.50    2.00
  10  -5   1   11.20    2.00
  10  -5   1    7.80    1.90
   9   4  -1  335.07   16.70
   9   4  -1  346.87   16.50
  -9  -4   1  326.77   16.70
  -9  -4   1  292.37   20.10
  -9  -4   1  340.17   16.70
  -9  -4   1  301.77   21.40
  -9  -4   1  318.47   15.30
  -9  -4   1  331.87   16.70
  -9  -4   1  384.76   50.29
   8   4  -1  438.46   18.50
   8   4  -1  447.66   20.10
   8   4  -1  460.35   20.20
   8   4  -1  440.36   22.10
   8   4  -1  384.66   19.60
   8   4  -1  420.96   22.60
   8   4  -1  516.95   54.59
   8   4  -1  407.56   19.60
  -8  -4   1  425.76   20.70
  -8  -4   1  419.96   20.20
  -8  -4   1  476.75   20.60
  -8  -4   1  418.46   19.20
  -8  -4   1  441.06   21.80
  -8  -4   1  390.86   19.80
  -8  -4   1  393.06   50.09
  -8  -4   1  414.56   23.80
  -8  -4   1  393.86   19.70
   7   4  -1   19.90    3.20
   7   4  -1   15.80    2.70
   7   4  -1   23.60    4.70
   7   4  -1   17.40    2.90
   7   4  -1   20.00    2.60
   7   4  -1  -11.10   20.80
   7   4  -1   18.30    3.20
   7   4  -1   23.90    3.90
   7   4  -1   20.60   20.20
  -7  -4   1   16.20   25.00
  -7  -4   1   23.40   19.50
  -7  -4   1   21.80    5.30
  -7  -4   1   18.10    3.10
  -7  -4   1   19.80    3.00
  -7  -4   1   25.60    4.20
  -7  -4   1   25.20    4.00
  -7  -4   1   14.20    3.00
  -7  -4   1   23.70    3.70
   6   4  -1  591.64   27.90
   6   4  -1  588.94   25.90
   6   4  -1  529.65   47.80
   6   4  -1  665.03   26.30
   6   4  -1  651.13   25.90
   6   4  -1  561.84   49.50
   6   4  -1  614.14   25.90
   6   4  -1  586.74   26.40
   6   4  -1  617.14   26.10
  -6  -4   1  588.04   29.00
  -6  -4   1  534.15   50.39
  -6  -4   1  579.44   26.00
  -6  -4   1  592.44   26.90
  -6  -4   1  556.94   25.90
  -6  -4   1  585.04   26.00
  -6  -4   1  616.64   26.00
  -6  -4   1  607.44   26.50
   5   4  -1  941.71   39.50
   5   4  -1  967.30   62.49
   5   4  -1  937.41   39.90
   5   4  -1  961.00   60.49
   5   4  -1  962.50   39.50
   5   4  -1  967.00   39.70
   5   4  -1  969.10   39.60
   5   4  -1  997.60   39.70
   5   4  -1  961.80   41.20
  -5  -4   1 1051.69   40.00
  -5  -4   1  998.20   40.50
  -5  -4   1  863.61   40.60
  -5  -4   1  963.50   63.59
  -5  -4   1 1021.60   39.70
  -5  -4   1  912.61   39.50
  -5  -4   1 1094.89   63.09
  -5  -4   1  942.21   42.10
  -5  -4   1  995.90   39.80
  -5  -4   1  936.81   39.90
   4   4  -1   19.80    2.40
   4   4  -1   21.90    2.40
   4   4  -1   17.60    2.60
   4   4  -1   17.40    2.50
   4   4  -1   25.90   12.70
   4   4  -1   15.50    2.40
   4   4  -1   23.70    3.10
   4   4  -1   16.30   10.30
   4   4  -1   19.80    2.80
  -4  -4   1   14.00    2.30
  -4  -4   1   17.10    2.40
  -4  -4   1   21.20    2.70
  -4  -4   1    4.50   11.50
  -4  -4   1   19.70    2.60
  -4  -4   1   16.70    2.70
  -4  -4   1   44.50   14.00
  -4  -4   1   22.20    3.10
  -4  -4   1   18.30    2.60
   3   4  -1 4247.98  169.48
   3   4  -1 4416.06  169.38
   3   4  -1 4311.47  188.28
   3   4  -1 4342.77  169.48
   3   4  -1 4333.77  190.08
   3   4  -1 4701.23  169.58
   3   4  -1 4401.96  169.58
  -3  -4   1 4264.07  169.88
  -3  -4   1 4453.45  169.58
  -3  -4   1 4479.85  192.08
  -3  -4   1 4319.57  169.38
  -3  -4   1 4556.54  189.68
   2   4  -1 3231.78  123.59
   2   4  -1 3289.57  142.09
   2   4  -1 3267.87  123.59
   2   4  -1 3273.07  123.69
   2   4  -1 2867.21  124.09
   2   4  -1 3255.27  123.59
   2   4  -1 3240.78  123.69
   2   4  -1 3240.78  140.19
  -2  -4   1 3103.29  123.59
  -2  -4   1 3163.88  123.59
  -2  -4   1 3150.68  140.19
  -2  -4   1 3258.67  123.79
  -2  -4   1 3232.88  142.59
  -2  -4   1 3160.68  123.89
  -2  -4   1 3324.57  123.69
   1   4  -1  370.16   17.60
   1   4  -1  420.26   17.20
   1   4  -1  409.96   17.10
   1   4  -1  421.46   17.00
   1   4  -1  411.36   17.30
   1   4  -1  387.46   29.10
   1   4  -1  422.56   28.80
   1   4  -1  426.86   17.20
  -1  -4   1  413.96   17.40
  -1  -4   1  422.86   17.20
  -1  -4   1  389.76   17.10
  -1  -4   1  397.56   16.90
  -1  -4   1  418.56   29.00
  -1  -4   1  401.86   17.10
  -1  -4   1  387.76   29.30
   0   4  -1 3139.49  121.59
   0   4  -1 3116.39  135.69
   0   4  -1 3318.37  121.09
   0   4  -1 3025.80  133.69
   0  -4   1 3157.88  135.99
   0  -4   1 3065.89  133.99
   0  -4   1 3075.29  121.49
   0  -4   1 3296.37  121.09
  -1   4  -1 5037.70  207.58
  -1   4  -1 5425.16  209.98
   1  -4   1 4959.30  208.78
   1  -4   1 5062.29  207.58
  -2   4  -1 1056.59   38.70
  -2   4  -1 1035.90   39.50
  -2   4  -1 1043.40   38.80
  -2   4  -1 1030.30   38.70
  -2   4  -1  967.50   49.70
  -2   4  -1 1000.40   38.60
  -2   4  -1  991.00   48.90
  -2   4  -1  970.50   39.20
   2  -4   1  961.90   38.60
   2  -4   1  971.50   38.60
   2  -4   1 1006.50   38.70
   2  -4   1  883.11   39.10
   2  -4   1  878.81   39.80
   2  -4   1  970.20   38.60
  -3   4  -1 4737.93  188.78
   3  -4   1 4515.05  188.28
  -4   4  -1 3892.21  155.08
  -4   4  -1 3977.20  155.08
  -4   4  -1 4332.47  156.88
  -4   4  -1 4055.19  167.68
  -4   4  -1 4128.59  157.38
   4  -4   1 3908.71  155.08
   4  -4   1 3680.83  154.98
   4  -4   1 4036.70  155.08
   4  -4   1 4469.05  157.28
   4  -4   1 3956.00  167.38
   4  -4   1 4050.99  155.08
  -5   4  -1  598.04   24.90
  -5   4  -1  624.24   24.90
  -5   4  -1  630.64   25.00
  -5   4  -1  637.14   25.10
  -5   4  -1  612.94   26.30
  -5   4  -1  678.03   38.20
  -5   4  -1  613.34   27.70
  -5   4  -1  546.75   26.30
  -5   4  -1  623.34   25.00
   5  -4   1  644.74   25.00
   5  -4   1  581.34   25.30
   5  -4   1  691.63   25.10
   5  -4   1  609.34   24.40
   5  -4   1  574.34   26.90
   5  -4   1  638.64   37.40
   5  -4   1  636.54   24.90
   5  -4   1  573.64   24.80
  -6   4  -1 2734.23  115.79
  -6   4  -1 2820.02  126.39
  -6   4  -1 2581.44  113.29
  -6   4  -1 2825.12  110.79
  -6   4  -1 2801.12  110.29
  -6   4  -1 2824.32  109.99
  -6   4  -1 3044.20  110.99
  -6   4  -1 2810.32  126.19
  -6   4  -1 2897.11  112.99
   6  -4   1 2867.31  111.19
   6  -4   1 3124.69  110.89
   6  -4   1 3065.79  110.49
   6  -4   1 2915.21  110.69
   6  -4   1 2994.90  110.79
   6  -4   1 2986.90  110.79
   6  -4   1 2546.05  113.29
  -7   4  -1  121.99   20.30
  -7   4  -1  114.39    6.20
  -7   4  -1  107.99    5.80
  -7   4  -1  112.59    8.00
  -7   4  -1   81.49   18.20
  -7   4  -1  125.79    6.30
  -7   4  -1  111.49    6.10
  -7   4  -1  117.19   19.90
  -7   4  -1   95.39    8.00
  -7   4  -1  113.99    8.00
  -7   4  -1  126.29    6.40
   7  -4   1  116.79    6.10
   7  -4   1  110.29    5.90
   7  -4   1  120.29    6.10
   7  -4   1  115.09    8.70
   7  -4   1  114.09    6.10
   7  -4   1  113.49    6.10
   7  -4   1  120.19    6.50
  -8   4  -1  454.55   21.00
  -8   4  -1  407.06   17.60
  -8   4  -1  426.76   35.70
  -8   4  -1  422.76   17.90
  -8   4  -1  403.76   17.80
  -8   4  -1  379.66   17.60
  -8   4  -1  419.96   36.80
  -8   4  -1  398.66   17.80
  -8   4  -1  383.36   36.20
   8  -4   1  416.66   17.60
   8  -4   1  389.86   17.50
   8  -4   1  418.86   18.00
   8  -4   1  411.16   17.70
   8  -4   1  396.56   21.30
   8  -4   1  404.46   17.50
  -9   4  -1  547.25   46.30
  -9   4  -1  524.05   26.40
  -9   4  -1  545.45   23.40
  -9   4  -1  573.14   23.40
  -9   4  -1  620.14   47.90
  -9   4  -1  558.54   28.00
  -9   4  -1  564.94   23.60
  -9   4  -1  512.15   23.20
  -9   4  -1  600.24   45.10
   9  -4   1  562.34   23.50
   9  -4   1  543.85   23.00
   9  -4   1  519.55   22.90
   9  -4   1  534.85   23.00
   9  -4   1  544.75   23.00
 -10   4  -1  139.99    7.40
 -10   4  -1   96.69   27.80
 -10   4  -1  125.69    7.40
 -10   4  -1  122.59    7.40
 -10   4  -1  126.09    7.30
 -10   4  -1  120.39    7.20
 -10   4  -1  119.59   28.70
 -10   4  -1  136.69   11.10
 -10   4  -1  134.39   10.30
  10  -4   1  122.89    7.00
  10  -4   1  136.19    7.10
  10  -4   1  127.29    7.00
  10  -4   1  123.19    7.60
   9   3  -1   77.99    6.40
   9   3  -1   98.09    7.90
   9   3  -1   82.99    6.30
   9   3  -1   79.89    7.10
  -9  -3   1   88.39    6.70
  -9  -3   1   55.09   36.80
  -9  -3   1   47.70   27.50
  -9  -3   1   97.29   10.50
  -9  -3   1   86.29    6.50
  -9  -3   1   81.69    6.80
  -9  -3   1   80.29    6.50
  -9  -3   1   93.49    7.40
   8   3  -1  359.76   17.40
   8   3  -1  396.56   17.50
   8   3  -1  336.37   45.00
   8   3  -1  371.76   18.40
   8   3  -1  371.36   17.30
  -8  -3   1  378.86   21.40
  -8  -3   1  357.76   17.50
  -8  -3   1  381.06   17.80
  -8  -3   1  371.26   17.70
  -8  -3   1  369.46   45.70
  -8  -3   1  348.67   18.00
  -8  -3   1  364.36   16.40
  -8  -3   1  363.36   17.70
  -8  -3   1  368.06   50.29
   7   3  -1  149.59   10.20
   7   3  -1  129.29    7.80
   7   3  -1  145.19    8.20
   7   3  -1  145.69    8.60
   7   3  -1  112.09   26.10
   7   3  -1  138.59    8.00
   7   3  -1  128.09    7.80
   7   3  -1   98.29   23.80
   7   3  -1  139.09    7.00
  -7  -3   1  130.19    8.40
  -7  -3   1  159.08   30.10
  -7  -3   1  127.19    8.10
  -7  -3   1  148.29    8.30
  -7  -3   1  127.69    8.10
  -7  -3   1  132.59    8.10
  -7  -3   1  157.28   32.60
  -7  -3   1  142.59   10.70
  -7  -3   1  138.19    7.40
   6   3  -1  358.66   16.50
   6   3  -1  367.46   16.00
   6   3  -1  354.96   17.90
   6   3  -1  336.17   15.20
   6   3  -1  375.36   16.00
   6   3  -1  411.96   35.80
   6   3  -1  320.17   15.60
   6   3  -1  355.06   15.90
   6   3  -1  352.76   36.40
  -6  -3   1  384.86   19.10
  -6  -3   1  343.57   15.30
  -6  -3   1  324.07   15.90
  -6  -3   1  302.17   17.90
  -6  -3   1  328.97   15.90
  -6  -3   1  345.37   16.30
  -6  -3   1  365.56   37.70
  -6  -3   1  320.97   15.80
  -6  -3   1  316.17   34.90
  -6  -3   1  343.57   15.80
   5   3  -1 2947.01  114.29
   5   3  -1 2780.92  113.49
   5   3  -1 2940.01  115.59
   5   3  -1 3010.70  135.69
   5   3  -1 2944.21  113.79
   5   3  -1 3085.59  113.99
   5   3  -1 2933.81  113.79
   5   3  -1 2812.22  135.79
   5   3  -1 2979.50  113.79
  -5  -3   1 2751.42  113.69
  -5  -3   1 3090.89  115.59
  -5  -3   1 2860.81  147.89
  -5  -3   1 2704.93  134.09
  -5  -3   1 2998.60  113.99
  -5  -3   1 2911.91  114.19
  -5  -3   1 2899.11  116.49
  -5  -3   1 3008.00  113.89
  -5  -3   1 2911.01  113.89
   4   3  -1   10.10    2.30
   4   3  -1    8.40    1.80
   4   3  -1    7.60    1.70
   4   3  -1    9.10    1.70
   4   3  -1    9.90    1.80
   4   3  -1    7.80    1.60
   4   3  -1   14.00    8.40
   4   3  -1    7.30    1.60
   4   3  -1    6.20    9.20
  -4  -3   1    8.50    1.70
  -4  -3   1    8.00    1.60
  -4  -3   1   25.00   10.40
  -4  -3   1   27.20   11.60
  -4  -3   1    8.70    2.10
  -4  -3   1    4.90    1.60
  -4  -3   1    9.50    2.00
  -4  -3   1    7.90    1.70
   3   3  -1 1609.34   64.39
   3   3  -1 1641.04   63.99
   3   3  -1 1618.04   63.69
   3   3  -1 1715.73   63.79
   3   3  -1 1555.44   78.29
   3   3  -1 1458.65   63.59
   3   3  -1 1623.34   63.69
   3   3  -1 1735.03   81.39
   3   3  -1 1586.14   63.89
  -3  -3   1 1671.13   63.79
  -3  -3   1 1606.14   63.89
  -3  -3   1 1695.93   63.89
  -3  -3   1 1726.33   64.29
  -3  -3   1 1581.14   80.69
  -3  -3   1 1595.84   78.99
  -3  -3   1 1569.74   63.69
  -3  -3   1 1719.73   64.39
  -3  -3   1 1572.14   63.69
   2   3  -1 1185.48   45.10
   2   3  -1 1123.39   45.00
   2   3  -1 1155.78   45.40
   2   3  -1 1097.59   58.19
   2   3  -1 1080.79   45.00
   2   3  -1 1152.88   45.00
   2   3  -1 1058.19   45.30
   2   3  -1 1204.18   58.19
   2   3  -1 1227.98   45.10
  -2  -3   1 1177.98   45.10
  -2  -3   1 1210.78   59.89
  -2  -3   1 1106.19   45.00
  -2  -3   1 1131.59   45.00
  -2  -3   1 1131.09   57.39
   1   3  -1  139.29    6.60
   1   3  -1  137.79    6.50
   1   3  -1  148.99    6.60
   1   3  -1  141.69    7.10
   1   3  -1  116.59   13.10
   1   3  -1  143.49    6.60
   1   3  -1  125.19   15.80
   1   3  -1  145.69    6.80
  -1  -3   1  142.19    6.60
  -1  -3   1  138.69    6.60
  -1  -3   1  146.59    6.50
  -1  -3   1  142.89    6.60
  -1  -3   1  137.19    6.60
  -1  -3   1  139.59   14.30
  -1  -3   1  133.99    6.70
  -1  -3   1  110.79   15.00
   0   3  -1 4415.56  180.28
   0   3  -1 4387.76  179.08
   0  -3   1 4548.54  180.58
   0  -3   1 4371.36  178.98
  -1   3  -1 4340.17  173.28
  -1   3  -1 4232.88  172.28
  -2   3  -1  601.64   23.30
  -2   3  -1  615.74   24.10
  -2   3  -1  579.84   23.30
  -2   3  -1  576.74   23.30
  -2   3  -1  534.35   23.30
  -2   3  -1  578.74   23.30
  -2   3  -1  573.74   30.30
  -2   3  -1  570.64   24.00
   2  -3   1  600.84   23.30
   2  -3   1  598.24   24.10
   2  -3   1  626.94   23.40
   2  -3   1  557.34   30.20
   2  -3   1  581.54   23.30
   2  -3   1  642.14   24.20
  -3   3  -1 3244.38  131.89
  -3   3  -1 3317.07  122.99
   3  -3   1 3190.48  124.29
   3  -3   1 3088.39  122.89
   3  -3   1 3207.28  131.79
  -4   3  -1 1819.02   69.99
  -4   3  -1 1698.73   69.89
  -4   3  -1 1849.42   71.39
  -4   3  -1 1753.32   79.99
  -4   3  -1 1912.91   69.99
  -4   3  -1 1870.61   69.69
  -4   3  -1 1694.03   69.89
  -4   3  -1 1748.33   69.99
  -4   3  -1 1760.92   71.39
  -4   3  -1 1834.22   71.89
   4  -3   1 1889.91   69.99
   4  -3   1 1795.72   69.69
   4  -3   1 2000.20   70.09
   4  -3   1 1765.12   69.89
   4  -3   1 1721.93   79.69
   4  -3   1 1718.63   69.89
   4  -3   1 1912.01   70.49
  -5   3  -1  872.61   35.60
  -5   3  -1  723.43   34.10
  -5   3  -1  796.62   34.50
  -5   3  -1  817.62   44.20
  -5   3  -1  813.32   32.10
  -5   3  -1  864.01   44.60
  -5   3  -1  860.11   32.80
  -5   3  -1  792.62   32.60
  -5   3  -1  859.51   32.80
  -5   3  -1  904.71   33.60
   5  -3   1  827.62   33.10
   5  -3   1  822.82   32.60
   5  -3   1  870.41   32.70
   5  -3   1  802.62   32.60
   5  -3   1  737.63   32.50
   5  -3   1  821.82   32.60
  -6   3  -1 1120.69   47.00
  -6   3  -1 1068.59   46.40
  -6   3  -1 1126.09   58.29
  -6   3  -1 1044.60   43.90
  -6   3  -1 1199.48   47.70
  -6   3  -1 1181.98   44.00
  -6   3  -1 1128.09   44.00
  -6   3  -1 1151.28   58.09
  -6   3  -1 1011.30   43.90
  -6   3  -1 1124.39   44.00
  -6   3  -1 1089.49   57.79
   6  -3   1 1109.79   44.30
   6  -3   1 1103.29   47.00
   6  -3   1 1186.68   44.00
   6  -3   1 1047.60   43.80
   6  -3   1 1136.19   43.90
   6  -3   1 1095.79   43.80
   6  -3   1 1112.09   44.00
  -7   3  -1  149.88   21.60
  -7   3  -1  157.68    7.60
  -7   3  -1  139.19    9.70
  -7   3  -1  151.88    7.60
  -7   3  -1  162.98    7.70
  -7   3  -1  145.59   20.40
  -7   3  -1  133.69   21.40
  -7   3  -1  130.79    7.30
  -7   3  -1  158.78    7.70
  -7   3  -1  138.09    9.90
   7  -3   1  158.08   10.40
   7  -3   1  149.19    7.70
   7  -3   1  155.68    7.50
   7  -3   1  163.08    7.50
   7  -3   1  140.59    7.30
   7  -3   1  146.59    7.70
   7  -3   1  149.59    7.40
  -8   3  -1  117.49   22.80
  -8   3  -1  127.29    7.40
  -8   3  -1  148.39    7.70
  -8   3  -1  135.19   22.90
  -8   3  -1  143.89   22.50
  -8   3  -1  135.19    7.40
  -8   3  -1  161.78   10.90
  -8   3  -1  133.39    7.40
  -8   3  -1  142.69    7.70
   8  -3   1  157.78    7.60
   8  -3   1  155.58    7.50
   8  -3   1  141.99    7.80
   8  -3   1  145.39    7.30
   8  -3   1  143.09    7.30
  -9   3  -1  775.62   55.39
  -9   3  -1  810.52   33.80
  -9   3  -1  803.42   33.70
  -9   3  -1  771.02   33.80
  -9   3  -1  856.81   34.40
  -9   3  -1  839.22   38.90
  -9   3  -1  855.71   56.09
  -9   3  -1  905.61   34.10
  -9   3  -1  929.51   59.09
   9  -3   1  843.12   33.60
   9  -3   1  798.62   33.40
   9  -3   1  793.02   33.40
   9  -3   1  768.72   34.10
 -10   3  -1   41.80   23.40
 -10   3  -1   21.40    3.10
 -10   3  -1   25.30    3.70
 -10   3  -1   16.10    4.30
 -10   3  -1   19.40    2.70
 -10   3  -1   15.00    2.50
 -10   3  -1  -42.90   22.80
 -10   3  -1   22.90    3.10
 -10   3  -1   14.80    4.00
  10  -3   1   16.10    2.50
  10  -3   1   22.10    2.80
  10  -3   1   19.80    3.10
  10  -3   1   21.10    2.60
  10   2  -1  175.58   11.60
  10   2  -1  149.79    9.30
 -10  -2   1  157.18    9.70
 -10  -2   1  174.08   10.00
 -10  -2   1  188.48   14.40
 -10  -2   1  150.68    9.60
 -10  -2   1  142.19    9.60
 -10  -2   1  136.99   12.60
 -10  -2   1   70.19   42.90
   9   2  -1    2.60    1.60
   9   2  -1    2.00    2.00
   9   2  -1    2.90    1.70
   9   2  -1    4.20    1.90
   9   2  -1    6.70    2.20
  -9  -2   1    7.40    2.60
  -9  -2   1    2.50    3.00
  -9  -2   1    5.40    1.90
  -9  -2   1    7.90    2.80
  -9  -2   1    6.60    2.20
  -9  -2   1    2.90    1.70
  -9  -2   1    2.80   24.90
  -9  -2   1  -11.10   28.50
   8   2  -1  846.42   38.70
   8   2  -1  863.71   36.90
   8   2  -1  914.41   37.20
   8   2  -1  892.01   38.00
  -8  -2   1  963.50   37.60
  -8  -2   1  895.21   37.30
  -8  -2   1  920.61   37.50
  -8  -2   1  922.01   69.59
  -8  -2   1  924.01   41.70
  -8  -2   1  806.72   36.90
  -8  -2   1  849.81   37.70
  -8  -2   1  903.01   66.39
   7   2  -1  149.79   26.90
   7   2  -1  115.79    9.10
   7   2  -1  124.29    7.30
   7   2  -1  112.59    7.10
   7   2  -1  131.39    7.40
   7   2  -1  159.48   25.90
   7   2  -1  117.09    7.60
  -7  -2   1  127.39    7.50
  -7  -2   1  117.29    7.30
  -7  -2   1  125.39    7.40
  -7  -2   1  106.29   26.80
  -7  -2   1  130.39    9.90
  -7  -2   1  102.19   22.60
  -7  -2   1  131.29    6.60
  -7  -2   1  134.79    7.60
   6   2  -1  639.24   45.70
   6   2  -1  627.64   25.60
   6   2  -1  533.35   25.20
   6   2  -1  623.34   27.70
   6   2  -1  600.54   25.90
   6   2  -1  611.54   24.40
   6   2  -1  597.74   45.40
   6   2  -1  624.24   25.50
  -6  -2   1  566.24   27.10
  -6  -2   1  595.94   25.60
  -6  -2   1  614.34   24.70
  -6  -2   1  621.54   25.70
  -6  -2   1  634.84   47.50
  -6  -2   1  593.74   25.40
  -6  -2   1  602.14   25.60
  -6  -2   1  686.13   47.20
  -6  -2   1  539.85   27.90
  -6  -2   1  627.04   26.00
   5   2  -1 1035.80   39.10
   5   2  -1  959.30   38.90
   5   2  -1  955.60   38.90
   5   2  -1  986.90   38.90
   5   2  -1  912.51   55.19
   5   2  -1  963.00   38.30
   5   2  -1  929.01   55.99
   5   2  -1  920.61   40.50
   5   2  -1  972.30   39.30
  -5  -2   1 1001.70   40.50
  -5  -2   1  994.30   39.30
  -5  -2   1  957.20   41.20
  -5  -2   1  957.40   55.99
  -5  -2   1  977.60   38.30
  -5  -2   1  946.11   39.00
  -5  -2   1  986.10   39.00
  -5  -2   1  978.50   39.10
  -5  -2   1  932.21   38.90
  -5  -2   1  821.62   55.79
   4   2  -1    2.70    0.90
   4   2  -1    7.80    7.60
   4   2  -1    2.40    1.00
   4   2  -1    2.50    1.00
   4   2  -1    4.00    1.10
   4   2  -1    5.10    1.70
   4   2  -1   -1.70    7.60
  -4  -2   1   16.00    9.10
  -4  -2   1    2.90    1.00
  -4  -2   1    5.20    1.30
  -4  -2   1    1.70    8.50
  -4  -2   1    3.00    1.60
  -4  -2   1    4.60    1.10
  -4  -2   1    2.70    1.20
   3   2  -1  697.33   30.00
   3   2  -1  743.43   41.90
   3   2  -1  788.42   31.00
   3   2  -1  769.22   30.10
   3   2  -1  753.72   30.10
   3   2  -1  726.93   42.60
   3   2  -1  724.23   30.20
   3   2  -1  787.12   30.20
   3   2  -1  771.32   30.20
  -3  -2   1  736.43   43.00
  -3  -2   1  747.33   30.10
  -3  -2   1  718.23   30.00
  -3  -2   1  776.92   42.70
  -3  -2   1  754.72   30.80
  -3  -2   1  698.43   31.30
  -3  -2   1  780.62   30.10
  -3  -2   1  770.62   30.20
   2   2  -1 1459.05   52.29
   2   2  -1 1391.26   52.49
   2   2  -1 1370.26   52.29
   2   2  -1 1326.67   52.19
   2   2  -1 1312.97   62.29
   2   2  -1 1397.96   63.89
   2   2  -1 1333.07   52.09
   2   2  -1 1301.47   52.09
   2   2  -1 1368.56   52.19
  -2  -2   1 1278.87   52.09
  -2  -2   1 1322.77   52.09
  -2  -2   1 1363.36   62.89
  -2  -2   1 1212.18   52.29
  -2  -2   1 1324.87   52.09
   1   2  -1   20.50    1.60
   1   2  -1   19.10    1.50
   1   2  -1   16.40    5.30
   1   2  -1   20.40    1.60
   1   2  -1   13.30    4.80
   1   2  -1   19.60    1.60
   1   2  -1   17.40    1.50
  -1  -2   1   19.10    1.60
  -1  -2   1   18.60    1.60
  -1  -2   1   18.90    1.50
  -1  -2   1   16.10    4.90
  -1  -2   1   19.80    1.60
  -1  -2   1   20.20    1.60
  -1  -2   1   16.60    5.90
  -1  -2   1   20.70    1.60
   0   2  -1   78.09    3.60
   0   2  -1   93.79    4.10
   0   2  -1   76.89    3.80
   0   2  -1   87.29    3.90
   0   2  -1   71.49    8.10
   0   2  -1   88.49    3.90
   0   2  -1   84.09    7.90
   0  -2   1   82.99    3.90
   0  -2   1   75.49    8.20
   0  -2   1   77.89    8.00
   0  -2   1   90.69    3.70
   0  -2   1   78.59    3.90
  -1   2  -1 7145.19  277.87
  -2   2  -1  812.22   30.50
  -2   2  -1  770.42   31.30
  -2   2  -1  790.72   30.50
  -2   2  -1  793.52   30.20
  -2   2  -1  877.01   31.40
  -2   2  -1  764.32   30.50
  -2   2  -1  814.82   30.50
  -2   2  -1  774.82   31.10
  -2   2  -1  779.12   35.50
   2  -2   1  705.53   31.00
   2  -2   1  754.62   30.40
   2  -2   1  780.12   30.90
   2  -2   1  773.02   35.60
   2  -2   1  843.52   30.50
   2  -2   1  781.62   31.40
   2  -2   1  762.22   30.20
  -3   2  -1 2433.06   93.09
  -3   2  -1 2297.07   95.49
  -3   2  -1 2544.45  100.59
  -3   2  -1 2642.54   93.19
  -3   2  -1 2179.78   92.99
   3  -2   1 2310.07   92.99
   3  -2   1 2442.86  100.19
   3  -2   1 2396.26   93.49
   3  -2   1 2636.24   94.89
  -4   2  -1   80.99    4.40
  -4   2  -1   91.39    4.40
  -4   2  -1   85.19    5.60
  -4   2  -1   90.49    4.40
  -4   2  -1   77.69   11.00
  -4   2  -1   96.59    6.00
  -4   2  -1   93.99   11.60
  -4   2  -1   89.79    6.10
  -4   2  -1   96.99    4.50
  -4   2  -1   87.59   11.00
  -4   2  -1   96.49    4.50
   4  -2   1   78.39    4.30
   4  -2   1   88.19    4.70
   4  -2   1   96.69    6.10
   4  -2   1   84.59    4.30
   4  -2   1   92.29    4.40
  -5   2  -1  636.44   25.70
  -5   2  -1  640.74   28.00
  -5   2  -1  644.94   36.50
  -5   2  -1  603.64   25.70
  -5   2  -1  615.24   25.70
  -5   2  -1  636.74   36.60
  -5   2  -1  616.64   28.30
  -5   2  -1  645.54   36.00
  -5   2  -1  644.74   25.80
  -5   2  -1  676.03   26.00
  -5   2  -1  596.94   28.00
  -5   2  -1  666.73   26.00
   5  -2   1  638.24   26.10
   5  -2   1  669.63   25.70
   5  -2   1  648.04   25.70
   5  -2   1  670.03   28.40
   5  -2   1  666.43   26.10
   5  -2   1  613.24   25.60
   5  -2   1  657.23   25.70
  -6   2  -1 1471.95   73.79
  -6   2  -1 1554.34   60.59
  -6   2  -1 1605.74   75.29
  -6   2  -1 1566.54   60.89
  -6   2  -1 1385.56   60.39
  -6   2  -1 1657.93   60.69
  -6   2  -1 1492.95   63.39
  -6   2  -1 1664.23   76.29
  -6   2  -1 1576.84   60.69
  -6   2  -1 1602.44   60.69
   6  -2   1 1657.93   61.09
   6  -2   1 1450.15   63.59
   6  -2   1 1513.65   60.39
   6  -2   1 1550.44   60.79
   6  -2   1 1460.15   60.39
   6  -2   1 1550.04   60.39
   6  -2   1 1613.64   60.49
  -7   2  -1  470.65   21.60
  -7   2  -1  519.85   21.80
  -7   2  -1  537.25   22.20
  -7   2  -1  563.64   38.40
  -7   2  -1  569.04   21.90
  -7   2  -1  468.85   36.40
  -7   2  -1  516.85   21.80
  -7   2  -1  567.84   25.70
  -7   2  -1  514.05   21.80
  -7   2  -1  565.24   37.20
   7  -2   1  489.95   21.50
   7  -2   1  482.65   21.40
   7  -2   1  531.65   21.70
   7  -2   1  516.85   22.20
   7  -2   1  534.15   21.60
  -8   2  -1  513.75   21.70
  -8   2  -1  527.05   41.80
  -8   2  -1  510.25   21.70
  -8   2  -1  505.15   39.40
  -8   2  -1  498.65   25.60
  -8   2  -1  498.45   21.60
  -8   2  -1  496.55   38.80
  -8   2  -1  509.75   22.10
  -8   2  -1  505.85   21.70
   8  -2   1  512.25   21.40
   8  -2   1  489.65   21.30
   8  -2   1  518.15   21.40
   8  -2   1  521.45   22.30
   8  -2   1  518.05   21.40
  -9   2  -1  542.85   22.60
  -9   2  -1  544.25   47.90
  -9   2  -1  567.24   45.40
  -9   2  -1  476.25   22.30
  -9   2  -1  503.35   22.40
  -9   2  -1  451.85   43.20
  -9   2  -1  508.55   22.30
  -9   2  -1  530.85   27.30
  -9   2  -1  551.74   23.40
   9  -2   1  563.54   22.20
   9  -2   1  506.15   22.00
   9  -2   1  543.25   23.30
   9  -2   1  518.05   22.10
   9  -2   1  493.35   21.90
 -10   2  -1    2.20    1.20
 -10   2  -1    1.80    1.30
 -10   2  -1    4.70    1.60
 -10   2  -1    1.20    2.50
 -10   2  -1   10.00   24.60
 -10   2  -1   -8.10   23.40
 -10   2  -1    4.30    1.80
 -10   2  -1    4.50    1.60
  10  -2   1    3.60    1.60
  10  -2   1    1.00    1.40
  10  -2   1    3.20    1.30
  10  -2   1    0.90    1.70
  10   1  -1  151.28    9.70
  10   1  -1  169.18    9.90
  10   1  -1  187.58   10.20
  10   1  -1  198.28   11.40
 -10  -1   1  161.88   10.60
 -10  -1   1  185.88   10.50
 -10  -1   1  182.18   10.30
 -10  -1   1  170.98   13.70
 -10  -1   1  200.18   10.60
 -10  -1   1  225.18   42.10
 -10  -1   1  154.78   10.00
 -10  -1   1  246.08   43.40
   9   1  -1   66.39    5.40
   9   1  -1   58.89    4.80
   9   1  -1   66.59    5.80
   9   1  -1   53.99    4.70
   9   1  -1   60.29    4.80
  -9  -1   1   56.09    5.10
  -9  -1   1   58.49    5.00
  -9  -1   1   37.20   27.90
  -9  -1   1   58.79    4.80
  -9  -1   1   92.39   29.50
  -9  -1   1   59.59    5.00
  -9  -1   1   48.00    5.00
  -9  -1   1   52.39    7.00
   8   1  -1  618.64   27.10
   8   1  -1  583.94   26.20
   8   1  -1  594.84   26.10
   8   1  -1  658.73   26.50
   8   1  -1  665.53   26.50
  -8  -1   1  634.64   30.50
  -8  -1   1  597.84   26.60
  -8  -1   1  560.94   26.20
  -8  -1   1  674.93   51.59
  -8  -1   1  613.24   27.00
  -8  -1   1  598.14   59.49
  -8  -1   1  572.44   26.30
  -8  -1   1  615.94   50.79
  -8  -1   1  628.44   26.60
   7   1  -1    6.60    1.60
   7   1  -1    6.90    2.40
   7   1  -1   13.70    2.40
  -7  -1   1    6.60    1.70
  -7  -1   1    3.70    2.10
  -7  -1   1   12.00    2.70
  -7  -1   1    7.00   16.10
  -7  -1   1    7.20    1.50
  -7  -1   1  -10.40   14.70
  -7  -1   1   11.70    2.50
  -7  -1   1   13.20    2.30
  -7  -1   1    7.80    1.80
   6   1  -1  406.46   17.70
   6   1  -1  405.96   17.70
   6   1  -1  394.76   34.40
   6   1  -1  428.96   17.80
   6   1  -1  401.26   18.10
  -6  -1   1  406.86   20.40
  -6  -1   1  393.46   17.70
  -6  -1   1  401.26   18.10
  -6  -1   1  340.57   34.40
  -6  -1   1  383.86   34.60
  -6  -1   1  379.66   19.50
  -6  -1   1  395.06   17.80
  -6  -1   1  415.56   16.90
  -6  -1   1  415.56   17.90
  -6  -1   1  423.96   17.90
   5   1  -1  269.47   24.80
   5   1  -1  269.57   11.70
   5   1  -1  248.88   11.80
   5   1  -1  242.18   13.00
   5   1  -1  247.78   10.50
   5   1  -1  245.48   11.50
   5   1  -1  256.37   11.60
   5   1  -1  253.07   11.60
   5   1  -1  216.98   23.20
  -5  -1   1  286.37   11.90
  -5  -1   1  247.78   11.80
  -5  -1   1  234.48   24.30
  -5  -1   1  265.67   10.90
  -5  -1   1  227.18   24.30
  -5  -1   1  269.07   11.80
  -5  -1   1  261.27   13.10
  -5  -1   1  223.68   13.10
  -5  -1   1  243.68   11.50
   4   1  -1    0.50    0.50
   4   1  -1    1.10    0.70
   4   1  -1    1.00    0.70
   4   1  -1    0.60    0.70
   4   1  -1   -3.30    5.60
   4   1  -1    1.50    0.90
   4   1  -1   -0.30    0.70
   4   1  -1    3.40    6.80
  -4  -1   1    5.90    6.50
  -4  -1   1   -0.40    0.60
  -4  -1   1    0.70    0.80
  -4  -1   1    0.60    0.90
  -4  -1   1    2.20    0.70
  -4  -1   1    1.90    0.90
  -4  -1   1    1.00    0.80
  -4  -1   1    0.40    0.60
  -4  -1   1    0.60    0.70
  -4  -1   1    2.70    6.80
   3   1  -1 1246.38   48.10
   3   1  -1 1264.87   49.00
   3   1  -1 1131.59   47.90
   3   1  -1 1207.28   48.20
   3   1  -1 1233.38   47.70
   3   1  -1 1234.78   48.00
   3   1  -1 1127.49   57.99
   3   1  -1 1215.28   59.59
   3   1  -1 1242.68   48.10
  -3  -1   1 1298.07   48.10
  -3  -1   1 1262.77   48.20
  -3  -1   1 1267.87   60.29
  -3  -1   1 1133.19   48.70
  -3  -1   1 1232.78   48.10
  -3  -1   1 1269.77   48.10
  -3  -1   1 1223.98   49.30
  -3  -1   1 1279.97   48.20
   2   1  -1 4172.58  168.98
   2   1  -1 4174.28  168.38
  -2  -1   1 3989.00  168.58
  -2  -1   1 4340.87  168.78
   1   1  -1   41.70    2.20
   1   1  -1   41.90    2.20
   1   1  -1   39.60    2.20
   1   1  -1   38.30    5.60
   1   1  -1   40.90    2.20
   1   1  -1   39.20    6.10
   1   1  -1   45.10    2.30
  -1  -1   1   39.40    6.20
  -1  -1   1   39.00    2.20
  -1  -1   1   42.40    2.20
  -1  -1   1   44.20    2.30
  -1  -1   1   43.40    2.20
  -1  -1   1   44.00    2.30
  -1  -1   1   46.30    6.30
  -1  -1   1   40.50    2.20
  -1  -1   1   44.60    2.50
   0  -1   1    0.00    0.10
  -1   1  -1   33.70    1.80
  -1   1  -1   31.20    1.70
  -1   1  -1   29.50    1.30
  -1   1  -1   28.70    1.40
  -1   1  -1   27.40    1.30
  -1   1  -1   31.30    2.90
  -1   1  -1   29.50    1.30
  -1   1  -1   25.70    1.80
  -1   1  -1   26.80    1.80
  -1   1  -1   28.40    1.30
   1  -1   1   28.60    1.80
   1  -1   1   28.10    1.30
   1  -1   1   32.40    1.90
   1  -1   1   27.70    1.30
   1  -1   1   31.30    2.80
   1  -1   1   28.90    1.90
   1  -1   1   29.60    1.70
   1  -1   1   27.20    1.30
  -2   1  -1 1233.48   50.39
  -2   1  -1 1302.87   52.89
  -2   1  -1 1276.37   49.10
  -2   1  -1 1294.07   50.19
  -2   1  -1 1371.66   49.60
  -2   1  -1 1265.07   49.10
  -2   1  -1 1342.57   50.29
  -2   1  -1 1172.98   49.30
  -2   1  -1 1305.47   52.89
   2  -1   1 1271.27   49.90
   2  -1   1 1256.47   49.10
   2  -1   1 1392.96   49.10
   2  -1   1 1263.17   50.39
   2  -1   1 1276.97   49.00
   2  -1   1 1223.98   50.19
   2  -1   1 1237.78   49.30
  -3   1  -1 3332.57  133.89
  -3   1  -1 3624.74  134.79
  -3   1  -1 3485.45  134.79
  -3   1  -1 3082.49  127.29
   3  -1   1 3191.38  127.29
  -4   1  -1   20.40    1.30
  -4   1  -1   18.40    1.70
  -4   1  -1   18.80    1.90
  -4   1  -1   20.70    2.80
  -4   1  -1   22.30    1.70
  -4   1  -1   20.30    1.60
  -4   1  -1   23.50    6.30
  -4   1  -1   23.80    2.80
  -4   1  -1   20.90    1.70
  -4   1  -1   11.70    6.00
  -4   1  -1   23.20    6.70
  -4   1  -1   19.00    2.60
   4  -1   1   17.70    1.60
   4  -1   1   14.50    2.50
   4  -1   1   21.40    1.90
   4  -1   1   22.90    1.70
   4  -1   1   21.60    1.70
   4  -1   1   19.70    1.90
  -5   1  -1  807.12   32.20
  -5   1  -1  803.92   34.80
  -5   1  -1  803.52   32.50
  -5   1  -1  897.51   35.20
  -5   1  -1  709.43   42.10
  -5   1  -1  858.41   32.30
  -5   1  -1  833.32   44.30
  -5   1  -1  802.62   32.20
  -5   1  -1  790.92   32.60
  -5   1  -1  883.21   44.30
  -5   1  -1  777.32   34.80
  -5   1  -1  817.42   32.20
   5  -1   1  823.12   32.70
   5  -1   1  778.72   34.80
   5  -1   1  830.62   32.20
   5  -1   1  824.62   32.10
   5  -1   1  807.82   32.10
   5  -1   1  742.53   32.00
  -6   1  -1 2187.38   81.39
  -6   1  -1 1999.10   81.19
  -6   1  -1 1991.40   84.39
  -6   1  -1 2401.36   98.69
  -6   1  -1 2156.88   81.39
  -6   1  -1 2298.37   81.99
  -6   1  -1 1857.41   84.49
  -6   1  -1 2019.60   81.39
  -6   1  -1 2181.88   84.99
  -6   1  -1 1972.70   96.39
  -6   1  -1 2162.98   96.39
   6  -1   1 1993.60   81.09
   6  -1   1 2071.69   81.09
   6  -1   1 1985.70   81.09
   6  -1   1 2160.58   81.99
   6  -1   1 2137.69   81.19
  -7   1  -1  365.26   16.30
  -7   1  -1  349.07   31.60
  -7   1  -1  360.46   16.20
  -7   1  -1  401.36   16.50
  -7   1  -1  386.46   17.00
  -7   1  -1  371.36   19.80
  -7   1  -1  370.26   33.20
  -7   1  -1  384.56   16.40
  -7   1  -1  399.06   16.50
   7  -1   1  377.36   17.00
   7  -1   1  377.16   16.10
   7  -1   1  373.26   16.10
   7  -1   1  352.96   16.00
   7  -1   1  363.16   16.10
  -8   1  -1 1451.45   57.09
  -8   1  -1 1446.06   77.29
  -8   1  -1 1366.06   56.09
  -8   1  -1 1437.46   56.19
  -8   1  -1 1430.56   76.29
  -8   1  -1 1321.67   60.49
  -8   1  -1 1442.26   56.39
  -8   1  -1 1536.55   56.49
  -8   1  -1 1334.37   77.19
   8  -1   1 1460.25   57.19
   8  -1   1 1428.36   55.99
   8  -1   1 1339.67   55.89
   8  -1   1 1465.75   56.09
   8  -1   1 1329.27   55.79
  -9   1  -1  610.84   25.00
  -9   1  -1  478.45   46.70
  -9   1  -1  604.14   30.00
  -9   1  -1  611.64   25.00
  -9   1  -1  530.35   24.60
  -9   1  -1  592.64   25.70
  -9   1  -1  531.85   25.70
  -9   1  -1  609.34   48.50
   9  -1   1  582.14   24.40
   9  -1   1  556.64   24.30
   9  -1   1  601.14   24.50
   9  -1   1  578.84   25.80
   9  -1   1  591.04   24.40
 -10   1  -1   49.20   26.40
 -10   1  -1   22.80    3.10
 -10   1  -1   14.60    4.80
 -10   1  -1   17.60    3.30
 -10   1  -1   20.90    3.30
 -10   1  -1    4.60   24.90
 -10   1  -1   33.60    4.30
  10  -1   1   30.60    3.30
  10  -1   1   24.80    3.10
  10  -1   1   26.40    3.30
  10  -1   1   29.00    4.60
  10   0  -1   83.59    5.90
  10   0  -1   80.09    5.90
  10   0  -1   74.49    5.80
  10   0  -1   66.49    6.00
 -10   0   1   81.39    6.10
 -10   0   1   79.99    5.90
 -10   0   1   73.19   33.50
 -10   0   1   61.19   13.30
 -10   0   1   77.59   31.90
 -10   0   1   84.39    6.30
 -10   0   1   68.79    5.80
   9   0  -1   66.39    5.90
   9   0  -1   82.09    5.60
   9   0  -1   79.39    5.40
   9   0  -1   78.09    5.70
   9   0  -1   72.49    5.40
  -9   0   1   70.79    5.50
  -9   0   1   75.29    5.70
  -9   0   1   71.19    5.50
  -9   0   1   73.19    5.90
  -9   0   1   47.90   25.90
  -9   0   1   85.39    8.40
  -9   0   1   72.09    5.50
  -9   0   1   81.99   28.60
   8   0  -1   96.89    6.60
   8   0  -1   92.39    7.10
   8   0  -1  101.99    6.20
   8   0  -1  106.99    6.40
   8   0  -1   93.79    6.10
  -8   0   1  100.89   24.90
  -8   0   1  113.19   26.30
  -8   0   1  104.99    6.50
  -8   0   1  116.89    6.80
  -8   0   1   94.69    6.50
  -8   0   1   97.79    6.30
  -8   0   1  106.09    8.90
  -8   0   1   86.59    6.10
  -8   0   1  102.39   23.30
   7   0  -1   31.40    3.10
   7   0  -1   33.50    3.00
   7   0  -1   25.50    2.80
   7   0  -1   31.90    3.20
  -7   0   1   28.10    4.90
  -7   0   1   32.30   14.00
  -7   0   1   14.40   15.20
  -7   0   1   25.20    3.40
  -7   0   1   21.50    2.90
  -7   0   1   26.90    2.90
  -7   0   1   15.50   15.50
  -7   0   1   28.50    2.90
  -7   0   1   23.90    3.30
   6   0  -1  678.33   28.40
   6   0  -1  673.73   28.40
   6   0  -1  685.83   28.50
   6   0  -1  713.83   28.90
  -6   0   1  694.43   28.80
  -6   0   1  745.33   47.90
  -6   0   1  737.03   31.60
  -6   0   1  699.63   29.90
  -6   0   1  698.93   45.40
  -6   0   1  653.43   28.50
  -6   0   1  706.53   30.70
  -6   0   1  675.73   45.30
  -6   0   1  713.43   28.60
  -6   0   1  657.63   28.60
   5   0  -1  948.41   36.60
   5   0  -1  894.71   36.70
   5   0  -1  819.62   36.30
  -5   0   1  856.71   36.50
  -5   0   1 1002.20   36.80
  -5   0   1  983.90   36.80
  -5   0   1  838.72   38.50
  -5   0   1  829.72   36.50
  -5   0   1  982.10   38.60
  -5   0   1 1022.60   36.90
  -5   0   1  848.52   50.69
  -5   0   1  861.91   50.29
  -5   0   1  924.71   52.59
   4   0  -1    6.60    1.30
   4   0  -1    7.80    1.30
   4   0  -1    6.30    1.50
   4   0  -1    6.90    1.20
   4   0  -1    9.40    1.50
  -4   0   1    6.70    1.30
  -4   0   1    9.30    1.50
  -4   0   1    8.60    1.40
  -4   0   1   10.50    2.30
  -4   0   1    8.30    1.30
  -4   0   1    6.60    1.90
  -4   0   1    8.60    1.50
  -4   0   1    1.40    5.60
  -4   0   1    7.20    6.90
   3   0  -1 1865.21   69.39
   3   0  -1 1832.62   69.39
   3   0  -1 1890.21   80.49
   3   0  -1 1803.22   69.39
   3   0  -1 1821.62   69.29
   3   0  -1 1707.73   69.29
   3   0  -1 1836.22   79.49
  -3   0   1 1882.51   69.39
  -3   0   1 1769.62   69.29
  -3   0   1 1675.53   69.29
  -3   0   1 1714.53   69.29
  -3   0   1 1667.63   79.39
  -3   0   1 1767.82   70.39
  -3   0   1 1735.53   69.29
  -3   0   1 1927.01   70.79
  -3   0   1 1800.72   79.39
   2   0  -1 1169.98   54.29
   2   0  -1 1291.07   47.20
   2   0  -1 1183.58   47.10
   2   0  -1 1174.08   47.10
   2   0  -1 1269.17   54.49
   2   0  -1 1159.18   47.00
  -2   0   1 1293.87   47.90
  -2   0   1 1232.98   47.10
  -2   0   1 1226.68   47.10
  -2   0   1 1226.78   47.60
  -2   0   1 1236.48   47.10
  -2   0   1 1169.08   53.89
  -2   0   1 1191.98   54.39
  -2   0   1 1191.48   47.10
  -1   0   1 4228.78  164.28
  -1   0   1 4131.99  163.98
  -1   0  -1  661.13   27.90
  -1   0  -1  691.23   26.00
  -1   0  -1  680.03   26.40
  -1   0  -1  698.33   26.90
  -1   0  -1  690.63   26.30
  -1   0  -1  689.63   26.00
  -1   0  -1  662.43   26.00
  -1   0  -1  668.43   28.20
  -1   0  -1  635.34   26.30
   1   0   1  648.04   26.30
   1   0   1  700.93   27.90
   1   0   1  681.43   26.40
   1   0   1  691.53   26.00
   1   0   1  633.04   26.30
   1   0   1  731.43   28.30
   1   0   1  698.43   26.00
   1   0   1  654.03   26.80
  -2   0  -1  922.51   36.30
  -2   0  -1  908.51   36.40
  -2   0  -1  951.40   39.70
  -2   0  -1  901.91   35.40
  -2   0  -1  896.91   35.00
  -2   0  -1  916.71   35.40
  -2   0  -1  939.01   35.20
  -2   0  -1  971.10   35.00
  -2   0  -1  848.32   42.00
  -2   0  -1  837.02   35.00
  -2   0  -1  869.41   35.00
   2   0   1  922.91   36.40
   2   0   1  880.01   39.30
   2   0   1  811.22   35.10
   2   0   1  858.61   35.00
   2   0   1  887.11   35.40
   2   0   1  996.10   35.00
   2   0   1  948.31   40.10
   2   0   1  956.40   35.00
  -3   0  -1 3870.21  154.18
  -3   0  -1 4026.70  153.68
   3   0   1 3684.43  153.28
   3   0   1 3651.13  152.78
  -4   0  -1 1484.45   52.69
  -4   0  -1 1323.67   62.29
  -4   0  -1 1371.66   53.19
  -4   0  -1 1335.97   52.29
  -4   0  -1 1384.56   52.69
  -4   0  -1 1340.97   54.89
  -4   0  -1 1414.56   52.69
  -4   0  -1 1452.35   52.99
  -4   0  -1 1363.36   52.59
  -4   0  -1 1343.67   63.49
   4   0   1 1329.27   52.49
   4   0   1 1242.38   52.49
   4   0   1 1333.07   62.39
   4   0   1 1352.16   53.19
   4   0   1 1252.87   52.49
   4   0   1 1426.36   52.59
   4   0   1 1289.37   52.19
   4   0   1 1333.47   54.89
   4   0   1 1270.87   62.29
  -5   0  -1 1691.43   64.59
  -5   0  -1 1756.92   64.59
  -5   0  -1 1633.54   67.39
  -5   0  -1 1554.34   77.89
  -5   0  -1 1572.84   67.29
  -5   0  -1 1545.25   64.99
  -5   0  -1 1665.03   77.39
  -5   0  -1 1678.23   64.79
  -5   0  -1 1637.74   63.79
  -5   0  -1 1652.33   64.49
  -5   0  -1 1655.53   64.49
   5   0   1 1731.33   65.29
   5   0   1 1662.93   64.39
   5   0   1 1650.73   67.29
   5   0   1 1641.84   64.39
   5   0   1 1726.53   64.49
  -6   0  -1 2281.17   94.49
  -6   0  -1 2515.65  112.89
  -6   0  -1 2589.74   94.69
  -6   0  -1 2452.25   94.69
  -6   0  -1 2466.55  110.89
  -6   0  -1 2418.46  111.39
  -6   0  -1 2401.96   94.79
  -6   0  -1 2530.15   95.39
   6   0   1 2452.95   95.39
   6   0   1 2333.27   94.39
   6   0   1 2399.66   97.99
   6   0   1 2383.86   94.39
   6   0   1 2477.05   94.49
   6   0   1 2466.75   94.49
  -7   0  -1   31.50    3.00
  -7   0  -1   31.20    2.90
  -7   0  -1   33.40    3.00
  -7   0  -1   31.70    3.40
  -7   0  -1   33.40    3.10
  -7   0  -1   29.00    2.90
  -7   0  -1   31.60    5.70
  -7   0  -1   43.60   14.50
  -7   0  -1   23.30   15.00
  -7   0  -1   51.89   14.80
   7   0   1   34.50    2.90
   7   0   1   31.80    2.70
   7   0   1   31.00    2.80
   7   0   1   28.10    5.00
   7   0   1   37.80    3.00
   7   0   1   32.10    4.00
  -8   0  -1  876.31   57.19
  -8   0  -1 1059.59   60.89
  -8   0  -1  825.82   36.50
  -8   0  -1  931.81   36.90
  -8   0  -1  885.41   61.89
  -8   0  -1 1005.60   42.20
  -8   0  -1  862.21   36.70
  -8   0  -1  862.81   37.80
  -8   0  -1  905.31   36.80
  -8   0  -1  840.82   36.70
   8   0   1  937.91   36.70
   8   0   1  926.51   36.50
   8   0   1  891.01   37.80
   8   0   1  864.21   36.50
   8   0   1  904.01   36.50
  -9   0  -1  884.81   37.40
  -9   0  -1  941.21   38.60
  -9   0  -1  884.51   37.00
  -9   0  -1  947.31   37.60
  -9   0  -1  963.10   43.30
  -9   0  -1  898.71   61.99
  -9   0  -1  906.41   37.50
  -9   0  -1  930.01   61.09
   9   0   1  895.91   38.60
   9   0   1  870.91   36.90
   9   0   1  864.81   36.90
   9   0   1  902.51   37.00
 -10   0  -1   -0.30    1.70
 -10   0  -1  -10.60   27.20
 -10   0  -1    1.50    1.50
 -10   0  -1  -15.40   28.90
 -10   0  -1    0.70    1.20
 -10   0  -1    2.30    1.50
 -10   0  -1    4.30    3.10
 -10   0  -1   -0.40    1.50
  10   0   1    0.30    1.50
  10   0   1    0.80    3.20
  10   0   1    3.30    1.70
  10   0   1    0.20    1.40
  10  -1  -1   49.20    5.30
  10  -1  -1   54.49    4.60
  10  -1  -1   57.19    5.50
  10  -1  -1   57.69    4.90
  10  -1  -1   47.50    4.60
 -10   1   1   60.49    5.20
 -10   1   1   51.79    5.00
 -10   1   1   54.79    4.80
 -10   1   1   58.49    5.00
 -10   1   1   61.39   29.00
 -10   1   1   90.89   30.00
 -10   1   1   46.20    7.90
 -10   1   1   59.19    5.00
   9  -1  -1  222.68   11.30
   9  -1  -1  214.88   11.20
   9  -1  -1  234.88   11.40
   9  -1  -1  236.08   11.40
   9  -1  -1  241.98   12.10
  -9   1   1  191.18   34.60
  -9   1   1  210.48   11.60
  -9   1   1  243.28   38.30
  -9   1   1  217.88   11.40
  -9   1   1  227.38   14.90
  -9   1   1  224.68   11.60
  -9   1   1  212.98   11.40
  -9   1   1  199.68   11.30
   8  -1  -1  188.18   10.10
   8  -1  -1  209.18   10.30
   8  -1  -1  206.48   11.70
   8  -1  -1  221.68   10.50
   8  -1  -1  200.58   10.20
  -8   1   1  191.78   28.90
  -8   1   1  177.78   10.30
  -8   1   1  189.98   10.30
  -8   1   1  279.67   35.60
  -8   1   1  231.88   14.00
  -8   1   1  208.98   10.50
  -8   1   1  210.38   10.60
  -8   1   1  182.58   28.20
   7  -1  -1  179.78    9.20
   7  -1  -1  193.78    9.40
   7  -1  -1  191.28    9.60
   7  -1  -1  189.68    9.30
   7  -1  -1  189.48    9.30
  -7   1   1  183.18    9.40
  -7   1   1  210.78   28.30
  -7   1   1  201.88    9.60
  -7   1   1  190.18    9.50
  -7   1   1  183.98    9.40
  -7   1   1  182.78   11.80
  -7   1   1  166.38    9.30
  -7   1   1  188.98   27.20
  -7   1   1  176.48   25.70
   6  -1  -1  779.92   29.90
   6  -1  -1  707.83   32.30
   6  -1  -1  733.53   29.80
   6  -1  -1  745.93   29.90
   6  -1  -1  721.83   30.00
  -6   1   1  818.82   47.40
  -6   1   1  730.73   29.90
  -6   1   1  787.22   30.10
  -6   1   1  743.43   32.30
  -6   1   1  682.33   29.80
  -6   1   1  655.13   44.90
  -6   1   1  718.83   29.90
  -6   1   1  685.93   29.80
  -6   1   1  748.23   66.39
  -6   1   1  708.33   32.40
   5  -1  -1 1534.95   57.69
   5  -1  -1 1560.64   57.79
   5  -1  -1 1395.36   59.59
   5  -1  -1 1456.15   57.59
   5  -1  -1 1470.45   57.59
  -5   1   1 1487.75   59.69
  -5   1   1 1442.66   72.89
  -5   1   1 1301.77   57.49
  -5   1   1 1392.06   71.89
  -5   1   1 1475.35   72.19
  -5   1   1 1578.94   57.79
  -5   1   1 1591.24   57.79
  -5   1   1 1431.46   57.59
  -5   1   1 1408.66   57.59
   4  -1  -1  407.56   16.20
   4  -1  -1  347.37   16.00
   4  -1  -1  382.76   16.10
   4  -1  -1  382.76   16.10
   4  -1  -1  428.46   18.00
  -4   1   1  382.56   16.20
  -4   1   1  337.97   17.40
  -4   1   1  389.96   17.60
  -4   1   1  398.76   16.30
  -4   1   1  391.36   26.40
  -4   1   1  378.86   26.30
  -4   1   1  423.66   16.30
  -4   1   1  349.96   16.00
  -4   1   1  402.86   27.30
  -4   1   1  427.66   16.30
  -3   1   1 3914.71  162.78
  -3   1   1 4048.89  162.78
  -2   1   1 2152.98   90.19
   1  -1  -1 1024.30   44.60
   1  -1  -1  992.50   39.40
   1  -1  -1 1038.10   39.40
   1  -1  -1 1028.10   39.80
  -1   1   1 1023.80   39.40
   0  -1  -1 3250.27  130.59
   0   1   1 3377.96  130.79
  -1  -1  -1 4111.29  161.08
  -1  -1  -1 4020.10  161.68
   1   1   1 4175.18  161.88
   1   1   1 4025.00  160.88
  -2  -1  -1  936.61   43.80
  -2  -1  -1  899.21   35.90
  -2  -1  -1  824.42   35.80
  -2  -1  -1  980.60   36.30
  -2  -1  -1  921.41   42.70
  -2  -1  -1  931.21   37.30
  -2  -1  -1  818.72   35.80
  -2  -1  -1  946.51   36.30
  -2  -1  -1  962.30   35.90
   2   1   1  838.12   37.00
   2   1   1  908.41   35.80
   2   1   1 1023.50   36.00
   2   1   1  887.31   36.20
   2   1   1  946.11   35.90
   2   1   1  884.31   43.00
   2   1   1  944.71   35.90
   2   1   1 1013.50   36.30
   2   1   1  913.41   42.60
  -3  -1  -1 3993.50  160.98
  -3  -1  -1 4007.50  162.38
   3   1   1 3915.81  160.58
   3   1   1 3962.40  150.98
   3   1   1 3979.00  150.98
   3   1   1 3789.12  161.18
  -4  -1  -1 1069.29   41.70
  -4  -1  -1  993.20   39.40
  -4  -1  -1 1013.00   39.50
  -4  -1  -1 1033.60   39.60
  -4  -1  -1  976.60   40.00
  -4  -1  -1 1002.40   39.80
  -4  -1  -1  951.90   51.89
  -4  -1  -1 1012.50   39.50
  -4  -1  -1 1004.30   41.90
  -4  -1  -1  945.51   50.29
  -4  -1  -1 1054.59   39.60
  -4  -1  -1  959.90   41.80
   4   1   1 1007.40   39.40
   4   1   1  949.60   41.50
   4   1   1  916.51   39.30
   4   1   1  984.00   39.40
   4   1   1 1014.50   40.10
   4   1   1 1029.20   39.40
   4   1   1  979.50   50.39
   4   1   1 1065.09   39.50
   4   1   1  975.70   51.29
  -5  -1  -1 1868.91   76.09
  -5  -1  -1 2000.30   78.99
  -5  -1  -1 1910.41   92.39
  -5  -1  -1 1907.91   78.29
  -5  -1  -1 1903.71   75.89
  -5  -1  -1 1942.41   75.99
  -5  -1  -1 1823.82   78.69
  -5  -1  -1 1981.20   76.69
  -5  -1  -1 1901.21   75.49
  -5  -1  -1 2062.79   91.69
  -5  -1  -1 2030.40   75.89
   5   1   1 1911.41   75.79
   5   1   1 2095.89   75.89
   5   1   1 2002.20   75.49
   5   1   1 2024.50   92.09
   5   1   1 1888.31   89.99
   5   1   1 1831.62   75.69
   5   1   1 2019.70   75.89
   5   1   1 1919.11   76.59
   5   1   1 1989.00   78.79
  -6  -1  -1 1854.71   72.89
  -6  -1  -1 1931.01   72.79
  -6  -1  -1 1770.32   73.39
  -6  -1  -1 1910.91   76.59
  -6  -1  -1 1865.31   72.79
  -6  -1  -1 1982.50   72.89
  -6  -1  -1 1912.21   93.09
  -6  -1  -1 1675.53   72.59
  -6  -1  -1 1939.31   91.19
   6   1   1 1729.93   95.39
   6   1   1 1950.10   72.69
   6   1   1 1890.51   76.19
   6   1   1 1925.61   72.69
   6   1   1 1832.82   71.79
   6   1   1 1678.13   72.49
   6   1   1 1868.41   73.59
   6   1   1 1838.52   90.79
  -7  -1  -1  102.09    6.00
  -7  -1  -1  101.49    6.10
  -7  -1  -1  103.49   20.20
  -7  -1  -1  121.29   23.90
  -7  -1  -1  100.29    6.70
  -7  -1  -1  104.19    6.20
  -7  -1  -1   87.09    5.80
  -7  -1  -1   98.09    5.90
  -7  -1  -1  133.99   26.50
  -7  -1  -1  106.99    8.80
   7   1   1  106.19    5.90
   7   1   1  107.59    8.60
   7   1   1   94.79    5.70
   7   1   1  103.29    6.70
   7   1   1   98.79    5.90
  -8  -1  -1  256.57   34.30
  -8  -1  -1  203.88   10.70
  -8  -1  -1  191.48    9.80
  -8  -1  -1  175.68   31.40
  -8  -1  -1  176.78    9.50
  -8  -1  -1  182.18   13.00
  -8  -1  -1  190.98   28.70
  -8  -1  -1  183.18    9.50
  -8  -1  -1  175.68    9.60
  -8  -1  -1  173.78    9.60
   8   1   1  191.68    9.50
   8   1   1  197.98    9.50
   8   1   1  180.28    9.30
   8   1   1  175.18   10.40
  -9  -1  -1  849.91   63.89
  -9  -1  -1  796.62   34.20
  -9  -1  -1  713.43   33.90
  -9  -1  -1  807.12   69.19
  -9  -1  -1  823.22   34.20
  -9  -1  -1  893.01   40.40
  -9  -1  -1  828.32   34.70
  -9  -1  -1  790.62   33.90
  -9  -1  -1  785.22   35.30
   9   1   1  826.42   33.80
   9   1   1  804.92   33.80
   9   1   1  833.62   33.90
   9   1   1  877.41   34.00
   9   1   1  820.82   35.60
 -10  -1  -1   48.40    4.50
 -10  -1  -1   70.99   35.80
 -10  -1  -1   57.69    4.90
 -10  -1  -1   46.20    5.10
 -10  -1  -1   53.79    5.40
 -10  -1  -1   62.19    5.00
 -10  -1  -1   38.70    6.70
  10   1   1   56.79    4.50
  10   1   1   48.30    4.70
  10   1   1   40.00    5.40
  10   1   1   53.39    4.40
  10  -2  -1  155.28    8.70
  10  -2  -1  182.38    9.20
  10  -2  -1  144.59    8.60
  10  -2  -1  162.98    9.40
  10  -2  -1  145.49    8.70
 -10   2   1  153.08   12.20
 -10   2   1  130.09    8.60
 -10   2   1  157.08    9.10
 -10   2   1  151.38    9.00
 -10   2   1  162.18    9.20
 -10   2   1  128.19   36.20
 -10   2   1  150.68    9.00
   9  -2  -1  200.78   10.20
   9  -2  -1  186.48   10.00
   9  -2  -1  179.68    9.90
   9  -2  -1  190.68   10.10
   9  -2  -1  198.08   10.50
  -9   2   1  163.28    9.90
  -9   2   1  211.58   10.50
  -9   2   1  202.38   10.50
  -9   2   1  193.88   35.50
  -9   2   1  194.08   34.00
  -9   2   1  200.68   13.60
  -9   2   1  204.58   10.50
  -9   2   1  214.88   10.60
   8  -2  -1 1460.25   60.79
   8  -2  -1 1450.25   60.79
   8  -2  -1 1504.85   65.09
   8  -2  -1 1505.85   60.89
   8  -2  -1 1505.65   61.09
  -8   2   1 1605.44   61.29
  -8   2   1 1600.44   62.39
  -8   2   1 1734.23   65.79
  -8   2   1 1472.45   60.99
  -8   2   1 1538.15   84.09
  -8   2   1 1489.65   83.09
  -8   2   1 1454.25   60.99
  -8   2   1 1518.35   85.59
  -8   2   1 1602.04   61.29
   7  -2  -1  422.46   22.10
   7  -2  -1  450.95   19.40
   7  -2  -1  468.05   19.50
   7  -2  -1  425.26   19.30
   7  -2  -1  431.06   19.40
   7  -2  -1  433.26   19.30
  -7   2   1  507.55   19.80
  -7   2   1  464.25   19.50
  -7   2   1  454.05   38.20
  -7   2   1  490.05   19.80
  -7   2   1  513.85   37.30
  -7   2   1  450.35   37.40
  -7   2   1  444.36   19.50
  -7   2   1  409.86   22.00
  -7   2   1  429.96   19.40
   6  -2  -1  694.13   27.40
   6  -2  -1  715.93   27.60
   6  -2  -1  659.93   27.40
   6  -2  -1  656.33   27.30
   6  -2  -1  647.04   29.90
  -6   2   1  681.13   27.50
  -6   2   1  658.43   27.40
  -6   2   1  694.33   30.00
  -6   2   1  675.33   27.50
  -6   2   1  601.94   29.50
  -6   2   1  654.23   42.50
  -6   2   1  676.03   44.90
  -6   2   1  646.24   27.20
  -6   2   1  665.13   27.50
  -6   2   1  667.03   42.70
   5  -2  -1 1257.97   48.90
   5  -2  -1 1160.68   48.80
   5  -2  -1 1129.49   48.70
   5  -2  -1 1246.88   48.70
   5  -2  -1 1260.07   51.09
  -5   2   1 1191.08   48.90
  -5   2   1 1350.86   51.29
  -5   2   1 1349.36   49.10
  -5   2   1 1206.18   63.49
  -5   2   1 1283.17   63.69
  -5   2   1 1232.58   50.89
  -5   2   1 1213.28   63.59
  -5   2   1 1276.67   48.70
  -5   2   1 1206.28   48.90
  -5   2   1 1236.08   49.00
   4  -2  -1  288.77   11.60
   4  -2  -1  211.08   19.60
   4  -2  -1  268.07   11.50
   4  -2  -1  277.17   13.10
   4  -2  -1  256.17   10.90
   4  -2  -1  276.47   11.80
  -4   2   1  278.67   11.30
  -4   2   1  299.37   13.20
  -4   2   1  259.87   11.50
  -4   2   1  236.58   11.40
  -4   2   1  249.68   11.50
  -4   2   1  236.58   20.30
  -3   2   1 8900.91  350.56
   2  -2  -1  163.88    7.30
   2  -2  -1  140.09    6.50
   2  -2  -1  138.99    6.50
   2  -2  -1  135.39    6.50
   2  -2  -1  142.89    6.50
   2  -2  -1  150.38    6.60
   2  -2  -1  147.19   12.60
  -2   2   1  148.09    6.80
  -2   2   1  133.49    6.50
  -2   2   1  149.49    6.60
  -2   2   1  144.59    6.50
  -2   2   1  162.78    7.30
  -2   2   1  159.78   12.90
  -2   2   1  152.58    6.60
   1  -2  -1   56.39    2.90
   1  -2  -1   46.80    7.70
   1  -2  -1   58.69    2.90
   1  -2  -1   56.99    3.30
   1  -2  -1   57.39    2.90
   1  -2  -1   52.99    2.90
   1  -2  -1   64.39    3.00
  -1   2   1   57.99    2.90
  -1   2   1   59.99    3.00
  -1   2   1   53.49    3.20
  -1   2   1   55.49    2.90
  -1   2   1   48.20    3.10
  -1   2   1   68.49    7.50
  -1   2   1   56.79    2.90
   0  -2  -1 9761.22  383.86
   0   2   1 9999.00  385.26
  -1  -2  -1 5503.45  221.78
  -1  -2  -1 5567.34  220.78
   1   2   1 5530.15  221.78
   1   2   1 5605.84  220.68
  -2  -2  -1 1462.65   67.39
  -2  -2  -1 1384.56   63.59
  -2  -2  -1 1234.18   52.49
  -2  -2  -1 1327.37   52.19
  -2  -2  -1 1342.57   52.09
  -2  -2  -1 1344.67   53.19
  -2  -2  -1 1291.07   52.09
  -2  -2  -1 1366.06   52.49
  -2  -2  -1 1293.47   52.09
   2   2   1 1424.06   52.19
   2   2   1 1311.97   52.09
   2   2   1 1436.16   62.49
   2   2   1 1356.16   52.49
   2   2   1 1284.37   53.19
   2   2   1 1319.27   62.69
   2   2   1 1299.97   52.59
   2   2   1 1410.96   52.19
  -3  -2  -1 1927.21   77.59
  -3  -2  -1 2117.39   77.29
  -3  -2  -1 2067.39   77.19
  -3  -2  -1 1993.20   77.69
  -3  -2  -1 2006.60   91.29
  -3  -2  -1 1928.11   79.09
  -3  -2  -1 1923.91   78.59
  -3  -2  -1 1893.61   88.79
  -3  -2  -1 2052.69   77.29
  -3  -2  -1 1984.60   77.29
   3   2   1 2025.40   89.39
   3   2   1 2000.60   77.19
   3   2   1 2017.30   78.99
   3   2   1 1986.90   77.19
   3   2   1 1910.51   77.09
   3   2   1 2055.69   90.79
  -4  -2  -1  558.74   23.90
  -4  -2  -1  564.54   23.60
  -4  -2  -1  566.84   23.30
  -4  -2  -1  527.85   37.10
  -4  -2  -1  566.04   23.40
  -4  -2  -1  528.25   23.30
  -4  -2  -1  558.54   25.80
  -4  -2  -1  560.64   25.70
  -4  -2  -1  584.84   23.70
  -4  -2  -1  629.14   25.60
  -4  -2  -1  578.54   36.10
  -4  -2  -1  617.84   23.50
   4   2   1  576.14   23.60
   4   2   1  570.44   37.10
   4   2   1  606.44   36.50
   4   2   1  516.85   23.20
   4   2   1  558.44   23.30
   4   2   1  565.64   24.00
   4   2   1  554.84   23.30
   4   2   1  594.84   23.40
  -5  -2  -1  523.25   20.30
  -5  -2  -1  489.75   35.30
  -5  -2  -1  477.85   23.00
  -5  -2  -1  489.15   20.50
  -5  -2  -1  491.05   37.40
  -5  -2  -1  493.85   20.30
  -5  -2  -1  477.25   20.90
  -5  -2  -1  476.75   20.40
  -5  -2  -1  457.75   20.20
  -5  -2  -1  465.55   20.20
   5   2   1  471.45   20.00
   5   2   1  485.05   20.10
   5   2   1  461.45   20.00
   5   2   1  440.46   19.90
   5   2   1  497.35   20.20
   5   2   1  376.16   33.60
   5   2   1  505.05   22.90
   5   2   1  441.06   33.20
   5   2   1  464.05   20.80
  -6  -2  -1 1355.56   58.39
  -6  -2  -1 1371.96   54.69
  -6  -2  -1 1358.56   54.89
  -6  -2  -1 1353.76   54.79
  -6  -2  -1 1422.66   54.89
  -6  -2  -1 1377.46   55.69
  -6  -2  -1 1418.16   74.89
  -6  -2  -1 1388.36   77.09
  -6  -2  -1 1346.07   54.99
   6   2   1 1374.36   54.69
   6   2   1 1375.76   54.69
   6   2   1 1400.86   58.29
   6   2   1 1330.57   54.59
   6   2   1 1417.46   74.09
   6   2   1 1418.06   75.19
   6   2   1 1424.36   54.39
   6   2   1 1351.06   54.59
  -7  -2  -1  174.98    9.30
  -7  -2  -1  182.98   12.60
  -7  -2  -1  183.88    9.20
  -7  -2  -1  173.78    9.90
  -7  -2  -1  188.98   29.20
  -7  -2  -1  161.08    9.20
  -7  -2  -1  201.38   29.00
  -7  -2  -1  177.48    9.30
   7   2   1  182.08   28.20
   7   2   1  180.98    9.10
   7   2   1  156.48    8.80
   7   2   1  179.08   10.10
   7   2   1  174.88    9.00
   7   2   1  168.68    9.00
   7   2   1  189.68   12.30
   7   2   1  188.68    9.30
  -8  -2  -1  238.78   11.60
  -8  -2  -1  216.18   11.40
  -8  -2  -1  220.58   11.30
  -8  -2  -1  189.78   32.60
  -8  -2  -1  223.98   12.30
  -8  -2  -1  248.68   34.90
  -8  -2  -1  223.68   11.50
  -8  -2  -1  206.28   11.20
  -8  -2  -1  211.28   14.90
  -8  -2  -1  218.18   38.00
   8   2   1  225.78   11.20
   8   2   1  222.48   12.40
   8   2   1  241.48   11.30
   8   2   1  228.98   14.90
   8   2   1  228.78   11.30
  -9  -2  -1  924.51   38.00
  -9  -2  -1  849.12   38.80
  -9  -2  -1  879.41   38.10
  -9  -2  -1  916.81   37.70
  -9  -2  -1 1028.10   71.69
  -9  -2  -1  864.91   37.60
  -9  -2  -1 1082.79   72.99
  -9  -2  -1  892.61   37.90
   9   2   1  913.41   39.30
   9   2   1  877.41   37.30
   9   2   1  925.41   37.50
   9   2   1  894.31   37.30
   9   2   1  890.61   37.20
  11  -3  -1  384.26   18.10
  11  -3  -1  360.76   17.40
  11  -3  -1  343.67   17.30
 -11   3   1  382.16   18.00
 -11   3   1  372.36   18.00
 -11   3   1  378.76   22.80
 -11   3   1  379.06   17.90
 -11   3   1  388.56   17.90
 -11   3   1  328.47   54.29
  10  -3  -1  555.24   24.70
  10  -3  -1  518.65   24.20
  10  -3  -1  557.24   24.40
  10  -3  -1  532.55   24.20
 -10   3   1  559.14   24.80
 -10   3   1  579.64   29.50
 -10   3   1  565.04   24.70
 -10   3   1  543.85   56.49
 -10   3   1  566.54   24.60
 -10   3   1  614.84   53.69
 -10   3   1  589.14   24.90
 -10   3   1  562.14   24.80
   9  -3  -1   37.70    3.60
   9  -3  -1   45.60    3.90
   9  -3  -1   37.80    3.50
   9  -3  -1   37.50    3.60
   9  -3  -1   31.20    3.50
   9  -3  -1   44.10    6.00
  -9   3   1   60.09   21.00
  -9   3   1   38.70   21.90
  -9   3   1   43.00    3.90
  -9   3   1   36.90    3.80
  -9   3   1   40.40    3.70
  -9   3   1   38.30    3.70
  -9   3   1   46.40    3.90
  -9   3   1   29.20    5.20
  -9   3   1   38.90   22.70
   8  -3  -1 1429.46   52.29
   8  -3  -1 1406.36   56.39
   8  -3  -1 1311.37   52.09
   8  -3  -1 1175.68   51.79
   8  -3  -1 1294.17   52.09
   8  -3  -1 1260.77   51.89
  -8   3   1 1412.56   77.39
  -8   3   1 1275.77   51.79
  -8   3   1 1246.68   52.09
  -8   3   1 1221.08   51.99
  -8   3   1 1357.16   56.19
  -8   3   1 1229.88   75.49
  -8   3   1 1223.88   73.29
  -8   3   1 1330.37   52.29
   7  -3  -1  147.29    7.60
   7  -3  -1  155.78    7.90
   7  -3  -1  129.39    9.90
   7  -3  -1  140.69    7.70
   7  -3  -1  167.28    8.00
   7  -3  -1  159.98    7.90
  -7   3   1  142.99    7.80
  -7   3   1  152.28    7.90
  -7   3   1  171.88   25.30
  -7   3   1  139.49    7.80
  -7   3   1  135.19    7.70
  -7   3   1  153.28    7.60
  -7   3   1  143.19   22.60
  -7   3   1  149.99   23.60
   6  -3  -1  886.21   34.60
   6  -3  -1  865.91   34.20
   6  -3  -1  787.02   36.80
   6  -3  -1  869.41   33.70
   6  -3  -1  891.41   34.60
   6  -3  -1  796.42   34.40
  -6   3   1  844.42   34.70
  -6   3   1 1003.40   55.99
  -6   3   1  772.82   34.40
  -6   3   1  802.82   36.80
  -6   3   1  830.32   34.10
  -6   3   1  948.51   52.69
  -6   3   1  952.50   37.50
  -6   3   1  894.51   34.90
  -6   3   1  824.52   34.60
  -6   3   1  840.62   50.79
   5  -3  -1  843.82   34.50
   5  -3  -1  857.31   49.10
   5  -3  -1  893.21   36.70
   5  -3  -1  874.61   33.90
   5  -3  -1  838.42   34.00
   5  -3  -1  935.11   34.70
   5  -3  -1  834.62   34.40
  -5   3   1  810.82   34.40
  -5   3   1  846.52   36.40
  -5   3   1  844.12   48.80
  -5   3   1  960.20   34.80
  -5   3   1  835.02   36.40
  -5   3   1  867.61   34.10
  -5   3   1  815.52   34.40
  -5   3   1  845.52   34.50
  -5   3   1  850.21   33.40
   4  -3  -1  161.08    7.60
   4  -3  -1  163.48    7.60
   4  -3  -1  160.08    8.90
   4  -3  -1  167.08    7.70
   4  -3  -1  151.28    7.50
   4  -3  -1  159.88    7.00
  -4   3   1  176.48    7.70
  -4   3   1  153.58   16.40
  -4   3   1  149.29    7.50
  -4   3   1  171.38    7.70
  -4   3   1  161.68    8.80
  -4   3   1  147.79    8.20
  -4   3   1  160.18    7.20
  -4   3   1  156.48    7.60
   3  -3  -1  399.36   15.00
   3  -3  -1  321.07   24.70
   3  -3  -1  343.47   15.50
   3  -3  -1  369.96   15.60
   3  -3  -1  382.96   15.60
   3  -3  -1  350.96   15.50
   3  -3  -1  378.46   15.60
  -3   3   1  392.56   25.70
  -3   3   1  377.86   15.60
  -3   3   1  381.36   15.60
  -3   3   1  395.46   16.80
  -3   3   1  396.06   15.70
  -3   3   1  372.16   15.60
  -3   3   1  378.06   16.20
  -3   3   1  365.76   15.60
   2  -3  -1 2588.94   99.09
   2  -3  -1 2598.84  110.09
  -2   3   1 2530.45  109.69
   1  -3  -1  190.88    8.40
   1  -3  -1  210.28   16.10
   1  -3  -1  181.08    8.90
   1  -3  -1  191.08    7.90
   1  -3  -1  196.48    8.10
   1  -3  -1  197.88    8.50
   1  -3  -1  184.78    8.40
   1  -3  -1  191.68    8.40
   1  -3  -1  195.08    8.50
  -1   3   1  207.88    7.90
  -1   3   1  171.88    8.80
  -1   3   1  199.28    8.50
  -1   3   1  200.48    8.50
  -1   3   1  197.48    8.50
  -1   3   1  190.08    8.40
  -1   3   1  210.78   16.20
  -1   3   1  174.48    8.80
   0  -3  -1 5962.20  239.38
   0  -3  -1 6123.99  241.68
   0   3   1 5940.41  240.78
   0   3   1 5902.41  239.28
  -1  -3  -1  750.42   40.80
  -1  -3  -1  773.82   30.40
  -1  -3  -1  758.62   30.40
  -1  -3  -1  731.93   30.40
  -1  -3  -1  768.72   31.00
  -1  -3  -1  759.12   30.40
  -1  -3  -1  742.03   30.30
  -1  -3  -1  778.72   31.30
  -1  -3  -1  842.62   43.10
  -1  -3  -1  776.02   32.20
   1   3   1  739.13   30.40
   1   3   1  774.82   30.40
   1   3   1  748.13   30.30
   1   3   1  802.32   31.20
   1   3   1  797.12   30.40
   1   3   1  749.82   30.40
   1   3   1  747.53   30.30
   1   3   1  792.22   40.90
   1   3   1  724.13   41.50
   1   3   1  749.42   31.10
  -2  -3  -1  234.48   10.90
  -2  -3  -1  218.08   10.20
  -2  -3  -1  177.18   19.00
  -2  -3  -1  211.88    9.60
  -2  -3  -1  204.88    9.50
  -2  -3  -1  205.28    9.50
  -2  -3  -1  191.38    9.60
  -2  -3  -1  216.38   19.10
  -2  -3  -1  209.68    9.60
   2   3   1  215.98    9.80
   2   3   1  223.88    9.60
   2   3   1  209.78   10.10
   2   3   1  223.18    9.60
   2   3   1  227.08   19.50
   2   3   1  207.98   19.60
   2   3   1  201.08    9.40
   2   3   1  224.68    9.60
   2   3   1  193.28   10.40
  -3  -3  -1 2778.62  111.39
  -3  -3  -1 2641.34  113.19
  -3  -3  -1 2907.71  129.19
  -3  -3  -1 2847.52  112.79
  -3  -3  -1 2913.91  126.99
  -3  -3  -1 2885.21  112.09
  -3  -3  -1 3134.69  112.19
  -3  -3  -1 2999.30  111.59
  -3  -3  -1 2834.12  111.49
  -3  -3  -1 2963.10  111.49
   3   3   1 2920.21  111.99
   3   3   1 2897.91  111.49
   3   3   1 2567.84  111.79
   3   3   1 2944.61  128.49
   3   3   1 2991.00  111.49
   3   3   1 2944.81  111.49
   3   3   1 2923.81  126.69
  -4  -3  -1   40.10    3.30
  -4  -3  -1   57.79   14.40
  -4  -3  -1   32.70    2.90
  -4  -3  -1   36.10    3.00
  -4  -3  -1   36.50    3.00
  -4  -3  -1   36.00    3.00
  -4  -3  -1   45.30    4.20
  -4  -3  -1   25.70   13.60
  -4  -3  -1   37.80    3.40
  -4  -3  -1   36.40    4.20
   4   3   1   35.70    3.00
   4   3   1   37.00    3.00
   4   3   1   32.40    3.80
   4   3   1   31.90    2.80
   4   3   1   35.80   11.50
   4   3   1   28.90    3.10
   4   3   1   21.40   10.60
   4   3   1   37.60    3.20
  -5  -3  -1   33.40    4.00
  -5  -3  -1   32.90    3.10
  -5  -3  -1   26.00    2.90
  -5  -3  -1   27.10    2.90
  -5  -3  -1   32.70    5.30
  -5  -3  -1   31.00    3.00
  -5  -3  -1   30.40    2.80
  -5  -3  -1   59.59   15.30
  -5  -3  -1   29.20    4.20
  -5  -3  -1   31.40   14.30
  -5  -3  -1   24.00    3.60
   5   3   1   25.20    2.70
   5   3   1   29.70   13.30
   5   3   1   27.10    3.60
   5   3   1   32.80    4.30
   5   3   1    4.90    9.30
   5   3   1   31.70    2.90
   5   3   1   31.50    2.80
   5   3   1   30.20    2.80
  -6  -3  -1 1132.69   44.10
  -6  -3  -1 1060.19   68.19
  -6  -3  -1 1072.59   43.90
  -6  -3  -1 1079.69   46.50
  -6  -3  -1 1002.30   43.60
  -6  -3  -1 1071.09   44.20
  -6  -3  -1 1122.89   48.00
  -6  -3  -1 1024.60   64.49
   6   3   1 1127.29   43.90
   6   3   1 1009.70   43.60
   6   3   1 1081.79   43.70
   6   3   1 1048.20   65.89
   6   3   1 1056.69   47.00
   6   3   1 1121.69   44.90
   6   3   1 1054.59   43.70
   6   3   1 1080.79   63.69
   6   3   1 1185.98   44.00
  -7  -3  -1   86.99    5.70
  -7  -3  -1   81.79    5.50
  -7  -3  -1   73.99    6.10
  -7  -3  -1   71.29    5.40
  -7  -3  -1   66.39    7.40
  -7  -3  -1   57.59   22.30
  -7  -3  -1   79.59    5.70
  -7  -3  -1   72.79    5.40
  -7  -3  -1  105.99   31.80
   7   3   1   74.19    5.30
   7   3   1   75.59    5.00
   7   3   1   77.79    6.00
   7   3   1   91.39    5.60
   7   3   1   81.09   22.70
   7   3   1   75.19   21.80
   7   3   1   77.99    5.30
   7   3   1   87.59    5.60
   7   3   1   78.69    7.60
  -8  -3  -1  649.64   35.00
  -8  -3  -1  713.63   30.80
  -8  -3  -1  721.03   31.00
  -8  -3  -1  696.23   30.80
  -8  -3  -1  724.83   56.59
  -8  -3  -1  742.93   31.00
  -8  -3  -1  730.83   32.00
   8   3   1  759.32   32.30
   8   3   1  813.72   30.90
   8   3   1  714.33   34.90
   8   3   1  689.33   30.40
   8   3   1  717.13   30.80
   8   3   1  695.13   30.60
   8   3   1  864.41   69.39
   8   3   1  702.83   29.30
  -9  -3  -1  296.57   14.90
  -9  -3  -1  314.07   48.40
  -9  -3  -1  287.57   47.00
  -9  -3  -1  290.87   14.80
  -9  -3  -1  259.57   18.70
  -9  -3  -1  305.17   14.80
  -9  -3  -1  262.67   14.50
  -9  -3  -1  283.17   15.80
   9   3   1  293.97   16.20
   9   3   1  340.27   14.80
   9   3   1  304.87   14.50
   9   3   1  302.27   18.90
  11  -4  -1  375.66   17.50
  11  -4  -1  353.46   17.30
  11  -4  -1  378.56   17.50
 -11   4   1  399.96   54.99
 -11   4   1  391.06   18.00
 -11   4   1  355.66   17.60
 -11   4   1  379.86   21.10
 -11   4   1  380.36   22.60
 -11   4   1  363.16   17.80
 -11   4   1  360.96   18.00
  10  -4  -1  678.53   29.80
  10  -4  -1  720.53   30.00
  10  -4  -1  702.53   29.90
  10  -4  -1  762.62   30.10
  10  -4  -1  738.63   35.50
  10  -4  -1  663.93   29.70
 -10   4   1  678.13   30.20
 -10   4   1  730.13   35.00
 -10   4   1  738.83   61.69
 -10   4   1  725.23   33.60
 -10   4   1  663.73   30.00
 -10   4   1  706.23   61.39
 -10   4   1  663.63   29.40
 -10   4   1  694.93   30.20
 -10   4   1  696.23   30.10
   9  -4  -1   20.30    3.20
   9  -4  -1   15.10    2.50
   9  -4  -1   17.40    2.90
   9  -4  -1   13.30    2.40
   9  -4  -1   12.30    3.50
   9  -4  -1   12.60    2.30
  -9   4   1   10.50    2.90
  -9   4   1   11.80    2.50
  -9   4   1   17.90    4.30
  -9   4   1   14.40    2.60
  -9   4   1   14.30    2.80
  -9   4   1   13.80    2.50
  -9   4   1   -6.60   20.50
  -9   4   1   42.50   22.50
  -9   4   1   -9.40   19.90
   8  -4  -1  483.75   20.10
   8  -4  -1  481.45   20.50
   8  -4  -1  410.16   20.10
   8  -4  -1  467.35   20.40
   8  -4  -1  429.86   20.30
   8  -4  -1  433.86   23.50
  -8   4   1  481.35   20.60
  -8   4   1  479.85   22.80
  -8   4   1  508.05   20.80
  -8   4   1  515.95   21.10
  -8   4   1  494.95   20.00
  -8   4   1  434.96   20.40
  -8   4   1  484.45   23.90
  -8   4   1  414.36   39.00
  -8   4   1  441.56   39.70
  -8   4   1  411.86   41.60
   7  -4  -1  293.27   12.50
   7  -4  -1  271.57   15.90
   7  -4  -1  286.47   13.30
   7  -4  -1  299.77   13.30
   7  -4  -1  278.37   12.70
   7  -4  -1  271.37   13.10
  -7   4   1  287.07   12.60
  -7   4   1  295.07   34.40
  -7   4   1  271.17   29.00
  -7   4   1  302.37   15.20
  -7   4   1  286.97   13.40
  -7   4   1  293.87   13.40
  -7   4   1  327.77   16.40
  -7   4   1  295.77   13.50
  -7   4   1  290.67   13.40
  -7   4   1  255.77   14.50
  -7   4   1  242.08   30.30
   6  -4  -1   76.29    4.30
   6  -4  -1   69.49    4.60
   6  -4  -1   81.69    4.30
   6  -4  -1   74.69    4.70
   6  -4  -1   79.89   16.60
   6  -4  -1   80.99    4.90
   6  -4  -1   62.39    5.90
  -6   4   1   78.09    4.90
  -6   4   1   83.69    6.50
  -6   4   1   76.09    3.80
  -6   4   1   70.09    5.60
  -6   4   1   83.89    4.90
  -6   4   1   82.69    6.50
  -6   4   1   72.09    4.70
  -6   4   1  102.19   19.30
  -6   4   1   69.69    4.70
   5  -4  -1 1383.66   55.19
   5  -4  -1 1440.46   54.69
   5  -4  -1 1390.96   57.19
   5  -4  -1 1375.36   55.19
   5  -4  -1 1333.67   70.79
   5  -4  -1 1446.96   55.29
   5  -4  -1 1295.07   54.99
  -5   4   1 1390.56   56.39
  -5   4   1 1469.65   57.29
  -5   4   1 1344.87   55.19
  -5   4   1 1378.06   71.49
  -5   4   1 1428.86   55.29
  -5   4   1 1398.66   54.69
  -5   4   1 1483.95   55.29
   4  -4  -1 1191.48   47.40
   4  -4  -1 1159.68   46.40
   4  -4  -1 1193.88   47.40
   4  -4  -1 1141.49   48.80
   4  -4  -1 1189.68   47.30
   4  -4  -1 1201.98   47.40
   4  -4  -1 1201.08   47.40
  -4   4   1 1212.98   47.40
  -4   4   1 1278.97   47.60
  -4   4   1 1299.57   49.20
  -4   4   1 1196.18   47.30
  -4   4   1 1181.48   47.40
  -4   4   1 1182.08   47.30
  -4   4   1 1137.49   61.19
   3  -4  -1  449.66   20.30
   3  -4  -1  484.85   19.90
   3  -4  -1  451.15   20.10
   3  -4  -1  459.55   19.80
   3  -4  -1  533.75   21.20
   3  -4  -1  485.75   19.90
   3  -4  -1  512.55   20.00
   3  -4  -1  490.65   31.90
  -3   4   1  435.26   30.50
  -3   4   1  479.95   19.90
  -3   4   1  464.55   19.80
  -3   4   1  464.15   20.40
  -3   4   1  496.35   20.30
  -3   4   1  491.75   20.40
  -3   4   1  489.45   19.90
   2  -4  -1 2301.77   88.99
   2  -4  -1 2445.06   90.09
   2  -4  -1 2332.37  102.49
   2  -4  -1 2230.58   89.19
   2  -4  -1 2272.87   89.09
   2  -4  -1 2305.17   88.99
  -2   4   1 2287.17   89.19
  -2   4   1 2287.87   88.99
  -2   4   1 2270.97  102.09
  -2   4   1 2272.37   88.99
  -2   4   1 2435.06   89.79
  -2   4   1 2157.08   89.19
  -2   4   1 2325.77   89.69
   1  -4  -1  393.16   26.50
   1  -4  -1  343.17   16.00
   1  -4  -1  358.56   15.40
   1  -4  -1  378.56   16.20
   1  -4  -1  347.37   15.40
   1  -4  -1  387.16   14.70
   1  -4  -1  357.26   15.40
   1  -4  -1  364.96   14.90
  -1   4   1  352.56   15.90
  -1   4   1  367.96   15.40
  -1   4   1  353.06   15.40
  -1   4   1  315.47   29.60
  -1   4   1  362.96   25.40
  -1   4   1  406.36   16.30
  -1   4   1  372.56   15.40
  -1   4   1  367.96   15.40
   0  -4  -1 2222.48  123.89
   0  -4  -1 2277.57   87.39
   0  -4  -1 2398.26   87.39
   0  -4  -1 2272.47   87.39
   0  -4  -1 2353.56  101.59
   0  -4  -1 2090.19   87.29
   0   4   1 2161.58   87.29
   0   4   1 2303.27   87.49
   0   4   1 2441.56  103.99
   0   4   1 2240.78   87.29
   0   4   1 2191.88   88.19
   0   4   1 2174.28   87.29
   0   4   1 2237.08   87.39
   0   4   1 2318.07   87.19
   0   4   1 2235.68  100.79
  -1  -4  -1   35.90    2.80
  -1  -4  -1   39.00   11.00
  -1  -4  -1   35.80    2.80
  -1  -4  -1   31.50    3.20
  -1  -4  -1   40.60    3.00
  -1  -4  -1   35.10    2.80
  -1  -4  -1   34.10    2.80
  -1  -4  -1   39.40   10.10
  -1  -4  -1   38.50    2.90
  -1  -4  -1   35.50    3.20
   1   4   1   33.50    2.80
   1   4   1   36.80    2.80
   1   4   1   38.50    2.90
   1   4   1   37.90    2.90
   1   4   1   39.60    3.50
   1   4   1   34.10    2.80
   1   4   1   35.90    2.80
   1   4   1   39.20   10.00
   1   4   1   36.70   10.80
  -2  -4  -1   36.00    3.00
  -2  -4  -1   39.00    3.50
  -2  -4  -1   53.29   13.30
  -2  -4  -1   34.10    2.90
  -2  -4  -1   31.60   10.50
  -2  -4  -1   37.70    3.10
  -2  -4  -1   30.60    3.30
  -2  -4  -1   40.30    3.10
  -2  -4  -1   35.90    2.90
   2   4   1   37.10   11.70
   2   4   1   41.40    3.10
   2   4   1   38.10    3.00
   2   4   1   34.00    2.90
   2   4   1   34.30    3.50
   2   4   1   40.20    3.00
   2   4   1   40.30   10.80
   2   4   1   30.40    2.90
   2   4   1   38.40    3.60
  -3  -4  -1  813.52   51.29
  -3  -4  -1  860.21   33.60
  -3  -4  -1  778.22   33.80
  -3  -4  -1  820.42   33.60
  -3  -4  -1  804.92   34.30
  -3  -4  -1  838.72   33.90
  -3  -4  -1  774.02   33.40
  -3  -4  -1  852.51   50.19
  -3  -4  -1  842.02   33.60
  -3  -4  -1  847.42   35.50
   3   4   1  873.21   51.89
   3   4   1  854.81   33.50
   3   4   1  865.81   33.60
   3   4   1  810.82   33.40
   3   4   1  846.52   49.60
   3   4   1  822.52   34.30
   3   4   1  799.02   35.00
   3   4   1  793.62   33.80
   3   4   1  824.52   33.50
  -4  -4  -1  324.17   30.00
  -4  -4  -1  243.08   11.50
  -4  -4  -1  227.48   11.30
  -4  -4  -1  221.28   11.30
  -4  -4  -1  248.98   37.40
  -4  -4  -1  233.28   11.40
  -4  -4  -1  244.18   12.10
  -4  -4  -1  223.88   11.80
  -4  -4  -1  248.78   12.00
  -4  -4  -1  224.58   13.30
   4   4   1  235.78   12.10
   4   4   1  241.48   11.30
   4   4   1  268.97   13.60
   4   4   1  230.18   11.20
   4   4   1  247.18   11.40
   4   4   1  241.88   12.00
   4   4   1  237.08   11.80
   4   4   1  251.97   26.10
   4   4   1  226.78   29.10
  -5  -4  -1  479.65   21.00
  -5  -4  -1  502.75   41.50
  -5  -4  -1  497.25   21.80
  -5  -4  -1  463.65   20.90
  -5  -4  -1  522.85   21.30
  -5  -4  -1  455.75   42.10
  -5  -4  -1  467.35   21.50
  -5  -4  -1  478.95   20.90
   5   4   1  547.05   41.60
   5   4   1  497.15   23.50
   5   4   1  496.25   21.10
   5   4   1  448.06   23.90
   5   4   1  475.75   41.80
   5   4   1  457.65   21.40
   5   4   1  468.85   20.80
   5   4   1  454.65   21.20
  -6  -4  -1  940.51   61.69
  -6  -4  -1  807.22   36.80
  -6  -4  -1  835.12   37.00
  -6  -4  -1  912.31   65.09
  -6  -4  -1  933.41   37.10
  -6  -4  -1  867.21   38.00
  -6  -4  -1  871.71   37.00
  -6  -4  -1  914.31   41.00
  -6  -4  -1  899.91   37.00
  -6  -4  -1  908.11   37.90
   6   4   1  982.60   37.10
   6   4   1  983.10   64.09
   6   4   1  889.61   37.80
   6   4   1  797.82   39.60
   6   4   1  894.21   37.10
   6   4   1  882.41   36.80
   6   4   1  931.61   60.39
   6   4   1  911.31   40.20
   6   4   1  890.71   36.80
  -7  -4  -1   21.00    3.10
  -7  -4  -1  -32.10   20.60
  -7  -4  -1   23.20    3.60
  -7  -4  -1   26.30    4.00
  -7  -4  -1   19.30    3.80
  -7  -4  -1   39.50   24.80
  -7  -4  -1   25.10    3.50
  -7  -4  -1   23.10    4.20
  -7  -4  -1   12.50    3.30
   7   4   1   17.60    2.90
   7   4   1   22.20   21.80
   7   4   1   17.90    2.80
   7   4   1   25.40    3.40
   7   4   1   22.10    4.80
   7   4   1   19.50    3.50
   7   4   1   19.70    3.00
   7   4   1   -7.20   18.40
   7   4   1   19.70    3.00
  -8  -4  -1  518.35   23.70
  -8  -4  -1  549.85   23.90
  -8  -4  -1  511.35   24.60
  -8  -4  -1  518.75   23.70
  -8  -4  -1  528.95   23.60
  -8  -4  -1  548.15   28.70
   8   4   1  543.45   23.50
   8   4   1  524.55   24.80
   8   4   1  457.95   49.40
   8   4   1  516.55   23.30
   8   4   1  496.15   23.30
   8   4   1  511.15   22.50
   8   4   1  539.85   27.70
   8   4   1  514.95   23.30
  -9  -4  -1  199.08   11.10
  -9  -4  -1  202.38   12.20
  -9  -4  -1  168.28   14.30
  -9  -4  -1  187.08   11.00
   9   4   1  195.58   11.20
  11  -5  -1  172.48    9.90
  11  -5  -1  180.38    9.90
  11  -5  -1  179.18    9.50
 -11   5   1  186.78   11.50
 -11   5   1  157.08   12.20
 -11   5   1  171.58   10.00
 -11   5   1  156.58    9.80
 -11   5   1  164.18    9.80
 -11   5   1  174.48   13.60
 -11   5   1  146.19   43.20
  10  -5  -1  206.18   10.50
  10  -5  -1  209.38   10.90
  10  -5  -1  203.68   14.50
  10  -5  -1  237.98   11.40
  10  -5  -1  197.48   10.80
 -10   5   1  222.48   39.40
 -10   5   1  190.78   14.10
 -10   5   1  220.98   11.30
 -10   5   1  205.98   11.00
 -10   5   1  242.18   39.00
 -10   5   1  224.68   11.40
 -10   5   1  194.48   11.10
 -10   5   1  185.08   13.20
   9  -5  -1   50.49    4.30
   9  -5  -1   46.70    4.20
   9  -5  -1   51.09    3.80
   9  -5  -1   54.19    4.40
   9  -5  -1   42.20    5.70
  -9   5   1   53.09    4.50
  -9   5   1   23.30   22.00
  -9   5   1   49.10   22.80
  -9   5   1   53.39    4.50
  -9   5   1   51.19    5.80
  -9   5   1   44.80    4.20
  -9   5   1   46.80    6.00
  -9   5   1   56.59    4.60
  -9   5   1   77.19   26.10
   8  -5  -1  275.87   13.10
   8  -5  -1  271.57   12.30
   8  -5  -1  293.67   13.30
   8  -5  -1  240.48   12.80
   8  -5  -1  314.17   16.70
  -8   5   1  274.57   15.10
  -8   5   1  246.38   14.40
  -8   5   1  277.67   35.90
  -8   5   1  291.67   13.40
  -8   5   1  291.87   13.40
  -8   5   1  266.27   15.80
  -8   5   1  257.17   13.00
  -8   5   1  226.78   31.40
  -8   5   1  275.47   13.30
  -8   5   1  253.27   32.30
   7  -5  -1  779.62   30.10
   7  -5  -1  693.33   33.70
   7  -5  -1  714.83   50.39
   7  -5  -1  735.73   30.30
   7  -5  -1  699.23   30.80
  -7   5   1  801.12   51.79
  -7   5   1  769.42   33.00
  -7   5   1  770.62   31.20
  -7   5   1  749.42   29.60
  -7   5   1  759.12   32.30
  -7   5   1  707.73   30.90
  -7   5   1  788.22   31.20
  -7   5   1  770.62   34.00
   6  -5  -1  113.19    6.40
   6  -5  -1  102.89    5.40
   6  -5  -1   97.79   18.30
   6  -5  -1  123.59    8.30
   6  -5  -1  128.69    6.60
   6  -5  -1  128.39    7.40
   6  -5  -1  107.19    6.30
   6  -5  -1  105.39    5.90
  -6   5   1  118.19    6.50
  -6   5   1  121.19    6.60
  -6   5   1  112.79    6.80
  -6   5   1  109.69    7.40
  -6   5   1  113.79    6.40
  -6   5   1   92.19    7.50
  -6   5   1  155.48   23.00
  -6   5   1  122.79    6.50
   5  -5  -1  791.92   31.40
   5  -5  -1  760.12   34.40
   5  -5  -1  832.12   32.70
   5  -5  -1  714.43   32.40
   5  -5  -1  867.91   33.90
   5  -5  -1  790.52   32.60
  -5   5   1  871.41   34.80
  -5   5   1  769.22   32.50
  -5   5   1  849.91   32.80
  -5   5   1  773.42   32.50
  -5   5   1  798.92   33.70
  -5   5   1  805.92   32.60
  -5   5   1  783.52   48.90
  -5   5   1  798.22   32.60
   4  -5  -1  284.37   12.10
   4  -5  -1  298.37   13.30
   4  -5  -1  288.57   13.20
   4  -5  -1  293.47   13.20
   4  -5  -1  281.57   25.80
   4  -5  -1  307.77   13.70
  -4   5   1  297.37   26.10
  -4   5   1  302.27   13.40
  -4   5   1  313.97   14.70
  -4   5   1  299.87   13.40
  -4   5   1  298.47   13.30
  -4   5   1  279.07   13.50
  -4   5   1  316.47   14.10
  -4   5   1  312.77   13.40
   3  -5  -1 1930.81   77.29
   3  -5  -1 1881.21   77.19
   3  -5  -1 2025.30   93.99
   3  -5  -1 1889.01   77.89
   3  -5  -1 1987.50   77.39
   3  -5  -1 1985.50   77.29
   3  -5  -1 2027.90   78.69
   3  -5  -1 2092.39   77.99
  -3   5   1 1948.71   77.69
  -3   5   1 2014.10   93.89
  -3   5   1 2007.20   77.39
  -3   5   1 2094.99   78.59
  -3   5   1 2043.40   77.39
  -3   5   1 1928.01   77.29
  -3   5   1 1933.01   77.89
  -3   5   1 1977.00   77.39
   2  -5  -1  209.48   10.50
   2  -5  -1  208.48    9.80
   2  -5  -1  202.28    9.70
   2  -5  -1  217.58    9.00
   2  -5  -1  210.08    9.80
   2  -5  -1  226.38   10.70
   2  -5  -1  219.28    9.80
   2  -5  -1  238.68   21.20
   2  -5  -1  196.18    9.80
  -2   5   1  202.98    9.70
  -2   5   1  211.88    9.80
  -2   5   1  220.58   10.60
  -2   5   1  187.78    9.70
  -2   5   1  217.48    9.90
  -2   5   1  245.68   23.40
  -2   5   1  208.08    9.70
  -2   5   1  208.78   20.10
  -2   5   1  194.18   10.30
   1  -5  -1    3.70    7.20
   1  -5  -1   13.70    2.20
   1  -5  -1   11.80    1.50
   1  -5  -1    9.30    1.70
   1  -5  -1    9.20    1.90
   1  -5  -1   10.60    1.20
   1  -5  -1    6.90    1.50
   1  -5  -1    8.30    1.50
   1  -5  -1    9.90    2.30
   1  -5  -1    6.40    1.50
  -1   5   1   10.30    1.70
  -1   5   1   -5.10    7.20
  -1   5   1   10.00    2.20
  -1   5   1    9.40    1.80
  -1   5   1    5.10    5.70
  -1   5   1    7.70    1.70
   0  -5  -1  315.17   14.30
   0  -5  -1  348.87   14.10
   0  -5  -1  308.47   14.20
   0  -5  -1  378.86   30.20
   0  -5  -1  298.77   14.20
   0  -5  -1  333.77   14.40
   0  -5  -1  322.67   15.00
   0  -5  -1  336.47   14.40
   0  -5  -1  382.86   27.90
   0   5   1  307.87   15.20
   0   5   1  332.97   14.40
   0   5   1  329.67   14.40
   0   5   1  318.67   26.00
   0   5   1  331.67   14.10
   0   5   1  330.17   14.40
   0   5   1  339.47   14.40
   0   5   1  322.37   28.10
  -1  -5  -1  260.57   12.50
  -1  -5  -1  283.87   12.60
  -1  -5  -1  258.97   13.40
  -1  -5  -1  272.67   12.60
  -1  -5  -1  274.27   12.60
  -1  -5  -1  276.37   12.60
  -1  -5  -1  294.47   12.80
  -1  -5  -1  252.57   26.80
  -1  -5  -1  297.37   26.70
  -1  -5  -1  292.97   13.30
   1   5   1  272.07   12.60
   1   5   1  289.67   12.70
   1   5   1  277.37   12.60
   1   5   1  244.88   25.60
   1   5   1  282.07   12.70
   1   5   1  288.17   12.60
   1   5   1  315.07   26.50
   1   5   1  273.27   12.50
   1   5   1  278.67   13.60
  -2  -5  -1  272.07   12.20
  -2  -5  -1  244.18   12.90
  -2  -5  -1  298.17   27.80
  -2  -5  -1  241.78   26.90
  -2  -5  -1  249.28   11.90
  -2  -5  -1  257.57   12.00
  -2  -5  -1  253.17   12.00
  -2  -5  -1  253.17   12.00
  -2  -5  -1  236.88   12.70
  -2  -5  -1  253.17   11.90
   2   5   1  272.37   12.10
   2   5   1  212.78   24.20
   2   5   1  284.57   27.70
   2   5   1  256.37   11.90
   2   5   1  245.98   12.80
   2   5   1  249.18   11.90
   2   5   1  257.07   12.10
   2   5   1  279.57   13.20
   2   5   1  272.07   12.00
  -3  -5  -1 2066.39   82.09
  -3  -5  -1 2132.89   82.39
  -3  -5  -1 2087.99   81.99
  -3  -5  -1 2187.48  106.89
  -3  -5  -1 1952.60   82.19
  -3  -5  -1 2078.69   82.09
  -3  -5  -1 2031.40  102.89
  -3  -5  -1 2004.90   82.99
  -3  -5  -1 2104.39   82.09
   3   5   1 2275.67   83.39
   3   5   1 2143.59   82.09
   3   5   1 2093.39  104.69
   3   5   1 2092.79  102.69
   3   5   1 2093.39   82.09
   3   5   1 1930.61   81.79
   3   5   1 2096.89   83.69
   3   5   1 2122.39   82.39
   3   5   1 2154.08   82.09
  -4  -5  -1  314.87   32.30
  -4  -5  -1  311.37   14.70
  -4  -5  -1  293.37   14.50
  -4  -5  -1  321.57   15.20
  -4  -5  -1  341.97   35.50
  -4  -5  -1  314.07   14.60
  -4  -5  -1  307.37   14.60
  -4  -5  -1  323.77   15.20
  -4  -5  -1  293.87   15.20
   4   5   1  349.57   14.90
   4   5   1  323.07   14.70
   4   5   1  303.57   36.50
   4   5   1  276.67   30.70
   4   5   1  308.37   15.30
   4   5   1  309.97   14.50
  -5  -5  -1 1176.78   71.49
  -5  -5  -1 1200.28   47.60
  -5  -5  -1 1144.49   47.30
  -5  -5  -1 1049.30   46.40
  -5  -5  -1 1152.18   46.70
  -5  -5  -1 1233.58   48.50
  -5  -5  -1 1128.99   46.60
  -5  -5  -1 1084.99   72.69
   5   5   1 1120.69   47.20
   5   5   1 1041.30   71.19
   5   5   1 1213.08   71.19
   5   5   1 1154.58   46.60
   5   5   1 1163.28   47.40
   5   5   1 1135.29   46.40
   5   5   1 1115.79   46.40
   5   5   1 1145.79   46.50
  -6  -5  -1 1086.99   79.99
  -6  -5  -1 1017.30   42.70
  -6  -5  -1  997.30   43.70
  -6  -5  -1 1010.80   43.50
  -6  -5  -1 1170.08   47.70
  -6  -5  -1 1029.30   42.90
  -6  -5  -1 1091.59   43.10
  -6  -5  -1 1052.79   42.90
  -6  -5  -1 1067.99   69.19
   6   5   1 1084.09   46.20
   6   5   1  963.70   68.99
   6   5   1  982.70   42.40
   6   5   1 1002.10   42.60
   6   5   1 1039.60   67.69
   6   5   1 1015.20   42.60
   6   5   1 1051.49   43.70
   6   5   1  945.51   42.90
  -7  -5  -1   27.50    3.90
  -7  -5  -1   22.40    3.80
  -7  -5  -1   24.80    5.90
  -7  -5  -1   32.40    5.20
  -7  -5  -1   25.60    3.90
  -7  -5  -1   23.90    3.80
  -7  -5  -1   27.70    3.80
  -7  -5  -1    6.80   23.80
   7   5   1   38.60    4.80
   7   5   1   25.10    3.80
   7   5   1   28.70   25.60
   7   5   1   31.80    6.10
   7   5   1   24.50    3.70
   7   5   1   21.80    4.80
   7   5   1   19.20    3.20
   7   5   1   27.80    4.10
  -8  -5  -1  210.58   11.40
  -8  -5  -1  186.38   16.00
  -8  -5  -1  190.58   11.30
  -8  -5  -1  207.28   12.70
  -8  -5  -1  204.58   11.40
  -8  -5  -1  154.78   42.30
  -8  -5  -1  190.88   14.80
  -8  -5  -1  188.58   11.20
   8   5   1  162.98   39.10
   8   5   1  214.38   14.60
   8   5   1  180.58   10.40
   8   5   1  188.48   10.80
   8   5   1  208.58   11.10
   8   5   1  202.08   11.10
  11  -6  -1  131.29    8.10
  11  -6  -1  130.09    7.40
 -11   6   1  130.69   11.60
 -11   6   1  123.09   38.10
 -11   6   1  136.09    8.50
 -11   6   1  113.89    8.00
 -11   6   1  138.09    8.40
 -11   6   1  146.19   11.30
 -11   6   1  111.69   10.90
  10  -6  -1   76.29    8.40
  10  -6  -1   91.19    6.10
  10  -6  -1   92.59    6.30
  10  -6  -1   83.29    6.10
  10  -6  -1   93.29    5.40
  10  -6  -1   97.29    6.30
 -10   6   1   78.89    8.60
 -10   6   1   69.29    7.50
 -10   6   1  110.69   32.80
 -10   6   1   91.29    6.30
 -10   6   1   89.59    6.40
 -10   6   1   80.19    6.00
 -10   6   1   89.39    6.40
   9  -6  -1    4.90    1.80
   9  -6  -1    5.70    2.50
   9  -6  -1    9.10    1.80
   9  -6  -1   10.50    2.30
   9  -6  -1    9.80    1.80
   9  -6  -1    7.50    1.90
   9  -6  -1    9.70    2.10
  -9   6   1    7.10    2.60
  -9   6   1   -2.40   18.20
  -9   6   1   21.30   23.40
  -9   6   1   10.70    2.40
  -9   6   1    6.30    1.80
  -9   6   1   10.20    2.50
  -9   6   1    7.30    3.10
  -9   6   1    7.20    1.90
  -9   6   1   21.20   24.00
   8  -6  -1  224.28   32.40
   8  -6  -1  231.48   10.80
   8  -6  -1  184.78   13.20
   8  -6  -1  252.37   10.30
   8  -6  -1  231.58   11.50
   8  -6  -1  236.18   11.50
   8  -6  -1  222.08   11.30
  -8   6   1  207.98   12.80
  -8   6   1  235.98   32.70
  -8   6   1  217.38   11.40
  -8   6   1  245.98   14.40
  -8   6   1  215.48   11.40
  -8   6   1  230.38   11.50
   7  -6  -1  318.87   18.60
   7  -6  -1  383.36   16.10
   7  -6  -1  360.46   16.60
   7  -6  -1  375.96   15.20
   7  -6  -1  348.77   16.40
   7  -6  -1  402.06   36.90
   7  -6  -1  361.96   16.50
  -7   6   1  343.47   34.40
  -7   6   1  355.06   16.50
  -7   6   1  362.66   15.80
  -7   6   1  375.56   22.00
  -7   6   1  346.87   18.80
  -7   6   1  389.56   16.90
  -7   6   1  375.76   17.20
  -7   6   1  365.26   16.60
   6  -6  -1  454.15   19.10
   6  -6  -1  451.15   19.10
   6  -6  -1  421.66   17.50
   6  -6  -1  474.45   18.80
   6  -6  -1  375.56   20.60
   6  -6  -1  355.66   34.00
   6  -6  -1  440.36   19.10
   6  -6  -1  425.06   19.00
  -6   6   1  422.56   18.90
  -6   6   1  419.96   19.00
  -6   6   1  493.35   39.50
  -6   6   1  438.66   19.10
  -6   6   1  439.26   18.90
  -6   6   1  435.36   19.10
  -6   6   1  440.16   19.10
   5  -6  -1  712.83   27.90
   5  -6  -1  621.94   26.10
   5  -6  -1  662.63   27.70
   5  -6  -1  788.82   55.29
   5  -6  -1  587.74   29.10
   5  -6  -1  664.73   27.80
   5  -6  -1  672.83   27.70
  -5   6   1  667.63   45.20
  -5   6   1  665.13   27.70
  -5   6   1  682.83   27.80
  -5   6   1  656.73   27.80
  -5   6   1  704.33   28.90
  -5   6   1  705.83   27.00
  -5   6   1  681.53   27.80
  -5   6   1  649.34   28.00
  -5   6   1  623.84   29.30
   4  -6  -1   22.40    2.40
   4  -6  -1   24.20    2.50
   4  -6  -1   26.40    2.90
   4  -6  -1   20.80    2.70
   4  -6  -1   28.40   11.90
   4  -6  -1   21.10    2.40
   4  -6  -1   27.80    2.70
   4  -6  -1   17.30    2.90
  -4   6   1   24.90    2.60
  -4   6   1    6.90    8.30
  -4   6   1   27.50    2.70
  -4   6   1   20.50    2.90
  -4   6   1   22.50    2.50
  -4   6   1   22.60    3.30
  -4   6   1   27.90    2.60
  -4   6   1   25.40    2.80
   3  -6  -1  505.45   23.40
   3  -6  -1  545.35   22.60
   3  -6  -1  574.24   39.10
   3  -6  -1  559.04   22.70
   3  -6  -1  558.34   23.90
   3  -6  -1  521.65   22.50
   3  -6  -1  525.25   22.60
   3  -6  -1  519.65   23.00
   3  -6  -1  547.15   21.40
  -3   6   1  533.25   23.00
  -3   6   1  522.35   22.50
  -3   6   1  550.74   22.70
  -3   6   1  536.55   22.60
  -3   6   1  525.75   38.10
  -3   6   1  528.65   22.60
  -3   6   1  536.05   23.60
  -3   6   1  547.05   23.50
   2  -6  -1  608.34   41.10
   2  -6  -1  596.44   24.70
   2  -6  -1  575.84   25.50
   2  -6  -1  586.24   24.50
   2  -6  -1  601.64   23.50
   2  -6  -1  569.14   24.40
   2  -6  -1  575.14   24.40
   2  -6  -1  574.04   24.40
  -2   6   1  585.74   24.40
  -2   6   1  586.44   24.50
  -2   6   1  495.95   37.70
  -2   6   1  607.94   42.30
  -2   6   1  568.14   24.40
  -2   6   1  594.84   24.70
  -2   6   1  621.34   25.60
   1  -6  -1    0.80    0.90
   1  -6  -1    0.00    0.70
   1  -6  -1    3.60    1.00
   1  -6  -1    2.90    0.90
   1  -6  -1    4.90    8.50
   1  -6  -1    1.60    1.10
   1  -6  -1    5.00    1.60
   1  -6  -1    2.40    1.00
   1  -6  -1    1.00    0.90
   1  -6  -1    1.50    0.70
  -1   6   1    1.40    0.70
  -1   6   1    0.40    0.80
  -1   6   1    2.60    1.10
  -1   6   1   -2.60    7.30
  -1   6   1    0.90    1.00
  -1   6   1   12.00   10.50
  -1   6   1    2.10    1.10
  -1   6   1    2.50    1.10
   0  -6  -1 1338.17   52.29
   0  -6  -1 1337.07   52.79
   0  -6  -1 1327.37   52.79
   0  -6  -1 1421.36   75.69
   0  -6  -1 1307.67   52.69
   0  -6  -1 1326.37   52.69
   0  -6  -1 1364.26   52.69
   0  -6  -1 1260.87   70.39
   0  -6  -1 1313.67   53.99
   0   6   1 1358.56   52.69
   0   6   1 1316.67   52.79
   0   6   1 1325.57   52.29
   0   6   1 1342.67   52.79
   0   6   1 1245.48   72.69
   0   6   1 1275.67   70.69
   0   6   1 1297.27   53.89
   0   6   1 1324.17   52.69
   0   6   1 1312.67   52.69
  -1  -6  -1  176.68    9.90
  -1  -6  -1  167.38    8.50
  -1  -6  -1  194.58   25.40
  -1  -6  -1  179.68    8.90
  -1  -6  -1  164.98    9.10
  -1  -6  -1  168.08    8.80
  -1  -6  -1  177.08   26.30
  -1  -6  -1  171.38    8.70
  -1  -6  -1  172.98    8.80
  -1  -6  -1  170.68    8.70
   1   6   1  157.08    8.50
   1   6   1  170.48    9.70
   1   6   1  179.08   25.40
   1   6   1  184.88   27.30
   1   6   1  170.28    8.70
   1   6   1  166.88    8.70
   1   6   1  152.08    8.60
   1   6   1  172.48    8.80
   1   6   1  167.78    8.60
  -2  -6  -1  990.40   41.30
  -2  -6  -1  893.31   41.10
  -2  -6  -1 1027.10   41.40
  -2  -6  -1 1052.59   41.40
  -2  -6  -1  988.10   42.50
  -2  -6  -1  995.10   64.39
  -2  -6  -1 1041.50   41.40
  -2  -6  -1  994.20   41.40
  -2  -6  -1  983.10   61.49
  -2  -6  -1 1032.20   42.70
   2   6   1 1068.39   41.50
   2   6   1 1018.40   61.59
   2   6   1 1027.70   41.30
   2   6   1 1010.80   63.69
   2   6   1 1025.50   42.60
   2   6   1 1017.00   41.30
   2   6   1  966.00   42.40
   2   6   1 1058.49   41.30
   2   6   1 1051.09   41.30
  -3  -6  -1 2578.64  103.49
  -3  -6  -1 2674.73  133.19
  -3  -6  -1 2706.73  104.89
  -3  -6  -1 2689.83  103.79
  -3  -6  -1 2613.04  103.49
  -3  -6  -1 2539.95  103.49
  -3  -6  -1 2679.43  103.59
  -3  -6  -1 2676.83  105.69
  -3  -6  -1 2413.76  103.59
  -3  -6  -1 2707.53  129.19
   3   6   1 2601.74  104.69
   3   6   1 2816.62  103.99
   3   6   1 2600.44  103.39
   3   6   1 2555.84  105.09
   3   6   1 2625.74  103.49
   3   6   1 2766.12  131.79
   3   6   1 2631.74  127.69
   3   6   1 2725.03  103.49
   3   6   1 2719.83  103.49
  -4  -6  -1    4.90    1.80
  -4  -6  -1    4.50    1.80
  -4  -6  -1    2.00    1.30
  -4  -6  -1    4.10    1.60
  -4  -6  -1   11.80   15.30
  -4  -6  -1    3.30    1.50
  -4  -6  -1    4.00    1.80
  -4  -6  -1   10.80   18.20
   4   6   1    3.50    1.50
   4   6   1   25.40   15.40
   4   6   1    2.30    1.60
   4   6   1    3.30    1.50
   4   6   1    8.80    2.20
   4   6   1    2.50    2.00
   4   6   1    3.50    1.50
   4   6   1    2.30    1.70
   4   6   1    9.80   15.70
  -5  -6  -1  682.93   29.60
  -5  -6  -1  677.03   54.29
  -5  -6  -1  659.93   28.80
  -5  -6  -1  623.44   28.80
  -5  -6  -1  743.43   59.79
  -5  -6  -1  656.93   28.90
  -5  -6  -1  657.83   29.50
  -5  -6  -1  701.03   29.00
   5   6   1  662.83   28.70
   5   6   1  669.93   29.80
   5   6   1  686.43   28.80
   5   6   1  670.53   56.89
   5   6   1  658.03   52.99
   5   6   1  649.14   29.40
   5   6   1  658.03   28.70
   5   6   1  753.12   31.70
   5   6   1  584.64   28.30
  -6  -6  -1  652.43   28.80
  -6  -6  -1  657.93   28.90
  -6  -6  -1  664.93   32.80
  -6  -6  -1  669.33   29.90
  -6  -6  -1  682.13   29.70
  -6  -6  -1  663.73   29.00
  -6  -6  -1  747.53   60.19
  -6  -6  -1  746.83   65.39
  -6  -6  -1  620.54   28.70
   6   6   1  657.23   28.60
   6   6   1  649.74   28.60
   6   6   1  546.85   56.89
   6   6   1  663.83   28.70
   6   6   1  660.53   58.09
   6   6   1  680.83   29.80
   6   6   1  617.54   28.50
   6   6   1  664.73   31.90
   6   6   1  652.93   29.40
  -7  -6  -1   18.40    3.30
  -7  -6  -1   24.10   31.90
  -7  -6  -1   30.30    4.80
  -7  -6  -1   24.90    3.80
  -7  -6  -1   15.50    3.20
  -7  -6  -1   23.00    4.20
  -7  -6  -1   20.10    3.90
  -7  -6  -1   24.70    6.20
   7   6   1   20.40    3.50
   7   6   1   15.10    3.30
   7   6   1   15.20    2.90
   7   6   1   23.70    3.80
   7   6   1   16.30    3.10
   7   6   1   27.00    5.80
   7   6   1   -7.90   25.40
  -8  -6  -1  185.98   10.90
  -8  -6  -1  174.38   11.60
  -8  -6  -1  172.18   10.60
  -8  -6  -1  162.38   10.40
  -8  -6  -1  175.28   14.10
  -8  -6  -1  161.38   10.40
   8   6   1  169.98   10.30
   8   6   1  185.98   10.50
   8   6   1  182.18   13.60
  10  -7  -1  333.07   15.30
  10  -7  -1  334.07   13.80
  10  -7  -1  301.47   15.20
  10  -7  -1  338.87   19.60
  10  -7  -1  299.67   16.40
  10  -7  -1  298.97   15.10
 -10   7   1  323.37   18.20
 -10   7   1  311.17   15.50
 -10   7   1  322.97   15.70
 -10   7   1  303.77   45.60
 -10   7   1  322.07   15.60
 -10   7   1  271.77   44.10
 -10   7   1  277.47   18.40
 -10   7   1  281.97   15.20
   9  -7  -1    1.30    1.00
   9  -7  -1    0.80    1.80
   9  -7  -1    1.90    1.50
   9  -7  -1    0.50    1.20
   9  -7  -1    1.20    1.30
   9  -7  -1    2.90    1.50
   9  -7  -1    1.80    1.20
  -9   7   1    0.10    1.00
  -9   7   1    5.40    2.40
  -9   7   1    3.50    1.70
  -9   7   1    0.10    0.90
  -9   7   1   -8.30   23.60
  -9   7   1    2.20    1.60
  -9   7   1   -0.60    1.60
   8  -7  -1  826.82   35.00
   8  -7  -1  934.21   35.30
   8  -7  -1  800.02   59.99
   8  -7  -1  839.52   35.00
   8  -7  -1  870.31   33.10
   8  -7  -1  835.82   34.40
   8  -7  -1  822.62   38.40
  -8   7   1  778.12   35.30
  -8   7   1  828.72   33.90
  -8   7   1  864.01   35.30
  -8   7   1  806.52   37.00
  -8   7   1  830.22   35.10
  -8   7   1  854.61   60.29
  -8   7   1  831.72   35.00
  -8   7   1  760.42   34.80
  -8   7   1  869.21   38.50
   7  -7  -1   94.99    6.00
   7  -7  -1   87.79    5.80
   7  -7  -1   91.09    5.60
   7  -7  -1   99.69   22.20
   7  -7  -1   87.39    4.30
   7  -7  -1   79.29    7.20
   7  -7  -1   85.29    5.70
   7  -7  -1   82.99    5.70
  -7   7   1   89.99    6.10
  -7   7   1   87.39    6.90
  -7   7   1   86.69    5.80
  -7   7   1   89.09    5.90
  -7   7   1   88.79    5.90
  -7   7   1   85.89    5.60
  -7   7   1   96.19   24.80
  -7   7   1   82.59    5.50
   6  -7  -1  516.75   22.30
   6  -7  -1  483.95   22.20
   6  -7  -1  483.15   23.20
   6  -7  -1  493.05   22.30
   6  -7  -1  532.75   24.70
   6  -7  -1  544.85   20.30
  -6   7   1  539.85   22.50
  -6   7   1  516.35   22.50
  -6   7   1  505.45   22.40
  -6   7   1  482.45   22.20
  -6   7   1  509.95   24.40
  -6   7   1  559.44   23.90
  -6   7   1  488.15   22.30
  -6   7   1  534.05   42.50
   5  -7  -1  737.53   50.49
   5  -7  -1  706.23   29.30
   5  -7  -1  688.13   29.30
   5  -7  -1  607.44   30.60
   5  -7  -1  754.82   29.40
   5  -7  -1  727.83   27.40
   5  -7  -1  740.33   29.40
  -5   7   1  717.93   30.30
  -5   7   1  700.13   29.40
  -5   7   1  651.03   29.10
  -5   7   1  722.23   49.50
  -5   7   1  693.73   29.90
  -5   7   1  726.83   29.50
  -5   7   1  655.23   29.20
   4  -7  -1    6.30    1.60
   4  -7  -1   10.20    1.90
   4  -7  -1    9.80    2.10
   4  -7  -1    9.80    2.30
   4  -7  -1    5.40   10.80
   4  -7  -1    9.50    2.30
   4  -7  -1    8.00    1.90
   4  -7  -1    8.70    1.10
   4  -7  -1    5.80    1.80
  -4   7   1   14.40   12.10
  -4   7   1   11.10    2.30
  -4   7   1   12.50    2.70
  -4   7   1    5.60    1.60
  -4   7   1    6.30    1.40
  -4   7   1   10.50    2.00
  -4   7   1    6.00    1.90
  -4   7   1    6.90    1.60
   3  -7  -1  292.87   13.30
   3  -7  -1  271.87   14.20
   3  -7  -1  283.97   11.90
   3  -7  -1  279.97   13.30
   3  -7  -1  282.87   29.40
   3  -7  -1  296.87   13.30
   3  -7  -1  264.27   13.00
   3  -7  -1  326.37   14.80
   3  -7  -1  265.97   13.50
  -3   7   1  295.77   13.40
  -3   7   1  327.27   29.00
  -3   7   1  279.07   13.20
  -3   7   1  266.87   14.00
  -3   7   1  283.07   13.30
  -3   7   1  230.28   31.10
  -3   7   1  295.87   14.40
  -3   7   1  277.97   13.20
  -3   7   1  283.27   13.60
   2  -7  -1  758.82   32.70
   2  -7  -1  759.52   30.20
   2  -7  -1  770.42   31.30
   2  -7  -1  743.63   31.50
   2  -7  -1  846.62   32.80
   2  -7  -1  750.52   31.20
   2  -7  -1  740.03   31.20
   2  -7  -1  759.82   49.70
   2  -7  -1  743.03   31.30
  -2   7   1  692.93   32.20
  -2   7   1  735.83   31.20
  -2   7   1  730.33   31.20
  -2   7   1  735.03   31.40
  -2   7   1  816.02   50.79
  -2   7   1  736.53   51.79
  -2   7   1  775.92   31.40
  -2   7   1  760.72   31.30
   1  -7  -1   29.70    3.50
   1  -7  -1   27.20    2.90
   1  -7  -1   22.80    2.30
   1  -7  -1   28.20   13.10
   1  -7  -1   30.00    2.90
   1  -7  -1   18.20    2.60
   1  -7  -1   24.00    2.70
   1  -7  -1   27.50    2.90
   1  -7  -1   24.30    2.10
   1  -7  -1   30.60    3.40
  -1   7   1   55.89   15.40
  -1   7   1   23.00    3.20
  -1   7   1   20.50    2.50
  -1   7   1   21.20    2.80
  -1   7   1   24.20   12.80
  -1   7   1   25.00    3.40
  -1   7   1   23.30    3.00
   0  -7  -1 2172.58   84.29
   0  -7  -1 2298.37   84.19
   0  -7  -1 2158.88   84.39
   0  -7  -1 2298.37  112.79
   0  -7  -1 2090.79  106.59
   0  -7  -1 2090.49   84.19
   0  -7  -1 2194.18   84.29
   0  -7  -1 2072.39   83.59
   0  -7  -1 2133.49   84.19
   0  -7  -1 2244.68   85.99
   0   7   1 2125.99   84.19
   0   7   1 1944.11   85.29
   0   7   1 2257.17  110.79
   0   7   1 2093.69  106.29
   0   7   1 2150.28   84.29
   0   7   1 2153.68   84.19
   0   7   1 2139.49   84.19
   0   7   1 1973.40   83.99
   0   7   1 2175.38   83.69
  -1  -7  -1 1102.79   44.10
  -1  -7  -1 1069.79   43.40
  -1  -7  -1 1027.70   64.39
  -1  -7  -1 1022.80   44.80
  -1  -7  -1 1078.69   69.59
  -1  -7  -1 1064.49   43.10
  -1  -7  -1 1078.99   43.50
  -1  -7  -1 1068.69   43.40
  -1  -7  -1 1031.40   43.40
  -1  -7  -1 1077.79   43.40
   1   7   1 1095.19   43.50
   1   7   1 1051.49   43.40
   1   7   1 1070.29   43.30
   1   7   1 1051.49   43.40
   1   7   1 1141.29   66.49
   1   7   1 1087.59   43.10
   1   7   1 1032.90   67.49
   1   7   1 1030.30   43.30
   1   7   1 1035.10   44.70
  -2  -7  -1  268.57   34.80
  -2  -7  -1  350.36   43.40
  -2  -7  -1  313.77   15.20
  -2  -7  -1  307.67   15.20
  -2  -7  -1  332.47   16.40
  -2  -7  -1  316.37   15.10
  -2  -7  -1  345.07   16.80
  -2  -7  -1  320.67   15.30
  -2  -7  -1  309.17   15.10
  -2  -7  -1  350.86   15.60
   2   7   1  318.47   15.20
   2   7   1  302.47   15.10
   2   7   1  293.97   33.30
   2   7   1  312.17   16.50
   2   7   1  370.46   38.20
   2   7   1  340.47   16.60
   2   7   1  326.47   15.20
   2   7   1  320.87   15.20
  -3  -7  -1  564.74   25.30
  -3  -7  -1  693.13   54.49
  -3  -7  -1  572.64   25.00
  -3  -7  -1  566.54   25.10
  -3  -7  -1  588.44   25.20
  -3  -7  -1  551.54   25.00
  -3  -7  -1  547.65   26.20
  -3  -7  -1  556.54   25.00
  -3  -7  -1  574.74   48.50
   3   7   1  566.94   47.90
   3   7   1  623.94   27.10
   3   7   1  561.24   25.00
   3   7   1  573.44   24.90
   3   7   1  571.24   25.00
   3   7   1  565.84   24.90
   3   7   1  532.95   26.00
   3   7   1  574.64   25.20
   3   7   1  601.84   51.49
  -4  -7  -1   78.59    6.00
  -4  -7  -1   74.79    6.00
  -4  -7  -1   81.89    6.30
  -4  -7  -1   72.29    5.70
  -4  -7  -1   88.09   26.90
  -4  -7  -1   99.69   24.40
  -4  -7  -1   78.89    5.90
   4   7   1   82.29    5.80
   4   7   1   84.89    6.20
   4   7   1   74.29    6.90
   4   7   1  106.09   28.60
   4   7   1   73.29    5.80
   4   7   1   78.49    5.80
   4   7   1   81.29    5.90
   4   7   1   73.69    6.50
   4   7   1   88.69   23.20
  -5  -7  -1  125.69    8.20
  -5  -7  -1   96.09   26.40
  -5  -7  -1  133.49    8.80
  -5  -7  -1  162.08   55.79
  -5  -7  -1  126.79    8.30
  -5  -7  -1  131.99    8.40
  -5  -7  -1  129.19    8.40
  -5  -7  -1  137.89    8.90
   5   7   1  155.68   36.70
   5   7   1  120.59    8.90
   5   7   1  124.29    8.60
   5   7   1  135.99    8.30
   5   7   1  127.09    8.10
   5   7   1  136.79    8.20
   5   7   1  133.39    8.10
   5   7   1   98.49   27.50
   5   7   1  141.89   10.20
  -6  -7  -1  851.41   38.10
  -6  -7  -1  918.51   38.20
  -6  -7  -1  879.21   39.00
  -6  -7  -1  845.42   38.50
  -6  -7  -1  969.90   73.99
  -6  -7  -1  827.22   37.90
  -6  -7  -1  883.61   38.10
   6   7   1  912.11   37.90
   6   7   1  859.81   37.80
   6   7   1  923.31   71.09
   6   7   1  895.01   39.00
   6   7   1  883.51   38.90
   6   7   1  949.11   38.10
   6   7   1  913.11   41.30
  -7  -7  -1  105.79    7.60
  -7  -7  -1  106.89   44.60
  -7  -7  -1   99.99    7.70
  -7  -7  -1  102.89    7.80
  -7  -7  -1   98.69    8.40
  -7  -7  -1  100.89    8.70
  -7  -7  -1  108.29   10.60
  -7  -7  -1   96.89    8.10
   7   7   1   92.39    7.30
   7   7   1  124.39   10.60
   7   7   1  106.89    7.70
   7   7   1  130.39   38.60
   7   7   1  113.89   11.40
   7   7   1  103.49    8.10
  10  -8  -1  397.96   19.10
  10  -8  -1  419.36   18.30
  10  -8  -1  443.66   19.50
  10  -8  -1  373.76   22.70
  10  -8  -1  415.96   19.20
 -10   8   1  384.76   51.79
 -10   8   1  425.86   22.70
 -10   8   1  405.96   19.50
 -10   8   1  405.26   19.50
 -10   8   1  420.46   19.50
 -10   8   1  495.45   53.99
 -10   8   1  353.46   20.50
 -10   8   1  405.26   23.00
   9  -8  -1  236.68   16.60
   9  -8  -1  290.77   13.20
   9  -8  -1  303.07   14.10
   9  -8  -1  282.97   13.80
   9  -8  -1  255.47   16.50
   9  -8  -1  322.37   52.59
   9  -8  -1  269.17   13.60
  -9   8   1  297.37   17.00
  -9   8   1  260.67   12.20
  -9   8   1  227.28   13.30
  -9   8   1  281.47   14.00
  -9   8   1  198.28   36.80
  -9   8   1  272.77   13.80
  -9   8   1  256.77   13.70
  -9   8   1  282.47   16.00
   8  -8  -1  816.52   34.10
   8  -8  -1  784.42   34.00
   8  -8  -1  834.52   37.80
   8  -8  -1  829.52   33.70
   8  -8  -1  813.02   34.10
   8  -8  -1  852.71   34.40
   8  -8  -1  850.91   63.49
  -8   8   1  763.02   36.90
  -8   8   1  765.02   33.60
  -8   8   1  799.52   63.49
  -8   8   1  799.62   34.30
  -8   8   1  816.02   33.60
  -8   8   1  815.32   34.30
  -8   8   1  748.63   34.00
  -8   8   1  904.81   36.80
  -8   8   1  746.13   33.90
   7  -8  -1   93.59    5.90
   7  -8  -1   95.79    7.80
   7  -8  -1   57.89   20.20
   7  -8  -1   87.09    5.90
   7  -8  -1   81.69    5.90
   7  -8  -1   91.79    6.10
   7  -8  -1   85.39    5.90
  -7   8   1   81.69    5.80
  -7   8   1   95.89    6.20
  -7   8   1   78.79    6.80
  -7   8   1   84.39    6.00
  -7   8   1   83.29    6.00
  -7   8   1   87.29   23.40
  -7   8   1   83.39    6.00
  -7   8   1   73.59    7.00
   6  -8  -1   37.80    3.70
   6  -8  -1   37.00    3.70
   6  -8  -1   35.90    4.60
   6  -8  -1   42.30    3.90
   6  -8  -1   51.99    4.30
   6  -8  -1   66.79   20.50
  -6   8   1   47.50    4.30
  -6   8   1   45.00    4.30
  -6   8   1   42.70    4.00
  -6   8   1   47.70    4.10
  -6   8   1   36.30    3.80
  -6   8   1   42.10    4.50
  -6   8   1   49.30   17.70
   5  -8  -1 1023.60   43.80
   5  -8  -1 1148.69   44.10
   5  -8  -1 1116.49   44.00
   5  -8  -1 1093.99   41.60
   5  -8  -1 1064.69   66.89
   5  -8  -1 1077.59   41.60
   5  -8  -1 1051.49   45.30
  -5   8   1 1067.79   44.20
  -5   8   1 1075.89   45.60
  -5   8   1  974.10   44.50
  -5   8   1 1050.59   69.59
  -5   8   1 1077.69   43.90
  -5   8   1 1105.19   67.49
  -5   8   1 1097.19   44.10
  -5   8   1 1074.99   44.00
  -5   8   1 1074.49   44.80
   4  -8  -1  231.98   11.50
   4  -8  -1  230.08   11.60
   4  -8  -1  209.88   12.50
   4  -8  -1  229.38   11.40
   4  -8  -1  230.48   11.50
   4  -8  -1  185.48   28.70
   4  -8  -1  229.28   12.10
   4  -8  -1  239.78    9.80
  -4   8   1  230.58   11.50
  -4   8   1  225.88   31.80
  -4   8   1  223.28   12.40
  -4   8   1  230.38   12.60
  -4   8   1  234.78   11.60
  -4   8   1  229.58   11.40
  -4   8   1  210.58   32.60
  -4   8   1  225.18   11.40
  -4   8   1  219.78   11.90
   3  -8  -1  655.13   27.70
   3  -8  -1  649.54   27.70
   3  -8  -1  662.53   27.80
   3  -8  -1  657.13   26.20
   3  -8  -1  657.23   27.80
   3  -8  -1  687.73   29.30
   3  -8  -1  630.94   28.10
   3  -8  -1  609.14   48.00
  -3   8   1  651.03   27.80
  -3   8   1  580.84   49.50
  -3   8   1  654.33   27.80
  -3   8   1  651.93   29.00
  -3   8   1  651.93   27.70
  -3   8   1  657.53   27.80
  -3   8   1  585.14   45.70
  -3   8   1  657.43   28.20
   2  -8  -1 1587.04   63.19
   2  -8  -1 1573.14   63.19
   2  -8  -1 1581.24   61.99
   2  -8  -1 1546.15   63.09
   2  -8  -1 1598.64   63.39
   2  -8  -1 1546.95   64.49
   2  -8  -1 1537.55   63.39
   2  -8  -1 1595.94   64.89
   2  -8  -1 1604.34   98.29
  -2   8   1 1505.75   85.69
  -2   8   1 1580.14   63.29
  -2   8   1 1670.43   90.99
  -2   8   1 1615.24   63.49
  -2   8   1 1630.74   64.89
  -2   8   1 1591.54   63.29
  -2   8   1 1586.34   63.19
   1  -8  -1    4.00    1.60
   1  -8  -1    4.60    1.60
   1  -8  -1    3.60    1.20
   1  -8  -1    2.90    1.00
   1  -8  -1    5.00    1.40
   1  -8  -1   20.40   12.10
   1  -8  -1    1.80    1.40
   1  -8  -1    3.30    1.90
   1  -8  -1    0.60    1.10
   1  -8  -1    4.10    2.00
  -1   8   1    1.60    1.00
  -1   8   1    2.60    1.20
  -1   8   1   -1.10   14.40
  -1   8   1    2.10    1.20
  -1   8   1    3.20    1.40
  -1   8   1    3.70    1.80
  -1   8   1    7.70   11.40
  -1   8   1    3.30    1.50
   0  -8  -1 2173.98  109.79
   0  -8  -1 1993.70   80.99
   0  -8  -1 2016.50   81.89
   0  -8  -1 2132.09   81.59
   0  -8  -1 2085.39   83.59
   0  -8  -1 2079.99   81.79
   0  -8  -1 2071.59   81.79
   0  -8  -1 2019.50   81.79
   0  -8  -1 2051.39   81.79
   0   8   1 1988.80  110.39
   0   8   1 2077.49   81.19
   0   8   1 2024.60   81.69
   0   8   1 1994.30   81.69
   0   8   1 2100.19  107.89
   0   8   1 1979.40   83.29
   0   8   1 2131.99   81.89
   0   8   1 2088.99   81.89
   0   8   1 2205.78   81.99
  -1  -8  -1  402.56   44.20
  -1  -8  -1  418.16   18.70
  -1  -8  -1  412.26   19.10
  -1  -8  -1  443.36   19.40
  -1  -8  -1  410.86   19.10
  -1  -8  -1  420.56   20.70
  -1  -8  -1  489.45   42.90
  -1  -8  -1  441.76   19.30
  -1  -8  -1  409.86   19.10
  -1  -8  -1  400.56   19.40
   1   8   1  440.26   21.20
   1   8   1  414.36   19.10
   1   8   1  406.16   19.10
   1   8   1  403.06   18.90
   1   8   1  406.96   18.70
   1   8   1  417.56   40.60
   1   8   1  412.76   20.60
   1   8   1  424.66   19.20
  -2  -8  -1    1.80    1.20
  -2  -8  -1    4.50   19.50
  -2  -8  -1    2.00    1.30
  -2  -8  -1    2.60    1.50
  -2  -8  -1   -0.30    1.20
  -2  -8  -1    6.50   16.50
  -2  -8  -1    2.10    1.30
  -2  -8  -1    2.40    1.90
  -2  -8  -1    2.90    1.60
  -2  -8  -1    1.10    1.40
   2   8   1    0.50    1.30
   2   8   1   -1.70   11.90
   2   8   1    1.90    1.40
   2   8   1   -1.00    1.50
   2   8   1    3.20    1.80
   2   8   1    1.80    1.60
   2   8   1    4.10    1.60
   2   8   1   -0.40    1.10
   2   8   1   30.50   19.30
  -3  -8  -1  476.25   52.99
  -3  -8  -1  472.95   21.80
  -3  -8  -1  467.15   21.70
  -3  -8  -1  516.65   22.30
  -3  -8  -1  424.86   49.70
  -3  -8  -1  451.15   21.60
  -3  -8  -1  467.15   21.80
  -3  -8  -1  471.65   21.70
   3   8   1  478.95   21.70
   3   8   1  467.65   21.70
   3   8   1  450.15   22.90
   3   8   1  474.75   21.70
   3   8   1  488.25   21.70
   3   8   1  410.86   44.70
   3   8   1  515.05   51.69
   3   8   1  489.05   21.70
  -4  -8  -1  454.55   21.50
  -4  -8  -1  454.75   58.49
  -4  -8  -1  472.35   21.40
  -4  -8  -1  486.65   52.89
  -4  -8  -1  440.16   21.30
  -4  -8  -1  464.75   21.40
  -4  -8  -1  455.65   21.70
  -4  -8  -1  448.16   21.20
   4   8   1  436.96   65.39
   4   8   1  456.15   21.20
   4   8   1  470.05   49.50
   4   8   1  479.95   21.40
   4   8   1  459.65   21.40
   4   8   1  436.26   23.10
   4   8   1  440.56   22.50
   4   8   1  424.36   21.30
   4   8   1  474.35   21.30
  -5  -8  -1   88.69    7.00
  -5  -8  -1   38.70   36.70
  -5  -8  -1  160.68   34.00
  -5  -8  -1  112.29    7.60
  -5  -8  -1  105.39    7.90
  -5  -8  -1   84.79    7.30
  -5  -8  -1   90.19    6.90
  -5  -8  -1   94.19    7.30
   5   8   1   91.59    7.00
   5   8   1   98.19    7.10
   5   8   1  102.49   52.39
   5   8   1   95.19    8.00
   5   8   1  117.09   10.90
   5   8   1   99.89    7.40
   5   8   1   57.89   28.20
   5   8   1  106.29    8.90
  -6  -8  -1  467.15   27.60
  -6  -8  -1  461.55   22.30
  -6  -8  -1  523.65   25.80
  -6  -8  -1  447.06   22.10
  -6  -8  -1  429.26   23.70
  -6  -8  -1  432.46   25.20
   6   8   1  440.96   21.80
   6   8   1  469.25   21.90
   6   8   1  469.95   23.20
   6   8   1  449.86   24.70
   6   8   1  439.26   55.59
   6   8   1  491.55   22.20
  10  -9  -1  333.37   16.30
  10  -9  -1  355.26   15.80
  10  -9  -1  325.77   16.20
  10  -9  -1  336.57   16.40
  10  -9  -1  276.87   48.10
 -10   9   1  348.07   19.20
 -10   9   1  289.47   16.00
 -10   9   1  313.87   16.20
 -10   9   1  323.07   16.30
   9  -9  -1  -34.50   27.80
   9  -9  -1   -0.10    1.30
   9  -9  -1    0.40    1.30
   9  -9  -1    0.50    1.60
  -9   9   1    1.60    1.70
  -9   9   1    1.80    1.60
  -9   9   1    2.40    1.40
  -9   9   1    1.40    1.40
  -9   9   1   -2.00   24.30
  -9   9   1    1.80    1.90
  -9   9   1    0.70    2.00
  -9   9   1    0.60    1.20
  -9   9   1   -0.90    1.20
   8  -9  -1  583.44   26.10
   8  -9  -1  610.64   55.09
   8  -9  -1  587.14   26.20
   8  -9  -1  585.54   25.90
   8  -9  -1  594.34   29.50
   8  -9  -1  634.94   26.50
   8  -9  -1  569.04   26.10
  -8   9   1  543.85   52.99
  -8   9   1  589.24   26.20
  -8   9   1  628.54   29.50
  -8   9   1  580.44   26.30
  -8   9   1  579.94   26.20
  -8   9   1  609.84   28.40
  -8   9   1  564.14   26.20
  -8   9   1  622.04   26.60
   7  -9  -1  461.05   20.60
   7  -9  -1  445.76   20.40
   7  -9  -1  452.15   20.50
   7  -9  -1  444.36   20.40
   7  -9  -1  388.26   22.30
  -7   9   1  426.96   20.40
  -7   9   1  467.45   20.70
  -7   9   1  457.45   20.60
  -7   9   1  433.16   20.80
  -7   9   1  411.76   22.30
  -7   9   1  444.76   20.50
  -7   9   1  484.75   46.90
  -7   9   1  513.35   22.50
   6  -9  -1    9.10    2.20
   6  -9  -1   10.80    2.20
   6  -9  -1   12.00    2.60
   6  -9  -1   13.50    2.70
   6  -9  -1   11.50    3.00
   6  -9  -1   -9.40   16.90
  -6   9   1   12.10    2.50
  -6   9   1   14.10    2.70
  -6   9   1   10.70    2.80
  -6   9   1   14.30    3.10
  -6   9   1    9.90   16.60
  -6   9   1   11.70   19.90
  -6   9   1   13.10    2.70
   5  -9  -1  995.00   42.80
   5  -9  -1  964.20   44.10
   5  -9  -1  985.90   67.99
   5  -9  -1 1012.00   43.00
   5  -9  -1  991.10   42.90
   5  -9  -1 1057.09   40.40
   5  -9  -1 1117.29   45.60
   5  -9  -1  967.20   43.80
  -5   9   1 1022.00   44.10
  -5   9   1 1094.89   45.00
  -5   9   1 1039.40   71.89
  -5   9   1 1027.80   67.69
  -5   9   1 1055.99   43.00
  -5   9   1 1058.39   43.10
  -5   9   1 1038.30   43.10
  -5   9   1 1170.48   44.40
   4  -9  -1  229.58   12.30
   4  -9  -1  235.08   12.30
   4  -9  -1  250.27   35.20
   4  -9  -1  244.08   13.90
   4  -9  -1  271.97   12.90
   4  -9  -1  261.47   14.00
   4  -9  -1  242.48   12.40
  -4   9   1  221.28   34.70
  -4   9   1  247.68   12.60
  -4   9   1  249.38   13.00
  -4   9   1  256.77   12.60
  -4   9   1  243.38   12.60
  -4   9   1  239.78   12.40
  -4   9   1  240.48   13.60
   3  -9  -1 1022.80   70.69
   3  -9  -1 1206.68   49.30
   3  -9  -1 1211.58   49.10
   3  -9  -1 1096.79   45.60
   3  -9  -1 1153.68   48.90
   3  -9  -1 1148.59   47.40
   3  -9  -1 1126.69   47.30
   3  -9  -1 1156.98   47.30
   3  -9  -1 1137.69   47.80
  -3   9   1 1159.48   47.40
  -3   9   1 1172.88   72.49
  -3   9   1 1228.28   77.09
  -3   9   1 1204.78   47.90
  -3   9   1 1152.88   47.40
  -3   9   1 1141.69   47.50
  -3   9   1 1185.18   49.10
  -3   9   1 1136.19   47.40
   2  -9  -1  976.40   40.90
   2  -9  -1 1047.80   42.70
   2  -9  -1 1027.80   41.40
   2  -9  -1  960.90   41.00
   2  -9  -1  934.51   40.80
   2  -9  -1  952.10   65.39
   2  -9  -1 1008.40   42.90
   2  -9  -1  923.31   39.40
   2  -9  -1  959.30   40.80
  -2   9   1  974.30   41.00
  -2   9   1  989.10   41.10
  -2   9   1  976.30   68.79
  -2   9   1  976.20   40.90
  -2   9   1 1022.40   66.79
  -2   9   1  976.90   41.00
  -2   9   1  987.00   41.00
  -2   9   1 1077.19   43.30
   1  -9  -1   11.20    2.00
   1  -9  -1   16.80    3.50
   1  -9  -1   19.00    3.00
   1  -9  -1   17.90    3.00
   1  -9  -1   21.50    3.60
   1  -9  -1   17.90    2.10
   1  -9  -1   15.10   16.90
   1  -9  -1   23.40    3.40
   1  -9  -1   19.00    2.50
   1  -9  -1   18.70    4.00
  -1   9   1   24.20    4.20
  -1   9   1   15.00    2.90
  -1   9   1   21.40    3.60
  -1   9   1   12.00    2.50
  -1   9   1   20.90    3.50
  -1   9   1   37.40   17.30
  -1   9   1   15.20    3.00
  -1   9   1   24.60   19.30
   0  -9  -1   27.80    3.80
   0  -9  -1   31.30    3.40
   0  -9  -1   24.60    3.20
   0  -9  -1   53.09   19.20
   0  -9  -1   28.80    3.90
   0  -9  -1   32.60    3.50
   0  -9  -1   29.00    3.80
   0  -9  -1   21.90    3.90
   0   9   1    8.10   11.80
   0   9   1   55.79   21.30
   0   9   1   31.10    4.10
   0   9   1   34.10    4.50
   0   9   1   36.90    4.60
   0   9   1   31.10    3.90
   0   9   1   33.10    3.50
  -1  -9  -1  196.78   10.60
  -1  -9  -1  186.58   61.49
  -1  -9  -1  180.68   11.70
  -1  -9  -1  204.88   34.90
  -1  -9  -1  152.88   12.70
  -1  -9  -1  164.48   12.50
  -1  -9  -1  198.18   10.20
  -1  -9  -1  185.58   10.40
  -1  -9  -1  186.68   10.70
  -1  -9  -1  195.28   10.60
   1   9   1  198.78   10.80
   1   9   1  198.88   12.20
   1   9   1  192.88   10.60
   1   9   1  262.07   37.30
   1   9   1  249.78   39.70
   1   9   1  186.48   10.50
   1   9   1  202.28   10.50
   1   9   1  176.38   10.40
  -2  -9  -1    0.90    1.40
  -2  -9  -1   -0.20    1.00
  -2  -9  -1  -22.20   23.10
  -2  -9  -1    0.40    1.30
  -2  -9  -1    1.60    1.70
  -2  -9  -1    0.20    1.00
  -2  -9  -1  -24.70   18.80
  -2  -9  -1    2.40    1.50
  -2  -9  -1    1.90    1.90
   2   9   1    2.00    2.00
   2   9   1    0.90    1.30
   2   9   1   -9.50   18.10
   2   9   1    0.00    1.50
   2   9   1    1.00    1.30
   2   9   1    1.20    1.70
   2   9   1    6.10   21.30
   2   9   1    1.70    1.50
  -3  -9  -1  483.65   23.00
  -3  -9  -1  497.65   23.00
  -3  -9  -1  497.85   22.90
  -3  -9  -1  502.75   62.19
  -3  -9  -1  511.35   23.10
  -3  -9  -1  510.45   23.40
  -3  -9  -1  587.54   55.99
  -3  -9  -1  495.75   23.00
   3   9   1  547.95   55.89
   3   9   1  496.05   22.80
   3   9   1  491.05   24.60
   3   9   1  494.25   22.90
   3   9   1  484.95   22.90
   3   9   1  486.55   22.90
   3   9   1  502.35   51.49
   3   9   1  467.15   24.30
   3   9   1  484.75   22.80
  -4  -9  -1  225.48   12.30
  -4  -9  -1  200.58   12.10
  -4  -9  -1  221.38   12.70
  -4  -9  -1  215.98   12.30
  -4  -9  -1  168.28   44.70
  -4  -9  -1  220.68   12.20
  -4  -9  -1  279.97   45.30
  -4  -9  -1  212.88   13.10
   4   9   1  202.48   13.20
   4   9   1  202.38   12.10
   4   9   1  197.58   11.90
   4   9   1  210.08   12.00
   4   9   1  209.08   13.80
   4   9   1  136.19   39.80
   4   9   1  217.78   12.10
   4   9   1  228.58   40.50
   4   9   1  205.88   11.90
  -5  -9  -1   82.39    6.80
  -5  -9  -1   88.49    7.30
  -5  -9  -1   86.79    7.00
  -5  -9  -1  135.49   39.30
  -5  -9  -1   83.29    7.10
  -5  -9  -1   72.89    6.60
  -5  -9  -1   75.89    7.00
   5   9   1   86.59    6.80
   5   9   1   83.09    7.40
   5   9   1   78.09    7.80
   5   9   1   92.39    7.10
   5   9   1   86.69    7.00
   5   9   1   70.89    6.50
   5   9   1   91.89    8.40
  -6  -9  -1  225.68   13.80
  -6  -9  -1  226.58   14.70
  -6  -9  -1  212.68   60.59
  -6  -9  -1  246.78   14.60
  -6  -9  -1  244.88   14.30
  -6  -9  -1  252.27   17.90
  -6  -9  -1  282.57   14.70
  -6  -9  -1  254.97   14.30
   6   9   1  263.87   16.80
   6   9   1  257.07   14.10
   6   9   1  242.88   15.20
   6   9   1  256.77   14.20
  10 -10  -1  391.06   18.70
  10 -10  -1  344.57   18.30
  10 -10  -1  395.76   60.49
  10 -10  -1  387.66   18.10
 -10  10   1  392.36   21.40
 -10  10   1  365.06   17.00
 -10  10   1  380.66   18.70
 -10  10   1  362.46   18.60
 -10  10   1  382.76   22.20
 -10  10   1  400.36   19.10
 -10  10   1  424.86   60.19
 -10  10   1  397.46   18.80
   9 -10  -1   23.60    3.70
   9 -10  -1   26.50    4.10
   9 -10  -1   25.10    3.80
   9 -10  -1   20.20    3.60
   9 -10  -1  -36.30   31.30
   9 -10  -1   25.40    5.90
   9 -10  -1   26.80    4.20
  -9  10   1   28.80    5.50
  -9  10   1   29.70    4.60
  -9  10   1   22.10    4.80
  -9  10   1   23.90    4.30
  -9  10   1   21.10    3.60
  -9  10   1   24.40    3.60
  -9  10   1   36.00   34.60
  -9  10   1   98.19   37.60
  -9  10   1   18.30    3.40
   8 -10  -1  557.94   24.70
   8 -10  -1  571.14   28.00
   8 -10  -1  486.75   55.09
   8 -10  -1  531.05   24.50
   8 -10  -1  535.15   24.30
   8 -10  -1  517.35   24.40
   8 -10  -1  471.25   28.10
  -8  10   1  509.05   24.40
  -8  10   1  609.44   60.59
  -8  10   1  610.14   27.00
  -8  10   1  564.84   61.89
  -8  10   1  535.75   27.30
  -8  10   1  524.15   24.70
  -8  10   1  551.14   24.70
  -8  10   1  553.84   24.80
  -8  10   1  552.94   24.70
   7 -10  -1  796.22   37.00
   7 -10  -1  787.52   34.10
   7 -10  -1  726.53   62.69
   7 -10  -1  815.92   34.40
   7 -10  -1  764.22   34.10
   7 -10  -1  816.22   34.30
  -7  10   1  751.92   34.10
  -7  10   1  805.92   34.40
  -7  10   1  801.32   36.60
  -7  10   1  840.62   36.00
  -7  10   1  795.02   34.20
  -7  10   1  763.92   34.80
  -7  10   1  797.92   70.89
  -7  10   1  825.82   64.59
  -7  10   1  824.72   37.30
   6 -10  -1   74.59    5.60
   6 -10  -1   59.49    6.00
   6 -10  -1   50.19   23.70
   6 -10  -1   64.29    5.30
   6 -10  -1   62.99    6.50
   6 -10  -1   60.29    5.10
  -6  10   1   63.89    5.40
  -6  10   1   55.19   21.30
  -6  10   1   30.80   23.70
  -6  10   1   65.59    5.40
  -6  10   1   72.19    7.20
  -6  10   1   62.69    5.40
  -6  10   1   60.09    5.30
  -6  10   1   58.59    5.80
  -6  10   1   60.79    6.30
   5 -10  -1  620.14   27.90
   5 -10  -1  625.44   55.39
   5 -10  -1  653.43   28.20
   5 -10  -1  636.14   28.20
   5 -10  -1  609.54   28.00
   5 -10  -1  619.04   29.90
   5 -10  -1  683.83   29.40
   5 -10  -1  616.54   25.30
  -5  10   1  595.74   57.29
  -5  10   1  640.44   28.20
  -5  10   1  655.83   55.29
  -5  10   1  665.33   28.30
  -5  10   1  649.43   28.20
  -5  10   1  657.93   29.00
  -5  10   1  642.34   28.30
  -5  10   1  650.73   29.60
   4 -10  -1  200.18   35.10
   4 -10  -1  173.88   10.30
   4 -10  -1  161.68    9.70
   4 -10  -1  165.38    9.60
   4 -10  -1  170.38    9.70
   4 -10  -1  166.78    7.90
   4 -10  -1  164.28   10.90
   4 -10  -1  171.08    9.80
  -4  10   1  170.18    9.70
  -4  10   1  184.88   10.10
  -4  10   1  151.48   29.40
  -4  10   1  169.18   10.20
  -4  10   1  162.18    9.70
  -4  10   1  197.48   34.90
  -4  10   1  156.08   10.70
  -4  10   1  177.08    9.90
   3 -10  -1   10.00    2.30
   3 -10  -1    8.50    1.70
   3 -10  -1    7.30    2.80
   3 -10  -1    8.90    2.40
   3 -10  -1   13.90    3.00
   3 -10  -1    6.50   17.50
   3 -10  -1   12.30    2.80
   3 -10  -1   10.20    2.60
  -3  10   1   18.00   13.50
  -3  10   1    7.40    2.30
  -3  10   1   14.40    3.30
  -3  10   1    7.30    2.00
  -3  10   1    6.40    2.10
  -3  10   1   22.30   19.30
  -3  10   1   10.70    2.80
  -3  10   1    7.60    2.60
   2 -10  -1  374.46   17.70
   2 -10  -1  366.56   17.90
   2 -10  -1  342.07   17.40
   2 -10  -1  370.36   19.00
   2 -10  -1  373.16   17.60
   2 -10  -1  368.36   16.20
   2 -10  -1  290.97   42.20
   2 -10  -1  339.17   17.30
  -2  10   1  438.56   47.20
  -2  10   1  366.96   17.60
  -2  10   1  371.76   18.00
  -2  10   1  416.06   18.10
  -2  10   1  324.17   42.50
  -2  10   1  374.06   17.70
  -2  10   1  352.16   19.10
  -2  10   1  349.87   17.40
   1 -10  -1   32.50    4.40
   1 -10  -1   32.20    3.80
   1 -10  -1   39.40    5.30
   1 -10  -1   32.00    3.20
   1 -10  -1   33.60    5.40
   1 -10  -1   34.00    4.20
   1 -10  -1   29.70   23.20
   1 -10  -1   30.60    3.00
   1 -10  -1   42.70    5.10
   1 -10  -1   33.50    4.20
  -1  10   1    3.70   22.50
  -1  10   1   31.20    4.50
  -1  10   1   34.70    3.80
  -1  10   1    6.00   17.70
  -1  10   1   32.90    4.40
  -1  10   1   22.20    3.40
  -1  10   1   42.30    5.10
   0 -10  -1    3.30    1.60
   0 -10  -1    3.50    1.90
   0 -10  -1    4.80    1.60
   0 -10  -1    2.30    1.30
   0 -10  -1    3.20    2.10
   0 -10  -1    1.10    1.80
   0 -10  -1    2.90    1.30
   0 -10  -1  -21.70   19.20
   0 -10  -1    6.60    2.00
   0  10   1   -0.80    1.10
   0  10   1    3.10    1.90
   0  10   1    2.30    1.80
   0  10   1    4.70    1.90
   0  10   1  -37.60   17.60
   0  10   1    0.60    1.80
   0  10   1   -2.60   24.70
  -1 -10  -1  756.02   30.80
  -1 -10  -1  597.14   29.90
  -1 -10  -1  690.13   30.30
  -1 -10  -1  670.33   30.10
  -1 -10  -1  689.43   29.70
  -1 -10  -1  694.23   61.69
  -1 -10  -1  655.73   30.10
   1  10   1  655.83   62.79
   1  10   1  714.43   31.60
   1  10   1  690.73   30.30
   1  10   1  692.43   29.60
   1  10   1  686.53   30.20
   1  10   1  726.13   30.30
   1  10   1  848.52  112.49
   1  10   1  656.63   32.00
   1  10   1  640.44   29.90
  -2 -10  -1  -15.80   32.60
  -2 -10  -1   48.60   25.30
  -2 -10  -1    6.30    1.60
  -2 -10  -1    7.60    2.30
  -2 -10  -1    5.90    2.20
  -2 -10  -1    6.10    1.90
  -2 -10  -1    5.60    2.10
  -2 -10  -1    5.40    1.80
   2  10   1    4.70    2.00
   2  10   1    5.60    2.60
   2  10   1   14.10   28.80
   2  10   1   24.50   24.50
   2  10   1   10.20    3.40
   2  10   1    8.10    2.50
   2  10   1    4.70    2.10
   2  10   1    8.30    2.50
   2  10   1    4.30    2.00
  -3 -10  -1  262.87   54.49
  -3 -10  -1  258.17   14.20
  -3 -10  -1  267.37   14.00
  -3 -10  -1  259.17   14.10
  -3 -10  -1  282.27   14.70
  -3 -10  -1  256.47   14.10
  -3 -10  -1  222.88   44.90
  -3 -10  -1  240.08   13.80
   3  10   1  246.18   15.40
   3  10   1  270.17   49.00
   3  10   1  266.97   14.00
   3  10   1  252.67   15.50
   3  10   1  244.38   13.90
   3  10   1  244.78   13.80
   3  10   1  250.67   13.90
   3  10   1  252.27   15.10
   3  10   1  284.37   45.90
  -4 -10  -1   -6.00   33.70
  -4 -10  -1    0.10    1.70
  -4 -10  -1    4.80    2.20
  -4 -10  -1    0.20    1.70
  -4 -10  -1  -23.40   46.40
  -4 -10  -1    2.80    2.30
  -4 -10  -1    2.30    1.80
  -4 -10  -1    1.00    1.50
   4  10   1    3.20    2.40
   4  10   1   -0.10    2.00
   4  10   1    6.10    2.60
   4  10   1  -24.20   28.80
   4  10   1   -2.10    1.60
   4  10   1   -1.50    2.10
   4  10   1    0.80    2.00
   4  10   1    0.60    1.90
  -5 -10  -1  109.19    8.40
  -5 -10  -1   32.00   45.40
  -5 -10  -1  101.99    8.20
  -5 -10  -1  112.99    9.00
  -5 -10  -1   99.39    8.40
  -5 -10  -1   98.19    8.20
  -5 -10  -1   97.99    8.00
   5  10   1  118.39   14.10
   5  10   1  112.09   42.60
   5  10   1  115.69   10.10
   5  10   1   97.29    7.90
   5  10   1  100.79    7.90
   9 -11  -1    1.70    1.60
   9 -11  -1   -0.70    2.60
   9 -11  -1   19.40   34.50
   9 -11  -1    0.80    2.10
   9 -11  -1    1.90    1.80
  -9  11   1   10.00   31.80
  -9  11   1    1.40    1.60
  -9  11   1  -15.00   38.60
  -9  11   1   -2.00    1.80
  -9  11   1    1.90    2.10
  -9  11   1   -1.40    1.80
  -9  11   1    1.60    2.30
  -9  11   1    1.10    1.90
  -9  11   1    0.40    1.50
   8 -11  -1  529.15   25.10
   8 -11  -1  571.44   25.50
   8 -11  -1  520.55   25.20
   8 -11  -1  571.34   25.40
   8 -11  -1  547.35   25.30
   8 -11  -1  583.94   32.40
  -8  11   1  564.04   28.10
  -8  11   1  572.14   66.79
  -8  11   1  545.85   27.00
  -8  11   1  546.25   25.90
  -8  11   1  559.64   25.50
  -8  11   1  568.44   25.60
  -8  11   1  542.55   25.30
  -8  11   1  429.16   56.99
  -8  11   1  553.84   27.20
   7 -11  -1  343.07   18.00
   7 -11  -1  389.16   18.60
   7 -11  -1  398.36   51.59
   7 -11  -1  347.77   17.90
   7 -11  -1  382.86   18.40
   7 -11  -1  367.36   20.60
  -7  11   1  455.85   56.99
  -7  11   1  369.16   19.10
  -7  11   1  371.06   18.30
  -7  11   1  361.56   18.20
  -7  11   1  369.56   18.10
  -7  11   1  386.46   20.50
  -7  11   1  356.96   18.10
  -7  11   1  365.66   19.30
  -7  11   1  372.06   50.89
   6 -11  -1  100.99   30.40
   6 -11  -1   67.39    5.60
   6 -11  -1   50.69    5.10
   6 -11  -1   63.29    5.50
   6 -11  -1   63.59    6.70
   6 -11  -1   58.49    5.30
  -6  11   1   19.60   29.50
  -6  11   1   58.09    6.00
  -6  11   1   56.39    5.20
  -6  11   1   55.49    5.20
  -6  11   1   59.99    5.90
  -6  11   1   54.99   27.00
  -6  11   1   62.59    5.50
  -6  11   1   60.49    5.50
  -6  11   1   56.19    6.10
   5 -11  -1  550.34   27.60
   5 -11  -1  534.25   25.60
   5 -11  -1  511.05   54.99
   5 -11  -1  577.64   26.90
   5 -11  -1  567.74   25.70
   5 -11  -1  573.64   25.70
   5 -11  -1  594.84   26.10
   5 -11  -1  528.05   23.20
  -5  11   1  596.64   26.80
  -5  11   1  579.84   27.50
  -5  11   1  594.54   56.49
  -5  11   1  569.94   25.90
  -5  11   1  564.84   25.70
  -5  11   1  601.54   26.10
  -5  11   1  621.04   62.09
   4 -11  -1  156.18   10.60
   4 -11  -1  143.39    9.00
   4 -11  -1  190.28   36.30
   4 -11  -1  141.99    9.10
   4 -11  -1  147.79    7.20
   4 -11  -1  154.88    9.30
   4 -11  -1  144.49    9.10
   4 -11  -1  137.09    9.40
  -4  11   1  134.69    9.00
  -4  11   1  112.99   34.00
  -4  11   1  148.69    9.30
  -4  11   1   83.59   28.30
  -4  11   1  147.09    9.30
  -4  11   1  156.28    9.60
  -4  11   1  149.99   10.70
  -4  11   1  145.99    9.20
   3 -11  -1    9.20    2.60
   3 -11  -1   10.50    2.60
   3 -11  -1    8.40    2.30
   3 -11  -1   10.50    1.90
   3 -11  -1   31.30   22.50
   3 -11  -1    7.70    2.50
   3 -11  -1   10.80    2.80
   3 -11  -1    6.30    2.20
  -3  11   1    5.80    2.00
  -3  11   1   10.10    2.60
  -3  11   1    8.40    2.50
  -3  11   1   11.70   21.00
  -3  11   1   -0.70   23.80
  -3  11   1    9.00    3.20
  -3  11   1    6.70    1.90
  -3  11   1   10.00    2.60
   2 -11  -1  190.78   10.90
   2 -11  -1  191.88   11.00
   2 -11  -1  168.98   10.80
   2 -11  -1  192.68    9.50
   2 -11  -1  171.68   11.70
   2 -11  -1  184.78   10.70
   2 -11  -1  195.98   11.00
   2 -11  -1  181.78   34.90
  -2  11   1  130.89   34.00
  -2  11   1  168.28   10.60
  -2  11   1  180.58   10.80
  -2  11   1  206.18   11.20
  -2  11   1  188.68   10.80
  -2  11   1  177.88   12.20
  -2  11   1  177.88   33.30
  -2  11   1  173.08   10.60
   1 -11  -1   34.30    4.60
   1 -11  -1   38.30    5.40
   1 -11  -1   27.70    3.50
   1 -11  -1   30.30    4.40
   1 -11  -1   18.10    3.20
   1 -11  -1   55.69   27.00
   1 -11  -1   26.50    2.80
   1 -11  -1   31.40    4.60
   1 -11  -1   37.20    4.60
  -1  11   1   42.10   30.50
  -1  11   1   28.40    4.10
  -1  11   1   36.80   20.40
  -1  11   1   33.50    4.60
  -1  11   1   24.80    3.40
  -1  11   1   33.60    4.00
  -1  11   1   28.20    4.80
   0 -11  -1  583.84   25.10
   0 -11  -1  548.85   28.40
   0 -11  -1  535.25   25.60
   0 -11  -1  591.74   27.80
   0 -11  -1  554.54   25.80
   0 -11  -1  528.55   62.59
   0 -11  -1  561.34   25.70
   0  11   1  566.94   25.80
   0  11   1  556.84   25.70
   0  11   1  566.74   25.90
   0  11   1  549.25   25.80
   0  11   1  547.85   57.89
   0  11   1  547.65   25.70
   0  11   1  617.94   64.19
   0  11   1  551.44   27.90
  -1 -11  -1  144.09    9.60
  -1 -11  -1  138.59    9.50
  -1 -11  -1  149.79    9.50
  -1 -11  -1  147.79    9.60
  -1 -11  -1  191.58   67.79
  -1 -11  -1  149.09    9.50
  -1 -11  -1  139.89    9.60
  -1 -11  -1  149.39    9.10
   1  11   1  142.79    9.50
   1  11   1  127.89    9.10
   1  11   1  147.29    9.40
   1  11   1  155.98    9.80
   1  11   1  156.98   10.70
   1  11   1  124.69   32.10
   1  11   1  136.99    9.50
   1  11   1  157.88   11.30
   1  11   1  110.89   39.30
  -2 -11  -1  120.69    8.40
  -2 -11  -1  106.89    7.70
  -2 -11  -1  108.49    8.10
  -2 -11  -1  105.89    8.10
  -2 -11  -1  109.09    8.10
  -2 -11  -1  175.88   43.50
  -2 -11  -1   94.09    7.90
   2  11   1   73.29   37.10
   2  11   1  104.09    7.90
   2  11   1  100.79    8.00
   2  11   1   98.39    7.90
   2  11   1  121.09    9.70
   2  11   1  111.89    9.20
   2  11   1  126.69   10.10
   2  11   1  112.09    8.00
  -3 -11  -1   54.39    5.80
  -3 -11  -1   73.69   41.50
  -3 -11  -1   57.69    5.90
  -3 -11  -1   66.89    6.10
  -3 -11  -1   42.60    5.60
  -3 -11  -1   58.19    6.00
  -3 -11  -1   84.59   49.60
  -3 -11  -1   63.19    6.00
   3  11   1   53.79   36.30
   3  11   1   62.59    6.30
   3  11   1   59.79    6.30
   3  11   1   60.09    5.90
   3  11   1   68.49    7.30
   3  11   1   55.59    6.00
   3  11   1   71.89    6.40
   3  11   1   49.90   11.40
  -4 -11  -1   18.80    3.90
  -4 -11  -1   15.90    4.10
  -4 -11  -1   25.50    4.50
  -4 -11  -1   22.00    4.50
  -4 -11  -1   24.60    4.40
  -4 -11  -1   37.30    5.30
   4  11   1   29.40    5.20
   4  11   1   22.10    4.60
   4  11   1   28.10    5.70
   4  11   1   20.70   38.90
   9 -12  -1   -0.50   38.10
   9 -12  -1    9.20    2.60
   9 -12  -1   13.30    3.40
   9 -12  -1    8.20    2.70
  -9  12   1    6.20    3.10
  -9  12   1   -7.40   37.50
  -9  12   1   11.40    2.90
  -9  12   1   13.30    5.20
  -9  12   1    6.40    2.90
  -9  12   1    6.50    2.70
  -9  12   1    8.70    2.70
  -9  12   1    7.70    3.00
   8 -12  -1  483.85   65.89
   8 -12  -1  455.85   22.20
   8 -12  -1  477.05   25.70
   8 -12  -1  479.15   22.50
  -8  12   1  457.65   22.40
  -8  12   1  478.85   65.79
  -8  12   1  458.25   23.20
  -8  12   1  465.15   22.60
  -8  12   1  459.45   63.39
  -8  12   1  508.65   23.60
  -8  12   1  409.56   26.60
  -8  12   1  468.35   24.90
   7 -12  -1   27.50    4.30
   7 -12  -1   29.90    4.30
   7 -12  -1   30.70    5.70
   7 -12  -1   45.00    4.70
   7 -12  -1   35.00   31.70
   7 -12  -1   31.50    4.80
  -7  12   1   37.40    5.40
  -7  12   1   29.20    4.30
  -7  12   1   39.20    5.60
  -7  12   1   29.60    4.60
  -7  12   1  -21.60   29.10
  -7  12   1   47.10   36.60
  -7  12   1   27.00    4.60
  -7  12   1   32.10    5.60
  -7  12   1   39.10    6.00
   6 -12  -1   87.19   36.10
   6 -12  -1   26.60    4.20
   6 -12  -1   34.90    5.30
   6 -12  -1   30.20    4.50
   6 -12  -1   33.50    5.90
   6 -12  -1   26.80    5.00
   6 -12  -1   34.20    4.90
  -6  12   1   42.70   29.30
  -6  12   1   36.50    5.40
  -6  12   1   25.80    4.50
  -6  12   1   37.30    4.70
  -6  12   1   30.20   33.60
  -6  12   1   34.30    4.40
  -6  12   1   33.10    4.80
  -6  12   1   45.10    6.50
   5 -12  -1  196.58    8.90
   5 -12  -1  275.37   74.59
   5 -12  -1  203.88   13.40
   5 -12  -1  187.28   13.10
   5 -12  -1  201.38   11.70
   5 -12  -1  191.98   11.70
   5 -12  -1  220.88   12.10
   5 -12  -1  213.78   12.80
  -5  12   1  227.08   12.30
  -5  12   1  189.28   45.90
  -5  12   1  197.38   12.20
  -5  12   1  216.68   12.10
  -5  12   1  183.98   11.50
  -5  12   1  206.48   13.40
  -5  12   1  198.88   41.20
  -5  12   1  192.28   11.70
   4 -12  -1   59.39    6.90
   4 -12  -1   62.09    5.60
   4 -12  -1   68.09    5.80
   4 -12  -1   63.39    6.20
   4 -12  -1   61.09    4.00
   4 -12  -1   63.49    5.80
   4 -12  -1   62.69    5.70
   4 -12  -1   64.39   30.10
  -4  12   1   60.09    5.80
  -4  12   1   76.99    6.30
  -4  12   1   71.59    6.10
  -4  12   1   60.09   30.00
  -4  12   1   68.79    7.20
  -4  12   1   66.89   32.20
  -4  12   1   54.79    5.70
  -4  12   1   74.39    6.10
   3 -12  -1  127.99    7.00
   3 -12  -1  127.49    9.00
   3 -12  -1  129.09    8.60
   3 -12  -1  124.99   35.00
   3 -12  -1  117.49    8.50
   3 -12  -1  120.29    9.60
   3 -12  -1  128.69    8.70
   3 -12  -1  125.59    8.50
  -3  12   1  113.89    8.30
  -3  12   1  115.59   34.40
  -3  12   1  112.89    8.30
  -3  12   1  123.49    8.50
  -3  12   1  125.89   10.00
  -3  12   1  129.69    8.70
  -3  12   1  110.59    8.40
  -3  12   1   83.69   34.70
   2 -12  -1  376.06   19.80
   2 -12  -1  368.56   18.10
   2 -12  -1  333.37   48.50
   2 -12  -1  371.66   16.40
   2 -12  -1  359.46   17.90
   2 -12  -1  343.87   18.20
   2 -12  -1  364.96   18.20
   2 -12  -1  356.16   18.10
  -2  12   1  335.07   17.70
  -2  12   1  364.06   18.80
  -2  12   1  343.67   18.00
  -2  12   1  314.37   48.10
  -2  12   1  349.67   19.90
  -2  12   1  370.76   18.30
  -2  12   1  296.17   21.30
  -2  12   1  378.66   66.09
   1 -12  -1    4.70    2.50
   1 -12  -1    0.70    2.00
   1 -12  -1    2.20    1.90
   1 -12  -1   25.80   30.20
   1 -12  -1    7.70    2.90
   1 -12  -1    3.60    1.30
   1 -12  -1    3.80    1.80
  -1  12   1    3.80    2.20
  -1  12   1    3.40    1.70
  -1  12   1  -13.00   27.10
  -1  12   1    9.30    3.70
  -1  12   1  -23.50   31.00
  -1  12   1    4.20    2.10
  -1  12   1    1.80    2.00
  -1  12   1    1.40    1.70
   0 -12  -1  315.97   16.50
   0 -12  -1  305.37   48.60
   0 -12  -1  287.17   16.40
   0 -12  -1  316.77   16.50
   0 -12  -1  313.37   15.50
   0 -12  -1  326.87   18.30
   0 -12  -1  298.87   15.30
   0 -12  -1  304.57   16.50
   0 -12  -1  295.07   16.40
   0  12   1  295.27   16.30
   0  12   1  326.97   16.70
   0  12   1  215.18   49.30
   0  12   1  314.17   16.60
   0  12   1  316.07   16.60
   0  12   1  405.66   55.79
   0  12   1  319.47   16.50
   0  12   1  327.57   19.30
  -1 -12  -1    4.00    2.30
  -1 -12  -1    7.30    4.80
  -1 -12  -1    2.10    1.70
  -1 -12  -1   -3.10   35.30
  -1 -12  -1    1.50    2.10
  -1 -12  -1    2.60    2.60
  -1 -12  -1    5.60    2.00
  -1 -12  -1    4.90    2.40
   1  12   1    4.50    2.90
   1  12   1   11.00    3.20
   1  12   1    0.50    1.40
   1  12   1   41.40   32.00
   1  12   1  -40.20   35.40
   1  12   1    7.50    2.20
   1  12   1    7.00    2.40
   1  12   1    4.60    2.30
   1  12   1    4.00    2.40
  -2 -12  -1   91.49    7.80
  -2 -12  -1  109.99    8.30
  -2 -12  -1   97.59    8.60
  -2 -12  -1   90.69   10.40
  -2 -12  -1   83.99    7.10
  -2 -12  -1  101.29   43.30
  -2 -12  -1   93.39    7.90
   2  12   1   91.69    7.60
   2  12   1  144.19   51.89
   2  12   1   93.29    8.10
   2  12   1   81.49    7.40
   2  12   1   89.99    8.60
   2  12   1   22.90   36.80
   2  12   1   79.19    8.90
   2  12   1   93.19    9.30
  -3 -12  -1  203.08   13.10
  -3 -12  -1  195.48   13.00
  -3 -12  -1  225.28   13.20
  -3 -12  -1  189.28   55.29
  -3 -12  -1  232.18   13.90
  -3 -12  -1  210.58   13.30
   3  12   1  216.88   13.20
   3  12   1  219.58   14.70
   3  12   1  216.78   13.10
   3  12   1  210.38   52.29
   8 -13  -1  147.59   47.20
   8 -13  -1  230.58   13.90
   8 -13  -1  238.78   14.00
  -8  13   1  251.07   18.80
  -8  13   1  320.57   53.89
  -8  13   1  225.68   14.90
  -8  13   1  247.18   14.20
  -8  13   1  241.48   14.10
  -8  13   1  271.57   14.40
  -8  13   1  256.47   14.20
   7 -13  -1   79.09    8.40
   7 -13  -1   80.69    6.80
   7 -13  -1   63.59   42.10
   7 -13  -1   72.89    6.70
  -7  13   1  103.19   12.00
  -7  13   1   64.29    6.80
  -7  13   1   69.09    6.70
  -7  13   1  112.59   39.00
  -7  13   1   72.19    6.70
  -7  13   1   87.09    8.20
   6 -13  -1    5.40    2.30
   6 -13  -1    6.80    2.80
   6 -13  -1   -3.20   34.10
   6 -13  -1    5.30    3.00
   6 -13  -1    6.20    2.30
   6 -13  -1    5.40    3.00
  -6  13   1  -10.50   39.30
  -6  13   1    8.70    2.80
  -6  13   1    6.60    2.70
  -6  13   1    3.40    2.00
  -6  13   1    6.30    2.80
  -6  13   1   34.90   34.50
  -6  13   1    6.60    2.70
  -6  13   1    5.20    2.50
   5 -13  -1  576.34   30.70
   5 -13  -1  659.23   25.40
   5 -13  -1  628.14   28.90
   5 -13  -1  590.74   70.59
   5 -13  -1  597.34   30.60
   5 -13  -1  603.54   30.60
   5 -13  -1  654.53   29.20
   5 -13  -1  643.34   28.90
  -5  13   1  669.33   29.30
  -5  13   1  602.94   30.70
  -5  13   1  560.34   73.09
  -5  13   1  630.54   29.10
  -5  13   1  709.53   71.09
  -5  13   1  619.54   29.00
  -5  13   1  645.34   29.60
  -5  13   1  603.24   28.70
   4 -13  -1  110.69    8.20
   4 -13  -1  105.89    6.00
   4 -13  -1  112.79    8.40
   4 -13  -1  113.59   40.80
   4 -13  -1  111.89    8.50
   4 -13  -1   98.19    8.40
   4 -13  -1   99.99    8.00
   4 -13  -1  102.09    9.30
  -4  13   1  112.19    8.20
  -4  13   1  108.09    8.40
  -4  13   1  113.59   11.60
  -4  13   1  113.09    8.40
  -4  13   1  123.99   46.40
  -4  13   1  113.69    8.30
  -4  13   1  106.19    8.10
  -4  13   1   76.89   31.20
   3 -13  -1  264.67   14.80
   3 -13  -1  286.57   54.39
   3 -13  -1  281.17   12.70
   3 -13  -1  218.08   16.70
   3 -13  -1  258.07   14.50
   3 -13  -1  259.37   15.10
   3 -13  -1  255.77   16.10
  -3  13   1  258.37   17.30
  -3  13   1  284.77   15.10
  -3  13   1  263.47   14.70
  -3  13   1  256.77   14.50
  -3  13   1  254.07   14.40
  -3  13   1  291.67   59.59
  -3  13   1  231.68   47.00
  -3  13   1  281.77   15.10
   2 -13  -1  369.26   21.60
   2 -13  -1  366.46   20.60
   2 -13  -1  383.56   17.10
   2 -13  -1  373.96   21.40
   2 -13  -1  365.76   19.20
   2 -13  -1  314.77   56.69
   2 -13  -1  379.66   19.00
   2 -13  -1  344.27   18.70
  -2  13   1  375.06   19.10
  -2  13   1  355.96   18.70
  -2  13   1  379.56   18.90
  -2  13   1  354.06   18.90
  -2  13   1  353.46   18.80
  -2  13   1  350.86   57.89
  -2  13   1  359.66   20.90
  -2  13   1  373.96   55.89
   1 -13  -1   17.90    3.10
   1 -13  -1   13.30    2.90
   1 -13  -1   15.00    3.40
   1 -13  -1   13.70    3.00
   1 -13  -1   12.60    3.90
   1 -13  -1   14.00    3.50
   1 -13  -1    4.30   36.90
   1 -13  -1   13.00    3.70
  -1  13   1    8.90    3.20
  -1  13   1   26.40   33.90
  -1  13   1    9.50    3.60
  -1  13   1   13.10    3.20
  -1  13   1    8.90    3.40
  -1  13   1   17.70    4.30
  -1  13   1  -37.10   39.10
  -1  13   1   14.50    3.70
   0 -13  -1  154.78   10.30
   0 -13  -1  151.98   13.80
   0 -13  -1  139.39    9.00
   0 -13  -1  144.89   13.00
   0 -13  -1  132.59    9.70
   0 -13  -1  151.78   10.20
   0 -13  -1  134.09   11.30
   0 -13  -1  185.78   51.69
   0  13   1  144.69   10.20
   0  13   1  150.18   10.20
   0  13   1  138.99   10.00
   0  13   1  134.59   47.90
   0  13   1  132.79   41.90
   0  13   1  135.89    9.80
   0  13   1  118.79   11.10
   0  13   1  149.09   10.20
  -1 -13  -1  132.69    9.90
  -1 -13  -1  142.69   10.60
  -1 -13  -1  127.89   11.20
  -1 -13  -1  145.29   10.10
  -1 -13  -1  126.99   10.10
  -1 -13  -1  124.59    9.60
  -1 -13  -1  141.79    9.30
  -1 -13  -1  134.69   52.49
   1  13   1  156.38   11.50
   1  13   1  146.59   10.10
   1  13   1  152.28   10.30
   1  13   1  132.39   11.10
   1  13   1  118.89   56.39
   1  13   1  231.58   54.69
  -2 -13  -1    7.50    3.10
  -2 -13  -1   -0.50    2.20
  -2 -13  -1    1.90    2.40
  -2 -13  -1    3.90    2.60
  -2 -13  -1  -64.19   49.50
  -2 -13  -1    5.50    3.10
   2  13   1    5.80    2.20
   2  13   1    2.80    2.80
   2  13   1    6.80    3.60
   6 -14  -1  178.58   13.90
   6 -14  -1  255.37   56.49
   6 -14  -1  195.58   12.30
   6 -14  -1  191.08   12.30
  -6  14   1  172.68   57.19
  -6  14   1  194.38   12.80
  -6  14   1  233.38   54.59
  -6  14   1  190.08   12.40
  -6  14   1  202.68   12.50
  -6  14   1  209.78   12.50
  -6  14   1  193.58   14.70
  -6  14   1  192.38   13.90
   5 -14  -1  765.12   34.90
   5 -14  -1  846.22   38.10
   5 -14  -1  744.93   35.90
   5 -14  -1  763.72   34.80
   5 -14  -1  874.31   87.09
   5 -14  -1  761.32   34.90
   5 -14  -1  746.53   30.90
  -5  14   1  809.92   35.40
  -5  14   1  772.82   35.20
  -5  14   1  776.82   35.60
  -5  14   1  686.23   88.09
  -5  14   1  801.32   35.10
  -5  14   1  718.33   38.70
  -5  14   1  795.52   82.19
  -5  14   1  740.73   37.10
   4 -14  -1   63.49    6.70
   4 -14  -1   52.59    7.00
   4 -14  -1   49.20    7.20
   4 -14  -1  103.59   46.00
   4 -14  -1   55.39    7.20
   4 -14  -1   53.39    6.00
   4 -14  -1   55.59    4.20
  -4  14   1   55.59    6.90
  -4  14   1  107.89   51.09
  -4  14   1   52.79    7.30
  -4  14   1   60.49    6.00
  -4  14   1   53.89    6.00
  -4  14   1   49.90    7.90
  -4  14   1   72.09   11.10
  -4  14   1    4.70   39.00
   3 -14  -1   94.89   48.50
   3 -14  -1  173.58    9.40
   3 -14  -1  171.18   11.30
   3 -14  -1  169.98   11.40
   3 -14  -1  167.88   11.80
   3 -14  -1  177.48   13.10
   3 -14  -1  172.08   12.20
   3 -14  -1  165.88   11.50
  -3  14   1  173.08   11.50
  -3  14   1  179.38   11.50
  -3  14   1  128.59   52.89
  -3  14   1  164.78   11.40
  -3  14   1  185.38   11.60
  -3  14   1  184.98   11.40
  -3  14   1  186.88   47.30
   2 -14  -1  328.87   62.79
   2 -14  -1  328.57   17.40
   2 -14  -1  305.37   17.40
   2 -14  -1  295.47   15.00
   2 -14  -1  322.77   17.30
   2 -14  -1  316.47   17.20
   2 -14  -1  310.97   18.90
   2 -14  -1  331.57   17.40
  -2  14   1  303.37   16.80
  -2  14   1  280.97   16.90
  -2  14   1  323.07   17.30
  -2  14   1  287.57   59.09
  -2  14   1  310.07   17.20
  -2  14   1  300.87   16.90
  -2  14   1  231.98   64.09
   1 -14  -1   22.80    5.00
   1 -14  -1   24.10    4.50
   1 -14  -1   30.50    4.20
   1 -14  -1   22.80    4.60
   1 -14  -1   20.50    4.60
   1 -14  -1   16.30    4.00
   1 -14  -1   26.20    5.30
   1 -14  -1   43.10   49.10
  -1  14   1  -25.80   44.00
  -1  14   1   23.70    4.00
  -1  14   1   18.80    4.40
  -1  14   1  -52.19   51.19
  -1  14   1   21.30    4.30
  -1  14   1   20.70    4.20
   0 -14  -1  180.48   57.09
   0 -14  -1   45.00    6.50
   0 -14  -1   66.29    7.20
   0 -14  -1   62.39    5.80
   0 -14  -1   49.30    6.70
   0 -14  -1   67.39    9.20
   0 -14  -1   49.20    6.80
   0  14   1   65.29    7.70
   0  14   1   64.99   38.30
   0  14   1   64.79    8.10
   0  14   1   49.90    6.10
   0  14   1   16.80   54.79
   0  14   1   61.29    6.70
   0  14   1   61.19    7.30
  -1  15  -2  304.07   18.00
  -1  15  -2  314.37   17.60
  -1  15  -2  334.27   18.30
  -1  15  -2  343.47   67.79
  -1  15  -2  328.77   17.90
   1 -15   2  324.17   15.60
   1 -15   2  328.37   19.10
   1 -15   2  320.17   17.70
   1 -15   2  356.76   72.29
   1 -15   2  325.37   17.90
   1 -15   2  305.47   17.50
  -2  15  -2   37.30    5.50
  -2  15  -2   42.00    5.90
  -2  15  -2   40.40    6.30
  -2  15  -2   46.30    6.80
  -2  15  -2   75.29   59.89
  -2  15  -2   37.10    5.10
  -2  15  -2    9.10   47.30
   2 -15   2   36.30    5.70
   2 -15   2    8.40   48.70
   2 -15   2   49.00    6.60
   2 -15   2   42.60    4.10
   2 -15   2   36.00    5.80
   2 -15   2   33.40    7.10
  -3  15  -2  291.87   65.29
  -3  15  -2  283.47   16.60
  -3  15  -2  310.57   17.00
  -3  15  -2  303.37   17.20
  -3  15  -2  300.67   18.40
  -3  15  -2  241.08   58.59
   3 -15   2  285.97   13.40
   3 -15   2  349.17   64.59
   3 -15   2  286.87   16.50
   3 -15   2  326.87   21.10
   3 -15   2  293.57   16.60
  -4  15  -2  539.85   26.10
  -4  15  -2  508.55   26.60
  -4  15  -2  573.04   26.50
  -4  15  -2  572.14   26.50
  -4  15  -2  527.05   70.99
  -4  15  -2  561.74   26.10
   4 -15   2  536.95   26.00
   4 -15   2  460.75   73.79
   4 -15   2  527.55   25.70
   4 -15   2  485.05   30.80
  -5  15  -2    8.40    3.20
  -5  15  -2   11.50    3.50
   1  14  -2   -0.10    2.90
   1  14  -2   -4.60    1.70
   1  14  -2    1.60    2.40
   1  14  -2    6.70   47.50
   1  14  -2   -0.70    1.70
   1  14  -2   37.90   55.49
   1  14  -2    2.10    2.50
   1  14  -2    1.80    2.00
  -1 -14   2    5.70    2.80
  -1 -14   2   -0.10    1.80
  -1 -14   2   -1.40    2.70
  -1 -14   2  -45.80   47.70
  -1 -14   2   -2.40    1.50
  -1 -14   2    2.10    2.70
   0  14  -2  422.86   68.19
   0  14  -2  328.27   18.10
   0  14  -2  324.67   18.10
   0  14  -2  484.45   72.69
   0  14  -2  356.36   18.30
   0  14  -2  342.37   21.20
   0  14  -2  333.27   17.90
   0 -14   2  346.17   18.30
   0 -14   2  333.07   18.00
   0 -14   2  347.57   61.89
   0 -14   2  307.37   19.10
   0 -14   2  355.26   16.50
   0 -14   2  329.07   18.10
   0 -14   2  383.36   24.90
   0 -14   2  313.57   18.70
   0 -14   2  300.57   16.00
  -1  14  -2  267.77   16.60
  -1  14  -2  296.97   56.59
  -1  14  -2  253.37   14.70
  -1  14  -2  254.57   14.90
  -1  14  -2  235.98   61.19
  -1  14  -2  276.07   15.40
  -1  14  -2  233.88   14.30
   1 -14   2  273.97   15.00
   1 -14   2  264.97   12.90
   1 -14   2  275.87   16.10
   1 -14   2  183.88   53.19
   1 -14   2  253.27   15.60
   1 -14   2  242.48   14.70
   1 -14   2  239.38   15.10
   1 -14   2  244.78   14.60
  -2  14  -2   -0.30    2.00
  -2  14  -2   -0.40    2.10
  -2  14  -2   -1.30    1.80
  -2  14  -2   -0.10    2.00
  -2  14  -2   -1.80   40.40
  -2  14  -2   -3.70    2.30
  -2  14  -2   12.60   34.90
  -2  14  -2   -0.40    1.80
   2 -14   2   -1.30    1.90
   2 -14   2   -0.20    1.90
   2 -14   2   -1.90    2.20
   2 -14   2    0.90    2.00
   2 -14   2   -8.30   37.40
   2 -14   2    1.70    3.10
   2 -14   2    1.90    1.20
   2 -14   2   -2.80    2.00
  -3  14  -2  397.56   20.50
  -3  14  -2  438.86   62.79
  -3  14  -2  393.66   63.69
  -3  14  -2  380.16   22.60
  -3  14  -2  409.36   21.30
  -3  14  -2  409.06   20.70
  -3  14  -2  436.36   20.80
  -3  14  -2  420.96   20.50
   3 -14   2  405.36   21.70
   3 -14   2  386.56   20.30
   3 -14   2  392.36   20.40
   3 -14   2  443.66   20.70
   3 -14   2  420.76   63.19
   3 -14   2  407.76   17.40
   3 -14   2  388.86   21.40
   3 -14   2  395.56   20.30
  -4  14  -2  690.13   31.30
  -4  14  -2  737.33   83.39
  -4  14  -2  722.03   74.39
  -4  14  -2  692.13   33.80
  -4  14  -2  667.43   30.90
  -4  14  -2  664.13   31.90
  -4  14  -2  683.33   31.20
  -4  14  -2  688.13   31.40
   4 -14   2  679.73   31.00
   4 -14   2  689.63   30.90
   4 -14   2  697.73   32.10
   4 -14   2  692.83   31.10
   4 -14   2  636.34   32.10
   4 -14   2  771.52   78.69
   4 -14   2  650.83   32.20
  -5  14  -2    8.20    2.90
  -5  14  -2   11.50    4.70
  -5  14  -2   12.60   34.40
  -5  14  -2    6.60    2.40
  -5  14  -2    4.70    2.30
  -5  14  -2   45.90   43.30
  -5  14  -2    7.60    2.60
  -5  14  -2   13.40    4.50
   5 -14   2   26.20   37.20
   5 -14   2    7.70    4.10
   5 -14   2   10.20    3.10
   5 -14   2    6.60    3.00
   5 -14   2    5.90    2.90
  -6  14  -2  265.67   15.30
  -6  14  -2  255.27   16.20
  -6  14  -2  353.16   63.59
  -6  14  -2  306.27   15.90
  -6  14  -2  277.37   15.40
  -6  14  -2  294.37   17.70
  -6  14  -2  222.98   49.40
  -6  14  -2  287.47   15.30
   6 -14   2  209.58   50.49
   6 -14   2  298.27   15.60
   6 -14   2  293.27   15.50
   6 -14   2  259.47   16.50
   3  13  -2  307.47   17.00
   3  13  -2  274.07   16.90
   3  13  -2  277.37   16.50
   3  13  -2  361.36   67.29
   3  13  -2  285.87   16.60
  -3 -13   2  324.27   17.20
  -3 -13   2  303.87   17.10
  -3 -13   2  264.47   70.99
  -3 -13   2  274.37   16.80
  -3 -13   2  305.27   17.10
  -3 -13   2  278.17   16.50
  -3 -13   2  289.17   77.19
   2  13  -2  402.66   26.50
   2  13  -2  312.57   18.40
   2  13  -2  327.77   19.40
   2  13  -2  192.58   69.39
   2  13  -2  383.06   19.30
   2  13  -2  348.07   18.20
   2  13  -2  343.67   18.70
   2  13  -2  364.26   61.29
  -2 -13   2  373.26   20.40
  -2 -13   2  317.77   75.29
  -2 -13   2  365.36   18.90
  -2 -13   2  368.16   19.10
  -2 -13   2  343.77   20.20
  -2 -13   2  355.26   19.00
  -2 -13   2  350.06   17.80
  -2 -13   2  403.36   67.49
   1  13  -2  -27.50   25.90
   1  13  -2    2.90    1.60
   1  13  -2    4.70    2.10
   1  13  -2  -13.10   43.50
   1  13  -2    5.70    2.50
   1  13  -2    6.60    2.60
   1  13  -2    6.10    2.60
   1  13  -2    3.60    2.30
   1  13  -2    6.60    2.50
   1  13  -2    3.80    2.70
  -1 -13   2    3.10    1.60
  -1 -13   2    5.20    2.80
  -1 -13   2    3.10    2.20
  -1 -13   2    6.20    3.00
  -1 -13   2    7.00    2.90
  -1 -13   2    7.10    2.90
  -1 -13   2    5.20    2.40
  -1 -13   2   13.20   49.00
   0  13  -2  232.18   13.70
   0  13  -2  231.68   13.70
   0  13  -2  226.78   51.99
   0  13  -2  231.88   15.70
   0  13  -2  238.58   13.70
   0  13  -2  246.28   14.10
   0  13  -2  166.18   42.60
   0  13  -2  239.98   13.70
   0  13  -2  218.98   12.10
   0 -13   2  234.98   12.50
   0 -13   2  267.97   15.30
   0 -13   2  236.88   14.30
   0 -13   2  245.78   14.80
   0 -13   2  240.78   50.79
   0 -13   2  223.48   12.20
   0 -13   2  234.38   13.70
   0 -13   2  226.78   13.60
  -1  13  -2  367.76   19.30
  -1  13  -2  401.06   22.70
  -1  13  -2  374.26   19.60
  -1  13  -2  290.77   50.49
  -1  13  -2  375.66   19.10
  -1  13  -2  360.06   59.19
  -1  13  -2  360.46   19.10
  -1  13  -2  415.56   21.00
   1 -13   2  365.26   19.00
   1 -13   2  392.76   17.40
   1 -13   2  362.06   19.20
   1 -13   2  407.86   57.49
   1 -13   2  366.66   20.10
   1 -13   2  420.56   20.70
   1 -13   2  385.16   19.20
   1 -13   2  356.06   19.20
  -2  13  -2   46.00    5.70
  -2  13  -2   14.50   34.20
  -2  13  -2   47.90   34.50
  -2  13  -2   51.89    6.60
  -2  13  -2   50.29    8.10
  -2  13  -2   52.79    5.50
  -2  13  -2   45.10    5.60
  -2  13  -2   51.79    5.60
   2 -13   2   51.79    5.40
   2 -13   2   47.40    5.30
   2 -13   2   44.30    5.80
   2 -13   2   50.79    5.50
   2 -13   2   49.99    5.90
   2 -13   2   38.80    5.30
   2 -13   2   20.00   32.70
   2 -13   2   41.60    3.70
  -3  13  -2  305.97   17.80
  -3  13  -2  289.37   15.50
  -3  13  -2  275.87   15.40
  -3  13  -2  292.77   15.50
  -3  13  -2  286.27   16.10
  -3  13  -2  281.07   52.39
  -3  13  -2  321.67   49.90
  -3  13  -2  266.87   15.10
   3 -13   2  288.77   48.60
   3 -13   2  280.57   12.60
   3 -13   2  314.07   16.80
   3 -13   2  340.77   20.00
   3 -13   2  279.17   15.20
   3 -13   2  263.57   16.10
   3 -13   2  295.97   15.50
   3 -13   2  279.77   15.30
  -4  13  -2  217.48   47.90
  -4  13  -2  256.97   15.30
  -4  13  -2  222.88   12.80
  -4  13  -2  205.28   12.60
  -4  13  -2  232.58   13.00
  -4  13  -2  219.18   12.60
  -4  13  -2  219.38   13.50
  -4  13  -2  232.28   44.10
   4 -13   2  236.68   13.00
   4 -13   2  225.98   12.80
   4 -13   2  227.18   13.30
   4 -13   2  223.08   13.80
   4 -13   2  218.58   12.50
   4 -13   2  195.78   17.70
   4 -13   2  136.29   39.00
  -5  13  -2  119.99    8.40
  -5  13  -2  109.89    8.10
  -5  13  -2   97.09   33.80
  -5  13  -2  116.39    9.80
  -5  13  -2  113.59    8.00
  -5  13  -2  115.19   40.00
  -5  13  -2  111.69    8.90
  -5  13  -2  102.39    7.80
   5 -13   2  117.89    8.10
   5 -13   2  102.99   32.70
   5 -13   2  112.09    8.00
   5 -13   2  124.69    8.50
   5 -13   2  111.49    8.00
   5 -13   2  139.09    9.90
   5 -13   2  101.89    8.80
  -6  13  -2  271.17   14.50
  -6  13  -2  232.88   44.70
  -6  13  -2  251.17   15.50
  -6  13  -2  258.37   14.40
  -6  13  -2  253.17   48.80
  -6  13  -2  271.37   16.20
  -6  13  -2  268.27   14.50
   6 -13   2  296.07   14.70
   6 -13   2  250.27   14.10
   6 -13   2  259.87   15.90
   6 -13   2  273.07   16.10
   6 -13   2  278.67   14.40
   6 -13   2  257.27   14.20
  -7  13  -2  110.09    9.10
  -7  13  -2  112.09    7.80
  -7  13  -2  101.09    7.70
  -7  13  -2  106.59    9.00
  -7  13  -2  102.79    9.20
  -7  13  -2  130.09   47.00
  -7  13  -2  110.09    8.00
  -7  13  -2   72.59   41.80
   7 -13   2   94.79    7.40
   7 -13   2   98.09    7.50
   7 -13   2  112.89    9.50
   7 -13   2   99.19    8.10
   7 -13   2  110.69   39.20
  -8  13  -2   10.00    3.80
  -8  13  -2   10.90    3.60
  -8  13  -2    7.60    2.50
  -8  13  -2   10.30   42.00
  -8  13  -2   10.60    3.70
  -8  13  -2   15.50    3.40
  -8  13  -2   11.40    3.10
  -8  13  -2   10.60    3.00
   8 -13   2   12.80    4.20
   8 -13   2   14.70    3.40
   8 -13   2    9.30    2.90
   8 -13   2   -3.00   37.50
   4  12  -2   -2.10    2.10
   4  12  -2   33.50   53.99
   4  12  -2    0.70    1.80
   4  12  -2    3.80    2.80
   4  12  -2   -0.80    3.30
  -4 -12   2    0.00    2.50
  -4 -12   2    5.00   47.60
  -4 -12   2    2.30    2.20
  -4 -12   2   -1.30    2.10
  -4 -12   2    0.50    2.40
  -4 -12   2    0.40    2.20
   3  12  -2  214.28   12.40
   3  12  -2  195.48   11.90
   3  12  -2  117.19   42.90
   3  12  -2  227.88   14.00
   3  12  -2  181.38   11.70
   3  12  -2  167.58   13.30
   3  12  -2  194.18   56.19
   3  12  -2  196.68   12.30
  -3 -12   2  193.48   12.10
  -3 -12   2  197.28   12.30
  -3 -12   2  171.18   71.59
  -3 -12   2  197.58   12.20
  -3 -12   2  178.28   11.20
  -3 -12   2  190.28   12.00
  -3 -12   2  134.69   50.39
  -3 -12   2  162.98   12.00
   2  12  -2  191.18   45.00
   2  12  -2  195.38   19.00
   2  12  -2  228.78   12.90
   2  12  -2  248.18   54.19
   2  12  -2  207.88   12.80
   2  12  -2  205.08   11.90
   2  12  -2  210.48   12.80
   2  12  -2  209.58   12.70
   2  12  -2  215.98   12.70
  -2 -12   2  203.18   12.70
  -2 -12   2  227.78   15.50
  -2 -12   2  264.27   58.09
  -2 -12   2  226.98   12.90
  -2 -12   2  206.38   12.70
  -2 -12   2  222.88   12.10
  -2 -12   2  211.68   12.80
  -2 -12   2  244.38   41.70
   1  12  -2   26.90    4.50
   1  12  -2   26.40    4.40
   1  12  -2   16.90    3.50
   1  12  -2   54.59   30.20
   1  12  -2  -20.80   30.70
   1  12  -2   23.90    4.70
   1  12  -2   28.80    5.00
   1  12  -2   19.50    3.40
  -1 -12   2   25.50    4.30
  -1 -12   2   30.40    4.80
  -1 -12   2   38.90   36.50
  -1 -12   2   16.80    3.10
  -1 -12   2   18.40    3.70
  -1 -12   2   17.40    3.80
  -1 -12   2   22.80    4.10
  -1 -12   2   21.40    3.90
  -1 -12   2   16.40    3.60
  -1 -12   2   61.29   33.30
   0  12  -2  343.57   52.09
   0  12  -2  393.86   22.60
   0  12  -2  376.16   20.70
   0  12  -2  379.66   18.80
   0  12  -2  372.16   19.10
   0  12  -2  359.96   17.30
   0  12  -2  338.47   19.00
   0  12  -2  343.37   60.99
   0 -12   2  373.36   18.50
   0 -12   2  392.66   19.50
   0 -12   2  388.96   17.40
   0 -12   2  368.26   59.59
   0 -12   2  369.56   19.60
   0 -12   2  379.36   18.60
   0 -12   2  365.16   50.59
   0 -12   2  359.76   18.50
   0 -12   2  358.56   17.40
   0 -12   2  356.76   18.50
  -1  12  -2  927.01   38.70
  -1  12  -2  940.21   42.90
  -1  12  -2  976.10   40.80
  -1  12  -2  915.31   40.50
  -1  12  -2  917.21   41.00
  -1  12  -2 1031.50   82.29
  -1  12  -2  919.71   40.60
  -1  12  -2  987.00   40.70
  -1  12  -2  924.31   74.19
   1 -12   2  910.01   40.50
   1 -12   2 1079.59   79.59
   1 -12   2 1019.10   41.90
   1 -12   2  977.70   40.70
   1 -12   2  968.50   38.80
   1 -12   2  852.21   41.00
   1 -12   2  913.81   40.40
   1 -12   2  956.80   40.50
  -2  12  -2   62.29    5.70
  -2  12  -2   59.09    5.70
  -2  12  -2   10.70   23.80
  -2  12  -2   25.40   28.50
  -2  12  -2   68.49    7.00
  -2  12  -2   57.29    5.80
  -2  12  -2   65.29    5.90
  -2  12  -2   69.89    5.90
   2 -12   2   63.49    5.70
   2 -12   2   71.99    6.00
   2 -12   2   60.89    4.20
   2 -12   2   60.59    5.50
   2 -12   2   58.19    5.90
   2 -12   2   46.70   24.80
   2 -12   2   58.29    5.50
   2 -12   2   69.69    6.40
  -3  12  -2  511.45   24.30
  -3  12  -2  521.55   26.60
  -3  12  -2  475.35   57.89
  -3  12  -2  547.25   24.80
  -3  12  -2  529.95   24.60
  -3  12  -2  535.45   24.60
  -3  12  -2  581.24   60.39
  -3  12  -2  525.35   25.30
   3 -12   2  528.45   24.50
   3 -12   2  555.54   24.60
   3 -12   2  465.75   25.00
   3 -12   2  559.74   24.60
   3 -12   2  539.85   25.80
   3 -12   2  558.54   24.60
   3 -12   2  559.14   21.90
   3 -12   2  537.65   56.09
  -4  12  -2  159.78   37.20
  -4  12  -2  206.38   38.30
  -4  12  -2  217.78   12.00
  -4  12  -2  209.18   11.80
  -4  12  -2  197.98   12.40
  -4  12  -2  209.58   11.80
  -4  12  -2  225.68   13.90
  -4  12  -2  199.28   11.70
   4 -12   2  193.08   12.50
   4 -12   2  221.18   39.30
   4 -12   2  206.98   11.70
   4 -12   2  241.08   12.20
   4 -12   2  215.98   13.00
   4 -12   2  210.18   11.70
   4 -12   2  205.98   11.70
  -5  12  -2  192.28   11.10
  -5  12  -2  195.68   12.10
  -5  12  -2  179.88   12.40
  -5  12  -2  188.58   11.10
  -5  12  -2  233.18   39.40
  -5  12  -2  210.68   11.30
  -5  12  -2  195.08   40.60
  -5  12  -2  201.28   11.30
   5 -12   2  204.88   12.60
   5 -12   2  220.88   39.80
   5 -12   2  193.58   10.90
   5 -12   2  171.08   11.80
   5 -12   2  187.88   10.90
   5 -12   2  186.28   11.00
   5 -12   2  200.08   11.10
  -6  12  -2  365.56   17.60
  -6  12  -2  411.86   19.70
  -6  12  -2  371.66   17.70
  -6  12  -2  343.67   17.30
  -6  12  -2  358.46   17.40
  -6  12  -2  371.66   50.99
  -6  12  -2  284.57   47.90
  -6  12  -2  332.17   18.70
   6 -12   2  337.77   17.20
   6 -12   2  335.27   17.00
   6 -12   2  322.87   20.80
   6 -12   2  334.27   17.10
   6 -12   2  339.97   19.00
   6 -12   2  336.47   49.30
   6 -12   2  388.46   22.30
  -7  12  -2   66.19   36.70
  -7  12  -2   64.99    6.50
  -7  12  -2   66.19    5.70
  -7  12  -2   67.59    6.70
  -7  12  -2    5.80   31.60
  -7  12  -2   68.39    5.70
  -7  12  -2   66.49    5.70
  -7  12  -2   54.69    5.40
  -7  12  -2   71.39    7.00
   7 -12   2   63.19   35.80
   7 -12   2   56.49    5.30
   7 -12   2   66.59    6.20
   7 -12   2   72.49    7.20
   7 -12   2   69.19    5.80
   7 -12   2   67.19    5.70
   7 -12   2   65.69    5.60
  -8  12  -2  118.09    8.90
  -8  12  -2  127.09   10.00
  -8  12  -2  130.69    8.50
  -8  12  -2  174.08   45.00
  -8  12  -2  127.79    8.30
  -8  12  -2  125.69    9.90
  -8  12  -2  118.39    8.20
  -8  12  -2  120.69    8.20
  -8  12  -2  162.28   41.00
   8 -12   2  128.39    8.20
   8 -12   2  116.89    8.70
   8 -12   2  123.39    8.20
   8 -12   2  124.69   10.50
   8 -12   2  116.09    7.80
   8 -12   2   71.59   37.70
   5  11  -2   76.09   50.09
   5  11  -2   91.89    7.70
   5  11  -2   76.69    7.80
   5  11  -2   84.79    9.20
   5  11  -2  105.69    8.40
  -5 -11   2   14.30   47.20
  -5 -11   2   76.39    7.80
  -5 -11   2  107.09   10.70
  -5 -11   2  112.69    8.10
  -5 -11   2   88.49    9.60
  -5 -11   2   91.09    8.10
   4  11  -2    1.50    1.80
   4  11  -2    4.10    2.80
   4  11  -2    4.00    2.30
   4  11  -2    6.50    2.70
   4  11  -2    7.50    3.20
   4  11  -2   -0.30    2.30
   4  11  -2   12.60   26.40
   4  11  -2   22.20   38.90
   4  11  -2    2.10    2.10
  -4 -11   2   47.30   49.60
  -4 -11   2    4.30    2.20
  -4 -11   2   -1.00    1.90
  -4 -11   2    5.30    2.30
  -4 -11   2   -0.10    1.70
  -4 -11   2    5.50    2.80
  -4 -11   2    4.80    2.50
  -4 -11   2   -1.80   38.60
   3  11  -2  180.78   15.60
   3  11  -2  175.68   42.60
   3  11  -2  212.48   12.30
   3  11  -2  213.18   12.20
   3  11  -2  197.08   12.00
   3  11  -2  199.38   13.60
   3  11  -2  203.48   12.10
   3  11  -2  192.68   11.50
   3  11  -2  215.28   49.70
  -3 -11   2  254.47   56.19
  -3 -11   2  178.48   11.70
  -3 -11   2  202.48   12.50
  -3 -11   2  189.38   11.90
  -3 -11   2  200.58   12.60
  -3 -11   2  206.78   12.20
  -3 -11   2  201.38   11.50
  -3 -11   2  213.08   46.60
   2  11  -2  696.43   68.79
   2  11  -2  669.13   29.60
   2  11  -2  658.53   29.50
   2  11  -2  666.33   29.40
   2  11  -2  807.32   69.39
   2  11  -2  637.94   29.40
   2  11  -2  684.03   31.60
   2  11  -2  663.23   28.60
   2  11  -2  660.53   29.30
  -2 -11   2  621.34   29.20
  -2 -11   2  612.54   29.10
  -2 -11   2  721.53   79.79
  -2 -11   2  606.54   30.70
  -2 -11   2  640.34   28.40
  -2 -11   2  599.64   29.60
  -2 -11   2  643.44   29.50
  -2 -11   2  658.83   62.89
   1  11  -2   15.20    3.30
   1  11  -2   20.80    3.90
   1  11  -2   61.49   26.60
   1  11  -2   14.40    3.90
   1  11  -2   13.50    2.90
   1  11  -2   12.90    3.10
   1  11  -2   35.40   28.30
   1  11  -2   16.10    3.60
   1  11  -2   16.70    2.70
   1  11  -2   13.30    2.50
  -1 -11   2   16.60    3.40
  -1 -11   2   13.10    4.90
  -1 -11   2   11.20    2.20
  -1 -11   2   15.90    3.60
  -1 -11   2   29.70   27.60
  -1 -11   2   14.10    3.10
  -1 -11   2   16.00   28.20
  -1 -11   2    9.50    2.80
  -1 -11   2   21.30    3.60
   0  11  -2  993.50   74.29
   0  11  -2 1038.00   42.50
   0  11  -2 1019.80   44.60
   0  11  -2  979.00   42.40
   0  11  -2  903.61   76.19
   0  11  -2 1011.60   42.60
   0  11  -2  988.60   41.10
   0  11  -2 1002.90   42.50
   0  11  -2 1072.39   43.20
   0 -11   2 1018.60   42.40
   0 -11   2 1097.49   83.89
   0 -11   2  983.60   42.30
   0 -11   2  908.21   41.10
   0 -11   2 1013.70   41.00
   0 -11   2 1009.90   43.10
   0 -11   2  989.30   42.30
   0 -11   2 1056.09   43.70
   0 -11   2  968.90   42.40
   0 -11   2  878.81   72.99
  -1  11  -2  615.14   28.00
  -1  11  -2  602.54   25.80
  -1  11  -2  721.43   62.89
  -1  11  -2  633.14   27.50
  -1  11  -2  620.74   29.50
  -1  11  -2  600.64   27.40
  -1  11  -2  559.24   51.19
  -1  11  -2  617.24   27.60
  -1  11  -2  596.24   27.50
   1 -11   2  652.03   28.90
   1 -11   2  612.74   27.50
   1 -11   2  634.74   58.59
   1 -11   2  625.44   27.50
   1 -11   2  629.04   27.60
   1 -11   2  584.24   28.00
   1 -11   2  597.14   27.30
   1 -11   2  619.44   25.90
  -2  11  -2  350.06   44.90
  -2  11  -2  334.57   16.90
  -2  11  -2  346.67   16.90
  -2  11  -2  351.46   17.00
  -2  11  -2  334.97   18.50
  -2  11  -2  360.66   17.70
  -2  11  -2  298.87   45.80
  -2  11  -2  357.46   17.60
   2 -11   2  345.57   14.90
   2 -11   2  343.97   16.90
   2 -11   2  344.27   16.80
   2 -11   2  326.87   17.40
   2 -11   2  338.87   16.70
   2 -11   2  334.47   17.50
   2 -11   2  342.37   16.70
   2 -11   2  316.37   45.70
  -3  11  -2 1219.58   49.50
  -3  11  -2 1212.28   49.40
  -3  11  -2 1199.38   50.09
  -3  11  -2 1417.86   83.29
  -3  11  -2 1185.08   49.20
  -3  11  -2 1114.29   81.69
  -3  11  -2 1168.28   49.30
  -3  11  -2 1115.19   51.09
   3 -11   2 1188.08   49.20
   3 -11   2 1149.39   78.59
   3 -11   2 1177.68   49.30
   3 -11   2 1182.28   49.10
   3 -11   2 1229.48   49.30
   3 -11   2 1214.28   46.60
   3 -11   2 1174.08   50.39
  -4  11  -2   95.49    6.70
  -4  11  -2   89.39    7.10
  -4  11  -2   95.99    6.70
  -4  11  -2  127.29   27.60
  -4  11  -2   76.99   27.90
  -4  11  -2  106.59    8.20
  -4  11  -2   82.19    6.40
  -4  11  -2   88.59    6.60
   4 -11   2   98.99    7.70
   4 -11   2   96.69    6.70
   4 -11   2   90.09    7.20
   4 -11   2   82.29   25.00
   4 -11   2   87.89    6.40
   4 -11   2   87.29    6.40
   4 -11   2   90.89    6.40
  -5  11  -2   68.99    6.50
  -5  11  -2   73.79    5.80
  -5  11  -2   81.09    6.10
  -5  11  -2   51.79   23.10
  -5  11  -2   75.99    5.80
  -5  11  -2   75.79    5.80
  -5  11  -2   76.29    6.90
  -5  11  -2   94.89   27.80
   5 -11   2   74.19    5.70
   5 -11   2   81.49    5.90
   5 -11   2   67.09    6.40
   5 -11   2   75.39    5.70
   5 -11   2   75.09    5.70
   5 -11   2   82.29    6.90
  -6  11  -2 1133.39   47.70
  -6  11  -2 1060.79   47.30
  -6  11  -2 1058.69   74.39
  -6  11  -2 1134.79   47.70
  -6  11  -2 1111.29   45.80
  -6  11  -2 1080.29   45.80
  -6  11  -2 1026.40   78.09
  -6  11  -2 1066.99   45.60
  -6  11  -2 1133.69   45.80
   6 -11   2 1170.38   48.30
   6 -11   2 1027.20   45.30
   6 -11   2 1093.59   74.89
   6 -11   2 1068.69   45.40
   6 -11   2 1126.39   45.70
   6 -11   2 1070.39   45.60
   6 -11   2 1179.48   48.30
  -7  11  -2  382.26   50.29
  -7  11  -2  286.37   15.90
  -7  11  -2  302.87   16.70
  -7  11  -2  293.67   14.70
  -7  11  -2  241.38   41.50
  -7  11  -2  323.07   17.00
  -7  11  -2  291.07   14.80
  -7  11  -2  290.37   14.80
  -7  11  -2  288.17   14.80
   7 -11   2  279.37   14.40
   7 -11   2  256.17   16.40
   7 -11   2  320.67   17.70
   7 -11   2  320.07   41.90
   7 -11   2  306.67   14.70
   7 -11   2  295.37   15.60
  -8  11  -2  552.74   25.50
  -8  11  -2  571.84   25.50
  -8  11  -2  545.45   26.40
  -8  11  -2  536.65   66.89
  -8  11  -2  642.04   65.79
  -8  11  -2  576.74   25.50
  -8  11  -2  560.94   25.50
  -8  11  -2  543.55   27.90
  -8  11  -2  583.84   28.20
   8 -11   2  557.64   25.10
   8 -11   2  599.34   26.60
   8 -11   2  606.84   61.49
   8 -11   2  576.04   28.80
   8 -11   2  593.34   25.50
   8 -11   2  586.24   25.40
  -9  11  -2  561.54   26.10
  -9  11  -2  542.25   28.90
  -9  11  -2  582.64   26.20
  -9  11  -2  651.13   66.49
  -9  11  -2  525.65   62.99
  -9  11  -2  605.74   29.50
  -9  11  -2  593.74   26.30
  -9  11  -2  559.14   27.50
  -9  11  -2  603.14   26.30
   9 -11   2  638.34   61.29
   9 -11   2  658.33   30.80
   9 -11   2  590.84   26.30
   9 -11   2  562.84   26.70
   9 -11   2  603.44   27.40
   9 -11   2  591.04   26.00
   6  10  -2  124.29   46.70
   6  10  -2   88.99    8.10
   6  10  -2   87.69    7.60
   6  10  -2   76.59    8.40
   6  10  -2   89.49    7.70
  -6 -10   2   78.59    7.40
  -6 -10   2   76.09    7.30
  -6 -10   2   82.09    7.80
  -6 -10   2   83.89    7.70
  -6 -10   2   81.49   53.49
  -6 -10   2   73.59    7.30
  -6 -10   2   77.29    8.90
   5  10  -2  130.19    9.50
   5  10  -2  101.99    8.80
   5  10  -2  135.69    9.20
   5  10  -2  125.79    8.90
   5  10  -2  124.79    8.90
   5  10  -2  124.19   43.10
   5  10  -2  115.29    8.80
   5  10  -2  118.29   10.00
  -5 -10   2  109.39    8.80
  -5 -10   2  131.79    9.80
  -5 -10   2  124.49    8.80
  -5 -10   2  147.79   47.40
  -5 -10   2  118.49    8.90
  -5 -10   2  105.69    8.50
  -5 -10   2  115.49    8.70
  -5 -10   2  105.29   49.70
   4  10  -2   50.49    5.50
   4  10  -2   51.09    5.20
   4  10  -2   54.49    6.50
   4  10  -2   53.29    5.70
   4  10  -2   61.49   29.90
   4  10  -2   38.00    6.70
   4  10  -2   48.80    5.40
   4  10  -2   55.09    5.50
  -4 -10   2   48.00    5.30
  -4 -10   2   42.60    5.70
  -4 -10   2   45.10   33.70
  -4 -10   2   57.09    5.30
  -4 -10   2   51.99    5.80
  -4 -10   2   43.80    5.70
  -4 -10   2   55.99    5.50
  -4 -10   2   14.20   38.10
   3  10  -2  578.94   26.50
   3  10  -2  579.74   26.60
   3  10  -2  589.84   26.50
   3  10  -2  437.56   60.49
   3  10  -2  568.44   25.90
   3  10  -2  599.64   26.60
   3  10  -2  554.84   57.09
   3  10  -2  558.94   27.90
  -3 -10   2  657.63   69.29
  -3 -10   2  554.34   26.50
  -3 -10   2  571.94   25.90
  -3 -10   2  586.94   26.60
  -3 -10   2  606.64   27.30
  -3 -10   2  546.55   55.19
  -3 -10   2  579.44   26.50
  -3 -10   2  574.34   26.50
   2  10  -2  907.21   37.80
   2  10  -2  966.60   40.70
   2  10  -2  912.11   38.50
   2  10  -2  825.72   66.19
   2  10  -2  870.01   38.80
   2  10  -2  921.41   38.70
   2  10  -2  920.11   73.39
   2  10  -2  904.11   38.40
   2  10  -2  861.91   38.30
  -2 -10   2  892.71   39.00
  -2 -10   2  888.51   37.70
  -2 -10   2  917.31   38.60
  -2 -10   2  888.11   71.29
  -2 -10   2  914.21   38.60
  -2 -10   2  886.71   38.60
  -2 -10   2  869.01   75.39
  -2 -10   2  849.22   38.30
   1  10  -2   67.79   28.00
   1  10  -2  101.49    8.40
   1  10  -2  104.99    7.20
   1  10  -2   88.69   29.20
   1  10  -2  107.99    6.90
   1  10  -2   85.79    7.10
   1  10  -2  102.99    7.30
   1  10  -2   90.79    7.00
   1  10  -2   97.19    7.10
  -1 -10   2  105.29    7.20
  -1 -10   2  109.69    6.60
  -1 -10   2   95.89    7.00
  -1 -10   2  115.59   10.30
  -1 -10   2  109.69    7.40
  -1 -10   2  222.18   38.80
  -1 -10   2  102.99    7.60
  -1 -10   2  141.19   31.90
   0  10  -2 1391.56   56.59
   0  10  -2 1448.36   58.99
   0  10  -2 1360.16   58.59
   0  10  -2 1393.66   56.79
   0  10  -2 1478.25   58.49
   0  10  -2 1446.56   56.89
   0  10  -2 1299.57   85.19
   0  10  -2 1278.67   88.09
   0  10  -2 1380.26   55.49
   0 -10   2 1376.76   55.39
   0 -10   2 1356.26   85.19
   0 -10   2 1308.57   57.09
   0 -10   2 1427.66   56.79
   0 -10   2 1387.76   56.69
   0 -10   2 1392.76   56.79
   0 -10   2 1345.37   56.59
   0 -10   2 1420.26   57.69
   0 -10   2 1305.17   90.59
  -1  10  -2  698.43   30.80
  -1  10  -2  701.73   30.90
  -1  10  -2  723.13   31.40
  -1  10  -2  725.13   29.40
  -1  10  -2  755.62   57.69
  -1  10  -2  751.02   33.00
  -1  10  -2  858.81   63.19
  -1  10  -2  699.93   30.70
  -1  10  -2  697.63   30.90
   1 -10   2  683.63   30.60
   1 -10   2  690.33   30.80
   1 -10   2  728.33   57.89
   1 -10   2  597.34   58.69
   1 -10   2  715.43   31.60
   1 -10   2  677.43   30.60
   1 -10   2  744.13   29.40
   1 -10   2  769.32   31.90
   1 -10   2  707.23   30.80
  -2  10  -2   53.39    4.70
  -2  10  -2   49.40    4.70
  -2  10  -2   63.59    5.20
  -2  10  -2   60.39    6.00
  -2  10  -2   53.99    5.10
  -2  10  -2   46.40   19.60
  -2  10  -2   55.59    4.80
  -2  10  -2   41.30   20.20
   2 -10   2   63.29   21.60
   2 -10   2   55.09    4.80
   2 -10   2   60.19    4.90
   2 -10   2   51.49    3.60
   2 -10   2   60.19    5.30
   2 -10   2   58.29    4.90
   2 -10   2   62.69    5.60
  -3  10  -2 1378.96   57.09
  -3  10  -2 1485.45   57.09
  -3  10  -2 1364.76   55.39
  -3  10  -2 1309.17   83.79
  -3  10  -2 1261.37   56.99
  -3  10  -2 1336.37   80.69
  -3  10  -2 1333.87   55.29
  -3  10  -2 1362.56   55.49
   3 -10   2 1366.76   55.39
   3 -10   2 1401.76   56.49
   3 -10   2 1426.56   56.89
   3 -10   2 1328.57   55.19
   3 -10   2 1370.26   52.89
   3 -10   2 1401.56   56.69
   3 -10   2 1308.47   55.09
   3 -10   2 1332.37   81.59
  -4  10  -2  904.41   37.60
  -4  10  -2  838.02   37.10
  -4  10  -2  877.41   36.30
  -4  10  -2  852.61   36.20
  -4  10  -2  860.21   36.20
  -4  10  -2  882.81   38.20
  -4  10  -2  758.72   61.09
  -4  10  -2  854.11   61.09
   4 -10   2  823.62   36.00
   4 -10   2  866.81   36.10
   4 -10   2  880.01   36.10
   4 -10   2  838.22   61.29
   4 -10   2  872.81   37.60
   4 -10   2  857.31   36.00
   4 -10   2  863.91   37.40
  -5  10  -2  201.68   10.80
  -5  10  -2  204.38   11.90
  -5  10  -2  191.88   11.60
  -5  10  -2  234.38   34.00
  -5  10  -2  185.88   10.50
  -5  10  -2  205.38   10.70
  -5  10  -2  143.09   30.80
  -5  10  -2  206.78   10.80
   5 -10   2  165.08   30.20
   5 -10   2  211.58   10.80
   5 -10   2  189.88   10.40
   5 -10   2  191.38   10.50
   5 -10   2  223.58   12.30
   5 -10   2  192.58   11.80
   5 -10   2  199.18   10.50
  -6  10  -2 1967.10  112.79
  -6  10  -2 2187.58   84.59
  -6  10  -2 2031.60   82.49
  -6  10  -2 2073.59   82.39
  -6  10  -2 2007.50  109.79
  -6  10  -2 2081.59   82.39
  -6  10  -2 2071.39   82.49
  -6  10  -2 2066.19   83.99
  -6  10  -2 2187.18   84.69
   6 -10   2 2172.68  113.09
   6 -10   2 2098.29   82.39
   6 -10   2 2110.89   84.89
   6 -10   2 1990.50   82.09
   6 -10   2 2005.60   82.29
   6 -10   2 2057.09   83.29
  -7  10  -2  359.26   17.00
  -7  10  -2  367.76   17.10
  -7  10  -2  373.36   17.00
  -7  10  -2  364.26   19.10
  -7  10  -2  385.26   17.20
  -7  10  -2  346.37   45.10
  -7  10  -2  386.56   42.00
  -7  10  -2  345.57   17.90
  -7  10  -2  370.56   19.10
   7 -10   2  350.56   42.30
   7 -10   2  342.87   17.60
   7 -10   2  347.37   16.70
   7 -10   2  317.47   18.80
   7 -10   2  382.36   17.00
   7 -10   2  359.46   16.80
   7 -10   2  363.56   16.90
  -8  10  -2  412.56   18.90
  -8  10  -2  414.96   19.60
  -8  10  -2  416.06   18.80
  -8  10  -2  373.46   18.50
  -8  10  -2  346.07   45.90
  -8  10  -2  478.55   52.99
  -8  10  -2  408.86   21.50
  -8  10  -2  399.26   21.20
  -8  10  -2  389.66   18.70
   8 -10   2  328.77   43.20
   8 -10   2  413.96   18.60
   8 -10   2  399.76   18.50
   8 -10   2  387.86   18.50
   8 -10   2  438.06   22.30
   8 -10   2  425.66   19.90
  -9  10  -2  610.94   29.00
  -9  10  -2  579.54   58.29
  -9  10  -2  548.45   28.50
  -9  10  -2  584.44   25.40
  -9  10  -2  546.05   25.20
  -9  10  -2  529.55   25.10
  -9  10  -2  597.94   62.69
  -9  10  -2  590.54   25.40
   9 -10   2  508.35   36.30
   9 -10   2  611.54   26.40
   9 -10   2  600.74   25.10
   9 -10   2  573.14   25.00
   9 -10   2  562.74   60.09
   6   9  -2  130.79    9.80
   6   9  -2  122.99    8.90
   6   9  -2  121.59    8.90
   6   9  -2  125.09    9.60
   6   9  -2  114.19    8.70
  -6  -9   2  129.49   11.10
  -6  -9   2  125.69    9.70
  -6  -9   2   97.79    8.20
  -6  -9   2  120.79    8.90
  -6  -9   2  174.58   45.40
  -6  -9   2  122.99   13.30
  -6  -9   2  123.29    8.90
   5   9  -2  749.33   33.30
   5   9  -2  736.53   33.40
   5   9  -2  789.62   76.89
   5   9  -2  672.13   68.69
   5   9  -2  715.23   34.00
   5   9  -2  770.92   34.70
   5   9  -2  777.52   33.40
  -5  -9   2  753.12   33.50
  -5  -9   2  761.52   33.70
  -5  -9   2  724.73   33.40
  -5  -9   2  882.11  135.99
  -5  -9   2  753.82   33.40
  -5  -9   2  785.52   34.40
  -5  -9   2  735.43   33.30
  -5  -9   2  776.62   74.09
   4   9  -2   58.39    6.30
   4   9  -2   71.19    6.10
   4   9  -2   74.49   24.50
   4   9  -2   70.39    6.20
   4   9  -2   69.99    6.00
   4   9  -2   81.69    6.30
   4   9  -2   77.79    6.60
   4   9  -2   70.79   29.10
   4   9  -2   74.89    6.10
  -4  -9   2   69.99    6.10
  -4  -9   2   74.19    6.20
  -4  -9   2   72.49    6.10
  -4  -9   2   65.69    6.30
  -4  -9   2   75.49   29.30
  -4  -9   2   69.99    6.10
  -4  -9   2   52.59   32.70
  -4  -9   2   61.99    5.60
   3   9  -2  783.72   33.50
   3   9  -2  767.52   33.00
   3   9  -2  766.72   33.60
   3   9  -2  754.62   34.80
   3   9  -2  750.32   33.30
   3   9  -2  754.92   65.19
   3   9  -2  786.12   33.60
   3   9  -2  782.42   63.69
   3   9  -2  771.22   33.40
  -3  -9   2  773.22   34.00
  -3  -9   2  778.82   33.50
  -3  -9   2  777.12   33.00
  -3  -9   2  749.62   63.59
  -3  -9   2  770.42   33.50
  -3  -9   2  819.92   71.49
  -3  -9   2  747.63   33.50
  -3  -9   2  773.82   33.50
   2   9  -2 1218.98   51.49
   2   9  -2 1279.37   51.49
   2   9  -2 1143.69   52.99
   2   9  -2 1281.17   81.99
   2   9  -2 1242.68   51.49
   2   9  -2 1235.88   51.49
   2   9  -2 1361.66   53.59
   2   9  -2 1218.78   84.99
   2   9  -2 1306.97   51.09
   2   9  -2 1254.97   51.59
  -2  -9   2 1271.37   51.69
  -2  -9   2 1195.48   84.09
  -2  -9   2 1301.17   82.99
  -2  -9   2 1253.37   50.89
  -2  -9   2 1237.28   51.49
  -2  -9   2 1255.37   51.99
  -2  -9   2 1215.48   51.99
   1   9  -2    7.60    2.30
   1   9  -2    2.70   11.90
   1   9  -2    9.00    2.10
   1   9  -2    1.00   17.20
   1   9  -2    7.60    2.00
   1   9  -2    9.20    2.40
   1   9  -2    8.70    1.90
   1   9  -2    5.00    1.90
   1   9  -2    7.00    1.80
  -1  -9   2   -1.50   20.20
  -1  -9   2  -12.00   15.80
  -1  -9   2    5.80    1.90
  -1  -9   2    7.70    2.30
  -1  -9   2   10.60    2.40
  -1  -9   2   13.30    2.30
  -1  -9   2   13.00    2.80
  -1  -9   2    7.10    1.90
   0   9  -2 1637.04   65.29
   0   9  -2 1758.82   93.69
   0   9  -2 1589.74   64.69
   0   9  -2 1509.05   92.69
   0   9  -2 1559.64   64.69
   0   9  -2 1656.13   69.19
   0   9  -2 1580.34   63.59
   0   9  -2 1687.93   64.79
   0  -9   2 1558.44   64.59
   0  -9   2 1603.44   63.59
   0  -9   2 1644.34   96.09
   0  -9   2 1739.33   93.99
   0  -9   2 1627.04   64.89
   0  -9   2 1598.24   64.69
   0  -9   2 1633.04   65.39
   0  -9   2 1574.04   65.39
   0  -9   2 1563.94   64.69
  -1   9  -2 1027.90   46.30
  -1   9  -2 1168.78   45.40
  -1   9  -2 1105.19   69.49
  -1   9  -2 1073.69   43.30
  -1   9  -2 1027.30   70.99
  -1   9  -2 1138.69   44.70
  -1   9  -2 1111.29   44.80
  -1   9  -2 1121.89   44.90
  -1   9  -2 1073.59   44.70
   1  -9   2 1056.99   44.50
   1  -9   2 1028.70   45.10
   1  -9   2 1049.20   44.50
   1  -9   2 1229.78   72.09
   1  -9   2 1053.79   43.20
   1  -9   2 1229.88   76.19
   1  -9   2 1076.99   44.70
   1  -9   2 1091.99   44.60
  -2   9  -2    1.10    0.70
  -2   9  -2    0.80    1.20
  -2   9  -2   10.30   13.40
  -2   9  -2    2.50    1.30
  -2   9  -2    3.10    1.40
  -2   9  -2    2.80    1.20
  -2   9  -2    3.70    1.30
  -2   9  -2    1.20    1.50
   2  -9   2    3.10    1.70
   2  -9   2    4.30    1.60
   2  -9   2    1.70    1.10
   2  -9   2   23.30   15.60
   2  -9   2    2.60    1.60
   2  -9   2    2.30    1.20
   2  -9   2    0.30    1.00
   2  -9   2    3.40    0.90
  -3   9  -2 2902.11  106.69
  -3   9  -2 2776.22  106.59
  -3   9  -2 2821.02  107.49
  -3   9  -2 2787.32  132.79
  -3   9  -2 2811.02  106.49
  -3   9  -2 2685.13  106.29
  -3   9  -2 2744.63  108.29
  -3   9  -2 2710.13  134.69
   3  -9   2 2742.43  106.29
   3  -9   2 2725.33  106.29
   3  -9   2 2792.12  132.69
   3  -9   2 2564.14  103.99
   3  -9   2 2679.23  106.39
   3  -9   2 2444.86  106.99
   3  -9   2 2803.92  106.29
   3  -9   2 2549.94  107.39
  -4   9  -2 2791.92  107.99
  -4   9  -2 2802.52  107.99
  -4   9  -2 2687.43  132.69
  -4   9  -2 2861.41  136.49
  -4   9  -2 2604.34  109.49
  -4   9  -2 2837.82  108.09
  -4   9  -2 2881.41  109.39
  -4   9  -2 2737.83  108.99
  -4   9  -2 2788.32  108.09
   4  -9   2 2712.43  107.89
   4  -9   2 2608.54  107.89
   4  -9   2 2752.02  107.79
   4  -9   2 2763.22  107.79
   4  -9   2 2903.71  109.69
   4  -9   2 2673.83  109.19
  -5   9  -2  313.17   17.30
  -5   9  -2  346.27   40.30
  -5   9  -2  352.56   16.40
  -5   9  -2  371.96   17.70
  -5   9  -2  335.77   16.20
  -5   9  -2  380.36   16.60
  -5   9  -2  360.86   37.70
  -5   9  -2  387.16   20.30
   5  -9   2  334.77   17.70
   5  -9   2  355.26   16.20
   5  -9   2  364.96   16.40
   5  -9   2  396.06   37.00
   5  -9   2  351.96   17.90
   5  -9   2  363.86   16.30
   5  -9   2  345.87   16.20
  -6   9  -2  927.91   38.90
  -6   9  -2  889.41   61.79
  -6   9  -2  858.11   36.60
  -6   9  -2  849.12   59.19
  -6   9  -2  863.01   37.80
  -6   9  -2  923.21   36.90
  -6   9  -2  918.71   36.80
  -6   9  -2  892.21   36.70
  -6   9  -2  848.52   38.40
   6  -9   2  912.21   36.70
   6  -9   2  835.42   39.60
   6  -9   2  815.52   36.20
   6  -9   2  875.41   36.70
   6  -9   2  893.81   41.10
   6  -9   2  865.21   60.49
   6  -9   2  956.50   36.70
  -7   9  -2  612.24   27.40
  -7   9  -2  574.84   25.80
  -7   9  -2  555.54   24.70
  -7   9  -2  502.95   24.40
  -7   9  -2  549.74   27.60
  -7   9  -2  598.54   24.90
  -7   9  -2  589.14   47.10
  -7   9  -2  575.84   24.80
  -7   9  -2  630.74   24.20
  -7   9  -2  565.64   51.39
   7  -9   2  590.34   27.80
   7  -9   2  557.34   48.40
   7  -9   2  555.44   24.50
   7  -9   2  566.84   24.60
   7  -9   2  568.04   24.60
   7  -9   2  569.84   24.60
   7  -9   2  556.34   25.60
  -8   9  -2   21.50    3.40
  -8   9  -2   23.50    3.40
  -8   9  -2   19.20    4.60
  -8   9  -2   16.80    2.90
  -8   9  -2   20.30    3.30
  -8   9  -2   13.30   21.70
  -8   9  -2   27.30   24.10
  -8   9  -2   19.70    4.20
  -8   9  -2   21.10    3.10
  -8   9  -2   18.60    2.90
   8  -9   2   17.60    2.70
   8  -9   2   16.40    2.60
   8  -9   2   19.50   19.70
   8  -9   2   23.20    4.80
   8  -9   2   18.60    2.70
   8  -9   2   20.70    3.50
   8  -9   2   17.90    2.70
  -9   9  -2  598.84   60.99
  -9   9  -2  683.43   29.20
  -9   9  -2  690.83   58.29
  -9   9  -2  714.43   29.50
  -9   9  -2  766.72   33.70
  -9   9  -2  679.73   32.50
  -9   9  -2  667.23   28.80
  -9   9  -2  610.54   29.40
   9  -9   2  668.53   28.90
   9  -9   2  701.63   29.00
   9  -9   2  681.33   29.00
   9  -9   2  695.13   30.30
   9  -9   2  742.53   33.90
   9  -9   2  651.13   28.80
   9  -9   2  682.93   57.79
 -10   9  -2  131.79   36.30
 -10   9  -2  101.59    9.00
 -10   9  -2   95.09    6.30
 -10   9  -2  103.39    6.60
 -10   9  -2  101.49    6.50
 -10   9  -2   25.30   36.20
 -10   9  -2   90.69    6.20
 -10   9  -2   75.09    8.10
  10  -9   2   92.99    9.50
  10  -9   2   86.49    6.00
  10  -9   2   90.89    6.00
  10  -9   2   90.09    6.80
   7   8  -2  260.67   15.30
   7   8  -2  247.88   13.90
   7   8  -2  211.78   52.39
   7   8  -2  250.17   14.00
  -7  -8   2  272.37   58.59
  -7  -8   2  230.68   13.70
  -7  -8   2  254.97   14.10
  -7  -8   2  226.48   13.70
  -7  -8   2  241.98   14.10
  -7  -8   2  204.78   14.90
   6   8  -2  186.98   40.70
   6   8  -2  151.28   44.30
   6   8  -2  216.48   12.60
   6   8  -2  210.78   12.00
   6   8  -2  217.18   12.00
   6   8  -2  207.38   12.90
   6   8  -2  188.48   15.80
   6   8  -2  201.08   12.10
   6   8  -2  191.88   11.80
  -6  -8   2  202.98   12.10
  -6  -8   2  180.88   41.00
  -6  -8   2  204.48   12.10
  -6  -8   2  202.28   14.30
  -6  -8   2  258.77   52.09
  -6  -8   2  205.58   12.10
  -6  -8   2  202.68   11.90
  -6  -8   2  189.88   11.70
   5   8  -2  876.31   72.89
   5   8  -2  901.01   37.70
   5   8  -2  903.81   38.00
   5   8  -2  803.72   38.30
   5   8  -2  896.51   37.90
   5   8  -2  894.01   37.70
   5   8  -2  861.31   70.09
   5   8  -2  860.81   37.70
   5   8  -2  900.31   38.80
  -5  -8   2  900.71   71.09
  -5  -8   2  808.22   38.10
  -5  -8   2  895.31   37.90
  -5  -8   2  897.11   37.80
  -5  -8   2  870.51   37.80
  -5  -8   2  872.61   37.70
  -5  -8   2  920.61   77.89
  -5  -8   2  870.11   37.90
   4   8  -2   25.30    3.80
   4   8  -2   19.80    3.30
   4   8  -2   15.20    3.30
   4   8  -2   13.60    2.70
   4   8  -2   21.20    3.50
   4   8  -2    1.10   19.80
   4   8  -2   14.00    2.50
   4   8  -2   27.30   23.30
   4   8  -2   16.60    3.60
  -4  -8   2   21.50    3.90
  -4  -8   2   22.30    3.80
  -4  -8   2   27.00   21.00
  -4  -8   2   15.10    3.00
  -4  -8   2   21.70   24.90
  -4  -8   2   22.10    4.00
  -4  -8   2   21.60    3.50
  -4  -8   2   18.40    3.30
   3   8  -2  872.11   36.50
   3   8  -2  778.92   63.19
   3   8  -2  879.41   36.60
   3   8  -2  831.62   36.20
   3   8  -2  845.62   36.00
   3   8  -2  953.80   64.69
   3   8  -2  881.71   36.40
   3   8  -2  849.81   37.50
   3   8  -2  866.01   36.40
  -3  -8   2  862.61   36.30
  -3  -8   2  843.72   36.30
  -3  -8   2  865.11   36.40
  -3  -8   2  801.82   35.70
  -3  -8   2  868.11   36.90
  -3  -8   2  697.53   64.79
  -3  -8   2 1012.00   66.89
   2   8  -2  405.46   18.60
   2   8  -2  407.66   19.00
   2   8  -2  418.96   19.20
   2   8  -2  413.16   19.00
   2   8  -2  362.06   45.60
   2   8  -2  450.25   19.40
   2   8  -2  410.56   19.50
   2   8  -2  404.76   19.00
   2   8  -2  414.96   20.40
   2   8  -2  471.35   43.00
  -2  -8   2  434.86   19.80
  -2  -8   2  411.26   41.70
  -2  -8   2  391.76   19.10
  -2  -8   2  409.16   19.10
  -2  -8   2  393.56   44.30
  -2  -8   2  409.16   19.10
  -2  -8   2  436.36   18.80
  -2  -8   2  402.46   19.10
   1   8  -2  218.18   11.10
   1   8  -2  295.67   38.70
   1   8  -2  212.58   31.00
   1   8  -2  198.88   12.00
   1   8  -2  208.98   11.00
   1   8  -2  212.68   11.30
   1   8  -2  206.18   10.90
   1   8  -2  207.38   10.40
  -1  -8   2  208.08   10.30
  -1  -8   2  215.08   11.10
  -1  -8   2  213.78   11.00
  -1  -8   2  260.17   34.50
  -1  -8   2  217.48   11.40
  -1  -8   2  206.58   10.90
  -1  -8   2  261.57   36.70
  -1  -8   2  199.08   10.80
   0   8  -2 1601.64   59.59
   0   8  -2 1473.75   60.29
   0   8  -2 1498.65   83.79
   0   8  -2 1541.75   60.39
   0   8  -2 1568.64   60.89
   0   8  -2 1369.36   84.19
   0   8  -2 1482.55   61.89
   0   8  -2 1537.05   60.49
   0  -8   2 1444.16   60.19
   0  -8   2 1539.45   87.89
   0  -8   2 1505.65   59.39
   0  -8   2 1354.16   60.59
   0  -8   2 1566.04   87.79
   0  -8   2 1529.75   60.39
   0  -8   2 1603.14   60.49
   0  -8   2 1479.25   60.39
  -1   8  -2 1768.82   95.09
  -1   8  -2 1705.83   69.29
  -1   8  -2 1738.13   69.49
  -1   8  -2 1739.73   69.49
  -1   8  -2 1671.63   68.19
  -1   8  -2 1599.84   70.69
  -1   8  -2 1783.92   69.59
  -1   8  -2 1956.10  103.89
  -1   8  -2 1937.61   70.29
   1  -8   2 1770.72   69.39
   1  -8   2 1793.82   70.19
   1  -8   2 1732.83   69.39
   1  -8   2 1820.62   92.99
   1  -8   2 1774.32   95.89
   1  -8   2 1705.43   68.19
   1  -8   2 1687.83   69.39
   1  -8   2 1876.11   70.19
   1  -8   2 1654.73   69.29
  -2   8  -2    3.30    1.20
  -2   8  -2    4.30    1.50
  -2   8  -2    3.10    1.40
  -2   8  -2    5.90    1.90
  -2   8  -2    4.20    1.50
  -2   8  -2   -6.60    9.50
  -2   8  -2    8.60   12.30
  -2   8  -2    3.70    1.80
   2  -8   2    3.20    1.60
   2  -8   2  -12.90    9.10
   2  -8   2    3.30    1.30
   2  -8   2    4.20    1.10
   2  -8   2    3.40    1.20
   2  -8   2    4.50    1.40
   2  -8   2    1.70    1.10
   2  -8   2    4.20    0.90
  -3   8  -2 2521.85   95.79
  -3   8  -2 2483.35   95.69
  -3   8  -2 2438.16   96.39
  -3   8  -2 2424.96   95.69
  -3   8  -2 2384.06   95.59
  -3   8  -2 2582.74   97.49
  -3   8  -2 2480.05  120.09
  -3   8  -2 2469.55  117.79
   3  -8   2 2481.95   95.69
   3  -8   2 2384.36   96.49
   3  -8   2 2379.36   95.59
   3  -8   2 2300.17  116.39
   3  -8   2 2512.05   96.89
   3  -8   2 2414.06   95.59
   3  -8   2 2412.96   95.49
  -4   8  -2 1921.91   71.19
  -4   8  -2 1739.03   92.79
  -4   8  -2 1750.82   69.79
  -4   8  -2 1780.82   69.79
  -4   8  -2 1754.92   69.79
  -4   8  -2 1805.02   71.29
  -4   8  -2 1685.83   69.69
  -4   8  -2 1733.83   90.69
   4  -8   2 1699.23   69.49
   4  -8   2 1687.93   69.59
   4  -8   2 1857.81   71.29
   4  -8   2 1738.83   69.59
   4  -8   2 1798.72   69.79
   4  -8   2 1722.93   90.39
  -5   8  -2   96.49    6.90
  -5   8  -2   98.59   20.70
  -5   8  -2   96.69    6.80
  -5   8  -2   92.69    6.70
  -5   8  -2   92.79    5.70
  -5   8  -2   89.99    5.70
  -5   8  -2   97.39    5.80
  -5   8  -2  111.99   22.30
  -5   8  -2   94.09    5.70
   5  -8   2   98.19    6.40
   5  -8   2   92.89    6.90
   5  -8   2   84.99    6.60
   5  -8   2   96.29    5.70
   5  -8   2   92.19    5.60
   5  -8   2   78.19    5.40
   5  -8   2  102.29   21.70
  -6   8  -2 1113.99   45.70
  -6   8  -2 1103.59   88.49
  -6   8  -2 1065.09   43.00
  -6   8  -2 1050.99   43.40
  -6   8  -2 1065.69   45.60
  -6   8  -2 1113.79   43.60
  -6   8  -2 1096.49   43.60
  -6   8  -2 1094.09   44.70
  -6   8  -2 1069.79   43.40
  -6   8  -2 1074.09   63.79
   6  -8   2 1031.50   45.80
   6  -8   2 1057.19   43.30
   6  -8   2 1013.50   44.20
   6  -8   2 1091.69   43.40
   6  -8   2 1087.99   43.40
   6  -8   2 1083.29   43.40
  -7   8  -2  577.64   24.70
  -7   8  -2  645.54   25.70
  -7   8  -2  580.24   25.50
  -7   8  -2  565.64   47.90
  -7   8  -2  597.14   24.90
  -7   8  -2  595.64   24.80
  -7   8  -2  513.75   26.80
  -7   8  -2  600.64   27.30
   7  -8   2  579.34   45.30
   7  -8   2  611.94   25.90
   7  -8   2  662.43   28.40
   7  -8   2  555.84   24.50
   7  -8   2  521.55   24.40
   7  -8   2  572.74   24.60
   7  -8   2  544.85   24.50
  -8   8  -2   31.70   21.10
  -8   8  -2   35.10   19.80
  -8   8  -2   16.60    3.70
  -8   8  -2   13.90    2.60
  -8   8  -2   15.90    2.80
  -8   8  -2   14.90    2.70
  -8   8  -2   14.20    2.50
  -8   8  -2   14.30    3.30
  -8   8  -2   15.70    2.30
  -8   8  -2   11.20    2.50
   8  -8   2   13.30    2.70
   8  -8   2   17.80    2.60
   8  -8   2  -13.10   17.40
   8  -8   2   15.70    2.50
   8  -8   2   16.40    2.60
   8  -8   2   16.90    2.40
   8  -8   2   13.60    3.30
  -9   8  -2  842.72   62.39
  -9   8  -2  842.62   35.80
  -9   8  -2  815.62   39.60
  -9   8  -2  896.81   35.90
  -9   8  -2  855.71   39.30
  -9   8  -2  866.11   64.79
  -9   8  -2  873.71   34.70
  -9   8  -2  791.22   35.40
   9  -8   2  849.12   35.40
   9  -8   2  854.81   35.40
   9  -8   2  922.21   35.60
   9  -8   2  864.11   40.40
   9  -8   2  898.21   35.40
   9  -8   2  893.21   36.80
 -10   8  -2  100.49    9.60
 -10   8  -2  128.79   32.70
 -10   8  -2  109.59    7.10
 -10   8  -2  128.09    7.30
 -10   8  -2  125.09   31.40
 -10   8  -2   99.29   33.30
 -10   8  -2  133.49   10.20
 -10   8  -2  119.99    6.90
 -10   8  -2  118.89    7.10
  10  -8   2   90.39    9.60
  10  -8   2  119.29    6.70
  10  -8   2  111.09    6.70
  10  -8   2  127.89    7.80
   8   7  -2  415.86   22.20
   8   7  -2  428.16   20.70
   8   7  -2  365.26   19.80
  -8  -7   2  398.66   20.20
  -8  -7   2  412.16   20.40
[truncated: 1,904,586 more chars]
