# Supplementary material for: Direct access to a neutral alumene via CO reduction by a dialane and further CO homologation
Source: Nat Synth. 2025 Sep 16;4(12):1577–86. doi: 10.1038/s44160-025-00874-9 (PMC12680539; doi:10.1038/s44160-025-00874-9)
Supplement: Supplementary file 4 — Structure factors for 3: CCDC 2404620. [file 44160_2025_874_MOESM4_ESM.cif]

data_jki10_0m
_audit_creation_date               2025-04-15
_audit_creation_method
;
Olex2 1.5
(compiled 2025.04.05 svn.rf049d14d for OlexSys, GUI svn.r7205)
;
_shelx_SHELXL_version_number       '2016/6'
_audit_contact_author_address      ?
_audit_contact_author_email        ?
_audit_contact_author_name         ''
_audit_contact_author_phone        ?
_publ_contact_author_id_orcid      ?
_publ_section_references
;
D. Kratzert, I. Krossing, (2018), J. Appl. Cryst. 51, 928-934. 

Dolomanov, O.V., Bourhis, L.J., Gildea, R.J, Howard, J.A.K. & Puschmann, H.
 (2009), J. Appl. Cryst. 42, 339-341.

Kratzert, D., Holstein, J.J. & Krossing, I. (2015). J. Appl. Cryst. 48, 933-938.

Sheldrick, G.M. (2015). Acta Cryst. C71, 3-8.
;
_chemical_name_common              ?
_chemical_name_systematic          ?
_chemical_formula_moiety           'C36 H84 Al2 Si4'
_chemical_formula_sum              'C36 H84 Al2 Si4'
_chemical_formula_weight           683.35
_chemical_melting_point            ?
loop_
  _atom_type_symbol
  _atom_type_description
  _atom_type_scat_dispersion_real
  _atom_type_scat_dispersion_imag
  _atom_type_scat_source
 'C' 'C' 0.0033 0.0016 'International Tables Vol C Tables 4.2.6.8 and 6.1.1.4'
 'H' 'H' 0.0000 0.0000 'International Tables Vol C Tables 4.2.6.8 and 6.1.1.4'
 'Al' 'Al' 0.0645 0.0514 'International Tables Vol C Tables 4.2.6.8 and 6.1.1.4'
 'Si' 'Si' 0.0817 0.0704 'International Tables Vol C Tables 4.2.6.8 and 6.1.1.4'

_shelx_space_group_comment
;
The symmetry employed for this shelxl refinement is uniquely defined
by the following loop, which should always be used as a source of
symmetry information in preference to the above space-group names.
They are only intended as comments.
;
_space_group_crystal_system        'triclinic'
_space_group_IT_number             2
_space_group_name_H-M_alt          'P -1'
_space_group_name_Hall             '-P 1'
loop_
  _space_group_symop_operation_xyz
 'x, y, z'
 '-x, -y, -z'

_cell_length_a                     11.7212(11)
_cell_length_b                     12.9634(13)
_cell_length_c                     17.1109(17)
_cell_angle_alpha                  73.928(4)
_cell_angle_beta                   89.585(4)
_cell_angle_gamma                  67.036(4)
_cell_volume                       2285.4(4)
_cell_formula_units_Z              2
_cell_measurement_reflns_used      9651
_cell_measurement_temperature      100.00
_cell_measurement_theta_max        45.02
_cell_measurement_theta_min        3.30
_shelx_estimated_absorpt_T_max     0.998
_shelx_estimated_absorpt_T_min     0.991
_exptl_absorpt_coefficient_mu      0.189
_exptl_absorpt_correction_T_max    0.7489
_exptl_absorpt_correction_T_min    0.6920
_exptl_absorpt_correction_type     none
_exptl_absorpt_process_details
;
SADABS-2016/2 (Bruker,2016/2) was used for absorption correction.
wR2(int) was 0.1129 before and 0.0740 after correction.
The Ratio of minimum to maximum transmission is 0.9240.
The \l/2 correction factor is Not present.
;
_exptl_absorpt_special_details     ?
_exptl_crystal_colour              'reddish orange'
_exptl_crystal_colour_modifier     reddish
_exptl_crystal_colour_primary      orange
_exptl_crystal_density_diffrn      0.993
_exptl_crystal_density_meas        ?
_exptl_crystal_density_method      ?
_exptl_crystal_description         block
_exptl_crystal_F_000               764
_exptl_crystal_size_max            0.05
_exptl_crystal_size_mid            0.05
_exptl_crystal_size_min            0.01
_exptl_transmission_factor_max     ?
_exptl_transmission_factor_min     ?
_diffrn_reflns_av_R_equivalents    0.0846
_diffrn_reflns_av_unetI/netI       0.0433
_diffrn_reflns_Laue_measured_fraction_full  0.995
_diffrn_reflns_Laue_measured_fraction_max  0.989
_diffrn_reflns_limit_h_max         23
_diffrn_reflns_limit_h_min         -23
_diffrn_reflns_limit_k_max         25
_diffrn_reflns_limit_k_min         -25
_diffrn_reflns_limit_l_max         34
_diffrn_reflns_limit_l_min         -34
_diffrn_reflns_number              447308
_diffrn_reflns_point_group_measured_fraction_full  0.995
_diffrn_reflns_point_group_measured_fraction_max  0.989
_diffrn_reflns_theta_full          25.242
_diffrn_reflns_theta_max           45.386
_diffrn_reflns_theta_min           1.850
_diffrn_ambient_temperature        100.00
_diffrn_detector_area_resol_mean   ?
_diffrn_measured_fraction_theta_full  0.995
_diffrn_measured_fraction_theta_max  0.989
_diffrn_measurement_device_type    'Bruker APEX-II CCD'
_diffrn_measurement_method         '\f and \w scans'
_diffrn_oxdiff_ac3_digest_hkl      417bc68cd2f2b000a37867c098970c4fc94e4e
_diffrn_radiation_type             MoK\a
_diffrn_radiation_wavelength       0.71073
_diffrn_source                     ?
_reflns_Friedel_coverage           0.000
_reflns_Friedel_fraction_full      .
_reflns_Friedel_fraction_max       .
_reflns_number_gt                  27251
_reflns_number_total               38045
_reflns_special_details
;
 Reflections were merged by SHELXL according to the crystal
 class for the calculation of statistics and refinement.
 
 _reflns_Friedel_fraction is defined as the number of unique
 Friedel pairs measured divided by the number that would be
 possible theoretically, ignoring centric projections and
 systematic absences.
;
_reflns_threshold_expression       'I > 2\s(I)'
_computing_cell_refinement         'SAINT V8.40B (?, 2016)'
_computing_data_collection         ?
_computing_data_reduction          'SAINT V8.40B (?, 2016)'
_computing_molecular_graphics      'Olex2 1.5 (Dolomanov et al., 2009)'
_computing_publication_material    'Olex2 1.5 (Dolomanov et al., 2009)'
_computing_structure_refinement    'SHELXL 2016/6 (Sheldrick, 2015)'
_computing_structure_solution      'SHELXT 2014/5 (Sheldrick, 2014)'
_refine_diff_density_max           1.498
_refine_diff_density_min           -0.601
_refine_diff_density_rms           0.067
_refine_ls_extinction_coef         .
_refine_ls_extinction_method       none
_refine_ls_goodness_of_fit_ref     1.127
_refine_ls_hydrogen_treatment      constr
_refine_ls_matrix_type             full
_refine_ls_number_parameters       525
_refine_ls_number_reflns           38045
_refine_ls_number_restraints       1044
_refine_ls_R_factor_all            0.0818
_refine_ls_R_factor_gt             0.0510
_refine_ls_restrained_S_all        1.114
_refine_ls_shift/su_max            0.002
_refine_ls_shift/su_mean           0.000
_refine_ls_structure_factor_coef   Fsqd
_refine_ls_weighting_details      
 'w=1/[\s^2^(Fo^2^)+(0.0424P)^2^+0.7313P] where P=(Fo^2^+2Fc^2^)/3'
_refine_ls_weighting_scheme        calc
_refine_ls_wR_factor_gt            0.1232
_refine_ls_wR_factor_ref           0.1395
_refine_special_details            ?
_olex2_refinement_description
;
1. Fixed Uiso
 At 1.5 times of:
  All C(H,H,H) groups
2. Restrained distances
 C4-C2A \\sim C4A-C2A \\sim C3-C2A \\sim C3A-C2A
 with sigma of 0.02
 C34-C33A \\sim C34A-C33A \\sim C35-C33A \\sim C35A-C33A \\sim C36-C33A
 with sigma of 0.02
 C34-C33A \\sim C25-C33A \\sim C35-C33A
 with sigma of 0.02
 C31-C29A \\sim C31A-C29A \\sim C30A-C29A \\sim C30-C29A \\sim C32A-C29A \\sim
C32-C29A
 with sigma of 0.02
 C32A-C29A \\sim C32-C29A \\sim C31A-C29A \\sim C31-C29A \\sim C30A-C29A \\sim
C30-C29A
 with sigma of 0.02
 C31A-C29A \\sim C31-C29A \\sim C30A-C29A \\sim C30-C29A \\sim C32A-C29A \\sim
C32-C29A
 with sigma of 0.02
 C4-C2A \\sim C3-C2A
 with sigma of 0.04
 C3A-C2A \\sim C4A-C2A
 with sigma of 0.04
 C3-C2A \\sim C3A-C2A \\sim C4-C2A \\sim C4A-C2A
 with sigma of 0.02
 C5A-C2A \\sim C5-C2A
 with sigma of 0.02
 C3A-C2A \\sim C3-C2A \\sim C5A-C2A \\sim C5-C2A \\sim C4A-C2A \\sim C4-C2A
 with sigma of 0.02
 C5A-C2A \\sim C5-C2A \\sim C4A-C2A \\sim C4-C2A \\sim C3A-C2A \\sim C3-C2A
 with sigma of 0.02
 C5-C2B \\sim C5A-C2A
 with sigma of 0.02
 C3A-C2A \\sim C3-C2B \\sim C5A-C2A \\sim C5-C2B \\sim C4A-C2A \\sim C4-C2B
 with sigma of 0.02
 C30-C29 \\sim C30A-C29A \\sim C31-C29 \\sim C31A-C29A \\sim C32-C29 \\sim
C32A-C29A
 with sigma of 0.02
 C36-C33 \\sim C36A-C33A \\sim C35A-C33A \\sim C35-C33 \\sim C34A-C33A \\sim
C34-C33
 with sigma of 0.02
3. Uiso/Uaniso restraints and constraints
C33A \\sim H28A \\sim H28B \\sim C25 \\sim H25A \\sim H25B \\sim H25C \\sim C36
\\sim C35 \\sim H35A \\sim H35B \\sim H35C \\sim C34 \\sim H34A \\sim H34B
\\sim H34C \\sim C34A \\sim H34D \\sim H34E \\sim H34F \\sim C35A \\sim H35D
\\sim H35E \\sim H35F \\sim C28 \\sim H28C \\sim C29A \\sim C30 \\sim H30A
\\sim H30B \\sim H30C \\sim C31 \\sim H31A \\sim H31B \\sim H31C \\sim C32
\\sim H32A \\sim H32B \\sim C32A \\sim H32D \\sim H32E \\sim H32F \\sim C30A
\\sim H30D \\sim H30E \\sim H30F \\sim C31A \\sim H31D \\sim H31E \\sim H31F:
within 2A with sigma of 0.04 and sigma for terminal atoms of 0.08 within 2A
C3 \\sim C3A \\sim C4 \\sim C4A: within 2A with sigma of 0.04 and sigma for
terminal atoms of 0.08 within 2A
C5A \\sim C5: within 2A with sigma of 0.04 and sigma for terminal atoms of 0.08
within 2A
C4 \\sim H4A \\sim H4B \\sim H4C \\sim C3 \\sim H3A \\sim H3B \\sim H3C \\sim
C3A \\sim H3AA \\sim H3AB \\sim H3AC \\sim C4A \\sim H4AA \\sim H4AB \\sim H4AC
\\sim C5 \\sim H5A \\sim H5B \\sim H5C \\sim C5A \\sim H5AA \\sim H5AB \\sim
H5AC: within 2A with sigma of 0.04 and sigma for terminal atoms of 0.08 within
2A
Si2 \\sim C10 \\sim C11 \\sim C12 \\sim C13 \\sim C14 \\sim C15 \\sim C16 \\sim
C17 \\sim C18: within 2A with sigma of 0.04 and sigma for terminal atoms of
0.08 within 2A
C1 \\sim Si1: within 2A with sigma of 0.04 and sigma for terminal atoms of 0.08
within 2A
4. Rigid body (RIGU) restrains
 C33A, C25, H25A, H25B, C36, C35, H35B, H35C, C34, H34A, H34B, H34C, C34A,
 H34D, H34E, H34F, C35A, H35E, H35F
 with sigma for 1-2 distances of 0.004 and sigma for 1-3 distances of 0.004
 C2A, C4, H4A, H4B, C3, H3A, H3B, C3A, H3AA, H3AB, H3AC, C4A, H4AA, H4AB, H4AC,
  C5, H5A, H5B, H5C, C5A, H5AA, H5AB, H5AC
 with sigma for 1-2 distances of 0.004 and sigma for 1-3 distances of 0.004
 Si2, C10, C11, C12, C14, C15, C16, C17, C18, C13
 with sigma for 1-2 distances of 0.004 and sigma for 1-3 distances of 0.004
 C1, Si1
 with sigma for 1-2 distances of 0.004 and sigma for 1-3 distances of 0.004
5. Same fragment restrains
{Si2, C10, C11, C12, C13, C14, C15, C16, C17, C18} sigma for 1-2: 0.02, 1-3:
0.04
as in
{Si2, C10, C11, C12, C13, C14, C15, C16, C17, C18}
6. Others
 Sof(C33A)=Sof(C2A)=Sof(C3A)=Sof(H3AA)=Sof(H3AB)=Sof(H3AC)=Sof(C4A)=Sof(H4AA)=
 Sof(H4AB)=Sof(H4AC)=Sof(C34A)=Sof(H34D)=Sof(H34E)=Sof(H34F)=Sof(C35A)=
 Sof(H35D)=Sof(H35E)=Sof(H35F)=Sof(C32A)=Sof(H32D)=Sof(H32E)=Sof(H32F)=
 Sof(C30A)=Sof(H30D)=Sof(H30E)=Sof(H30F)=Sof(C31A)=Sof(H31D)=Sof(H31E)=
 Sof(H31F)=Sof(C5A)=Sof(H5AA)=Sof(H5AB)=Sof(H5AC)=Sof(C29)=Sof(C36A)=Sof(H36D)=
 Sof(H36E)=Sof(H36F)=1-FVAR(1)
 Sof(C29A)=Sof(C36)=Sof(H36A)=Sof(H36B)=Sof(H36C)=Sof(C30)=Sof(H30A)=Sof(H30B)=
 Sof(H30C)=Sof(C35)=Sof(H35A)=Sof(H35B)=Sof(H35C)=Sof(C34)=Sof(H34A)=Sof(H34B)=
 Sof(H34C)=Sof(C31)=Sof(H31A)=Sof(H31B)=Sof(H31C)=Sof(C32)=Sof(H32A)=Sof(H32B)=
 Sof(H32C)=Sof(C4)=Sof(H4A)=Sof(H4B)=Sof(H4C)=Sof(C3)=Sof(H3A)=Sof(H3B)=
 Sof(H3C)=Sof(C5)=Sof(H5A)=Sof(H5B)=Sof(H5C)=Sof(C2B)=Sof(C33)=FVAR(1)
7.a Idealised Me refined as rotating group:
 C10(H10A,H10B,H10C), C12(H12A,H12B,H12C), C13(H13A,H13B,H13C), C14(H14A,H14B,
 H14C), C16(H16A,H16B,H16C), C17(H17A,H17B,H17C), C18(H18A,H18B,H18C), C21(H21A,
 H21B,H21C), C28(H28A,H28B,H28C), C19(H19A,H19B,H19C), C1(H1A,H1B,H1C),
 C23(H23A,H23B,H23C), C27(H27A,H27B,H27C), C26(H26A,H26B,H26C), C22(H22A,H22B,
 H22C), C7(H7A,H7B,H7C), C25(H25A,H25B,H25C), C36(H36A,H36B,H36C), C30(H30A,
 H30B,H30C), C35(H35A,H35B,H35C), C34(H34A,H34B,H34C), C31(H31A,H31B,H31C),
 C8(H8A,H8B,H8C), C9(H9A,H9B,H9C), C32(H32A,H32B,H32C), C4(H4A,H4B,H4C), C3(H3A,
 H3B,H3C), C3A(H3AA,H3AB,H3AC), C4A(H4AA,H4AB,H4AC), C34A(H34D,H34E,H34F),
 C35A(H35D,H35E,H35F), C32A(H32D,H32E,H32F), C30A(H30D,H30E,H30F), C31A(H31D,
 H31E,H31F), C5(H5A,H5B,H5C), C5A(H5AA,H5AB,H5AC), C36A(H36D,H36E,H36F)
;
_atom_sites_solution_hydrogens     geom
_atom_sites_solution_primary       ?
_atom_sites_solution_secondary     ?
loop_
  _atom_site_label
  _atom_site_type_symbol
  _atom_site_fract_x
  _atom_site_fract_y
  _atom_site_fract_z
  _atom_site_U_iso_or_equiv
  _atom_site_adp_type
  _atom_site_occupancy
  _atom_site_site_symmetry_order
  _atom_site_calc_flag
  _atom_site_refinement_flags_posn
  _atom_site_refinement_flags_adp
  _atom_site_refinement_flags_occupancy
  _atom_site_disorder_assembly
  _atom_site_disorder_group
 Si3 Si 0.77072(2) 0.25128(2) 0.38992(2) 0.01436(3) Uani 1 1 d . . . . .
 Si4 Si 1.00817(2) 0.33032(2) 0.20148(2) 0.01571(4) Uani 1 1 d . . . . .
 Si2 Si 0.71208(2) 0.77464(2) 0.26755(2) 0.01616(4) Uani 1 1 d . U . A 1
 C10 C 0.59625(10) 0.93090(8) 0.21939(7) 0.02906(18) Uani 1 1 d . U . A 1
 H10A H 0.516932 0.942576 0.242419 0.044 Uiso 1 1 calc R U . A 1
 H10B H 0.582916 0.946146 0.160085 0.044 Uiso 1 1 calc R U . A 1
 H10C H 0.628838 0.984997 0.230697 0.044 Uiso 1 1 calc R U . A 1
 C11 C 0.69623(9) 0.74361(9) 0.38317(5) 0.02388(15) Uani 1 1 d . U . A 1
 C12 C 0.68271(15) 0.84735(12) 0.41464(8) 0.0410(3) Uani 1 1 d . U . A 1
 H12A H 0.756900 0.864573 0.405647 0.061 Uiso 1 1 calc R U . A 1
 H12B H 0.673920 0.827234 0.473298 0.061 Uiso 1 1 calc R U . A 1
 H12C H 0.608664 0.916456 0.385080 0.061 Uiso 1 1 calc R U . A 1
 C13 C 0.57689(11) 0.72149(11) 0.39549(7) 0.03154(19) Uani 1 1 d . U . A 1
 H13A H 0.504942 0.792006 0.364931 0.047 Uiso 1 1 calc R U . A 1
 H13B H 0.566024 0.702735 0.453849 0.047 Uiso 1 1 calc R U . A 1
 H13C H 0.583554 0.655626 0.375554 0.047 Uiso 1 1 calc R U . A 1
 C14 C 0.80588(12) 0.63380(11) 0.43530(7) 0.0352(2) Uani 1 1 d . U . A 1
 H14A H 0.820704 0.568610 0.412646 0.053 Uiso 1 1 calc R U . A 1
 H14B H 0.785982 0.612757 0.491685 0.053 Uiso 1 1 calc R U . A 1
 H14C H 0.880913 0.649982 0.434819 0.053 Uiso 1 1 calc R U . A 1
 C15 C 0.87143(9) 0.77214(9) 0.23690(6) 0.02462(15) Uani 1 1 d . U . A 1
 C16 C 0.90463(11) 0.86181(10) 0.26381(8) 0.0336(2) Uani 1 1 d . U . A 1
 H16A H 0.838753 0.940474 0.240405 0.050 Uiso 1 1 calc R U . A 1
 H16B H 0.983955 0.860497 0.244497 0.050 Uiso 1 1 calc R U . A 1
 H16C H 0.912320 0.841588 0.323680 0.050 Uiso 1 1 calc R U . A 1
 C17 C 0.86309(14) 0.80279(16) 0.14331(8) 0.0435(3) Uani 1 1 d . U . A 1
 H17A H 0.845495 0.744100 0.125825 0.065 Uiso 1 1 calc R U . A 1
 H17B H 0.942459 0.803411 0.125330 0.065 Uiso 1 1 calc R U . A 1
 H17C H 0.795999 0.880463 0.118966 0.065 Uiso 1 1 calc R U . A 1
 C18 C 0.97725(10) 0.65017(11) 0.27270(9) 0.0350(2) Uani 1 1 d . U . A 1
 H18A H 0.990588 0.632193 0.332277 0.052 Uiso 1 1 calc R U . A 1
 H18B H 1.054006 0.649286 0.249202 0.052 Uiso 1 1 calc R U . A 1
 H18C H 0.954695 0.591185 0.259456 0.052 Uiso 1 1 calc R U . A 1
 Si1 Si 0.48535(2) 0.67418(2) 0.12338(2) 0.01658(4) Uani 1 1 d . U . . .
 Al2 Al 0.82050(2) 0.39632(2) 0.27796(2) 0.01320(4) Uani 1 1 d . . . . .
 Al1 Al 0.66933(2) 0.61980(2) 0.22528(2) 0.01349(4) Uani 1 1 d . . . . .
 C20 C 0.60926(7) 0.26119(7) 0.35635(5) 0.01913(12) Uani 1 1 d . . . . .
 C24 C 0.78764(8) 0.27774(7) 0.49427(5) 0.01858(11) Uani 1 1 d . . . . .
 C33A C 0.9784(9) 0.2431(9) 0.1360(7) 0.0231(16) Uani 0.416(7) 1 d D U P B 2
 C6 C 0.52937(8) 0.74131(7) 0.01844(5) 0.02120(13) Uani 1 1 d . . . . .
 C21 C 0.50515(8) 0.38317(9) 0.34498(6) 0.02647(16) Uani 1 1 d . . . . .
 H21A H 0.491757 0.397283 0.398355 0.040 Uiso 1 1 calc R U . . .
 H21B H 0.427956 0.387140 0.320040 0.040 Uiso 1 1 calc R U . . .
 H21C H 0.529237 0.442991 0.309268 0.040 Uiso 1 1 calc R U . . .
 C28 C 1.02499(9) 0.46153(8) 0.12754(5) 0.02234(13) Uani 1 1 d . U . . .
 H28A H 0.944386 0.514940 0.095418 0.034 Uiso 1 1 calc R U . . .
 H28B H 1.086669 0.434714 0.090660 0.034 Uiso 1 1 calc R U . . .
 H28C H 1.052592 0.502706 0.158336 0.034 Uiso 1 1 calc R U . . .
 C29A C 1.1597(7) 0.2485(6) 0.2750(4) 0.0253(12) Uani 0.584(7) 1 d D U P B 2
 C19 C 0.88076(8) 0.09321(7) 0.40497(5) 0.02244(13) Uani 1 1 d . . . . .
 H19A H 0.886603 0.076851 0.352148 0.034 Uiso 1 1 calc R U . . .
 H19B H 0.849129 0.041172 0.442734 0.034 Uiso 1 1 calc R U . . .
 H19C H 0.963554 0.079720 0.427817 0.034 Uiso 1 1 calc R U . . .
 C1 C 0.46444(9) 0.54086(8) 0.11304(6) 0.02338(14) Uani 1 1 d . U . . .
 H1A H 0.443053 0.500923 0.164844 0.035 Uiso 1 1 calc R U . . .
 H1B H 0.542198 0.487096 0.099533 0.035 Uiso 1 1 calc R U . . .
 H1C H 0.397227 0.565488 0.069404 0.035 Uiso 1 1 calc R U . . .
 C2A C 0.3332(10) 0.7715(8) 0.1476(6) 0.0296(16) Uani 0.416(7) 1 d D . P B 2
 C23 C 0.57349(10) 0.16940(9) 0.41649(7) 0.02765(17) Uani 1 1 d . . . . .
 H23A H 0.637572 0.090758 0.422372 0.041 Uiso 1 1 calc R U . . .
 H23B H 0.493065 0.174844 0.395602 0.041 Uiso 1 1 calc R U . . .
 H23C H 0.566992 0.183989 0.469908 0.041 Uiso 1 1 calc R U . . .
 C27 C 0.91286(9) 0.28853(11) 0.50132(6) 0.02894(18) Uani 1 1 d . . . . .
 H27A H 0.980837 0.215476 0.499452 0.043 Uiso 1 1 calc R U . . .
 H27B H 0.924570 0.303177 0.553264 0.043 Uiso 1 1 calc R U . . .
 H27C H 0.913033 0.353821 0.455746 0.043 Uiso 1 1 calc R U . . .
 C26 C 0.79125(10) 0.17469(9) 0.56676(5) 0.02639(16) Uani 1 1 d . . . . .
 H26A H 0.712057 0.166125 0.563921 0.040 Uiso 1 1 calc R U . . .
 H26B H 0.804257 0.189952 0.618237 0.040 Uiso 1 1 calc R U . . .
 H26C H 0.859753 0.102293 0.564308 0.040 Uiso 1 1 calc R U . . .
 C22 C 0.61858(10) 0.23611(11) 0.27307(6) 0.02947(18) Uani 1 1 d . . . . .
 H22A H 0.641979 0.293589 0.233871 0.044 Uiso 1 1 calc R U . . .
 H22B H 0.537726 0.241852 0.252714 0.044 Uiso 1 1 calc R U . . .
 H22C H 0.681973 0.156924 0.279660 0.044 Uiso 1 1 calc R U . . .
 C7 C 0.43844(11) 0.76397(10) -0.05405(6) 0.03112(19) Uani 1 1 d . . . . .
 H7A H 0.357683 0.825734 -0.052189 0.047 Uiso 1 1 calc R U . . .
 H7B H 0.427714 0.691773 -0.051178 0.047 Uiso 1 1 calc R U . . .
 H7C H 0.471595 0.788935 -0.105285 0.047 Uiso 1 1 calc R U . . .
 C25 C 0.68378(10) 0.39048(8) 0.50149(6) 0.02626(16) Uani 1 1 d . U . . .
 H25A H 0.674857 0.455771 0.452935 0.039 Uiso 1 1 calc R U . . .
 H25B H 0.704876 0.407429 0.550507 0.039 Uiso 1 1 calc R U . . .
 H25C H 0.605090 0.380423 0.505647 0.039 Uiso 1 1 calc R U . . .
 C36 C 1.0717(8) 0.2207(6) 0.0712(4) 0.0288(8) Uani 0.584(7) 1 d D U P B 1
 H36A H 1.072422 0.293920 0.035467 0.043 Uiso 0.584(7) 1 calc R U P B 1
 H36B H 1.050237 0.178907 0.037843 0.043 Uiso 0.584(7) 1 calc R U P B 1
 H36C H 1.154367 0.171325 0.101743 0.043 Uiso 0.584(7) 1 calc R U P B 1
 C30 C 1.1596(6) 0.3154(5) 0.3326(3) 0.0310(7) Uani 0.584(7) 1 d D U P B 1
 H30A H 1.143606 0.396694 0.302144 0.046 Uiso 0.584(7) 1 calc R U P B 1
 H30B H 1.239332 0.279640 0.367454 0.046 Uiso 0.584(7) 1 calc R U P B 1
 H30C H 1.092425 0.314222 0.366738 0.046 Uiso 0.584(7) 1 calc R U P B 1
 C35 C 0.9478(4) 0.1433(4) 0.1783(4) 0.0252(5) Uani 0.584(7) 1 d D U P B 1
 H35A H 1.020435 0.086307 0.217274 0.038 Uiso 0.584(7) 1 calc R U P B 1
 H35B H 0.930074 0.106337 0.139815 0.038 Uiso 0.584(7) 1 calc R U P B 1
 H35C H 0.875419 0.170019 0.207961 0.038 Uiso 0.584(7) 1 calc R U P B 1
 C34 C 0.8581(5) 0.3361(4) 0.0718(3) 0.0281(6) Uani 0.584(7) 1 d D U P B 1
 H34A H 0.790041 0.368737 0.103218 0.042 Uiso 0.584(7) 1 calc R U P B 1
 H34B H 0.833387 0.295747 0.038833 0.042 Uiso 0.584(7) 1 calc R U P B 1
 H34C H 0.876287 0.399725 0.035698 0.042 Uiso 0.584(7) 1 calc R U P B 1
 C31 C 1.2759(4) 0.2402(3) 0.2246(3) 0.0294(6) Uani 0.584(7) 1 d D U P B 1
 H31A H 1.277668 0.199177 0.184063 0.044 Uiso 0.584(7) 1 calc R U P B 1
 H31B H 1.353161 0.197688 0.262213 0.044 Uiso 0.584(7) 1 calc R U P B 1
 H31C H 1.268416 0.319925 0.196597 0.044 Uiso 0.584(7) 1 calc R U P B 1
 C8 C 0.5399(2) 0.85662(13) 0.01365(7) 0.0523(4) Uani 1 1 d . . . . .
 H8A H 0.575802 0.881328 -0.036387 0.078 Uiso 1 1 calc R U . . .
 H8B H 0.593884 0.845462 0.061453 0.078 Uiso 1 1 calc R U . . .
 H8C H 0.456894 0.917063 0.012816 0.078 Uiso 1 1 calc R U . . .
 C9 C 0.65665(12) 0.65273(14) 0.00892(9) 0.0511(4) Uani 1 1 d . . . . .
 H9A H 0.683743 0.684441 -0.043219 0.077 Uiso 1 1 calc R U . . .
 H9B H 0.650381 0.579237 0.009757 0.077 Uiso 1 1 calc R U . . .
 H9C H 0.717476 0.637698 0.054114 0.077 Uiso 1 1 calc R U . . .
 C32 C 1.1804(3) 0.1226(3) 0.3205(2) 0.0313(5) Uani 0.584(7) 1 d D U P B 1
 H32A H 1.105034 0.126413 0.346993 0.047 Uiso 0.584(7) 1 calc R U P B 1
 H32B H 1.252465 0.087236 0.362347 0.047 Uiso 0.584(7) 1 calc R U P B 1
 H32C H 1.193444 0.074855 0.283156 0.047 Uiso 0.584(7) 1 calc R U P B 1
 C4 C 0.2179(3) 0.8225(4) 0.0898(2) 0.0397(7) Uani 0.584(7) 1 d D U P B 1
 H4A H 0.209147 0.759784 0.072300 0.060 Uiso 0.584(7) 1 calc R U P B 1
 H4B H 0.233463 0.877142 0.043004 0.060 Uiso 0.584(7) 1 calc R U P B 1
 H4C H 0.141115 0.864601 0.110867 0.060 Uiso 0.584(7) 1 calc R U P B 1
 C3 C 0.3361(2) 0.87097(19) 0.1829(2) 0.0321(5) Uani 0.584(7) 1 d D U P B 1
 H3A H 0.254869 0.918231 0.196764 0.048 Uiso 0.584(7) 1 calc R U P B 1
 H3B H 0.361055 0.920358 0.137797 0.048 Uiso 0.584(7) 1 calc R U P B 1
 H3C H 0.398408 0.838721 0.230820 0.048 Uiso 0.584(7) 1 calc R U P B 1
 C3A C 0.3196(3) 0.8950(4) 0.1364(5) 0.0543(15) Uani 0.416(7) 1 d D U P B 2
 H3AA H 0.245109 0.936294 0.159902 0.081 Uiso 0.416(7) 1 calc R U P B 2
 H3AB H 0.311489 0.935778 0.077867 0.081 Uiso 0.416(7) 1 calc R U P B 2
 H3AC H 0.393389 0.893509 0.164094 0.081 Uiso 0.416(7) 1 calc R U P B 2
 C4A C 0.2209(3) 0.7783(5) 0.0964(3) 0.0326(7) Uani 0.416(7) 1 d D U P B 2
 H4AA H 0.224369 0.699111 0.105124 0.049 Uiso 0.416(7) 1 calc R U P B 2
 H4AB H 0.224043 0.813397 0.038259 0.049 Uiso 0.416(7) 1 calc R U P B 2
 H4AC H 0.143092 0.826679 0.113413 0.049 Uiso 0.416(7) 1 calc R U P B 2
 C34A C 0.8480(8) 0.3211(8) 0.0887(5) 0.0485(17) Uani 0.416(7) 1 d D U P B 2
 H34D H 0.786240 0.336133 0.127613 0.073 Uiso 0.416(7) 1 calc R U P B 2
 H34E H 0.827191 0.281023 0.053763 0.073 Uiso 0.416(7) 1 calc R U P B 2
 H34F H 0.847748 0.395705 0.054687 0.073 Uiso 0.416(7) 1 calc R U P B 2
 C35A C 0.9774(8) 0.1261(7) 0.1858(6) 0.0443(16) Uani 0.416(7) 1 d D U P B 2
 H35D H 1.060607 0.074206 0.214852 0.066 Uiso 0.416(7) 1 calc R U P B 2
 H35E H 0.954298 0.089624 0.149069 0.066 Uiso 0.416(7) 1 calc R U P B 2
 H35F H 0.916728 0.139382 0.225571 0.066 Uiso 0.416(7) 1 calc R U P B 2
 C32A C 1.1619(5) 0.1417(5) 0.3446(4) 0.0436(12) Uani 0.416(7) 1 d D U P B 2
 H32D H 1.087189 0.165802 0.372717 0.065 Uiso 0.416(7) 1 calc R U P B 2
 H32E H 1.236414 0.111668 0.383682 0.065 Uiso 0.416(7) 1 calc R U P B 2
 H32F H 1.163571 0.080024 0.321410 0.065 Uiso 0.416(7) 1 calc R U P B 2
 C30A C 1.1740(9) 0.3343(8) 0.3190(5) 0.0377(13) Uani 0.416(7) 1 d D U P B 2
 H30D H 1.183409 0.399844 0.278540 0.057 Uiso 0.416(7) 1 calc R U P B 2
 H30E H 1.247745 0.292362 0.359658 0.057 Uiso 0.416(7) 1 calc R U P B 2
 H30F H 1.099626 0.364424 0.346328 0.057 Uiso 0.416(7) 1 calc R U P B 2
 C31A C 1.2775(5) 0.2052(6) 0.2324(4) 0.0395(12) Uani 0.416(7) 1 d D U P B 2
 H31D H 1.274866 0.146126 0.207885 0.059 Uiso 0.416(7) 1 calc R U P B 2
 H31E H 1.351507 0.170455 0.272590 0.059 Uiso 0.416(7) 1 calc R U P B 2
 H31F H 1.281368 0.271545 0.189449 0.059 Uiso 0.416(7) 1 calc R U P B 2
 C5 C 0.2975(4) 0.6919(3) 0.2326(3) 0.0366(7) Uani 0.584(7) 1 d D U P B 1
 H5A H 0.369225 0.654531 0.274764 0.055 Uiso 0.584(7) 1 calc R U P B 1
 H5B H 0.280085 0.631263 0.217664 0.055 Uiso 0.584(7) 1 calc R U P B 1
 H5C H 0.224404 0.740235 0.253767 0.055 Uiso 0.584(7) 1 calc R U P B 1
 C5A C 0.3228(5) 0.7128(8) 0.2376(3) 0.0548(17) Uani 0.416(7) 1 d D U P B 2
 H5AA H 0.243653 0.760552 0.253555 0.082 Uiso 0.416(7) 1 calc R U P B 2
 H5AB H 0.392230 0.706266 0.272965 0.082 Uiso 0.416(7) 1 calc R U P B 2
 H5AC H 0.325953 0.634385 0.243331 0.082 Uiso 0.416(7) 1 calc R U P B 2
 C2B C 0.3267(6) 0.7695(4) 0.1567(4) 0.0202(5) Uani 0.584(7) 1 d D . P B 1
 C29 C 1.1652(8) 0.2462(7) 0.2725(4) 0.0162(10) Uani 0.416(7) 1 d D . P B 1
 C33 C 0.9752(6) 0.2484(6) 0.1310(5) 0.0177(8) Uani 0.584(7) 1 d D . P B 1
 C36A C 1.0854(11) 0.2011(8) 0.0838(5) 0.0255(10) Uani 0.416(7) 1 d D . P B 2
 H36D H 1.105117 0.267355 0.054115 0.038 Uiso 0.416(7) 1 calc R U P B 2
 H36E H 1.059445 0.169721 0.044487 0.038 Uiso 0.416(7) 1 calc R U P B 2
 H36F H 1.159352 0.139650 0.119545 0.038 Uiso 0.416(7) 1 calc R U P B 2

loop_
  _atom_site_aniso_label
  _atom_site_aniso_U_11
  _atom_site_aniso_U_22
  _atom_site_aniso_U_33
  _atom_site_aniso_U_23
  _atom_site_aniso_U_13
  _atom_site_aniso_U_12
 Si3 0.01471(8) 0.01345(7) 0.01364(7) -0.00261(6) 0.00169(6) -0.00533(6)
 Si4 0.01490(8) 0.01601(8) 0.01617(8) -0.00458(6) 0.00377(6) -0.00638(6)
 Si2 0.01947(9) 0.01541(8) 0.01643(8) -0.00568(6) 0.00145(6) -0.00931(7)
 C10 0.0324(4) 0.0169(3) 0.0355(5) -0.0055(3) -0.0073(4) -0.0089(3)
 C11 0.0331(4) 0.0293(4) 0.0188(3) -0.0109(3) 0.0066(3) -0.0199(3)
 C12 0.0670(8) 0.0475(6) 0.0329(5) -0.0280(5) 0.0197(5) -0.0378(6)
 C13 0.0356(5) 0.0403(5) 0.0295(4) -0.0145(4) 0.0148(4) -0.0239(4)
 C14 0.0438(6) 0.0414(6) 0.0223(4) 0.0018(4) -0.0067(4) -0.0267(5)
 C15 0.0264(4) 0.0319(4) 0.0268(4) -0.0139(3) 0.0075(3) -0.0198(3)
 C16 0.0324(5) 0.0344(5) 0.0475(6) -0.0177(4) 0.0058(4) -0.0236(4)
 C17 0.0491(7) 0.0726(9) 0.0285(5) -0.0195(6) 0.0181(5) -0.0423(7)
 C18 0.0226(4) 0.0370(5) 0.0540(7) -0.0249(5) 0.0082(4) -0.0133(4)
 Si1 0.01810(9) 0.01389(8) 0.01771(8) -0.00516(6) -0.00217(6) -0.00602(7)
 Al2 0.01312(8) 0.01332(8) 0.01315(8) -0.00348(6) 0.00105(6) -0.00564(7)
 Al1 0.01480(9) 0.01279(8) 0.01388(8) -0.00428(7) 0.00134(6) -0.00640(7)
 C20 0.0181(3) 0.0227(3) 0.0189(3) -0.0068(2) 0.0033(2) -0.0102(2)
 C24 0.0201(3) 0.0200(3) 0.0163(3) -0.0053(2) 0.0019(2) -0.0089(2)
 C33A 0.020(2) 0.024(2) 0.028(3) -0.011(2) 0.0090(19) -0.0082(17)
 C6 0.0265(3) 0.0174(3) 0.0187(3) -0.0011(2) -0.0032(2) -0.0106(3)
 C21 0.0173(3) 0.0273(4) 0.0301(4) -0.0058(3) -0.0003(3) -0.0060(3)
 C28 0.0261(3) 0.0207(3) 0.0212(3) -0.0048(2) 0.0066(3) -0.0115(3)
 C29A 0.0174(15) 0.028(2) 0.0276(19) -0.0060(14) 0.0072(11) -0.0083(13)
 C19 0.0245(3) 0.0154(3) 0.0217(3) -0.0032(2) 0.0043(3) -0.0038(2)
 C1 0.0312(4) 0.0210(3) 0.0223(3) -0.0070(3) 0.0002(3) -0.0146(3)
 C2A 0.020(2) 0.039(3) 0.030(2) -0.0171(16) 0.0010(15) -0.0081(15)
 C23 0.0273(4) 0.0303(4) 0.0317(4) -0.0078(3) 0.0068(3) -0.0192(3)
 C27 0.0251(4) 0.0411(5) 0.0270(4) -0.0126(4) 0.0012(3) -0.0183(4)
 C26 0.0322(4) 0.0262(4) 0.0160(3) -0.0023(3) 0.0037(3) -0.0096(3)
 C22 0.0266(4) 0.0454(5) 0.0243(4) -0.0175(4) 0.0037(3) -0.0179(4)
 C7 0.0394(5) 0.0380(5) 0.0188(3) -0.0077(3) -0.0031(3) -0.0189(4)
 C25 0.0301(4) 0.0232(3) 0.0279(4) -0.0130(3) 0.0069(3) -0.0097(3)
 C36 0.0370(19) 0.035(2) 0.0204(17) -0.0125(14) 0.0118(14) -0.0176(18)
 C30 0.0267(12) 0.042(2) 0.0247(12) -0.0138(12) -0.0017(8) -0.0110(10)
 C35 0.0317(10) 0.0221(10) 0.0265(9) -0.0083(7) 0.0064(8) -0.0149(8)
 C34 0.0310(13) 0.0264(8) 0.0246(9) -0.0050(7) -0.0058(8) -0.0107(8)
 C31 0.0168(8) 0.0413(15) 0.0277(10) -0.0073(11) 0.0049(6) -0.0113(11)
 C8 0.1090(13) 0.0422(6) 0.0239(4) 0.0008(4) -0.0074(6) -0.0563(8)
 C9 0.0288(5) 0.0524(8) 0.0402(6) 0.0141(6) 0.0127(4) -0.0028(5)
 C32 0.0239(9) 0.0264(9) 0.0324(12) 0.0035(8) -0.0018(8) -0.0069(7)
 C4 0.0193(7) 0.0524(17) 0.0422(13) -0.0260(14) -0.0064(7) -0.0009(11)
 C3 0.0254(8) 0.0264(8) 0.0477(13) -0.0234(9) 0.0031(8) -0.0053(6)
 C3A 0.0271(13) 0.0402(17) 0.102(5) -0.047(2) 0.0040(19) -0.0027(12)
 C4A 0.0166(9) 0.048(2) 0.0340(13) -0.0197(16) 0.0000(8) -0.0088(13)
 C34A 0.0298(18) 0.055(4) 0.065(4) -0.042(3) -0.011(3) -0.005(2)
 C35A 0.083(5) 0.035(3) 0.036(3) -0.019(2) 0.029(3) -0.040(3)
 C32A 0.0295(17) 0.038(2) 0.044(2) 0.0173(17) -0.0089(15) -0.0143(15)
 C30A 0.035(3) 0.038(3) 0.039(3) -0.015(2) -0.010(2) -0.0109(15)
 C31A 0.0143(10) 0.062(3) 0.033(2) -0.016(3) 0.0035(11) -0.005(2)
 C5 0.0329(15) 0.0347(10) 0.0422(15) -0.0141(9) 0.0189(12) -0.0119(9)
 C5A 0.0289(19) 0.093(5) 0.0270(14) -0.025(2) 0.0069(12) -0.004(2)
 C2B 0.0138(9) 0.0204(10) 0.0262(12) -0.0113(7) -0.0001(9) -0.0036(7)
 C29 0.0115(15) 0.020(2) 0.0138(15) -0.0025(14) -0.0007(11) -0.0050(13)
 C33 0.0230(16) 0.0171(12) 0.0156(10) -0.0061(8) 0.0031(8) -0.0098(11)
 C36A 0.034(2) 0.025(2) 0.019(2) -0.0098(16) 0.0126(19) -0.0121(17)

_geom_special_details
;
 All esds (except the esd in the dihedral angle between two l.s. planes)
 are estimated using the full covariance matrix.  The cell esds are taken
 into account individually in the estimation of esds in distances, angles
 and torsion angles; correlations between esds in cell parameters are only
 used when they are defined by crystal symmetry.  An approximate (isotropic)
 treatment of cell esds is used for estimating esds involving l.s. planes.
;
loop_
  _geom_bond_atom_site_label_1
  _geom_bond_atom_site_label_2
  _geom_bond_distance
  _geom_bond_site_symmetry_2
  _geom_bond_publ_flag
 Si3 Al2 2.5281(4) . ?
 Si3 C20 1.9270(8) . ?
 Si3 C24 1.9344(8) . ?
 Si3 C19 1.8919(8) . ?
 Si4 Al2 2.5285(4) . ?
 Si4 C33A 1.915(12) . ?
 Si4 C28 1.8971(9) . ?
 Si4 C29A 1.920(7) . ?
 Si4 C29 1.946(7) . ?
 Si4 C33 1.941(7) . ?
 Si2 C10 1.8898(10) . ?
 Si2 C11 1.9293(9) . ?
 Si2 C15 1.9268(9) . ?
 Si2 Al1 2.5292(4) . ?
 C10 H10A 0.9800 . ?
 C10 H10B 0.9800 . ?
 C10 H10C 0.9800 . ?
 C11 C12 1.5353(13) . ?
 C11 C13 1.5357(14) . ?
 C11 C14 1.5362(16) . ?
 C12 H12A 0.9800 . ?
 C12 H12B 0.9800 . ?
 C12 H12C 0.9800 . ?
 C13 H13A 0.9800 . ?
 C13 H13B 0.9800 . ?
 C13 H13C 0.9800 . ?
 C14 H14A 0.9800 . ?
 C14 H14B 0.9800 . ?
 C14 H14C 0.9800 . ?
 C15 C16 1.5384(13) . ?
 C15 C17 1.5335(15) . ?
 C15 C18 1.5356(16) . ?
 C16 H16A 0.9800 . ?
 C16 H16B 0.9800 . ?
 C16 H16C 0.9800 . ?
 C17 H17A 0.9800 . ?
 C17 H17B 0.9800 . ?
 C17 H17C 0.9800 . ?
 C18 H18A 0.9800 . ?
 C18 H18B 0.9800 . ?
 C18 H18C 0.9800 . ?
 Si1 Al1 2.5249(4) . ?
 Si1 C6 1.9286(9) . ?
 Si1 C1 1.8918(9) . ?
 Si1 C2A 1.862(11) . ?
 Si1 C2B 1.972(7) . ?
 Al2 Al1 2.6300(4) . ?
 C20 C21 1.5346(13) . ?
 C20 C23 1.5349(12) . ?
 C20 C22 1.5410(12) . ?
 C24 C27 1.5363(12) . ?
 C24 C26 1.5376(12) . ?
 C24 C25 1.5306(12) . ?
 C33A C34A 1.539(10) . ?
 C33A C35A 1.525(10) . ?
 C33A C36A 1.546(10) . ?
 C6 C7 1.5277(12) . ?
 C6 C8 1.5274(13) . ?
 C6 C9 1.5278(16) . ?
 C21 H21A 0.9800 . ?
 C21 H21B 0.9800 . ?
 C21 H21C 0.9800 . ?
 C28 H28A 0.9800 . ?
 C28 H28B 0.9800 . ?
 C28 H28C 0.9800 . ?
 C29A C32A 1.547(7) . ?
 C29A C30A 1.562(8) . ?
 C29A C31A 1.537(8) . ?
 C19 H19A 0.9800 . ?
 C19 H19B 0.9800 . ?
 C19 H19C 0.9800 . ?
 C1 H1A 0.9800 . ?
 C1 H1B 0.9800 . ?
 C1 H1C 0.9800 . ?
 C2A C3A 1.502(8) . ?
 C2A C4A 1.547(9) . ?
 C2A C5A 1.544(10) . ?
 C23 H23A 0.9800 . ?
 C23 H23B 0.9800 . ?
 C23 H23C 0.9800 . ?
 C27 H27A 0.9800 . ?
 C27 H27B 0.9800 . ?
 C27 H27C 0.9800 . ?
 C26 H26A 0.9800 . ?
 C26 H26B 0.9800 . ?
 C26 H26C 0.9800 . ?
 C22 H22A 0.9800 . ?
 C22 H22B 0.9800 . ?
 C22 H22C 0.9800 . ?
 C7 H7A 0.9800 . ?
 C7 H7B 0.9800 . ?
 C7 H7C 0.9800 . ?
 C25 H25A 0.9800 . ?
 C25 H25B 0.9800 . ?
 C25 H25C 0.9800 . ?
 C36 H36A 0.9800 . ?
 C36 H36B 0.9800 . ?
 C36 H36C 0.9800 . ?
 C36 C33 1.525(7) . ?
 C30 H30A 0.9800 . ?
 C30 H30B 0.9800 . ?
 C30 H30C 0.9800 . ?
 C30 C29 1.526(7) . ?
 C35 H35A 0.9800 . ?
 C35 H35B 0.9800 . ?
 C35 H35C 0.9800 . ?
 C35 C33 1.530(7) . ?
 C34 H34A 0.9800 . ?
 C34 H34B 0.9800 . ?
 C34 H34C 0.9800 . ?
 C34 C33 1.539(7) . ?
 C31 H31A 0.9800 . ?
 C31 H31B 0.9800 . ?
 C31 H31C 0.9800 . ?
 C31 C29 1.517(8) . ?
 C8 H8A 0.9800 . ?
 C8 H8B 0.9800 . ?
 C8 H8C 0.9800 . ?
 C9 H9A 0.9800 . ?
 C9 H9B 0.9800 . ?
 C9 H9C 0.9800 . ?
 C32 H32A 0.9800 . ?
 C32 H32B 0.9800 . ?
 C32 H32C 0.9800 . ?
 C32 C29 1.525(7) . ?
 C4 H4A 0.9800 . ?
 C4 H4B 0.9800 . ?
 C4 H4C 0.9800 . ?
 C4 C2B 1.520(6) . ?
 C3 H3A 0.9800 . ?
 C3 H3B 0.9800 . ?
 C3 H3C 0.9800 . ?
 C3 C2B 1.544(5) . ?
 C3A H3AA 0.9800 . ?
 C3A H3AB 0.9800 . ?
 C3A H3AC 0.9800 . ?
 C4A H4AA 0.9800 . ?
 C4A H4AB 0.9800 . ?
 C4A H4AC 0.9800 . ?
 C34A H34D 0.9800 . ?
 C34A H34E 0.9800 . ?
 C34A H34F 0.9800 . ?
 C35A H35D 0.9800 . ?
 C35A H35E 0.9800 . ?
 C35A H35F 0.9800 . ?
 C32A H32D 0.9800 . ?
 C32A H32E 0.9800 . ?
 C32A H32F 0.9800 . ?
 C30A H30D 0.9800 . ?
 C30A H30E 0.9800 . ?
 C30A H30F 0.9800 . ?
 C31A H31D 0.9800 . ?
 C31A H31E 0.9800 . ?
 C31A H31F 0.9800 . ?
 C5 H5A 0.9800 . ?
 C5 H5B 0.9800 . ?
 C5 H5C 0.9800 . ?
 C5 C2B 1.535(7) . ?
 C5A H5AA 0.9800 . ?
 C5A H5AB 0.9800 . ?
 C5A H5AC 0.9800 . ?
 C36A H36D 0.9800 . ?
 C36A H36E 0.9800 . ?
 C36A H36F 0.9800 . ?

loop_
  _geom_angle_atom_site_label_1
  _geom_angle_atom_site_label_2
  _geom_angle_atom_site_label_3
  _geom_angle
  _geom_angle_site_symmetry_1
  _geom_angle_site_symmetry_3
  _geom_angle_publ_flag
 C20 Si3 Al2 107.50(3) . . ?
 C20 Si3 C24 115.71(4) . . ?
 C24 Si3 Al2 110.14(3) . . ?
 C19 Si3 Al2 113.53(3) . . ?
 C19 Si3 C20 105.08(4) . . ?
 C19 Si3 C24 104.96(4) . . ?
 C33A Si4 Al2 107.7(3) . . ?
 C33A Si4 C29A 115.0(4) . . ?
 C28 Si4 Al2 110.62(3) . . ?
 C28 Si4 C33A 106.3(3) . . ?
 C28 Si4 C29A 105.9(2) . . ?
 C28 Si4 C29 104.9(2) . . ?
 C28 Si4 C33 104.0(2) . . ?
 C29A Si4 Al2 111.2(2) . . ?
 C29 Si4 Al2 113.4(2) . . ?
 C33 Si4 Al2 107.9(2) . . ?
 C33 Si4 C29 115.6(3) . . ?
 C10 Si2 C11 105.00(5) . . ?
 C10 Si2 C15 105.43(5) . . ?
 C10 Si2 Al1 115.53(3) . . ?
 C11 Si2 Al1 105.83(3) . . ?
 C15 Si2 C11 115.39(4) . . ?
 C15 Si2 Al1 109.89(3) . . ?
 Si2 C10 H10A 109.5 . . ?
 Si2 C10 H10B 109.5 . . ?
 Si2 C10 H10C 109.5 . . ?
 H10A C10 H10B 109.5 . . ?
 H10A C10 H10C 109.5 . . ?
 H10B C10 H10C 109.5 . . ?
 C12 C11 Si2 112.95(7) . . ?
 C12 C11 C13 108.20(9) . . ?
 C12 C11 C14 108.58(9) . . ?
 C13 C11 Si2 106.31(6) . . ?
 C13 C11 C14 108.01(9) . . ?
 C14 C11 Si2 112.59(7) . . ?
 C11 C12 H12A 109.5 . . ?
 C11 C12 H12B 109.5 . . ?
 C11 C12 H12C 109.5 . . ?
 H12A C12 H12B 109.5 . . ?
 H12A C12 H12C 109.5 . . ?
 H12B C12 H12C 109.5 . . ?
 C11 C13 H13A 109.5 . . ?
 C11 C13 H13B 109.5 . . ?
 C11 C13 H13C 109.5 . . ?
 H13A C13 H13B 109.5 . . ?
 H13A C13 H13C 109.5 . . ?
 H13B C13 H13C 109.5 . . ?
 C11 C14 H14A 109.5 . . ?
 C11 C14 H14B 109.5 . . ?
 C11 C14 H14C 109.5 . . ?
 H14A C14 H14B 109.5 . . ?
 H14A C14 H14C 109.5 . . ?
 H14B C14 H14C 109.5 . . ?
 C16 C15 Si2 112.23(7) . . ?
 C17 C15 Si2 107.14(7) . . ?
 C17 C15 C16 108.97(9) . . ?
 C17 C15 C18 107.91(10) . . ?
 C18 C15 Si2 111.96(7) . . ?
 C18 C15 C16 108.49(9) . . ?
 C15 C16 H16A 109.5 . . ?
 C15 C16 H16B 109.5 . . ?
 C15 C16 H16C 109.5 . . ?
 H16A C16 H16B 109.5 . . ?
 H16A C16 H16C 109.5 . . ?
 H16B C16 H16C 109.5 . . ?
 C15 C17 H17A 109.5 . . ?
 C15 C17 H17B 109.5 . . ?
 C15 C17 H17C 109.5 . . ?
 H17A C17 H17B 109.5 . . ?
 H17A C17 H17C 109.5 . . ?
 H17B C17 H17C 109.5 . . ?
 C15 C18 H18A 109.5 . . ?
 C15 C18 H18B 109.5 . . ?
 C15 C18 H18C 109.5 . . ?
 H18A C18 H18B 109.5 . . ?
 H18A C18 H18C 109.5 . . ?
 H18B C18 H18C 109.5 . . ?
 C6 Si1 Al1 105.39(3) . . ?
 C6 Si1 C2B 117.24(17) . . ?
 C1 Si1 Al1 112.28(3) . . ?
 C1 Si1 C6 104.69(4) . . ?
 C1 Si1 C2B 105.17(14) . . ?
 C2A Si1 Al1 114.5(3) . . ?
 C2A Si1 C6 113.3(3) . . ?
 C2A Si1 C1 106.4(3) . . ?
 C2B Si1 Al1 111.99(16) . . ?
 Si3 Al2 Si4 121.472(13) . . ?
 Si3 Al2 Al1 121.911(13) . . ?
 Si4 Al2 Al1 116.362(12) . . ?
 Si2 Al1 Al2 121.955(13) . . ?
 Si1 Al1 Si2 121.357(12) . . ?
 Si1 Al1 Al2 116.590(12) . . ?
 C21 C20 Si3 112.78(6) . . ?
 C21 C20 C23 108.73(7) . . ?
 C21 C20 C22 108.28(8) . . ?
 C23 C20 Si3 112.26(6) . . ?
 C23 C20 C22 108.26(8) . . ?
 C22 C20 Si3 106.35(6) . . ?
 C27 C24 Si3 106.85(6) . . ?
 C27 C24 C26 107.77(8) . . ?
 C26 C24 Si3 112.26(6) . . ?
 C25 C24 Si3 112.84(6) . . ?
 C25 C24 C27 108.43(8) . . ?
 C25 C24 C26 108.50(7) . . ?
 C34A C33A Si4 105.5(6) . . ?
 C34A C33A C36A 116.2(9) . . ?
 C35A C33A Si4 113.8(7) . . ?
 C35A C33A C34A 108.3(7) . . ?
 C35A C33A C36A 100.6(8) . . ?
 C36A C33A Si4 112.7(8) . . ?
 C7 C6 Si1 113.92(7) . . ?
 C7 C6 C9 107.66(10) . . ?
 C8 C6 Si1 111.72(7) . . ?
 C8 C6 C7 107.95(8) . . ?
 C8 C6 C9 108.65(12) . . ?
 C9 C6 Si1 106.76(6) . . ?
 C20 C21 H21A 109.5 . . ?
 C20 C21 H21B 109.5 . . ?
 C20 C21 H21C 109.5 . . ?
 H21A C21 H21B 109.5 . . ?
 H21A C21 H21C 109.5 . . ?
 H21B C21 H21C 109.5 . . ?
 Si4 C28 H28A 109.5 . . ?
 Si4 C28 H28B 109.5 . . ?
 Si4 C28 H28C 109.5 . . ?
 H28A C28 H28B 109.5 . . ?
 H28A C28 H28C 109.5 . . ?
 H28B C28 H28C 109.5 . . ?
 C32A C29A Si4 114.4(4) . . ?
 C32A C29A C30A 105.3(5) . . ?
 C30A C29A Si4 108.3(5) . . ?
 C31A C29A Si4 113.8(4) . . ?
 C31A C29A C32A 107.2(5) . . ?
 C31A C29A C30A 107.3(6) . . ?
 Si3 C19 H19A 109.5 . . ?
 Si3 C19 H19B 109.5 . . ?
 Si3 C19 H19C 109.5 . . ?
 H19A C19 H19B 109.5 . . ?
 H19A C19 H19C 109.5 . . ?
 H19B C19 H19C 109.5 . . ?
 Si1 C1 H1A 109.5 . . ?
 Si1 C1 H1B 109.5 . . ?
 Si1 C1 H1C 109.5 . . ?
 H1A C1 H1B 109.5 . . ?
 H1A C1 H1C 109.5 . . ?
 H1B C1 H1C 109.5 . . ?
 C3A C2A Si1 114.3(6) . . ?
 C3A C2A C4A 107.5(6) . . ?
 C3A C2A C5A 110.2(7) . . ?
 C4A C2A Si1 112.4(6) . . ?
 C5A C2A Si1 106.1(5) . . ?
 C5A C2A C4A 106.0(7) . . ?
 C20 C23 H23A 109.5 . . ?
 C20 C23 H23B 109.5 . . ?
 C20 C23 H23C 109.5 . . ?
 H23A C23 H23B 109.5 . . ?
 H23A C23 H23C 109.5 . . ?
 H23B C23 H23C 109.5 . . ?
 C24 C27 H27A 109.5 . . ?
 C24 C27 H27B 109.5 . . ?
 C24 C27 H27C 109.5 . . ?
 H27A C27 H27B 109.5 . . ?
 H27A C27 H27C 109.5 . . ?
 H27B C27 H27C 109.5 . . ?
 C24 C26 H26A 109.5 . . ?
 C24 C26 H26B 109.5 . . ?
 C24 C26 H26C 109.5 . . ?
 H26A C26 H26B 109.5 . . ?
 H26A C26 H26C 109.5 . . ?
 H26B C26 H26C 109.5 . . ?
 C20 C22 H22A 109.5 . . ?
 C20 C22 H22B 109.5 . . ?
 C20 C22 H22C 109.5 . . ?
 H22A C22 H22B 109.5 . . ?
 H22A C22 H22C 109.5 . . ?
 H22B C22 H22C 109.5 . . ?
 C6 C7 H7A 109.5 . . ?
 C6 C7 H7B 109.5 . . ?
 C6 C7 H7C 109.5 . . ?
 H7A C7 H7B 109.5 . . ?
 H7A C7 H7C 109.5 . . ?
 H7B C7 H7C 109.5 . . ?
 C24 C25 H25A 109.5 . . ?
 C24 C25 H25B 109.5 . . ?
 C24 C25 H25C 109.5 . . ?
 H25A C25 H25B 109.5 . . ?
 H25A C25 H25C 109.5 . . ?
 H25B C25 H25C 109.5 . . ?
 H36A C36 H36B 109.5 . . ?
 H36A C36 H36C 109.5 . . ?
 H36B C36 H36C 109.5 . . ?
 C33 C36 H36A 109.5 . . ?
 C33 C36 H36B 109.5 . . ?
 C33 C36 H36C 109.5 . . ?
 H30A C30 H30B 109.5 . . ?
 H30A C30 H30C 109.5 . . ?
 H30B C30 H30C 109.5 . . ?
 C29 C30 H30A 109.5 . . ?
 C29 C30 H30B 109.5 . . ?
 C29 C30 H30C 109.5 . . ?
 H35A C35 H35B 109.5 . . ?
 H35A C35 H35C 109.5 . . ?
 H35B C35 H35C 109.5 . . ?
 C33 C35 H35A 109.5 . . ?
 C33 C35 H35B 109.5 . . ?
 C33 C35 H35C 109.5 . . ?
 H34A C34 H34B 109.5 . . ?
 H34A C34 H34C 109.5 . . ?
 H34B C34 H34C 109.5 . . ?
 C33 C34 H34A 109.5 . . ?
 C33 C34 H34B 109.5 . . ?
 C33 C34 H34C 109.5 . . ?
 H31A C31 H31B 109.5 . . ?
 H31A C31 H31C 109.5 . . ?
 H31B C31 H31C 109.5 . . ?
 C29 C31 H31A 109.5 . . ?
 C29 C31 H31B 109.5 . . ?
 C29 C31 H31C 109.5 . . ?
 C6 C8 H8A 109.5 . . ?
 C6 C8 H8B 109.5 . . ?
 C6 C8 H8C 109.5 . . ?
 H8A C8 H8B 109.5 . . ?
 H8A C8 H8C 109.5 . . ?
 H8B C8 H8C 109.5 . . ?
 C6 C9 H9A 109.5 . . ?
 C6 C9 H9B 109.5 . . ?
 C6 C9 H9C 109.5 . . ?
 H9A C9 H9B 109.5 . . ?
 H9A C9 H9C 109.5 . . ?
 H9B C9 H9C 109.5 . . ?
 H32A C32 H32B 109.5 . . ?
 H32A C32 H32C 109.5 . . ?
 H32B C32 H32C 109.5 . . ?
 C29 C32 H32A 109.5 . . ?
 C29 C32 H32B 109.5 . . ?
 C29 C32 H32C 109.5 . . ?
 H4A C4 H4B 109.5 . . ?
 H4A C4 H4C 109.5 . . ?
 H4B C4 H4C 109.5 . . ?
 C2B C4 H4A 109.5 . . ?
 C2B C4 H4B 109.5 . . ?
 C2B C4 H4C 109.5 . . ?
 H3A C3 H3B 109.5 . . ?
 H3A C3 H3C 109.5 . . ?
 H3B C3 H3C 109.5 . . ?
 C2B C3 H3A 109.5 . . ?
 C2B C3 H3B 109.5 . . ?
 C2B C3 H3C 109.5 . . ?
 C2A C3A H3AA 109.5 . . ?
 C2A C3A H3AB 109.5 . . ?
 C2A C3A H3AC 109.5 . . ?
 H3AA C3A H3AB 109.5 . . ?
 H3AA C3A H3AC 109.5 . . ?
 H3AB C3A H3AC 109.5 . . ?
 C2A C4A H4AA 109.5 . . ?
 C2A C4A H4AB 109.5 . . ?
 C2A C4A H4AC 109.5 . . ?
 H4AA C4A H4AB 109.5 . . ?
 H4AA C4A H4AC 109.5 . . ?
 H4AB C4A H4AC 109.5 . . ?
 C33A C34A H34D 109.5 . . ?
 C33A C34A H34E 109.5 . . ?
 C33A C34A H34F 109.5 . . ?
 H34D C34A H34E 109.5 . . ?
 H34D C34A H34F 109.5 . . ?
 H34E C34A H34F 109.5 . . ?
 C33A C35A H35D 109.5 . . ?
 C33A C35A H35E 109.5 . . ?
 C33A C35A H35F 109.5 . . ?
 H35D C35A H35E 109.5 . . ?
 H35D C35A H35F 109.5 . . ?
 H35E C35A H35F 109.5 . . ?
 C29A C32A H32D 109.5 . . ?
 C29A C32A H32E 109.5 . . ?
 C29A C32A H32F 109.5 . . ?
 H32D C32A H32E 109.5 . . ?
 H32D C32A H32F 109.5 . . ?
 H32E C32A H32F 109.5 . . ?
 C29A C30A H30D 109.5 . . ?
 C29A C30A H30E 109.5 . . ?
 C29A C30A H30F 109.5 . . ?
 H30D C30A H30E 109.5 . . ?
 H30D C30A H30F 109.5 . . ?
 H30E C30A H30F 109.5 . . ?
 C29A C31A H31D 109.5 . . ?
 C29A C31A H31E 109.5 . . ?
 C29A C31A H31F 109.5 . . ?
 H31D C31A H31E 109.5 . . ?
 H31D C31A H31F 109.5 . . ?
 H31E C31A H31F 109.5 . . ?
 H5A C5 H5B 109.5 . . ?
 H5A C5 H5C 109.5 . . ?
 H5B C5 H5C 109.5 . . ?
 C2B C5 H5A 109.5 . . ?
 C2B C5 H5B 109.5 . . ?
 C2B C5 H5C 109.5 . . ?
 C2A C5A H5AA 109.5 . . ?
 C2A C5A H5AB 109.5 . . ?
 C2A C5A H5AC 109.5 . . ?
 H5AA C5A H5AB 109.5 . . ?
 H5AA C5A H5AC 109.5 . . ?
 H5AB C5A H5AC 109.5 . . ?
 C4 C2B Si1 113.2(4) . . ?
 C4 C2B C3 107.7(3) . . ?
 C4 C2B C5 109.4(4) . . ?
 C3 C2B Si1 111.8(4) . . ?
 C5 C2B Si1 108.6(3) . . ?
 C5 C2B C3 105.9(4) . . ?
 C30 C29 Si4 106.2(5) . . ?
 C31 C29 Si4 111.7(4) . . ?
 C31 C29 C30 109.1(5) . . ?
 C31 C29 C32 109.8(5) . . ?
 C32 C29 Si4 111.2(4) . . ?
 C32 C29 C30 108.8(5) . . ?
 C36 C33 Si4 113.5(5) . . ?
 C36 C33 C35 113.8(6) . . ?
 C36 C33 C34 101.0(6) . . ?
 C35 C33 Si4 112.8(5) . . ?
 C35 C33 C34 107.5(4) . . ?
 C34 C33 Si4 107.0(4) . . ?
 C33A C36A H36D 109.5 . . ?
 C33A C36A H36E 109.5 . . ?
 C33A C36A H36F 109.5 . . ?
 H36D C36A H36E 109.5 . . ?
 H36D C36A H36F 109.5 . . ?
 H36E C36A H36F 109.5 . . ?

loop_
  _geom_torsion_atom_site_label_1
  _geom_torsion_atom_site_label_2
  _geom_torsion_atom_site_label_3
  _geom_torsion_atom_site_label_4
  _geom_torsion
  _geom_torsion_site_symmetry_1
  _geom_torsion_site_symmetry_2
  _geom_torsion_site_symmetry_3
  _geom_torsion_site_symmetry_4
  _geom_torsion_publ_flag
 Al1 Si1 C2A C3A 70.8(6) . . . . ?
 Al1 Si1 C2A C4A -166.3(4) . . . . ?
 Al1 Si1 C2A C5A -50.9(6) . . . . ?
 C6 Si1 C2A C3A -50.1(6) . . . . ?
 C6 Si1 C2A C4A 72.8(6) . . . . ?
 C6 Si1 C2A C5A -171.8(4) . . . . ?
 C1 Si1 C2A C3A -164.6(5) . . . . ?
 C1 Si1 C2A C4A -41.7(6) . . . . ?
 C1 Si1 C2A C5A 73.7(5) . . . . ?

_shelx_res_file
;
TITL jki10_0m_a.res in P-1
    jki10_0m.res
    created by SHELXL-2016/6 at 13:59:49 on 15-Apr-2025
REM Old TITL JKI10_0m_a.res in P-1
REM SHELXT solution in P-1
REM R1 0.118, Rweak 0.008, Alpha 0.054, Orientation as input
REM Formula found by SHELXT: C25 Si6
CELL 0.71073 11.7212 12.9634 17.1109 73.928 89.585 67.036
ZERR 2 0.0011 0.0013 0.0017 0.004 0.004 0.004
LATT 1
SFAC C H Al Si
UNIT 72 168 4 8
SADI C4 C2A C4A C2A C3 C2A C3A C2A
SIMU C33A H28a H28b C25 H25a H25b H25c C36 C35 H35a H35b H35c C34 H34a H34b =
 H34C C34A H34D H34E H34F C35A H35D H35E H35F C28 H28C C29A C30 H30A H30B =
 H30C C31 H31A H31B H31C C32 H32A H32B C32A H32D H32E H32F C30A H30D H30E =
 H30F C31A H31D H31E H31F
RIGU C33A C25 H25a H25b C36 C35 H35b H35c C34 H34a H34b H34c C34A H34d H34e =
 H34F C35A H35E H35F
SADI C34 C33A C34A C33A C35 C33A C35A C33A C36 C33A
SADI C34 C33A C25 C33A C35 C33A
SADI C31 C29A C31A C29A C30A C29A C30 C29A C32A C29A C32 C29A
SADI C32A C29A C32 C29A C31A C29A C31 C29A C30A C29A C30 C29A
SADI C31A C29A C31 C29A C30A C29A C30 C29A C32A C29A C32 C29A
SADI 0.04 C4 C2A C3 C2A
SADI 0.04 C3A C2A C4A C2A
SADI C3 C2A C3A C2A C4 C2A C4A C2A
SADI C5A C2A C5 C2A
RIGU C2A C4 H4a H4b C3 H3a H3b C3A H3Aa H3Ab H3Ac C4A H4Aa H4Ab H4Ac C5 H5a =
 H5B H5C C5A H5AA H5AB H5AC
SADI C3A C2A C3 C2A C5A C2A C5 C2A C4A C2A C4 C2A
SADI C5A C2A C5 C2A C4A C2A C4 C2A C3A C2A C3 C2A
SIMU C3 C3A C4 C4A
SIMU C5A C5
SIMU C4 H4a H4b H4c C3 H3a H3b H3c C3A H3Aa H3Ab H3Ac C4A H4Aa H4Ab H4Ac C5 =
 H5A H5B H5C C5A H5AA H5AB H5AC
SADI C5 C2B C5A C2A
SADI C3A C2A C3 C2B C5A C2A C5 C2B C4A C2A C4 C2B
SADI C30 C29 C30A C29A C31 C29 C31A C29A C32 C29 C32A C29A
SADI C36 C33 C36A C33A C35A C33A C35 C33 C34A C33A C34 C33
RIGU Si2 C10 C11 C12 C14 C15 C16 C17 C18 C13
SIMU Si2 C10 C11 C12 C13 C14 C15 C16 C17 C18
SIMU C1 Si1
RIGU C1 Si1

L.S. 5
PLAN  30 0 0
SIZE 0.05 0.01 0.05
TEMP -173.15
CONF
BOND $H
MORE -1
list 3
fmap 2
acta
OMIT -22 -14 5
OMIT -22 -11 9
OMIT -22 -10 10
OMIT -20 -14 7
OMIT -19 -14 7
OMIT -19 -13 7
OMIT -19 -12 9
OMIT -19 -11 10
OMIT -19 -10 10
OMIT -16 -10 11
OMIT -13 -23 5
OMIT -7 -4 5
OMIT -5 -2 1
OMIT -5 0 3
OMIT -4 -19 14
OMIT -3 3 6
OMIT -2 -4 4
OMIT -2 -3 6
OMIT -1 -2 4
OMIT 1 0 0
OMIT 1 1 1
OMIT 6 8 2
OMIT 6 10 9
OMIT 7 2 0
OMIT 19 1 13
REM <olex2.extras>
REM <HklSrc "%.\\jki10_0m.hkl">
REM </olex2.extras>

WGHT    0.042400    0.731300
FVAR       0.39218   0.58433
SI3   4    0.770715    0.251282    0.389924    11.00000    0.01471    0.01345 =
         0.01364   -0.00261    0.00169   -0.00533
SI4   4    1.008174    0.330317    0.201477    11.00000    0.01490    0.01601 =
         0.01617   -0.00458    0.00377   -0.00638
SAME 0.02 0.04 Si2 C10 C11 C12 C13 C14 C15 C16 C17 C18
PART 1
SI2   4    0.712077    0.774639    0.267550    11.00000    0.01947    0.01541 =
         0.01643   -0.00568    0.00145   -0.00931
C10   1    0.596250    0.930897    0.219391    11.00000    0.03240    0.01687 =
         0.03552   -0.00550   -0.00729   -0.00886
AFIX 137
H10A  2    0.516932    0.942576    0.242419    11.00000   -1.50000
H10B  2    0.582916    0.946146    0.160085    11.00000   -1.50000
H10C  2    0.628838    0.984997    0.230697    11.00000   -1.50000
AFIX   0
C11   1    0.696228    0.743609    0.383165    11.00000    0.03311    0.02925 =
         0.01876   -0.01094    0.00661   -0.01985
C12   1    0.682705    0.847349    0.414644    11.00000    0.06703    0.04753 =
         0.03289   -0.02801    0.01971   -0.03779
AFIX 137
H12A  2    0.756900    0.864573    0.405647    11.00000   -1.50000
H12B  2    0.673920    0.827234    0.473298    11.00000   -1.50000
H12C  2    0.608664    0.916456    0.385080    11.00000   -1.50000
AFIX   0
C13   1    0.576891    0.721493    0.395490    11.00000    0.03563    0.04029 =
         0.02949   -0.01446    0.01482   -0.02388
AFIX 137
H13A  2    0.504942    0.792006    0.364931    11.00000   -1.50000
H13B  2    0.566024    0.702735    0.453849    11.00000   -1.50000
H13C  2    0.583554    0.655626    0.375554    11.00000   -1.50000
AFIX   0
C14   1    0.805882    0.633800    0.435298    11.00000    0.04385    0.04144 =
         0.02232    0.00179   -0.00673   -0.02672
AFIX 137
H14A  2    0.820704    0.568610    0.412646    11.00000   -1.50000
H14B  2    0.785982    0.612757    0.491685    11.00000   -1.50000
H14C  2    0.880913    0.649982    0.434819    11.00000   -1.50000
AFIX   0
C15   1    0.871429    0.772137    0.236901    11.00000    0.02637    0.03185 =
         0.02678   -0.01389    0.00751   -0.01983
C16   1    0.904627    0.861812    0.263813    11.00000    0.03237    0.03437 =
         0.04754   -0.01768    0.00581   -0.02358
AFIX 137
H16A  2    0.838753    0.940474    0.240405    11.00000   -1.50000
H16B  2    0.983955    0.860497    0.244497    11.00000   -1.50000
H16C  2    0.912320    0.841588    0.323680    11.00000   -1.50000
AFIX   0
C17   1    0.863093    0.802794    0.143311    11.00000    0.04911    0.07263 =
         0.02855   -0.01952    0.01810   -0.04226
AFIX 137
H17A  2    0.845495    0.744100    0.125825    11.00000   -1.50000
H17B  2    0.942459    0.803411    0.125330    11.00000   -1.50000
H17C  2    0.795999    0.880463    0.118966    11.00000   -1.50000
AFIX   0
C18   1    0.977252    0.650168    0.272697    11.00000    0.02261    0.03698 =
         0.05403   -0.02491    0.00819   -0.01329
AFIX 137
H18A  2    0.990588    0.632193    0.332277    11.00000   -1.50000
H18B  2    1.054006    0.649286    0.249202    11.00000   -1.50000
H18C  2    0.954695    0.591185    0.259456    11.00000   -1.50000
AFIX   0
PART 0
SI1   4    0.485352    0.674180    0.123378    11.00000    0.01810    0.01389 =
         0.01771   -0.00516   -0.00217   -0.00602
AL2   3    0.820503    0.396324    0.277964    11.00000    0.01312    0.01332 =
         0.01315   -0.00348    0.00105   -0.00564
AL1   3    0.669325    0.619805    0.225283    11.00000    0.01480    0.01279 =
         0.01388   -0.00428    0.00134   -0.00640
C20   1    0.609263    0.261186    0.356347    11.00000    0.01809    0.02268 =
         0.01893   -0.00683    0.00331   -0.01018
C24   1    0.787639    0.277745    0.494268    11.00000    0.02012    0.02003 =
         0.01626   -0.00528    0.00193   -0.00889
PART 2
C33A  1    0.978374    0.243143    0.136003   -21.00000    0.01975    0.02359 =
         0.02775   -0.01137    0.00897   -0.00823
PART 0
C6    1    0.529373    0.741312    0.018437    11.00000    0.02653    0.01741 =
         0.01868   -0.00114   -0.00319   -0.01064
C21   1    0.505146    0.383171    0.344975    11.00000    0.01732    0.02726 =
         0.03011   -0.00582   -0.00032   -0.00595
AFIX 137
H21A  2    0.491757    0.397283    0.398355    11.00000   -1.50000
H21B  2    0.427956    0.387140    0.320040    11.00000   -1.50000
H21C  2    0.529237    0.442991    0.309268    11.00000   -1.50000
AFIX   0
C28   1    1.024987    0.461527    0.127536    11.00000    0.02605    0.02071 =
         0.02122   -0.00480    0.00665   -0.01149
AFIX 137
H28A  2    0.944386    0.514940    0.095418    11.00000   -1.50000
H28B  2    1.086669    0.434714    0.090660    11.00000   -1.50000
H28C  2    1.052592    0.502706    0.158336    11.00000   -1.50000
AFIX   0
PART 2
C29A  1    1.159734    0.248489    0.275008    21.00000    0.01737    0.02837 =
         0.02763   -0.00603    0.00723   -0.00827
PART 0
C19   1    0.880761    0.093208    0.404969    11.00000    0.02453    0.01538 =
         0.02171   -0.00323    0.00429   -0.00376
AFIX 137
H19A  2    0.886603    0.076851    0.352148    11.00000   -1.50000
H19B  2    0.849129    0.041172    0.442734    11.00000   -1.50000
H19C  2    0.963554    0.079720    0.427817    11.00000   -1.50000
AFIX   0
C1    1    0.464438    0.540857    0.113045    11.00000    0.03120    0.02098 =
         0.02225   -0.00696    0.00019   -0.01457
AFIX 137
H1A   2    0.443053    0.500923    0.164844    11.00000   -1.50000
H1B   2    0.542198    0.487096    0.099533    11.00000   -1.50000
H1C   2    0.397227    0.565488    0.069404    11.00000   -1.50000
AFIX   0
PART 2
C2A   1    0.333223    0.771535    0.147618   -21.00000    0.01982    0.03949 =
         0.03028   -0.01713    0.00104   -0.00814
PART 0
C23   1    0.573490    0.169399    0.416493    11.00000    0.02726    0.03035 =
         0.03168   -0.00784    0.00679   -0.01917
AFIX 137
H23A  2    0.637572    0.090758    0.422372    11.00000   -1.50000
H23B  2    0.493065    0.174844    0.395602    11.00000   -1.50000
H23C  2    0.566992    0.183989    0.469908    11.00000   -1.50000
AFIX   0
C27   1    0.912855    0.288531    0.501321    11.00000    0.02512    0.04109 =
         0.02701   -0.01257    0.00118   -0.01827
AFIX 137
H27A  2    0.980837    0.215476    0.499452    11.00000   -1.50000
H27B  2    0.924570    0.303177    0.553264    11.00000   -1.50000
H27C  2    0.913033    0.353821    0.455746    11.00000   -1.50000
AFIX   0
C26   1    0.791254    0.174685    0.566755    11.00000    0.03222    0.02617 =
         0.01595   -0.00227    0.00371   -0.00956
AFIX 137
H26A  2    0.712057    0.166125    0.563921    11.00000   -1.50000
H26B  2    0.804257    0.189952    0.618237    11.00000   -1.50000
H26C  2    0.859753    0.102293    0.564308    11.00000   -1.50000
AFIX   0
C22   1    0.618583    0.236105    0.273068    11.00000    0.02664    0.04538 =
         0.02430   -0.01745    0.00368   -0.01789
AFIX 137
H22A  2    0.641979    0.293589    0.233871    11.00000   -1.50000
H22B  2    0.537726    0.241852    0.252714    11.00000   -1.50000
H22C  2    0.681973    0.156924    0.279660    11.00000   -1.50000
AFIX   0
C7    1    0.438441    0.763969   -0.054051    11.00000    0.03943    0.03798 =
         0.01876   -0.00770   -0.00314   -0.01891
AFIX 137
H7A   2    0.357683    0.825734   -0.052189    11.00000   -1.50000
H7B   2    0.427714    0.691773   -0.051178    11.00000   -1.50000
H7C   2    0.471595    0.788935   -0.105285    11.00000   -1.50000
AFIX   0
C25   1    0.683775    0.390480    0.501488    11.00000    0.03009    0.02323 =
         0.02787   -0.01298    0.00687   -0.00965
AFIX 137
H25A  2    0.674857    0.455771    0.452935    11.00000   -1.50000
H25B  2    0.704876    0.407429    0.550507    11.00000   -1.50000
H25C  2    0.605090    0.380423    0.505647    11.00000   -1.50000
AFIX   0
PART 1
C36   1    1.071682    0.220656    0.071170    21.00000    0.03700    0.03479 =
         0.02037   -0.01245    0.01179   -0.01759
AFIX 137
H36A  2    1.072422    0.293920    0.035467    21.00000   -1.50000
H36B  2    1.050237    0.178907    0.037843    21.00000   -1.50000
H36C  2    1.154367    0.171325    0.101743    21.00000   -1.50000
AFIX   0
C30   1    1.159649    0.315385    0.332580    21.00000    0.02672    0.04151 =
         0.02471   -0.01379   -0.00170   -0.01097
AFIX 137
H30A  2    1.143606    0.396694    0.302144    21.00000   -1.50000
H30B  2    1.239332    0.279640    0.367454    21.00000   -1.50000
H30C  2    1.092425    0.314222    0.366738    21.00000   -1.50000
AFIX   0
C35   1    0.947831    0.143323    0.178258    21.00000    0.03170    0.02210 =
         0.02648   -0.00832    0.00642   -0.01487
AFIX 137
H35A  2    1.020435    0.086307    0.217274    21.00000   -1.50000
H35B  2    0.930074    0.106337    0.139815    21.00000   -1.50000
H35C  2    0.875419    0.170019    0.207961    21.00000   -1.50000
AFIX   0
C34   1    0.858103    0.336113    0.071814    21.00000    0.03100    0.02635 =
         0.02461   -0.00496   -0.00584   -0.01069
AFIX 137
H34A  2    0.790041    0.368737    0.103218    21.00000   -1.50000
H34B  2    0.833387    0.295747    0.038833    21.00000   -1.50000
H34C  2    0.876287    0.399725    0.035698    21.00000   -1.50000
AFIX   0
C31   1    1.275915    0.240227    0.224601    21.00000    0.01676    0.04132 =
         0.02768   -0.00726    0.00494   -0.01128
AFIX 137
H31A  2    1.277668    0.199177    0.184063    21.00000   -1.50000
H31B  2    1.353161    0.197688    0.262213    21.00000   -1.50000
H31C  2    1.268416    0.319925    0.196597    21.00000   -1.50000
AFIX   0
PART 0
C8    1    0.539934    0.856623    0.013651    11.00000    0.10895    0.04223 =
         0.02395    0.00084   -0.00739   -0.05626
AFIX 137
H8A   2    0.575802    0.881328   -0.036387    11.00000   -1.50000
H8B   2    0.593884    0.845462    0.061453    11.00000   -1.50000
H8C   2    0.456894    0.917063    0.012816    11.00000   -1.50000
AFIX   0
C9    1    0.656651    0.652732    0.008919    11.00000    0.02877    0.05238 =
         0.04023    0.01414    0.01270   -0.00276
AFIX 137
H9A   2    0.683743    0.684441   -0.043219    11.00000   -1.50000
H9B   2    0.650381    0.579237    0.009757    11.00000   -1.50000
H9C   2    0.717476    0.637698    0.054114    11.00000   -1.50000
AFIX   0
PART 1
C32   1    1.180398    0.122646    0.320538    21.00000    0.02394    0.02643 =
         0.03242    0.00351   -0.00181   -0.00693
AFIX 137
H32A  2    1.105034    0.126413    0.346993    21.00000   -1.50000
H32B  2    1.252465    0.087236    0.362347    21.00000   -1.50000
H32C  2    1.193444    0.074855    0.283156    21.00000   -1.50000
AFIX   0
C4    1    0.217949    0.822455    0.089771    21.00000    0.01934    0.05242 =
         0.04215   -0.02598   -0.00635   -0.00092
AFIX 137
H4A   2    0.209147    0.759784    0.072300    21.00000   -1.50000
H4B   2    0.233463    0.877142    0.043004    21.00000   -1.50000
H4C   2    0.141115    0.864601    0.110867    21.00000   -1.50000
AFIX   0
C3    1    0.336124    0.870967    0.182916    21.00000    0.02542    0.02638 =
         0.04773   -0.02339    0.00315   -0.00526
AFIX 137
H3A   2    0.254869    0.918231    0.196764    21.00000   -1.50000
H3B   2    0.361055    0.920358    0.137797    21.00000   -1.50000
H3C   2    0.398408    0.838721    0.230820    21.00000   -1.50000
AFIX   0
PART 2
C3A   1    0.319621    0.895003    0.136395   -21.00000    0.02708    0.04023 =
         0.10244   -0.04744    0.00397   -0.00270
AFIX 137
H3AA  2    0.245109    0.936294    0.159902   -21.00000   -1.50000
H3AB  2    0.311489    0.935778    0.077867   -21.00000   -1.50000
H3AC  2    0.393389    0.893509    0.164094   -21.00000   -1.50000
AFIX   0
C4A   1    0.220889    0.778300    0.096412   -21.00000    0.01661    0.04797 =
         0.03401   -0.01968    0.00004   -0.00885
AFIX 137
H4AA  2    0.224369    0.699111    0.105124   -21.00000   -1.50000
H4AB  2    0.224043    0.813397    0.038259   -21.00000   -1.50000
H4AC  2    0.143092    0.826679    0.113413   -21.00000   -1.50000
AFIX   0
C34A  1    0.848048    0.321082    0.088721   -21.00000    0.02979    0.05518 =
         0.06459   -0.04166   -0.01079   -0.00483
AFIX 137
H34D  2    0.786240    0.336133    0.127613   -21.00000   -1.50000
H34E  2    0.827191    0.281023    0.053763   -21.00000   -1.50000
H34F  2    0.847748    0.395705    0.054687   -21.00000   -1.50000
AFIX   0
C35A  1    0.977416    0.126139    0.185823   -21.00000    0.08315    0.03478 =
         0.03590   -0.01946    0.02916   -0.03972
AFIX 137
H35D  2    1.060607    0.074206    0.214852   -21.00000   -1.50000
H35E  2    0.954298    0.089624    0.149069   -21.00000   -1.50000
H35F  2    0.916728    0.139382    0.225571   -21.00000   -1.50000
AFIX   0
C32A  1    1.161928    0.141707    0.344582   -21.00000    0.02949    0.03827 =
         0.04441    0.01725   -0.00887   -0.01432
AFIX 137
H32D  2    1.087189    0.165802    0.372717   -21.00000   -1.50000
H32E  2    1.236414    0.111668    0.383682   -21.00000   -1.50000
H32F  2    1.163571    0.080024    0.321410   -21.00000   -1.50000
AFIX   0
C30A  1    1.173953    0.334271    0.318980   -21.00000    0.03512    0.03822 =
         0.03858   -0.01508   -0.00986   -0.01090
AFIX 137
H30D  2    1.183409    0.399844    0.278540   -21.00000   -1.50000
H30E  2    1.247745    0.292362    0.359658   -21.00000   -1.50000
H30F  2    1.099626    0.364424    0.346328   -21.00000   -1.50000
AFIX   0
C31A  1    1.277536    0.205237    0.232372   -21.00000    0.01433    0.06168 =
         0.03317   -0.01587    0.00354   -0.00454
AFIX 137
H31D  2    1.274866    0.146126    0.207885   -21.00000   -1.50000
H31E  2    1.351507    0.170455    0.272590   -21.00000   -1.50000
H31F  2    1.281368    0.271545    0.189449   -21.00000   -1.50000
AFIX   0
PART 1
C5    1    0.297467    0.691862    0.232579    21.00000    0.03289    0.03466 =
         0.04219   -0.01412    0.01886   -0.01194
AFIX 137
H5A   2    0.369225    0.654531    0.274764    21.00000   -1.50000
H5B   2    0.280085    0.631263    0.217664    21.00000   -1.50000
H5C   2    0.224404    0.740235    0.253767    21.00000   -1.50000
AFIX   0
PART 2
C5A   1    0.322814    0.712821    0.237587   -21.00000    0.02891    0.09322 =
         0.02696   -0.02532    0.00691   -0.00386
AFIX 137
H5AA  2    0.243653    0.760552    0.253555   -21.00000   -1.50000
H5AB  2    0.392230    0.706266    0.272965   -21.00000   -1.50000
H5AC  2    0.325953    0.634385    0.243331   -21.00000   -1.50000
AFIX   0
PART 1
C2B   1    0.326731    0.769460    0.156703    21.00000    0.01380    0.02039 =
         0.02625   -0.01133   -0.00007   -0.00363
C29   1    1.165228    0.246248    0.272483   -21.00000    0.01146    0.02036 =
         0.01384   -0.00246   -0.00073   -0.00501
C33   1    0.975249    0.248377    0.131005    21.00000    0.02297    0.01706 =
         0.01556   -0.00606    0.00310   -0.00981
PART 2
C36A  1    1.085359    0.201123    0.083758   -21.00000    0.03437    0.02491 =
         0.01923   -0.00975    0.01263   -0.01207
AFIX 137
H36D  2    1.105117    0.267355    0.054115   -21.00000   -1.50000
H36E  2    1.059445    0.169721    0.044487   -21.00000   -1.50000
H36F  2    1.159352    0.139650    0.119545   -21.00000   -1.50000
AFIX   0
HKLF 4


REM  jki10_0m_a.res in P-1
REM R1 =  0.0510 for   27251 Fo > 4sig(Fo)  and  0.0818 for all   38045 data
REM    525 parameters refined using   1044 restraints

END

WGHT      0.0424      0.7313

REM Highest difference peak  1.498,  deepest hole -0.601,  1-sigma level  0.067
Q1    1   0.7648  0.7185  0.2974  11.00000  0.05    1.50
Q2    1   0.7069  0.3181  0.3860  11.00000  0.05    0.64
Q3    1   0.4830  0.7413  0.1250  11.00000  0.05    0.64
Q4    1   0.7798  0.2192  0.5305  11.00000  0.05    0.47
Q5    1   0.6585  0.6672  0.0210  11.00000  0.05    0.47
Q6    1   0.5854  0.8258  0.0121  11.00000  0.05    0.45
Q7    1   0.6168  0.2412  0.3166  11.00000  0.05    0.45
Q8    1   0.4797  0.7575 -0.0187  11.00000  0.05    0.44
Q9    1   0.4245  0.8018 -0.0483  11.00000  0.05    0.44
Q10   1   1.0002  0.4064  0.1586  11.00000  0.05    0.43
Q11   1   0.9647  0.1924  0.1536  11.00000  0.05    0.43
Q12   1   0.4756  0.6009  0.1211  11.00000  0.05    0.43
Q13   1   0.6544  0.6287 -0.0019  11.00000  0.05    0.42
Q14   1   1.0225  0.3134  0.2363  11.00000  0.05    0.42
Q15   1   0.8017  0.7631  0.2608  11.00000  0.05    0.41
Q16   1   0.9056  0.3002  0.1093  11.00000  0.05    0.40
Q17   1   0.4274  0.7431  0.1119  11.00000  0.05    0.39
Q18   1   1.0346  0.2276  0.1014  11.00000  0.05    0.38
Q19   1   0.5168  0.7219  0.0566  11.00000  0.05    0.38
Q20   1   0.6716  0.2758  0.3701  11.00000  0.05    0.37
Q21   1   0.8254  0.1787  0.4038  11.00000  0.05    0.37
Q22   1   0.5723  0.3264  0.3497  11.00000  0.05    0.36
Q23   1   0.9369  0.3468  0.2359  11.00000  0.05    0.36
Q24   1   0.5974  0.2123  0.3855  11.00000  0.05    0.36
Q25   1   0.8185  0.3240  0.3456  11.00000  0.05    0.36
Q26   1   0.8604  0.7905  0.1940  11.00000  0.05    0.35
Q27   1   0.2661  0.7914  0.1159  11.00000  0.05    0.35
Q28   1   0.7016  0.7523  0.3454  11.00000  0.05    0.35
Q29   1   1.0129  0.2768  0.1496  11.00000  0.05    0.35
Q30   1   0.8819  0.8174  0.2498  11.00000  0.05    0.35
;
_shelx_res_checksum                61779
_shelx_hkl_file
;
  -1   0   0    3.20    0.20
   1   0   0    3.40    0.40
   1   0   0    3.20    0.30
  -2   0   0   13.20    0.80
  -2   0   0   13.60    0.90
  -2   0   0   12.10    0.90
  -2   0   0   12.90    0.90
  -2   0   0   13.70    1.00
  -2   0   0   12.10    0.90
  -2   0   0   11.30    0.70
  -2   0   0   13.60    0.80
  -2   0   0   12.10    1.00
  -2   0   0   14.10    0.80
   2   0   0   14.30    0.70
   2   0   0   12.90    1.00
   2   0   0   15.30    0.70
   2   0   0   13.00    0.80
   2   0   0   11.90    0.70
   2   0   0   14.60    0.90
   2   0   0   13.20    0.90
   2   0   0   14.30    0.90
   2   0   0   13.10    0.70
   2   0   0   13.80    0.80
   2   0   0   13.40    0.80
   2   0   0   13.70    0.90
  -3   0   0    6.50    0.70
  -3   0   0    9.10    0.70
  -3   0   0    7.10    0.60
  -3   0   0    8.30    0.60
  -3   0   0    8.60    0.60
  -3   0   0    8.10    0.70
  -3   0   0    8.20    0.60
  -3   0   0    7.00    0.80
  -3   0   0    8.00    0.80
  -3   0   0    8.10    0.80
  -3   0   0    9.40    0.50
  -3   0   0    9.70    0.60
  -3   0   0    7.50    0.80
  -3   0   0    8.00    0.80
   3   0   0    8.60    0.50
   3   0   0    8.50    0.50
   3   0   0    6.90    0.70
   3   0   0    6.40    0.90
   3   0   0    7.00    0.50
   3   0   0    8.70    0.70
   3   0   0    8.30    0.60
   3   0   0    8.50    0.70
   3   0   0    7.60    0.70
   3   0   0    8.00    0.60
   3   0   0    6.10    0.70
   3   0   0    8.20    0.50
   3   0   0    9.40    0.60
  -4   0   0  132.49    7.40
  -4   0   0  143.99    7.40
  -5   0   0    0.00    0.40
  -5   0   0    0.80    0.40
  -5   0   0    0.60    0.20
  -5   0   0    0.60    0.50
  -5   0   0    0.60    0.60
  -5   0   0    0.80    0.30
  -5   0   0    0.40    0.50
  -5   0   0    0.50    0.30
  -5   0   0    0.20    0.50
  -5   0   0    0.10    0.50
  -5   0   0    0.50    0.50
  -5   0   0    0.60    0.50
   5   0   0    0.50    0.50
   5   0   0    0.70    0.20
   5   0   0    1.60    0.50
   5   0   0    0.60    0.40
   5   0   0    0.60    0.30
   5   0   0    0.60    0.50
   5   0   0    0.30    0.50
   5   0   0    0.40    0.60
   5   0   0    0.60    0.30
   5   0   0    0.50    0.30
   5   0   0    0.90    0.30
   5   0   0    0.10    0.50
   5   0   0    0.70    0.70
  -6   0   0  654.23   32.80
  -6   0   0  653.83   32.80
  -7   0   0    9.90    0.80
  -7   0   0    7.20    0.60
  -7   0   0   10.00    0.90
   7   0   0    6.70    1.20
   7   0   0   11.20    0.80
   7   0   0    8.90    1.00
   7   0   0    8.20    0.60
   7   0   0   11.10    1.40
  -8   0   0    8.80    1.60
  -8   0   0    9.10    1.70
  -8   0   0   10.90    1.60
  -8   0   0    6.10    1.30
  -8   0   0    9.50    0.70
  -8   0   0    6.00    1.20
  -8   0   0   12.00    2.00
  -8   0   0   11.50    1.20
  -8   0   0   10.90    1.40
  -8   0   0   12.80    1.30
  -8   0   0    7.00    1.40
  -8   0   0   10.60    1.00
   8   0   0    9.30    1.10
   8   0   0    9.80    1.40
   8   0   0   10.00    0.80
   8   0   0    6.60    1.30
   8   0   0    8.50    0.80
   8   0   0    9.50    0.70
   8   0   0    9.60    0.90
   8   0   0   11.20    1.20
   8   0   0    6.70    1.50
   8   0   0    5.80    1.30
  -9   0   0   32.10    2.30
  -9   0   0   28.70    3.80
  -9   0   0   28.30    2.00
  -9   0   0   29.10    2.40
  -9   0   0   31.30    3.00
  -9   0   0   28.50    2.60
  -9   0   0   24.90    3.20
  -9   0   0   30.00    2.40
  -9   0   0   29.00    2.80
  -9   0   0   28.70    2.10
  -9   0   0   30.10    1.70
  -9   0   0   30.80    3.00
  -9   0   0   28.80    1.90
  -9   0   0   28.70    2.00
   9   0   0   29.00    2.40
   9   0   0   29.40    2.00
   9   0   0   26.10    1.70
   9   0   0   29.00    1.80
   9   0   0   28.40    2.00
   9   0   0   22.40    2.40
   9   0   0   30.20    3.10
   9   0   0   27.90    1.60
   9   0   0   27.50    2.60
   9   0   0   29.00    1.70
 -10   0   0  107.29    5.70
 -10   0   0  112.79    6.90
 -10   0   0  112.29    6.90
 -10   0   0  124.69    7.30
 -10   0   0  104.79    6.50
 -10   0   0  111.29    6.70
 -10   0   0  123.19    6.50
 -10   0   0  115.09    6.20
 -10   0   0  112.69    7.00
 -10   0   0  113.19    6.00
 -10   0   0  120.59    7.20
 -10   0   0  119.39    7.30
  10   0   0  109.89    6.10
  10   0   0  102.49    5.80
  10   0   0  115.49    6.80
  10   0   0  110.99    5.70
  10   0   0  114.19    5.70
  10   0   0  107.69    7.40
  10   0   0  117.99    6.90
  10   0   0  109.69    6.60
  10   0   0  118.59    6.20
  10   0   0  108.29    5.80
 -11   0   0   12.60    2.50
 -11   0   0   10.60    1.50
 -11   0   0   12.40    2.00
 -11   0   0    8.80    2.40
 -11   0   0   11.40    1.80
 -11   0   0    9.50    1.80
 -11   0   0    8.90    1.60
 -11   0   0   11.80    1.50
 -11   0   0   11.30    1.50
 -11   0   0    8.00    0.80
 -11   0   0    7.10    2.00
 -11   0   0   12.70    1.30
 -11   0   0    9.20    1.80
  11   0   0   11.50    1.40
  11   0   0    7.90    2.10
  11   0   0   10.70    2.00
  11   0   0    9.40    0.90
  11   0   0    8.20    1.60
  11   0   0    9.20    0.80
  11   0   0    9.40    1.40
  11   0   0   11.00    1.90
 -12   0   0   35.90    2.80
 -12   0   0   34.70    3.40
 -12   0   0   40.60    4.00
 -12   0   0   32.30    2.40
 -12   0   0   37.80    3.00
 -12   0   0   33.60    2.10
 -12   0   0   41.00    4.10
 -12   0   0   38.10    3.90
 -12   0   0   34.20    3.30
 -12   0   0   38.80    2.70
  12   0   0   47.30    3.70
  12   0   0   36.60    2.90
  12   0   0   32.60    3.10
  12   0   0   40.30    4.30
 -13   0   0    5.50    0.70
 -13   0   0    6.10    1.10
 -13   0   0    6.90    1.50
 -13   0   0    4.70    1.90
 -13   0   0    5.60    1.60
 -13   0   0    5.30    1.30
 -13   0   0    4.40    2.50
 -13   0   0    3.70    1.40
 -13   0   0    6.70    1.20
 -13   0   0    6.40    1.50
  13   0   0    3.80    1.40
  13   0   0    2.40    1.50
  13   0   0    6.00    1.30
  13   0   0    3.30    1.70
  13   0   0    4.80    2.10
  13   0   0    5.90    1.20
 -14   0   0    0.70    0.80
 -14   0   0    1.10    1.60
 -14   0   0    2.70    1.40
 -14   0   0    1.60    0.90
 -14   0   0    3.10    2.70
 -14   0   0    1.20    1.00
  14   0   0    0.80    1.50
  14   0   0    1.60    1.70
  14   0   0    1.40    0.90
 -15   0   0   -2.10    1.10
 -15   0   0    0.60    1.20
 -15   0   0   -0.70    0.80
 -15   0   0    2.00    1.90
 -15   0   0   -1.00    0.80
 -15   0   0   -3.30    2.40
  15   0   0   -1.40    1.30
  15   0   0   -0.60    0.80
  15   0   0    1.40    1.90
  15   0   0   -1.20    1.40
  15   0   0   -0.10    1.50
 -16   0   0    5.60    1.30
 -16   0   0    2.40    2.90
 -16   0   0    6.10    1.50
 -16   0   0    4.90    1.70
 -16   0   0    4.70    1.80
 -16   0   0    8.50    3.60
  16   0   0    2.40    2.00
  16   0   0    2.50    2.20
  16   0   0    4.00    1.80
 -17   0   0    0.20    1.10
 -17   0   0    1.10    1.00
 -17   0   0    0.10    3.20
 -17   0   0    1.70    1.50
 -17   0   0    1.70    1.30
 -17   0   0    2.30    1.60
  17   0   0    1.50    1.60
  17   0   0    1.60    1.10
  17   0   0   -0.10    2.10
  17   0   0   -0.40    1.80
 -18   0   0   18.20    2.80
 -18   0   0   15.40    2.30
 -18   0   0   16.50    2.80
 -18   0   0   12.90    2.00
 -18   0   0   26.70    5.20
  18   0   0   15.30    3.80
  18   0   0   17.00    3.30
  18   0   0   17.40    3.20
 -19   0   0    4.20    2.70
 -19   0   0    3.00    1.30
 -19   0   0    3.40    1.80
 -19   0   0   10.20    3.50
 -19   0   0    3.40    1.90
  19   0   0    2.30    3.00
  19   0   0    8.50    2.70
  19   0   0    2.20    1.90
 -20   0   0    5.00    2.10
 -20   0   0   18.50    4.30
 -20   0   0    7.90    1.80
 -20   0   0   12.30    2.40
  20   0   0    6.90    2.70
  20   0   0    7.20    3.30
  20   0   0    9.10    2.60
 -21   0   0   -0.80    1.20
 -21   0   0    8.70    3.00
 -21   0   0    2.70    1.70
 -21   0   0    1.20    1.70
  21   0   0    2.00    2.30
  21   0   0    0.40    1.80
  21   0   0   -0.30    2.90
  21  -1   0   -2.10    3.80
  21  -1   0   -1.60    2.00
  20  -1   0    4.10    2.30
  20  -1   0    3.80    2.70
  20  -1   0    4.30    3.30
 -20   1   0    9.90    3.30
 -20   1   0    4.80    1.90
 -20   1   0    3.30    1.40
 -20   1   0    3.50    1.90
  19  -1   0   -0.30    2.60
  19  -1   0    0.00    1.70
  19  -1   0   -1.10    0.40
  19  -1   0    0.40    2.00
 -19   1   0    5.10    3.00
 -19   1   0    1.60    1.60
 -19   1   0    0.10    1.20
 -19   1   0   -0.40    1.40
  18  -1   0    0.70    2.60
  18  -1   0    4.30    2.40
  18  -1   0    3.70    2.20
 -18   1   0    8.60    4.40
 -18   1   0    4.20    2.00
 -18   1   0    3.40    1.30
 -18   1   0    5.70    2.10
 -18   1   0    3.80    1.40
  17  -1   0    1.80    1.20
  17  -1   0    0.80    1.80
  17  -1   0    0.70    2.40
  17  -1   0   -1.50    1.60
 -17   1   0    0.10    1.50
 -17   1   0   -0.70    1.10
 -17   1   0    0.80    1.10
 -17   1   0    2.50    3.30
 -17   1   0    0.00    1.40
  16  -1   0    2.90    2.40
  16  -1   0    3.00    2.00
  16  -1   0    1.80    1.70
  16  -1   0    2.60    1.20
 -16   1   0    1.70    1.10
 -16   1   0    4.10    1.50
 -16   1   0    2.80    1.70
 -16   1   0    5.20    3.40
 -16   1   0    5.60    1.40
  15  -1   0    0.50    1.10
  15  -1   0    1.30    1.50
  15  -1   0    2.90    2.00
  15  -1   0    1.10    2.10
 -15   1   0    1.40    1.00
 -15   1   0   -2.00    2.40
 -15   1   0    2.00    1.40
 -15   1   0   -0.60    1.60
 -15   1   0   -0.10    1.00
 -15   1   0    0.90    1.00
 -15   1   0    1.60    1.40
  14  -1   0    2.30    1.10
  14  -1   0    1.60    2.20
  14  -1   0   -0.60    2.00
  14  -1   0    2.40    2.00
 -14   1   0    2.10    1.00
 -14   1   0    2.60    1.10
 -14   1   0    1.50    1.80
 -14   1   0    3.80    1.00
 -14   1   0    4.30    2.90
  13  -1   0   -0.60    0.80
  13  -1   0    0.80    1.40
  13  -1   0   -0.10    1.00
  13  -1   0    0.40    1.50
  13  -1   0   -0.70    1.30
 -13   1   0   -0.40    0.70
 -13   1   0   -0.80    0.90
 -13   1   0    0.40    1.40
 -13   1   0   -0.70    0.80
 -13   1   0   -1.50    0.80
 -13   1   0   -4.20    2.20
 -13   1   0   -2.20    1.70
 -13   1   0   -0.90    0.90
 -13   1   0    0.20    0.80
 -13   1   0    0.10    0.70
  12  -1   0    5.00    1.70
  12  -1   0    8.00    1.30
  12  -1   0    5.70    2.00
  12  -1   0    5.50    1.70
  12  -1   0    5.80    1.50
  12  -1   0    9.80    1.00
 -12   1   0    7.10    1.80
 -12   1   0    7.70    1.60
 -12   1   0   11.10    2.50
 -12   1   0    9.40    1.50
 -12   1   0    8.90    1.70
 -12   1   0    7.50    1.10
 -12   1   0    8.20    1.30
 -12   1   0   11.00    2.40
  11  -1   0    8.90    2.00
  11  -1   0    9.00    2.00
  11  -1   0   16.30    2.10
  11  -1   0   10.50    2.30
  11  -1   0   10.90    1.20
  11  -1   0   16.40    1.70
  11  -1   0   15.40    1.70
 -11   1   0   13.00    1.40
 -11   1   0   17.80    1.80
 -11   1   0   14.70    2.60
 -11   1   0   10.60    2.20
 -11   1   0   13.20    2.40
 -11   1   0   12.60    2.10
 -11   1   0   10.50    0.80
 -11   1   0    7.20    1.70
 -11   1   0   14.90    1.40
 -11   1   0   10.70    1.70
 -11   1   0   11.30    1.80
 -11   1   0   10.40    1.80
  10  -1   0   17.80    2.20
  10  -1   0   18.60    1.20
  10  -1   0   19.50    1.70
  10  -1   0   20.40    1.50
  10  -1   0   19.70    1.70
  10  -1   0   20.50    2.80
 -10   1   0   17.40    1.70
 -10   1   0   19.10    2.20
 -10   1   0   17.60    1.70
 -10   1   0   22.10    2.80
 -10   1   0   17.90    1.50
 -10   1   0   24.50    2.40
 -10   1   0   26.10    2.70
 -10   1   0   23.20    2.10
 -10   1   0   19.10    1.10
 -10   1   0   19.20    2.30
 -10   1   0   20.00    2.70
 -10   1   0   19.00    1.60
   9  -1   0    4.20    1.10
   9  -1   0    5.70    0.50
   9  -1   0    3.30    1.30
   9  -1   0    6.90    1.00
   9  -1   0    4.80    0.80
   9  -1   0    4.80    0.60
   9  -1   0    3.60    1.20
   9  -1   0    5.60    1.90
   9  -1   0    7.40    1.10
  -9   1   0    5.30    0.50
  -9   1   0    5.80    1.20
  -9   1   0    5.60    1.50
  -9   1   0    6.50    1.00
  -9   1   0    8.00    1.70
  -9   1   0    5.60    1.30
  -9   1   0    5.20    0.90
  -9   1   0    8.20    1.80
  -9   1   0    4.80    1.40
  -9   1   0    5.10    1.20
  -9   1   0    5.30    0.80
  -9   1   0    6.70    1.30
  -9   1   0    3.50    1.10
   8  -1   0  267.67   14.40
   8  -1   0  256.27   13.10
   8  -1   0  266.87   13.80
  -8   1   0  234.78   13.70
  -8   1   0  285.67   14.70
  -8   1   0  276.27   14.00
  -8   1   0  271.97   14.10
  -8   1   0  267.27   14.20
   7  -1   0   67.39    4.40
   7  -1   0   68.79    4.30
   7  -1   0   69.79    4.00
   7  -1   0   76.99    3.70
   7  -1   0   63.79    4.00
   7  -1   0   67.39    4.20
   7  -1   0   64.19    3.80
  -7   1   0   75.19    4.70
  -7   1   0   80.99    4.70
  -7   1   0   75.49    4.10
  -7   1   0   79.79    4.60
  -7   1   0   70.29    3.80
  -7   1   0   67.09    3.90
  -7   1   0   84.19    4.80
  -6   1   0 1364.26   66.79
  -6   1   0 1347.17   66.79
   5  -1   0   89.49    5.50
   5  -1   0   86.19    5.20
   5  -1   0   99.19    5.10
   5  -1   0   93.09    4.70
   5  -1   0   98.09    4.70
   5  -1   0   98.19    4.90
   5  -1   0  101.79    4.90
   5  -1   0   85.39    4.70
   5  -1   0   94.89    4.80
  -5   1   0   83.39    5.10
  -5   1   0  103.09    5.70
  -5   1   0   78.89    5.20
  -5   1   0   83.99    5.20
  -5   1   0   95.69    5.50
  -5   1   0   88.69    5.10
  -5   1   0   96.29    5.40
  -5   1   0  101.79    5.00
  -5   1   0  100.49    5.50
   4  -1   0   54.89    3.10
   4  -1   0   58.59    2.90
   4  -1   0   56.39    3.00
   4  -1   0   49.90    2.90
   4  -1   0   57.19    3.00
   4  -1   0   56.59    2.80
   4  -1   0   55.59    2.90
   4  -1   0   59.39    3.70
   4  -1   0   56.59    3.10
   4  -1   0   53.19    2.90
  -4   1   0   48.10    2.90
  -4   1   0   57.69    2.90
  -4   1   0   57.19    3.40
  -4   1   0   55.59    3.40
  -4   1   0   56.69    3.20
  -4   1   0   55.89    3.00
  -4   1   0   55.79    3.30
  -4   1   0   55.49    2.90
   3  -1   0    3.00    0.60
   3  -1   0    3.30    0.40
   3  -1   0    3.50    0.30
   3  -1   0    2.10    0.40
   3  -1   0    2.60    0.40
   3  -1   0    2.40    0.30
   3  -1   0    2.80    0.50
   3  -1   0    2.60    0.30
   3  -1   0    2.80    0.50
   3  -1   0    4.30    0.70
   3  -1   0    1.90    0.50
   3  -1   0    2.20    0.50
   3  -1   0    2.90    0.40
  -3   1   0    1.60    0.40
  -3   1   0    2.10    0.60
  -3   1   0    2.80    0.30
  -3   1   0    1.60    0.50
  -3   1   0    1.90    0.20
  -3   1   0    3.60    0.60
  -3   1   0    2.20    0.30
  -3   1   0    2.40    0.30
  -3   1   0    2.30    0.40
  -3   1   0    2.20    0.30
  -3   1   0    3.10    0.40
   2  -1   0   22.00    1.40
   2  -1   0   23.40    1.30
   2  -1   0   23.70    1.40
   2  -1   0   23.00    1.30
   2  -1   0   22.30    1.40
   2  -1   0   22.70    1.20
   2  -1   0   21.40    1.20
   2  -1   0   22.90    1.20
   2  -1   0   22.10    1.50
   2  -1   0   21.40    1.40
   2  -1   0   22.10    1.30
   2  -1   0   20.80    1.30
   2  -1   0   24.40    1.30
   2  -1   0   23.70    1.40
   2  -1   0   22.60    1.40
  -2   1   0   22.50    1.40
  -2   1   0   21.50    1.20
  -2   1   0   23.80    1.20
  -2   1   0   25.30    1.30
  -2   1   0   23.50    1.20
  -2   1   0   23.60    1.50
  -2   1   0   22.20    1.40
  -2   1   0   21.10    1.20
  -2   1   0   21.60    1.40
  -2   1   0   22.60    1.20
  -2   1   0   22.50    1.10
   1  -1   0    2.60    0.40
   1  -1   0    2.90    0.20
   1  -1   0    2.60    0.20
   1  -1   0    2.70    0.30
   1  -1   0    3.00    0.30
   1  -1   0    3.30    0.30
   1  -1   0    2.70    0.30
   1  -1   0    2.60    0.20
   1  -1   0    3.60    0.50
   1  -1   0    2.70    0.30
   1  -1   0    2.60    0.40
   1  -1   0    2.50    0.20
   1  -1   0    4.00    0.40
   1  -1   0    3.80    0.30
  -1   1   0    2.40    0.30
  -1   1   0    2.50    0.20
  -1   1   0    2.40    0.30
  -1   1   0    2.70    0.30
  -1   1   0    2.30    0.20
  -1   1   0    3.00    0.20
  -1   1   0    4.10    0.60
  -1   1   0    3.00    0.20
  -1   1   0    2.60    0.20
  -1   1   0    2.40    0.20
  -1   1   0    2.30    0.20
  -1   1   0    2.70    0.20
  -1  -1   0    0.90    0.10
  -1  -1   0    0.70    0.10
  -1  -1   0    0.70    0.10
   1   1   0    1.20    0.20
   1   1   0    0.60    0.10
   1   1   0    0.80    0.10
   1   1   0    1.10    0.20
  -2  -1   0  215.98   11.40
   2   1   0  237.98   11.40
  -3  -1   0   21.90    1.20
  -3  -1   0   21.00    1.20
  -3  -1   0   21.30    1.20
  -3  -1   0   21.20    1.20
  -3  -1   0   21.60    1.10
  -3  -1   0   20.70    1.30
  -3  -1   0   19.00    1.50
   3   1   0   21.20    1.20
   3   1   0   21.00    1.30
   3   1   0   22.20    1.30
   3   1   0   19.10    1.30
   3   1   0   21.40    1.10
   3   1   0   20.50    1.10
   3   1   0   19.40    1.50
   3   1   0   19.50    1.30
   3   1   0   19.20    1.20
   3   1   0   18.60    1.40
   3   1   0   21.00    1.30
  -4  -1   0 1441.96   71.39
   4   1   0 1473.55   71.49
  -5  -1   0   55.89    3.10
  -5  -1   0   51.49    3.60
  -5  -1   0   55.79    3.50
  -5  -1   0   58.99    3.10
  -5  -1   0   50.49    3.40
  -5  -1   0   64.59    3.10
  -5  -1   0   57.19    3.00
  -5  -1   0   63.09    3.20
  -5  -1   0   62.49    3.30
   5   1   0   54.79    3.30
   5   1   0   53.99    3.60
   5   1   0   67.29    3.50
   5   1   0   57.19    3.10
   5   1   0   57.49    3.10
   5   1   0   54.19    2.90
   5   1   0   58.89    2.90
   5   1   0   60.79    3.30
   5   1   0   56.79    3.00
   5   1   0   56.89    3.40
  -6  -1   0    0.90    0.60
  -6  -1   0   -0.60    0.70
  -6  -1   0   -0.10    0.50
  -6  -1   0    0.70    0.40
  -6  -1   0    1.00    0.50
  -6  -1   0    0.60    0.30
  -6  -1   0    1.00    0.40
  -6  -1   0    0.20    0.60
  -6  -1   0    0.90    0.40
  -6  -1   0    0.50    0.60
  -6  -1   0    0.80    0.40
  -6  -1   0    0.20    0.60
   6   1   0    1.30    0.20
   6   1   0    0.80    0.30
   6   1   0    1.70    0.50
   6   1   0    0.80    0.30
   6   1   0    0.00    0.60
   6   1   0    1.90    0.60
   6   1   0    2.40    0.70
   6   1   0    1.30    0.70
  -7  -1   0   11.00    1.50
  -7  -1   0   10.00    0.90
  -7  -1   0    9.20    1.40
  -7  -1   0   10.20    1.60
  -7  -1   0    7.20    0.90
  -7  -1   0    9.00    1.00
  -7  -1   0    9.50    1.30
  -7  -1   0    8.10    0.90
  -7  -1   0   11.00    1.20
  -7  -1   0    7.10    1.30
  -7  -1   0    7.50    1.10
  -7  -1   0    6.80    0.70
  -7  -1   0   10.00    1.50
   7   1   0    7.90    1.20
   7   1   0    9.90    0.80
   7   1   0    6.00    1.10
   7   1   0    9.30    1.40
   7   1   0    6.40    0.50
   7   1   0    7.60    0.60
   7   1   0   10.30    1.20
   7   1   0   10.00    1.00
   7   1   0    8.60    0.90
   7   1   0    9.80    1.20
  -8  -1   0  173.78   10.20
  -8  -1   0  194.38   10.50
  -8  -1   0  194.78   11.00
  -8  -1   0  204.98   10.80
  -8  -1   0  209.48   11.00
  -8  -1   0  200.78   10.70
  -8  -1   0  198.58   10.90
   8   1   0  203.08   10.40
   8   1   0  196.68   11.00
   8   1   0  183.68    9.90
   8   1   0  209.48   10.50
  -9  -1   0    3.10    1.00
  -9  -1   0    2.00    0.70
  -9  -1   0    2.30    1.20
  -9  -1   0    2.10    0.90
  -9  -1   0    2.20    0.80
  -9  -1   0    2.20    0.80
  -9  -1   0    2.00    0.60
  -9  -1   0    1.10    0.70
  -9  -1   0    1.80    1.00
  -9  -1   0    2.20    1.00
  -9  -1   0    2.10    0.50
  -9  -1   0    1.90    0.70
   9   1   0    1.60    0.50
   9   1   0    2.00    0.70
   9   1   0    2.30    1.10
   9   1   0    1.40    0.60
   9   1   0    1.80    0.90
   9   1   0    3.00    1.10
   9   1   0    1.70    0.80
   9   1   0    2.40    1.00
   9   1   0    1.30    0.40
   9   1   0    1.60    0.30
 -10  -1   0    0.90    0.90
 -10  -1   0    1.60    1.20
 -10  -1   0    1.30    0.90
 -10  -1   0    0.80    0.70
 -10  -1   0    1.40    0.50
 -10  -1   0    1.10    0.80
 -10  -1   0    1.20    0.70
 -10  -1   0    0.30    1.20
 -10  -1   0    0.70    0.80
 -10  -1   0    1.20    0.90
 -10  -1   0    1.90    1.30
 -10  -1   0    0.10    0.60
 -10  -1   0    1.70    0.70
  10   1   0    1.20    0.70
  10   1   0    0.10    0.90
  10   1   0    1.50    1.30
  10   1   0    1.40    0.30
  10   1   0    0.00    0.90
  10   1   0    1.10    0.50
  10   1   0    0.70    0.30
  10   1   0    0.50    0.60
  10   1   0    1.70    1.30
  10   1   0    1.10    0.90
 -11  -1   0    0.50    0.90
 -11  -1   0    1.50    1.10
 -11  -1   0    0.20    0.90
 -11  -1   0    2.70    1.50
 -11  -1   0   -0.70    0.80
 -11  -1   0    0.30    0.60
 -11  -1   0   -0.70    0.70
 -11  -1   0    0.10    0.40
 -11  -1   0    0.60    0.80
 -11  -1   0   -2.10    1.40
 -11  -1   0   -0.90    1.00
  11   1   0    0.10    0.40
  11   1   0    0.40    0.50
  11   1   0    0.60    0.90
  11   1   0    1.00    1.10
  11   1   0    1.00    0.70
  11   1   0    0.70    0.70
  11   1   0    0.80    1.10
  11   1   0    0.40    0.30
 -12  -1   0  248.38   12.00
 -12  -1   0  222.78   11.80
 -12  -1   0  252.97   14.90
 -12  -1   0  211.18   11.40
 -12  -1   0  214.68   13.00
 -12  -1   0  234.78   12.00
 -12  -1   0  234.28   13.10
 -12  -1   0  221.68   13.20
 -12  -1   0  220.38   12.20
 -12  -1   0  209.08   12.70
 -12  -1   0  227.48   12.30
  12   1   0  224.68   11.50
  12   1   0  230.88   11.30
  12   1   0  240.58   12.80
  12   1   0  238.68   12.70
  12   1   0  224.38   11.80
  12   1   0  232.78   12.50
  12   1   0  248.08   13.70
  12   1   0  202.08   12.20
 -13  -1   0    1.40    0.50
 -13  -1   0    1.00    0.90
 -13  -1   0    1.60    0.80
 -13  -1   0    0.90    1.10
 -13  -1   0    0.90    0.90
 -13  -1   0    2.00    1.20
 -13  -1   0    2.40    1.70
 -13  -1   0    1.90    1.20
 -13  -1   0   -0.20    2.10
 -13  -1   0    0.50    1.00
  13   1   0    2.10    1.60
  13   1   0    1.70    0.80
  13   1   0    1.60    0.40
  13   1   0    1.10    1.10
  13   1   0    0.80    1.30
  13   1   0    1.20    1.30
 -14  -1   0    4.60    2.00
 -14  -1   0    3.90    1.40
 -14  -1   0    4.80    0.70
 -14  -1   0    5.20    1.60
 -14  -1   0    4.60    1.30
 -14  -1   0    4.50    3.10
 -14  -1   0    3.50    1.40
 -14  -1   0    4.70    1.60
 -14  -1   0    6.10    1.30
 -14  -1   0    6.30    1.20
  14   1   0    7.70    2.40
  14   1   0    7.30    1.90
  14   1   0    7.10    1.30
  14   1   0    5.20    1.80
  14   1   0    5.50    1.20
  14   1   0    8.80    2.00
 -15  -1   0    7.20    1.90
 -15  -1   0    6.80    1.40
 -15  -1   0    6.70    1.80
 -15  -1   0    8.10    2.60
 -15  -1   0    9.90    1.50
  15   1   0    6.40    2.10
  15   1   0   10.20    1.60
  15   1   0    4.30    2.20
 -16  -1   0   16.90    2.50
 -16  -1   0   16.70    2.30
 -16  -1   0   21.90    4.70
 -16  -1   0   18.80    3.70
 -16  -1   0   16.70    2.70
 -16  -1   0   16.40    2.00
 -16  -1   0   16.80    2.70
  16   1   0   18.60    3.60
  16   1   0   15.40    2.00
  16   1   0   24.90    3.30
  16   1   0   21.30    3.20
 -17  -1   0   -0.20    1.00
 -17  -1   0   -0.90    1.30
 -17  -1   0   -0.10    1.20
 -17  -1   0    0.80    1.40
 -17  -1   0   -0.50    1.00
 -17  -1   0   -0.50    3.10
  17   1   0   -1.00    2.00
  17   1   0   -0.30    0.30
  17   1   0    0.80    1.90
  17   1   0    0.00    1.40
 -18  -1   0    6.60    1.60
 -18  -1   0   10.80    1.80
 -18  -1   0    7.40    1.80
 -18  -1   0    7.70    2.00
 -18  -1   0   10.00    2.50
 -18  -1   0    9.20    3.90
  18   1   0    8.10    3.10
  18   1   0    7.40    2.50
  18   1   0   10.30    2.60
 -19  -1   0    3.50    1.40
 -19  -1   0    1.90    1.40
 -19  -1   0   12.30    4.70
 -19  -1   0    8.00    2.70
  19   1   0    2.90    2.20
 -20  -1   0    1.00    1.70
 -20  -1   0    1.10    1.30
 -20  -1   0    0.60    1.60
 -20  -1   0    4.70    2.80
 -20  -1   0   -1.60    1.10
  20   1   0    0.90    2.00
  20   1   0   -0.40    1.60
  20   1   0   -0.30    2.80
 -21  -1   0   10.80    3.10
 -21  -1   0    1.50    1.30
 -21  -1   0    4.50    1.80
 -21  -1   0    3.10    2.00
  21   1   0    1.40    2.80
  21   1   0    5.50    2.40
  21   1   0   -0.80    2.00
  20  -2   0   -2.40    2.10
  20  -2   0    0.20    2.00
  20  -2   0   -5.00    2.10
 -20   2   0   -1.40    1.40
 -20   2   0   -0.40    1.10
 -20   2   0    4.90    2.80
 -20   2   0   -1.10    1.40
  19  -2   0   -1.00    0.30
  19  -2   0   -1.60    2.50
  19  -2   0   -0.70    2.10
  19  -2   0   -0.20    1.70
 -19   2   0    1.80    1.60
 -19   2   0   -2.50    1.00
 -19   2   0    0.50    1.50
 -19   2   0    1.80    2.40
  18  -2   0    9.50    3.50
  18  -2   0    6.20    2.30
  18  -2   0    8.60    3.40
 -18   2   0   14.40    4.20
 -18   2   0   10.80    2.20
 -18   2   0    4.30    1.60
  17  -2   0   -1.20    2.30
  17  -2   0   -0.80    1.60
  17  -2   0   -0.40    1.80
  17  -2   0    0.80    1.20
 -17   2   0    2.90    3.10
 -17   2   0   -0.70    1.20
 -17   2   0   -0.60    1.40
 -17   2   0    0.10    0.80
 -17   2   0    1.40    1.20
  16  -2   0    3.20    1.40
  16  -2   0    2.70    2.00
  16  -2   0    5.20    2.70
  16  -2   0    4.70    2.00
 -16   2   0    2.10    1.20
 -16   2   0   -0.30    2.80
 -16   2   0    2.50    1.50
 -16   2   0    1.40    1.70
 -16   2   0    1.70    1.50
 -16   2   0    0.50    1.20
  15  -2   0    0.10    1.70
  15  -2   0    0.70    1.60
  15  -2   0    0.10    2.30
 -15   2   0    0.70    0.90
 -15   2   0   -0.10    1.20
 -15   2   0    2.00    1.10
 -15   2   0   -3.10    2.40
 -15   2   0    1.00    2.10
 -15   2   0    1.70    0.90
 -15   2   0    1.00    1.30
  14  -2   0   34.30    3.80
  14  -2   0   45.50    5.30
  14  -2   0   32.70    2.90
  14  -2   0   36.90    3.70
 -14   2   0   32.90    3.20
 -14   2   0   48.60    6.10
 -14   2   0   31.30    2.60
 -14   2   0   32.90    2.60
 -14   2   0   33.20    4.40
 -14   2   0   33.40    3.00
  13  -2   0   17.30    3.30
  13  -2   0   16.00    2.70
  13  -2   0   19.70    3.00
  13  -2   0   22.90    4.80
  13  -2   0   22.00    2.40
 -13   2   0   19.40    2.60
 -13   2   0   19.90    2.00
 -13   2   0   25.00    4.70
 -13   2   0   18.40    1.90
 -13   2   0   23.00    2.70
 -13   2   0   18.90    3.40
 -13   2   0   17.20    2.50
 -13   2   0   16.10    1.80
 -13   2   0   22.20    2.60
 -13   2   0   18.90    3.30
  12  -2   0    6.40    1.30
  12  -2   0    5.20    2.10
  12  -2   0    5.90    1.80
  12  -2   0    7.60    1.10
  12  -2   0    3.70    1.40
  12  -2   0    4.20    1.70
 -12   2   0    6.10    1.40
 -12   2   0    5.90    1.50
 -12   2   0    7.10    1.30
 -12   2   0    5.60    1.50
 -12   2   0    6.30    1.10
 -12   2   0    5.20    1.50
 -12   2   0    5.90    1.10
 -12   2   0    6.50    2.30
 -12   2   0    6.30    2.50
 -12   2   0    5.80    2.00
  11  -2   0   37.40    4.20
  11  -2   0   30.90    3.30
  11  -2   0   35.20    2.50
  11  -2   0   41.50    3.30
  11  -2   0   29.70    3.30
  11  -2   0   35.90    2.70
 -11   2   0   34.50    4.00
 -11   2   0   40.70    3.70
 -11   2   0   38.30    2.60
 -11   2   0   39.40    5.00
 -11   2   0   40.50    3.80
 -11   2   0   38.60    2.60
 -11   2   0   42.30    3.10
 -11   2   0   34.50    3.10
 -11   2   0   35.30    2.70
 -11   2   0   40.30    3.40
 -11   2   0   37.70    2.50
  10  -2   0  435.46   22.70
  10  -2   0  426.26   21.90
  10  -2   0  401.86   21.10
 -10   2   0  415.46   22.20
 -10   2   0  425.36   21.80
 -10   2   0  425.76   22.00
 -10   2   0  423.86   21.80
 -10   2   0  426.06   22.00
 -10   2   0  421.46   22.10
   9  -2   0   35.30    2.40
   9  -2   0   38.40    3.60
   9  -2   0   37.70    3.10
   9  -2   0   32.80    2.40
   9  -2   0   33.60    2.80
   9  -2   0   32.50    2.30
   9  -2   0   28.90    3.00
   9  -2   0   34.20    2.30
  -9   2   0   33.30    2.20
  -9   2   0   34.80    3.20
  -9   2   0   33.10    2.90
  -9   2   0   34.90    2.80
  -9   2   0   37.70    3.40
  -9   2   0   36.60    2.30
  -9   2   0   35.50    2.20
  -9   2   0   33.80    3.20
  -9   2   0   31.30    2.80
  -9   2   0   34.30    2.70
  -9   2   0   34.00    2.60
  -9   2   0   36.10    2.40
   8  -2   0    2.50    0.50
   8  -2   0    2.80    0.70
   8  -2   0    2.50    0.70
   8  -2   0    2.10    0.80
   8  -2   0    2.70    1.00
   8  -2   0    2.00    0.90
   8  -2   0    2.30    1.10
   8  -2   0    4.90    1.50
  -8   2   0    2.70    0.60
  -8   2   0    2.30    0.90
  -8   2   0    2.80    1.10
  -8   2   0    1.40    0.80
  -8   2   0    2.80    1.30
  -8   2   0    3.70    0.70
  -8   2   0    1.60    1.00
  -8   2   0    2.00    0.50
  -8   2   0    2.00    0.70
  -8   2   0    2.30    0.80
  -8   2   0    3.10    1.10
  -8   2   0    3.90    1.00
   7  -2   0   14.20    0.90
   7  -2   0   15.10    1.80
   7  -2   0   12.60    1.20
   7  -2   0   15.80    1.30
   7  -2   0   13.20    1.30
   7  -2   0   18.70    2.20
   7  -2   0   13.90    1.10
   7  -2   0   19.50    1.90
   7  -2   0   14.70    1.60
  -7   2   0   14.90    1.20
  -7   2   0   17.40    1.50
  -7   2   0   17.60    1.20
  -7   2   0   19.80    1.90
   6  -2   0  104.79    5.30
   6  -2   0   90.99    6.00
   6  -2   0   98.19    5.10
   6  -2   0  103.29    5.10
   6  -2   0   85.79    5.60
   6  -2   0   96.49    5.20
   6  -2   0   94.39    5.20
   6  -2   0  109.19    5.60
   6  -2   0  103.29    5.30
   6  -2   0   99.99    4.90
  -6   2   0   98.99    5.10
  -6   2   0   96.49    5.10
  -6   2   0   99.39    5.10
  -6   2   0  103.99    5.40
  -6   2   0   99.89    5.90
  -6   2   0   91.29    5.70
  -6   2   0   92.59    5.60
  -6   2   0  103.99    5.80
   5  -2   0   17.70    1.10
   5  -2   0   15.90    1.10
   5  -2   0   14.40    1.50
   5  -2   0   19.10    1.50
   5  -2   0   17.70    1.30
   5  -2   0   17.80    1.50
   5  -2   0   13.90    1.20
   5  -2   0   17.00    1.00
   5  -2   0   14.80    1.30
   5  -2   0   13.50    1.50
   5  -2   0   14.60    1.20
   5  -2   0   18.00    1.90
  -5   2   0   12.10    1.50
  -5   2   0   18.40    1.00
  -5   2   0   16.00    1.50
  -5   2   0   15.20    1.40
  -5   2   0   17.90    1.30
  -5   2   0   16.20    1.10
   4  -2   0  521.35   25.10
  -4   2   0  483.35   25.30
   3  -2   0    1.20    0.50
   3  -2   0    0.20    0.10
   3  -2   0    0.20    0.30
   3  -2   0   -0.10    0.10
   3  -2   0    0.00    0.30
   3  -2   0    0.60    0.30
   3  -2   0    0.10    0.10
   3  -2   0    0.30    0.40
   3  -2   0    0.20    0.20
   3  -2   0    1.00    0.40
   3  -2   0    0.30    0.30
   3  -2   0    0.30    0.40
   3  -2   0    0.50    0.30
   3  -2   0   -0.10    0.30
   3  -2   0    0.80    0.50
   3  -2   0    1.10    0.60
   3  -2   0    0.60    0.40
   3  -2   0    0.20    0.30
  -3   2   0    0.40    0.20
  -3   2   0    0.30    0.20
  -3   2   0    0.10    0.10
  -3   2   0    0.50    0.20
  -3   2   0   -0.20    0.40
  -3   2   0    0.70    0.50
  -3   2   0    0.20    0.20
  -3   2   0    0.30    0.30
  -3   2   0    0.30    0.30
  -3   2   0    0.40    0.20
  -3   2   0    0.20    0.30
  -3   2   0    0.70    0.30
   2  -2   0  640.74   31.00
  -2   2   0  617.84   30.90
   1  -2   0   27.40    1.50
   1  -2   0   29.00    1.60
   1  -2   0   28.60    1.60
   1  -2   0   29.30    1.70
   1  -2   0   27.30    1.50
   1  -2   0   30.00    1.80
   1  -2   0   28.00    1.50
   1  -2   0   28.00    1.70
   1  -2   0   29.50    1.60
   1  -2   0   27.70    1.70
   1  -2   0   27.30    1.50
   1  -2   0   31.30    1.70
   1  -2   0   27.70    1.40
   1  -2   0   26.90    1.50
   1  -2   0   28.40    1.60
   1  -2   0   30.50    1.70
   1  -2   0   30.40    1.70
  -1   2   0   29.30    1.60
  -1   2   0   31.50    1.80
  -1   2   0   31.60    1.70
  -1   2   0   27.10    1.50
  -1   2   0   28.30    1.70
  -1   2   0   27.70    1.50
  -1   2   0   26.50    1.50
  -1   2   0   25.20    1.70
  -1   2   0   29.20    1.50
   0   2   0 9999.00  489.25
  -1  -2   0    6.20    0.40
  -1  -2   0    6.00    0.40
  -1  -2   0    6.10    0.40
  -1  -2   0    5.80    0.40
  -1  -2   0    6.70    0.60
  -1  -2   0    5.60    0.50
  -1  -2   0    6.20    0.40
  -1  -2   0    6.30    0.60
  -1  -2   0    6.20    0.60
  -1  -2   0    6.30    0.40
  -1  -2   0    5.80    0.40
  -1  -2   0    5.80    0.40
  -1  -2   0    6.70    0.60
   1   2   0    5.90    0.50
   1   2   0    5.80    0.60
   1   2   0    6.20    0.50
   1   2   0    6.50    0.40
   1   2   0    6.50    0.60
   1   2   0    6.30    0.60
   1   2   0    5.40    0.40
   1   2   0    6.00    0.50
   1   2   0    6.50    0.40
   1   2   0    6.90    0.60
   1   2   0    7.20    0.50
  -2  -2   0   54.29    3.00
  -2  -2   0   56.49    3.10
  -2  -2   0   52.99    3.10
   2   2   0   56.19    3.00
   2   2   0   55.09    3.10
  -3  -2   0    1.90    0.40
  -3  -2   0    1.20    0.40
  -3  -2   0    1.70    0.30
  -3  -2   0    1.40    0.20
  -3  -2   0    1.50    0.50
  -3  -2   0    2.10    0.30
  -3  -2   0    1.70    0.30
  -3  -2   0    1.10    0.40
  -3  -2   0    1.00    0.20
  -3  -2   0    1.60    0.30
   3   2   0    2.20    0.30
   3   2   0    3.00    0.40
   3   2   0    2.80    0.30
   3   2   0    1.40    0.40
   3   2   0    2.70    0.70
   3   2   0    2.80    0.50
   3   2   0    2.60    0.60
   3   2   0    2.40    0.40
   3   2   0    2.80    0.50
   3   2   0    2.10    0.50
   3   2   0    2.00    0.40
   3   2   0    2.70    0.50
   3   2   0    1.30    0.30
  -4  -2   0    0.20    0.40
  -4  -2   0    0.80    0.30
  -4  -2   0    0.40    0.30
  -4  -2   0    0.30    0.40
  -4  -2   0    0.90    0.30
  -4  -2   0    0.30    0.40
  -4  -2   0    0.30    0.30
  -4  -2   0    0.70    0.20
  -4  -2   0    0.70    0.30
  -4  -2   0    0.60    0.30
   4   2   0    1.10    0.50
   4   2   0    0.90    0.30
   4   2   0    0.40    0.50
   4   2   0    0.50    0.40
   4   2   0    0.60    0.20
   4   2   0    0.70    0.30
   4   2   0    0.60    0.50
   4   2   0    0.70    0.40
   4   2   0    0.10    0.30
   4   2   0    0.30    0.30
   4   2   0    0.90    0.40
   4   2   0    0.90    0.20
   4   2   0   -0.40    0.30
   4   2   0    0.90    0.50
   4   2   0    0.90    0.30
  -5  -2   0    4.10    0.80
  -5  -2   0    3.10    0.60
  -5  -2   0    2.90    0.30
  -5  -2   0    3.20    0.50
  -5  -2   0    2.60    0.80
  -5  -2   0    3.00    0.70
  -5  -2   0    3.40    0.50
  -5  -2   0    3.00    0.80
   5   2   0    2.10    0.80
   5   2   0    3.20    0.80
   5   2   0    3.10    0.80
   5   2   0    3.30    0.70
   5   2   0    3.20    0.30
   5   2   0    3.60    0.40
   5   2   0    3.20    0.90
   5   2   0    4.00    0.60
   5   2   0    3.30    0.90
   5   2   0    2.90    0.60
   5   2   0    1.90    0.50
   5   2   0    2.30    0.40
   5   2   0    3.70    0.70
  -6  -2   0  235.98   12.90
   6   2   0  256.87   13.00
   6   2   0  240.98   13.00
   7   2   0   71.19    3.70
   7   2   0   52.49    3.20
   7   2   0   56.49    3.00
  -8  -2   0   36.90    2.10
  -8  -2   0   36.70    3.30
  -8  -2   0   34.50    2.20
  -8  -2   0   35.60    2.30
  -8  -2   0   33.10    2.30
  -8  -2   0   36.50    3.00
  -8  -2   0   35.50    3.00
  -8  -2   0   37.10    3.10
  -8  -2   0   32.00    2.20
  -8  -2   0   36.00    3.10
  -8  -2   0   33.60    2.80
   8   2   0   33.10    1.90
   8   2   0   44.20    2.70
   8   2   0   40.00    2.70
   8   2   0   38.10    2.10
   8   2   0   41.50    3.30
   8   2   0   36.50    2.10
  -9  -2   0    3.80    1.10
  -9  -2   0    4.60    0.90
  -9  -2   0    2.20    1.10
  -9  -2   0    4.70    0.70
  -9  -2   0    4.30    0.70
  -9  -2   0    3.30    0.70
   9   2   0    2.20    0.30
   9   2   0    2.20    1.00
   9   2   0    2.10    0.60
   9   2   0    2.00    0.90
 -10  -2   0  153.18    8.30
 -10  -2   0  151.28    9.50
 -10  -2   0  155.28    8.60
 -10  -2   0  153.78    8.40
 -10  -2   0  140.69    8.50
 -10  -2   0  163.18    9.00
 -10  -2   0  168.28    8.30
 -10  -2   0  160.08    9.20
 -10  -2   0  162.38    8.40
 -10  -2   0  169.38    9.30
 -10  -2   0  161.48    9.40
 -10  -2   0  159.98    8.10
 -10  -2   0  166.58    9.50
  10   2   0  169.18   11.90
  10   2   0  139.89    8.10
  10   2   0  153.98    8.00
  10   2   0  171.18    9.00
  10   2   0  143.09    8.70
  10   2   0  159.28    7.80
  10   2   0  153.18    8.70
  10   2   0  162.78    8.30
  10   2   0  170.68    8.90
  10   2   0  166.18    8.20
 -11  -2   0    0.30    0.80
 -11  -2   0   -0.20    0.70
 -11  -2   0    0.80    1.10
 -11  -2   0    0.30    0.60
 -11  -2   0    1.50    1.00
 -11  -2   0    1.30    1.00
 -11  -2   0    2.80    1.50
 -11  -2   0    1.70    0.90
 -11  -2   0    0.40    0.50
 -11  -2   0    0.50    0.80
 -11  -2   0   -0.60    0.60
 -11  -2   0   -0.70    0.70
  11   2   0    1.90    0.60
  11   2   0    1.10    1.00
  11   2   0    0.30    1.00
  11   2   0    1.80    0.80
  11   2   0    1.00    0.60
 -12  -2   0   31.40    3.60
 -12  -2   0   26.10    2.80
 -12  -2   0   37.10    2.10
 -12  -2   0   36.80    2.50
 -12  -2   0   36.90    3.50
 -12  -2   0   33.10    2.60
 -12  -2   0   26.90    3.60
 -12  -2   0   28.20    3.10
 -12  -2   0   38.00    2.60
 -12  -2   0   33.70    2.60
 -12  -2   0   33.80    2.80
 -12  -2   0   34.80    3.70
  12   2   0   29.10    3.80
  12   2   0   25.80    2.90
  12   2   0   35.50    2.30
  12   2   0   36.30    2.10
  12   2   0   31.20    2.40
  12   2   0   40.20    3.10
  12   2   0   27.90    3.00
  12   2   0   32.20    3.10
 -13  -2   0   49.40    5.00
 -13  -2   0   49.50    2.80
 -13  -2   0   42.60    4.10
 -13  -2   0   43.80    4.00
 -13  -2   0   44.90    3.40
 -13  -2   0   45.50    3.10
 -13  -2   0   50.29    4.50
 -13  -2   0   50.89    3.70
 -13  -2   0   49.10    3.30
 -13  -2   0   48.20    3.30
  13   2   0   41.70    2.80
  13   2   0   38.10    3.80
  13   2   0   49.99    3.70
  13   2   0   45.50    2.60
  13   2   0   43.60    4.70
  13   2   0   47.30    3.80
 -14  -2   0   38.40    4.40
 -14  -2   0   44.10    4.20
 -14  -2   0   41.10    3.00
 -14  -2   0   46.30    3.30
 -14  -2   0   42.30    2.60
 -14  -2   0   40.40    3.90
 -14  -2   0   45.70    3.60
 -14  -2   0   45.70    3.40
 -14  -2   0   40.70    3.20
 -14  -2   0   41.50    5.10
  14   2   0   44.30    2.40
  14   2   0   51.79    3.90
  14   2   0   43.20    3.00
  14   2   0   39.10    3.90
  14   2   0   37.70    4.60
  14   2   0   44.00    3.00
  14   2   0   41.20    4.00
 -15  -2   0    6.30    2.30
 -15  -2   0    8.90    2.10
 -15  -2   0    6.50    1.30
 -15  -2   0    7.40    1.50
 -15  -2   0    6.30    0.90
 -15  -2   0   10.20    2.40
  15   2   0    8.60    1.40
  15   2   0    8.30    2.80
  15   2   0    6.40    1.20
  15   2   0    5.90    1.90
  15   2   0    5.10    1.90
 -16  -2   0   91.09    5.80
 -16  -2   0  100.29    5.60
 -16  -2   0   91.09    7.30
 -16  -2   0   84.69    6.00
 -16  -2   0   84.59    5.30
 -16  -2   0   82.59    6.40
  16   2   0   78.89    6.40
  16   2   0   98.99    8.00
  16   2   0   86.29    6.20
  16   2   0   81.59    5.10
  16   2   0   74.39    6.20
 -17  -2   0    4.50    1.80
 -17  -2   0    3.00    1.50
 -17  -2   0    1.80    1.20
 -17  -2   0    4.80    1.40
 -17  -2   0    5.70    1.90
  17   2   0    3.10    2.40
  17   2   0    0.90    1.80
  17   2   0    2.80    1.70
 -18  -2   0    5.40    2.50
 -18  -2   0    8.90    4.10
 -18  -2   0    5.10    1.50
 -18  -2   0    3.60    1.80
 -18  -2   0    4.40    1.60
 -18  -2   0    4.50    1.90
  18   2   0    5.60    3.00
  18   2   0    4.50    2.10
  18   2   0    6.60    2.40
 -19  -2   0    0.80    1.20
 -19  -2   0    5.20    2.00
 -19  -2   0    4.30    1.60
 -19  -2   0    2.30    1.80
 -19  -2   0    1.70    1.30
 -19  -2   0    9.40    4.00
  19   2   0    1.90    1.90
  19   2   0    2.50    2.10
  19   2   0    2.80    2.70
 -20  -2   0   14.70    2.70
 -20  -2   0   12.50    2.70
 -20  -2   0   12.20    2.20
  20   2   0    8.30    3.50
  20   2   0   14.50    2.90
  20   2   0   10.70    2.90
 -21  -2   0   -1.00    1.10
 -21  -2   0    1.70    1.90
 -21  -2   0    7.00    2.80
 -21  -2   0    0.50    1.30
 -21  -2   0    1.40    1.70
  21   2   0   -1.50    1.80
  21   2   0    0.30    1.70
  21   2   0    0.10    2.50
 -22  -2   0   22.60    5.30
  20  -3   0   -4.30    2.70
 -20   3   0    4.50    3.60
 -20   3   0   -2.60    2.40
  19  -3   0   -0.30    2.30
  19  -3   0    1.80    2.00
  19  -3   0   -2.80    2.40
 -19   3   0   -0.60    1.10
 -19   3   0   -1.20    1.40
 -19   3   0    0.40    1.50
 -19   3   0    3.70    2.70
  18  -3   0    1.10    2.30
  18  -3   0    1.60    1.80
  18  -3   0   -2.60    2.30
 -18   3   0   -0.30    1.10
 -18   3   0    2.10    1.60
 -18   3   0    0.70    1.50
 -18   3   0    5.20    3.10
  17  -3   0    0.90    2.50
  17  -3   0    2.10    2.20
  17  -3   0    0.20    1.70
  17  -3   0    2.70    1.50
 -17   3   0    1.70    1.60
 -17   3   0    0.80    1.10
 -17   3   0    6.00    3.30
 -17   3   0    1.90    1.60
  16  -3   0   25.00    2.90
  16  -3   0   22.90    3.40
  16  -3   0   18.90    3.40
  16  -3   0   14.80    3.60
 -16   3   0   18.00    2.20
 -16   3   0   22.40    2.70
 -16   3   0   29.60    5.00
 -16   3   0   15.90    2.30
 -16   3   0   17.90    2.70
  15  -3   0    7.10    1.70
  15  -3   0    4.10    2.10
  15  -3   0    6.70    2.10
  15  -3   0    4.40    2.60
 -15   3   0    4.50    1.30
 -15   3   0    7.70    1.50
 -15   3   0    4.80    1.70
 -15   3   0    5.60    1.20
 -15   3   0   15.50    3.90
 -15   3   0    6.60    1.70
  14  -3   0    7.20    2.70
  14  -3   0    3.90    1.50
  14  -3   0    4.30    2.10
  14  -3   0    3.80    1.70
 -14   3   0    5.80    1.80
 -14   3   0    7.50    2.70
 -14   3   0    5.30    1.10
 -14   3   0    5.90    3.10
 -14   3   0    2.80    1.20
 -14   3   0    5.70    2.20
 -14   3   0    7.70    1.60
  13  -3   0    8.20    2.90
  13  -3   0   11.20    2.50
  13  -3   0   14.80    2.00
 -13   3   0   12.60    3.40
 -13   3   0    7.60    2.40
 -13   3   0    9.60    2.70
 -13   3   0   14.00    1.70
 -13   3   0    9.90    1.40
 -13   3   0   13.60    1.60
 -13   3   0   11.40    2.00
 -13   3   0   10.00    2.80
  12  -3   0    6.20    2.10
  12  -3   0    5.60    1.90
  12  -3   0    8.60    1.70
  12  -3   0   10.60    1.40
  12  -3   0    8.40    1.80
  12  -3   0    7.40    2.00
 -12   3   0   10.00    1.60
 -12   3   0    8.90    1.70
 -12   3   0   15.20    3.30
 -12   3   0    9.50    1.70
 -12   3   0    9.20    1.50
 -12   3   0   12.10    1.50
 -12   3   0   10.10    1.80
 -12   3   0   10.40    1.30
 -12   3   0   10.90    2.60
 -12   3   0   10.70    2.50
  11  -3   0    1.90    1.40
  11  -3   0    2.50    0.90
  11  -3   0    2.60    1.50
  11  -3   0    3.10    1.80
  11  -3   0    2.30    1.20
  11  -3   0    2.80    1.10
 -11   3   0    2.10    1.00
 -11   3   0    2.00    1.60
 -11   3   0    1.50    1.00
 -11   3   0    1.90    1.80
 -11   3   0    2.60    1.80
 -11   3   0    3.30    1.00
 -11   3   0    2.40    0.80
 -11   3   0    1.70    1.00
 -11   3   0    2.70    0.80
 -11   3   0    1.50    1.00
  10  -3   0  261.77   14.00
  10  -3   0  290.37   14.50
  10  -3   0  251.77   13.50
  10  -3   0  277.47   15.00
  10  -3   0  256.97   13.30
 -10   3   0  250.97   14.20
 -10   3   0  259.07   13.70
 -10   3   0  254.37   14.60
 -10   3   0  259.17   13.90
 -10   3   0  272.37   14.40
 -10   3   0  248.18   13.10
 -10   3   0  236.48   13.40
 -10   3   0  244.78   14.40
 -10   3   0  265.37   13.90
 -10   3   0  262.07   13.20
 -10   3   0  281.97   14.30
 -10   3   0  255.97   14.10
   9  -3   0   17.70    1.60
   9  -3   0   17.60    1.70
   9  -3   0   21.00    2.20
   9  -3   0   13.90    2.20
   9  -3   0   11.20    2.00
   9  -3   0   13.50    2.40
  -9   3   0   24.20    2.80
  -9   3   0   18.00    2.00
  -9   3   0   13.80    2.30
  -9   3   0   22.40    1.70
  -9   3   0   17.00    1.40
  -9   3   0   18.50    2.40
  -9   3   0   16.40    2.60
  -9   3   0   17.60    1.90
  -9   3   0   11.40    2.30
  -9   3   0   18.70    1.40
  -9   3   0   17.20    2.40
   8  -3   0   30.90    2.30
   8  -3   0   33.30    2.80
   8  -3   0   34.40    3.40
   8  -3   0   31.30    2.20
   8  -3   0   33.70    2.90
   8  -3   0   28.60    2.50
   8  -3   0   31.80    1.90
  -8   3   0   29.10    2.50
  -8   3   0   29.30    2.80
  -8   3   0   28.70    3.00
  -8   3   0   29.80    2.60
  -8   3   0   32.30    2.60
  -8   3   0   29.20    2.00
  -8   3   0   32.30    2.30
  -8   3   0   28.00    1.90
  -8   3   0   28.90    2.50
  -8   3   0   31.90    2.10
  -8   3   0   26.90    2.80
   7  -3   0   56.59    3.40
   7  -3   0   54.89    3.80
   7  -3   0   59.09    3.10
   7  -3   0   55.39    3.90
   7  -3   0   50.89    3.00
   7  -3   0   57.29    4.30
   7  -3   0   52.49    3.60
   7  -3   0   53.09    3.30
  -7   3   0   59.59    3.90
  -7   3   0   58.89    3.20
  -7   3   0   56.59    3.10
  -7   3   0   55.09    3.20
  -7   3   0   62.99    3.80
  -7   3   0   52.69    3.60
  -7   3   0   55.59    3.10
  -7   3   0   48.00    3.90
  -7   3   0   58.89    3.90
  -7   3   0   61.79    4.00
  -7   3   0   55.89    3.70
  -7   3   0   56.39    2.80
  -7   3   0   52.99    3.40
  -7   3   0   57.69    4.10
   6  -3   0 1312.67   66.19
  -6   3   0 1372.36   66.19
   5  -3   0   85.49    4.90
   5  -3   0   88.69    5.10
   5  -3   0   90.19    4.90
   5  -3   0   97.89    5.20
   5  -3   0   86.79    4.40
   5  -3   0   89.99    4.80
   5  -3   0  107.19    6.40
   5  -3   0   79.79    5.00
   5  -3   0   83.19    5.40
   5  -3   0   90.19    4.60
   5  -3   0   85.49    4.60
   5  -3   0   80.29    4.70
   5  -3   0   87.19    4.60
  -5   3   0   83.29    4.50
  -5   3   0   87.49    4.80
  -5   3   0   84.79    4.50
  -5   3   0   78.49    5.40
  -5   3   0   94.29    5.20
  -5   3   0   99.19    5.30
  -5   3   0   99.49    5.30
  -5   3   0   86.39    4.50
  -5   3   0   92.89    5.80
   4  -3   0    4.70    0.40
   4  -3   0    5.10    0.90
   4  -3   0    5.20    0.50
   4  -3   0    8.80    1.00
   4  -3   0    7.40    0.80
   4  -3   0    7.40    0.90
   4  -3   0    7.10    0.90
   4  -3   0    7.70    1.10
   4  -3   0    5.70    0.90
   4  -3   0    9.30    1.20
   4  -3   0    6.90    0.70
   4  -3   0    6.10    1.20
   4  -3   0    6.30    1.00
  -4   3   0    7.20    1.00
  -4   3   0    7.00    1.00
  -4   3   0    6.40    0.60
  -4   3   0    7.00    1.10
  -4   3   0    5.90    0.70
  -4   3   0    5.90    1.10
  -4   3   0    5.60    0.50
  -4   3   0    6.90    0.90
  -4   3   0    4.90    0.60
  -4   3   0    6.50    0.70
  -4   3   0    7.70    0.60
  -4   3   0    5.30    1.10
   3  -3   0    8.30    0.70
   3  -3   0    8.80    1.10
   3  -3   0    8.20    0.60
   3  -3   0    7.30    0.70
   3  -3   0    8.50    0.80
   3  -3   0    8.00    0.80
   3  -3   0    9.90    1.00
   3  -3   0    8.40    1.00
   3  -3   0    8.50    0.70
   3  -3   0    9.30    1.00
   3  -3   0    7.50    1.00
   3  -3   0    8.00    0.50
   3  -3   0    6.30    1.10
   3  -3   0    8.20    1.20
  -3   3   0    9.40    0.70
  -3   3   0    8.40    0.80
  -3   3   0    8.00    1.20
  -3   3   0    7.40    0.70
  -3   3   0    8.10    0.60
  -3   3   0    9.30    0.70
  -3   3   0    9.00    1.10
  -3   3   0    8.70    0.70
  -3   3   0    8.00    0.80
  -3   3   0    6.80    1.30
  -3   3   0    9.00    1.20
   2  -3   0   20.20    1.30
   2  -3   0   19.70    1.30
   2  -3   0   17.80    1.10
   2  -3   0   20.90    1.40
   2  -3   0   17.80    1.10
   2  -3   0   18.60    1.30
   2  -3   0   20.50    1.20
   2  -3   0   18.40    1.00
   2  -3   0   19.40    1.20
   1  -3   0    1.10    0.20
   1  -3   0    1.00    0.30
   1  -3   0    1.30    0.20
   1  -3   0    1.20    0.40
   1  -3   0    0.90    0.30
   1  -3   0    1.00    0.40
   1  -3   0    1.50    0.50
   1  -3   0    1.40    0.20
   1  -3   0    1.60    0.40
   1  -3   0    0.60    0.30
   1  -3   0    0.90    0.30
   1  -3   0    0.20    0.30
   1  -3   0    1.30    0.30
   1  -3   0    2.80    0.50
   1  -3   0    1.60    0.40
   1  -3   0    2.50    0.40
   1  -3   0    0.80    0.30
   1  -3   0    1.10    0.30
  -1   3   0    0.80    0.30
  -1   3   0    1.20    0.40
  -1   3   0    1.00    0.30
  -1   3   0    0.90    0.30
  -1   3   0    1.00    0.20
  -1   3   0    1.10    0.20
  -1   3   0    0.60    0.40
  -1   3   0    1.70    0.50
  -1   3   0    0.70    0.30
  -1   3   0    0.50    0.50
  -1   3   0    1.00    0.20
  -1   3   0    1.20    0.30
   0  -3   0   27.50    1.50
   0  -3   0   28.50    1.50
   0  -3   0   29.40    1.50
   0  -3   0   29.10    1.60
   0  -3   0   28.40    1.50
   0  -3   0   30.00    1.60
   0  -3   0   29.70    1.60
   0  -3   0   30.50    1.90
   0  -3   0   31.20    1.80
   0  -3   0   28.70    1.60
   0   3   0   27.70    1.70
   0   3   0   29.50    1.80
   0   3   0   27.20    1.50
   0   3   0   28.80    1.50
   0   3   0   28.20    1.90
   0   3   0   29.10    1.70
   0   3   0   28.00    1.50
   0   3   0   28.70    1.80
   0   3   0   27.90    1.70
   0   3   0   28.50    1.60
  -1  -3   0   11.00    0.70
  -1  -3   0   11.10    0.80
  -1  -3   0   10.80    1.00
  -1  -3   0   12.70    0.70
  -1  -3   0   13.10    0.80
  -1  -3   0   11.70    1.00
  -1  -3   0   10.70    0.70
  -1  -3   0   11.40    0.70
  -1  -3   0   12.60    0.90
  -1  -3   0   12.00    0.70
  -1  -3   0   11.80    0.80
  -1  -3   0   12.10    0.70
  -1  -3   0   11.20    0.90
   1   3   0   10.60    0.80
   1   3   0   12.60    1.00
   1   3   0   11.30    0.80
   1   3   0   12.00    0.90
   1   3   0   11.60    0.70
   1   3   0   12.70    1.00
   1   3   0   12.10    0.70
   1   3   0   11.60    0.70
   1   3   0   11.80    0.90
   1   3   0   11.60    0.80
   1   3   0   11.00    0.90
   1   3   0   11.40    0.80
  -2  -3   0  478.75   25.00
   2   3   0  529.45   25.00
  -3  -3   0    0.80    0.40
  -3  -3   0    1.00    0.40
  -3  -3   0    0.70    0.30
  -3  -3   0    0.50    0.40
  -3  -3   0    1.10    0.30
  -3  -3   0    1.00    0.30
  -3  -3   0    0.90    0.30
  -3  -3   0    1.20    0.40
  -3  -3   0    0.80    0.20
  -3  -3   0    0.60    0.40
  -3  -3   0    1.30    0.30
   3   3   0    2.10    0.50
   3   3   0    0.90    0.30
   3   3   0    0.80    0.30
   3   3   0    1.10    0.30
   3   3   0    0.90    0.30
   3   3   0    0.90    0.20
   3   3   0    1.10    0.50
   3   3   0    1.60    0.30
   3   3   0    0.70    0.50
   3   3   0    1.70    0.80
   3   3   0    1.20    0.30
  -4  -3   0  226.18   11.80
   4   3   0  229.48   11.90
  -5  -3   0    5.50    0.60
  -5  -3   0    3.90    0.90
  -5  -3   0    3.50    0.80
  -5  -3   0    5.10    0.70
  -5  -3   0    5.60    0.50
  -5  -3   0    4.90    0.60
  -5  -3   0    3.20    0.80
   5   3   0    6.00    0.90
   5   3   0    4.20    0.80
   5   3   0    5.80    0.70
   5   3   0    5.40    0.60
   5   3   0    3.60    1.00
   5   3   0    3.80    0.60
   5   3   0    3.70    0.90
   5   3   0    5.70    0.40
   5   3   0    6.10    1.10
   5   3   0    7.60    1.00
   5   3   0    4.70    0.60
  -6  -3   0   45.20    3.30
  -6  -3   0   50.89    2.50
  -6  -3   0   51.69    2.70
  -6  -3   0   53.99    2.80
  -6  -3   0   54.19    2.80
  -6  -3   0   45.60    3.10
  -6  -3   0   48.50    3.30
  -6  -3   0   48.70    2.90
   6   3   0   48.40    2.70
   6   3   0   46.10    2.50
   6   3   0   46.10    2.90
   6   3   0   47.90    2.70
   6   3   0   46.00    3.10
   6   3   0   50.19    3.50
   6   3   0   47.20    3.30
   6   3   0   41.50    2.90
   6   3   0   45.80    3.20
   6   3   0   44.20    3.40
   6   3   0   53.69    3.00
   6   3   0   54.49    2.60
   6   3   0   47.30    2.70
   6   3   0   47.10    2.70
  -7  -3   0   13.30    1.60
  -7  -3   0   15.70    1.10
  -7  -3   0   16.70    1.30
  -7  -3   0   17.90    1.30
  -7  -3   0   15.50    1.70
  -7  -3   0   16.60    1.30
  -7  -3   0   16.10    0.90
  -7  -3   0   13.30    1.50
  -7  -3   0   14.50    1.10
  -7  -3   0   16.70    1.20
  -7  -3   0   14.90    1.30
   7   3   0   12.00    1.30
   7   3   0   16.10    1.20
   7   3   0   16.50    1.50
   7   3   0   11.10    1.40
   7   3   0   12.40    1.80
   7   3   0   17.00    1.00
   7   3   0   15.40    1.90
   7   3   0   11.90    1.10
   7   3   0   16.10    0.90
   7   3   0   14.40    1.20
   7   3   0   14.20    1.80
   7   3   0   15.30    1.50
   7   3   0   14.70    1.10
   7   3   0   11.70    1.60
  -8  -3   0  536.15   27.40
   8   3   0  534.35   27.60
  -9  -3   0   12.20    2.00
  -9  -3   0   11.60    1.30
  -9  -3   0   10.50    1.40
  -9  -3   0   11.10    1.10
  -9  -3   0   10.00    1.30
  -9  -3   0   12.70    1.40
  -9  -3   0    8.90    1.10
  -9  -3   0    9.40    1.50
  -9  -3   0   10.30    1.80
  -9  -3   0    9.20    1.20
   9   3   0   13.40    1.10
   9   3   0   11.30    1.10
   9   3   0   11.80    1.10
   9   3   0   13.60    1.70
   9   3   0    7.10    1.40
   9   3   0    8.50    1.40
   9   3   0   10.30    1.80
   9   3   0   10.50    0.70
   9   3   0   13.50    1.80
 -10  -3   0   79.89    5.50
 -10  -3   0   82.59    4.50
 -10  -3   0   79.09    4.40
 -10  -3   0   82.99    5.60
 -10  -3   0   68.89    4.60
 -10  -3   0   79.89    5.80
 -10  -3   0   77.99    5.00
 -10  -3   0   82.39    4.30
 -10  -3   0   78.79    5.30
 -10  -3   0   77.99    4.50
 -10  -3   0   74.69    5.20
  10   3   0   78.19    4.40
  10   3   0   70.99    4.80
  10   3   0   71.79    4.20
  10   3   0   70.09    4.80
  10   3   0   81.89    3.90
  10   3   0   85.59    4.30
  10   3   0   75.69    4.90
  10   3   0   83.79    4.90
  10   3   0   67.79    5.80
 -11  -3   0    5.40    1.20
 -11  -3   0    5.80    0.90
 -11  -3   0    6.90    1.00
 -11  -3   0    5.50    1.30
 -11  -3   0    4.00    1.20
 -11  -3   0    5.40    2.10
 -11  -3   0    6.00    1.60
 -11  -3   0    3.20    1.50
 -11  -3   0    2.90    1.20
 -11  -3   0    8.00    1.30
 -11  -3   0    6.90    1.20
 -11  -3   0    5.50    1.60
  11   3   0    4.10    1.40
  11   3   0    3.50    1.10
  11   3   0    6.00    1.10
  11   3   0    6.30    0.90
  11   3   0    6.70    1.70
  11   3   0    5.70    0.90
 -12  -3   0  258.47   14.20
 -12  -3   0  248.08   12.70
 -12  -3   0  255.07   13.10
 -12  -3   0  236.18   13.00
 -12  -3   0  259.17   14.50
 -12  -3   0  273.57   16.40
 -12  -3   0  231.28   13.30
 -12  -3   0  230.48   14.70
 -12  -3   0  243.88   12.90
 -12  -3   0  252.57   13.80
  12   3   0  259.27   14.60
  12   3   0  252.47   13.60
  12   3   0  242.38   13.50
  12   3   0  289.07   13.80
  12   3   0  276.37   13.80
  12   3   0  245.38   12.90
  12   3   0  249.68   12.70
  12   3   0  244.48   12.80
 -13  -3   0   12.30    1.60
 -13  -3   0   12.20    2.50
 -13  -3   0    9.50    1.70
 -13  -3   0   11.30    3.50
 -13  -3   0   12.70    2.00
 -13  -3   0   13.80    1.80
 -13  -3   0   12.20    2.80
 -13  -3   0   11.20    2.60
 -13  -3   0   14.80    1.90
 -13  -3   0   14.20    3.00
 -13  -3   0   12.10    1.30
  13   3   0   15.00    2.00
  13   3   0   13.70    1.70
  13   3   0   11.80    2.20
  13   3   0   10.60    2.50
  13   3   0   12.10    1.90
  13   3   0   11.00    1.40
  13   3   0   13.90    2.60
  13   3   0    9.90    2.00
 -14  -3   0   11.60    2.30
 -14  -3   0   11.40    2.20
 -14  -3   0   13.40    2.10
 -14  -3   0   17.50    2.30
 -14  -3   0   15.50    2.00
 -14  -3   0   11.40    2.40
 -14  -3   0   14.00    3.10
 -14  -3   0    8.90    1.60
 -14  -3   0   14.40    2.80
 -14  -3   0   11.60    1.30
  14   3   0   11.10    1.60
  14   3   0   13.10    1.20
  14   3   0   10.40    1.90
  14   3   0   15.80    3.10
  14   3   0   17.10    2.70
  14   3   0   11.50    1.70
  14   3   0   11.40    2.30
 -15  -3   0    0.30    0.60
 -15  -3   0   -0.20    1.20
 -15  -3   0    0.50    1.30
 -15  -3   0    3.00    3.70
 -15  -3   0   -0.10    1.00
 -15  -3   0   -0.20    0.90
 -15  -3   0    1.90    1.80
 -15  -3   0   -1.10    0.70
  15   3   0   -0.10    0.70
  15   3   0    0.40    1.40
  15   3   0   -0.50    1.00
  15   3   0   -0.20    0.70
  15   3   0   -0.30    1.30
  15   3   0    0.60    3.00
 -16  -3   0    5.80    3.70
 -16  -3   0    2.70    0.70
 -16  -3   0    3.60    1.60
 -16  -3   0    5.00    1.30
 -16  -3   0    4.20    1.40
 -16  -3   0    5.00    1.40
 -16  -3   0    4.30    1.70
  16   3   0    2.60    1.60
  16   3   0    2.10    0.80
  16   3   0    2.80    1.50
  16   3   0    2.60    2.00
  16   3   0    2.90    1.10
 -17  -3   0    5.40    1.50
 -17  -3   0    7.00    2.00
 -17  -3   0    6.90    1.80
 -17  -3   0    9.00    1.80
 -17  -3   0    8.60    2.10
  17   3   0    4.60    2.50
  17   3   0    9.60    2.30
  17   3   0    5.90    2.20
 -18  -3   0    7.20    1.80
 -18  -3   0    8.90    2.00
 -18  -3   0    8.20    2.20
 -18  -3   0   10.40    2.40
  18   3   0    7.80    2.30
  18   3   0   12.40    2.80
  18   3   0    9.90    3.10
 -19  -3   0    0.60    1.20
 -19  -3   0    0.50    1.60
 -19  -3   0    1.10    1.70
 -19  -3   0    1.20    1.20
 -19  -3   0    1.80    1.50
 -19  -3   0    2.90    3.80
  19   3   0    1.60    2.40
  19   3   0    1.90    2.10
  19   3   0    1.50    1.70
 -20  -3   0    0.30    1.50
 -20  -3   0    4.30    2.00
 -20  -3   0    2.10    1.90
 -20  -3   0   11.50    4.10
 -20  -3   0    1.20    1.40
 -20  -3   0    3.00    1.70
  20   3   0    1.90    2.60
  20   3   0    0.30    1.70
  20   3   0    2.00    2.70
 -21  -3   0    2.00    1.80
 -21  -3   0   -1.70    1.20
 -21  -3   0    1.30    1.70
 -21  -3   0   -0.30    1.20
 -21  -3   0    5.30    3.40
  21   3   0   -1.20    2.40
  21   3   0    0.90    2.00
  21   3   0    0.00    1.60
 -22  -3   0   10.60    3.20
 -22  -3   0    2.30    2.00
 -22  -3   0    0.10    1.20
 -22  -3   0    3.80    1.90
 -22  -3   0   -1.30    1.20
  22   3   0   -2.60    2.50
  22   3   0    1.70    1.90
  22   3   0   -1.00    2.00
  19  -4   0    0.50    1.80
  19  -4   0   -1.80    2.60
  19  -4   0   -1.10    0.40
 -19   4   0    1.60    2.60
 -19   4   0   -1.10    0.90
 -19   4   0   -0.70    1.40
 -19   4   0   -1.60    1.60
  18  -4   0    1.30    1.90
  18  -4   0    2.70    2.80
  18  -4   0    1.20    2.90
  18  -4   0    3.00    1.60
 -18   4   0    1.90    1.60
 -18   4   0    3.60    2.60
 -18   4   0    0.00    1.00
 -18   4   0    5.60    1.80
  17  -4   0    2.50    2.40
  17  -4   0    0.30    2.70
  17  -4   0    0.00    1.40
  17  -4   0   -1.10    1.70
 -17   4   0   -0.20    1.00
 -17   4   0    0.20    1.40
 -17   4   0    0.00    1.40
 -17   4   0    2.90    2.70
  16  -4   0    6.20    1.80
  16  -4   0    7.20    3.10
  16  -4   0    4.70    2.40
  16  -4   0    7.40    2.20
 -16   4   0    5.40    1.40
 -16   4   0    2.90    1.60
 -16   4   0    5.10    1.70
 -16   4   0   11.60    3.50
  15  -4   0   11.10    2.90
  15  -4   0   15.60    2.90
  15  -4   0   18.80    2.60
  15  -4   0   12.00    3.30
 -15   4   0   17.00    2.50
 -15   4   0   15.20    3.60
 -15   4   0   18.40    2.50
 -15   4   0   15.20    2.00
  14  -4   0   19.40    3.10
  14  -4   0   25.60    2.80
  14  -4   0   23.30    3.60
  14  -4   0   20.30    3.90
 -14   4   0   25.20    2.60
 -14   4   0   26.40    2.30
 -14   4   0   18.20    3.00
 -14   4   0   29.50    4.70
 -14   4   0   24.90    2.90
 -14   4   0   20.80    3.80
 -14   4   0   21.20    1.90
  13  -4   0   61.99    4.50
  13  -4   0   56.99    6.00
  13  -4   0   62.69    4.80
  13  -4   0   58.89    5.00
 -13   4   0   54.19    3.60
 -13   4   0   54.29    4.40
 -13   4   0   55.19    3.50
 -13   4   0   55.39    3.90
 -13   4   0   57.59    7.50
 -13   4   0   47.80    3.40
 -13   4   0   45.70    5.20
 -13   4   0   60.99    5.90
  12  -4   0   20.70    2.30
  12  -4   0   21.20    4.40
  12  -4   0   23.20    2.50
  12  -4   0   17.90    4.00
 -12   4   0   16.40    2.20
 -12   4   0   20.50    3.10
 -12   4   0   15.30    1.70
 -12   4   0   21.80    2.50
 -12   4   0   16.30    2.30
 -12   4   0   17.40    1.80
 -12   4   0   16.00    3.20
 -12   4   0   24.80    4.00
 -12   4   0   15.80    1.60
 -12   4   0   21.00    2.70
  11  -4   0   21.50    2.50
  11  -4   0   16.50    3.10
  11  -4   0   14.40    2.60
  11  -4   0   29.30    2.90
  11  -4   0   23.60    2.30
 -11   4   0   26.00    3.70
 -11   4   0   24.10    2.30
 -11   4   0   23.70    1.70
 -11   4   0   19.90    1.90
 -11   4   0   18.90    2.20
 -11   4   0   21.80    1.80
 -11   4   0   23.00    4.10
 -11   4   0   21.70    2.40
 -11   4   0   22.20    2.10
 -11   4   0   22.50    3.50
  10  -4   0    5.00    1.40
  10  -4   0    6.70    1.40
  10  -4   0    3.30    1.40
  10  -4   0    3.90    1.90
  10  -4   0    4.40    1.60
  10  -4   0    7.80    1.30
 -10   4   0    6.60    1.40
 -10   4   0    6.10    1.90
 -10   4   0    7.90    1.10
 -10   4   0    7.80    1.40
 -10   4   0    7.60    2.00
 -10   4   0    8.60    2.30
 -10   4   0    9.60    1.30
 -10   4   0    9.30    2.60
 -10   4   0    8.10    1.50
 -10   4   0    6.70    0.90
   9  -4   0    8.90    1.80
   9  -4   0   11.70    1.80
   9  -4   0   12.40    1.70
   9  -4   0   13.00    1.10
   9  -4   0   14.50    1.70
   9  -4   0    7.10    2.00
   9  -4   0    8.60    1.90
  -9   4   0   12.00    2.00
  -9   4   0   10.50    1.80
  -9   4   0   12.00    1.40
  -9   4   0   11.70    1.80
  -9   4   0   11.50    1.60
  -9   4   0   12.00    2.30
  -9   4   0   12.40    1.30
  -9   4   0   14.00    2.50
  -9   4   0    8.60    3.30
  -9   4   0   10.80    1.10
  -9   4   0   13.10    1.30
  -9   4   0    8.70    1.60
  -9   4   0   14.90    1.80
   8  -4   0   40.50    2.50
   8  -4   0   44.30    2.90
   8  -4   0   39.00    3.50
   8  -4   0   49.80    5.50
   8  -4   0   42.40    2.90
  -8   4   0   45.20    2.80
  -8   4   0   41.90    3.10
  -8   4   0   41.60    2.60
  -8   4   0   43.20    2.50
  -8   4   0   40.30    3.60
  -8   4   0   44.50    2.90
  -8   4   0   44.70    3.10
  -8   4   0   44.80    3.40
  -8   4   0   43.00    3.20
  -8   4   0   39.00    3.70
  -8   4   0   41.70    3.20
  -8   4   0   42.70    3.30
  -8   4   0   50.59    3.70
   7  -4   0   51.39    3.30
   7  -4   0   48.50    4.20
   7  -4   0   49.20    3.30
   7  -4   0   60.29    3.10
   7  -4   0   54.49    5.00
   7  -4   0   47.60    3.00
   7  -4   0   46.50    3.80
  -7   4   0   51.69    3.60
  -7   4   0   51.49    3.00
  -7   4   0   58.69    3.20
  -7   4   0   50.39    4.00
  -7   4   0   53.09    3.80
  -7   4   0   55.99    3.40
  -7   4   0   61.89    3.10
  -7   4   0   62.89    3.20
  -7   4   0   55.39    2.90
  -7   4   0   57.79    4.20
  -7   4   0   51.59    3.50
   6  -4   0   74.69    4.10
   6  -4   0   83.09    4.60
   6  -4   0   72.89    4.30
   6  -4   0   73.09    4.60
   6  -4   0   71.59    3.80
   6  -4   0   65.19    4.30
   6  -4   0   75.19    4.10
   6  -4   0   69.19    3.80
   6  -4   0   66.59    4.40
   6  -4   0   83.19    5.10
   6  -4   0   72.59    3.90
  -6   4   0   66.79    4.70
  -6   4   0   73.89    4.10
  -6   4   0   69.59    4.40
  -6   4   0   69.79    3.90
  -6   4   0   69.59    4.30
  -6   4   0   69.49    3.70
  -6   4   0   68.39    3.80
  -6   4   0   69.29    3.70
  -6   4   0   65.89    4.40
  -6   4   0   64.89    4.50
  -6   4   0   70.69    3.90
  -6   4   0   69.19    3.80
   5  -4   0    3.60    0.70
   5  -4   0    5.30    0.70
   5  -4   0    2.70    0.70
   5  -4   0    4.70    1.00
   5  -4   0    3.00    0.70
   4  -4   0   24.00    2.20
   4  -4   0   31.10    1.90
   4  -4   0   28.00    1.60
   4  -4   0   28.20    1.80
   4  -4   0   26.80    1.70
   4  -4   0   27.10    1.60
   4  -4   0   26.80    2.20
   4  -4   0   30.00    2.00
   4  -4   0   27.60    2.10
   4  -4   0   24.80    2.10
   4  -4   0   31.30    2.50
   4  -4   0   29.50    1.90
   4  -4   0   26.70    1.60
   4  -4   0   23.30    2.40
   4  -4   0   29.90    2.10
   4  -4   0   28.80    1.40
  -4   4   0   24.10    1.60
  -4   4   0   28.60    2.20
  -4   4   0   24.60    1.60
  -4   4   0   25.70    1.80
  -4   4   0   28.10    2.30
  -4   4   0   25.10    1.60
  -4   4   0   26.10    1.60
  -4   4   0   25.80    2.10
  -4   4   0   26.90    1.50
   3  -4   0    1.10    0.60
   3  -4   0    0.80    0.50
   3  -4   0    0.10    0.20
   3  -4   0    0.00    0.30
   3  -4   0    0.10    0.20
   3  -4   0   -0.30    0.40
   3  -4   0    0.50    0.70
   3  -4   0   -0.40    0.40
   3  -4   0    0.00    0.20
   3  -4   0   -0.10    0.30
   3  -4   0   -0.30    0.30
   3  -4   0    0.20    0.30
   3  -4   0   -0.30    0.40
   3  -4   0   -0.80    0.50
   3  -4   0   -0.20    0.50
  -3   4   0    0.30    0.50
  -3   4   0    0.50    0.30
  -3   4   0   -0.50    0.60
  -3   4   0    0.00    0.30
  -3   4   0    0.10    0.10
  -3   4   0    0.90    0.70
  -3   4   0   -0.10    0.30
  -3   4   0   -0.10    0.30
  -3   4   0    0.60    0.50
  -3   4   0   -0.10    0.40
  -3   4   0   -0.10    0.30
  -3   4   0    0.60    0.30
   2  -4   0  255.97   13.30
  -2   4   0  263.97   13.30
   1  -4   0   89.09    4.60
   1  -4   0   91.49    4.70
   1  -4   0   80.89    4.60
   1  -4   0   86.29    4.70
   1  -4   0   86.49    4.90
   1  -4   0   88.89    4.50
   1  -4   0   98.49    5.00
   1  -4   0   85.49    4.80
  -1   4   0   88.89    4.80
  -1   4   0   85.39    4.80
  -1   4   0   83.19    4.80
  -1   4   0   86.99    4.50
   0  -4   0   56.49    3.10
   0  -4   0   56.69    3.00
   0  -4   0   60.39    3.00
   0  -4   0   58.09    3.20
   0  -4   0   58.89    3.50
   0  -4   0   59.89    3.00
   0  -4   0   55.09    3.10
   0  -4   0   59.19    3.10
   0  -4   0   60.49    3.20
   0   4   0   55.39    3.40
   0   4   0   58.39    3.30
   0   4   0   57.99    3.40
   0   4   0   66.79    3.40
   0   4   0   59.39    3.00
  -1  -4   0   21.70    1.20
  -1  -4   0   22.40    1.30
  -1  -4   0   22.20    1.30
  -1  -4   0   22.20    1.30
  -1  -4   0   22.00    1.20
  -1  -4   0   23.30    1.30
  -1  -4   0   20.10    1.50
  -1  -4   0   20.70    1.30
  -1  -4   0   22.40    1.50
  -1  -4   0   22.80    1.70
  -1  -4   0   21.40    1.20
  -1  -4   0   21.70    1.50
   1   4   0   21.90    1.20
   1   4   0   21.10    1.40
   1   4   0   22.30    1.30
   1   4   0   22.50    1.40
   1   4   0   21.50    1.50
   1   4   0   22.30    1.20
   1   4   0   20.80    1.30
   1   4   0   22.60    1.60
   1   4   0   22.10    1.20
   1   4   0   20.90    1.50
   1   4   0   20.60    1.60
  -2  -4   0   67.69    3.40
  -2  -4   0   65.19    3.30
  -2  -4   0   63.69    3.40
  -2  -4   0   64.49    3.80
  -2  -4   0   64.99    3.40
  -2  -4   0   66.99    3.40
  -2  -4   0   62.49    3.40
  -2  -4   0   62.49    3.70
  -2  -4   0   67.59    3.70
   2   4   0   67.49    3.70
   2   4   0   67.39    3.80
   2   4   0   63.69    3.80
   2   4   0   67.09    3.30
  -3  -4   0    5.00    0.60
  -3  -4   0    4.30    0.50
  -3  -4   0    4.60    0.60
  -3  -4   0    3.40    0.70
  -3  -4   0    3.90    0.40
  -3  -4   0    4.60    0.60
  -3  -4   0    5.10    0.50
  -3  -4   0    5.00    0.60
  -3  -4   0    4.10    0.50
  -3  -4   0    4.50    0.50
   3   4   0    2.90    0.60
   3   4   0    5.20    0.60
   3   4   0    6.50    0.80
   3   4   0    3.40    0.60
   3   4   0    4.90    0.60
   3   4   0    5.80    0.80
   3   4   0    3.70    0.80
   3   4   0    6.00    0.60
   3   4   0    5.20    0.50
   3   4   0    5.90    0.50
  -4  -4   0  994.00   51.89
   4   4   0 1097.89   52.09
  -5  -4   0    0.80    0.30
  -5  -4   0    1.00    0.40
  -5  -4   0    1.20    0.60
  -5  -4   0    1.70    0.60
  -5  -4   0    1.20    0.20
  -5  -4   0    0.60    0.40
  -5  -4   0    1.50    0.70
  -5  -4   0    1.30    0.70
  -5  -4   0    0.70    0.40
   5   4   0    1.50    0.80
   5   4   0    1.20    0.40
   5   4   0    1.00    0.60
   5   4   0    1.50    0.60
   5   4   0    1.40    0.50
   5   4   0    1.40    0.50
   5   4   0    0.80    0.40
   5   4   0    1.20    0.70
   5   4   0    1.90    0.60
   5   4   0    1.70    0.40
   5   4   0    1.10    0.80
   5   4   0    1.00    0.60
  -6  -4   0 1778.42   87.29
   6   4   0 1772.32   87.39
  -7  -4   0   18.40    1.80
  -7  -4   0   22.40    1.60
  -8  -4   0   13.50    1.30
  -8  -4   0   17.40    2.10
  -8  -4   0   13.40    1.20
  -8  -4   0   12.50    0.90
  -8  -4   0   17.40    1.80
  -8  -4   0   12.50    1.30
  -8  -4   0   16.40    1.90
  -8  -4   0   13.90    1.10
  -8  -4   0   12.50    1.30
  -8  -4   0   13.50    1.30
   8   4   0   17.10    1.90
   8   4   0   17.20    1.50
   8   4   0   21.20    2.40
   8   4   0   21.80    2.20
   8   4   0   16.80    2.00
   8   4   0   17.10    1.20
   8   4   0   16.90    1.10
  -9  -4   0    0.80    0.50
  -9  -4   0   -0.70    0.60
  -9  -4   0   -0.20    0.50
  -9  -4   0   -0.10    0.70
  -9  -4   0    0.30    0.60
  -9  -4   0   -0.10    0.60
  -9  -4   0    0.00    0.50
  -9  -4   0    1.10    0.70
  -9  -4   0   -0.50    0.60
   9   4   0    0.10    0.50
   9   4   0    0.10    0.60
   9   4   0    0.40    0.90
   9   4   0   -0.30    0.70
   9   4   0   -0.30    0.60
   9   4   0   -0.20    0.50
   9   4   0    0.80    0.60
   9   4   0    0.80    0.80
   9   4   0   -0.60    0.60
   9   4   0    0.20    0.20
   9   4   0   -0.10    0.30
   9   4   0   -0.50    0.80
   9   4   0   -0.20    0.50
 -10  -4   0   63.79    4.60
 -10  -4   0   60.39    3.70
 -10  -4   0   63.09    3.60
 -10  -4   0   62.39    3.70
 -10  -4   0   60.69    4.00
 -10  -4   0   52.59    3.70
 -10  -4   0   63.09    4.50
 -10  -4   0   63.39    3.50
 -10  -4   0   58.79    3.60
 -10  -4   0   57.39    4.10
  10   4   0   54.99    3.50
  10   4   0   62.29    4.80
  10   4   0   61.19    3.20
  10   4   0   60.69    3.50
  10   4   0   63.59    3.30
  10   4   0   56.49    3.90
  10   4   0   54.39    4.00
  10   4   0   71.09    4.10
  10   4   0   60.59    3.00
  10   4   0   60.09    3.40
 -11  -4   0    1.00    0.60
 -11  -4   0    1.10    0.80
 -11  -4   0    1.30    1.10
 -11  -4   0    0.50    1.30
 -11  -4   0    1.20    0.70
 -11  -4   0    1.90    1.70
  11   4   0    3.80    0.90
  11   4   0    6.60    0.90
 -12  -4   0  335.27   18.80
 -12  -4   0  343.47   19.20
 -12  -4   0  345.47   18.70
 -12  -4   0  348.67   17.40
 -12  -4   0  349.37   18.30
 -12  -4   0  342.37   18.60
 -12  -4   0  339.67   18.90
  12   4   0  333.27   17.30
  12   4   0  345.77   17.90
  12   4   0  344.17   18.00
  12   4   0  342.47   19.00
 -13  -4   0   34.80    2.30
 -13  -4   0   38.00    2.80
 -13  -4   0   32.70    2.90
 -13  -4   0   29.70    3.70
 -13  -4   0   35.30    3.70
 -13  -4   0   34.30    2.70
 -13  -4   0   30.30    3.40
 -13  -4   0   37.10    2.80
 -13  -4   0   33.20    4.10
 -13  -4   0   32.50    2.80
  13   4   0   34.40    3.00
  13   4   0   27.20    3.00
  13   4   0   26.80    3.00
  13   4   0   31.60    3.20
  13   4   0   33.70    2.40
  13   4   0   29.40    2.30
  13   4   0   31.60    4.10
  13   4   0   33.70    2.20
 -14  -4   0   10.70    1.90
 -14  -4   0    7.70    1.50
 -14  -4   0   11.10    2.40
 -14  -4   0    5.50    1.80
 -14  -4   0    8.30    1.90
 -14  -4   0   12.20    2.00
 -14  -4   0   11.30    1.80
 -14  -4   0   10.70    1.70
 -14  -4   0   11.30    3.30
 -14  -4   0    9.00    1.20
  14   4   0   14.70    2.50
  14   4   0    6.10    1.80
  14   4   0   13.40    1.90
  14   4   0    5.40    1.60
  14   4   0    7.10    2.30
  14   4   0   10.90    1.90
  14   4   0   13.40    1.30
  14   4   0    7.00    1.10
 -15  -4   0    1.70    1.20
 -15  -4   0    1.70    1.10
 -15  -4   0    1.20    0.70
 -15  -4   0    2.10    1.00
 -15  -4   0    1.70    1.60
 -15  -4   0    3.40    3.50
  15   4   0    3.60    1.40
  15   4   0    0.40    1.40
  15   4   0    0.40    1.70
  15   4   0    2.70    1.50
  15   4   0    0.60    1.10
  15   4   0    0.50    1.70
  15   4   0    1.60    0.70
  15   4   0    1.40    0.90
 -16  -4   0   49.60    3.70
 -16  -4   0   52.39    3.90
 -16  -4   0   46.80    4.10
 -16  -4   0   50.89    3.90
 -16  -4   0   48.10    4.20
 -16  -4   0   51.29    5.60
 -16  -4   0   52.19    4.00
  16   4   0   54.29    5.70
  16   4   0   57.59    5.20
  16   4   0   59.69    4.80
  16   4   0   62.09    6.10
  16   4   0   50.99    3.50
 -17  -4   0    1.30    1.30
 -17  -4   0   -0.30    1.00
 -17  -4   0   -0.30    1.50
 -17  -4   0   -0.20    0.70
 -17  -4   0    0.20    1.20
 -17  -4   0    0.50    1.70
 -17  -4   0    0.80    1.40
  17   4   0    0.00    1.70
  17   4   0    0.40    2.00
  17   4   0   -0.20    0.20
  17   4   0    0.50    1.60
  17   4   0    0.50    0.90
  17   4   0    0.60    1.60
 -18  -4   0    2.50    1.60
 -18  -4   0    3.40    1.80
 -18  -4   0    4.20    1.90
 -18  -4   0   -0.10    1.20
  18   4   0    3.10    1.90
  18   4   0    0.30    2.20
  18   4   0    4.10    2.20
 -19  -4   0    0.20    1.20
 -19  -4   0    1.30    1.60
 -19  -4   0    1.10    1.20
 -19  -4   0    3.80    2.00
 -19  -4   0    0.90    1.40
  19   4   0    1.60    1.80
  19   4   0    0.70    1.60
  19   4   0    4.00    2.90
 -20  -4   0   24.70    5.40
 -20  -4   0    9.00    2.00
 -20  -4   0   14.10    2.70
 -20  -4   0   14.50    2.80
 -20  -4   0   11.30    2.10
  20   4   0    9.10    3.10
  20   4   0   11.60    3.60
 -21  -4   0   -0.80    1.40
 -21  -4   0   -0.10    1.70
 -21  -4   0    0.10    1.30
 -21  -4   0    0.30    1.60
 -21  -4   0   11.80    4.10
  21   4   0   -1.10    2.40
  21   4   0   -0.70    1.60
  21   4   0   -0.50    1.80
 -22  -4   0    3.40    2.10
 -22  -4   0    6.80    2.10
 -22  -4   0    0.70    1.50
 -22  -4   0   -0.50    1.30
  22   4   0    2.60    3.00
  22   4   0    3.50    2.10
  22   4   0    2.10    2.00
  19  -5   0    3.20    4.10
  19  -5   0    6.00    3.40
 -19   5   0    6.60    3.80
 -19   5   0    8.00    4.30
  18  -5   0   -0.60    2.60
  18  -5   0   -2.10    2.40
  18  -5   0   -2.10    1.30
  18  -5   0    0.80    1.80
 -18   5   0   -1.10    0.80
 -18   5   0    0.00    2.50
 -18   5   0   -2.60    1.40
 -18   5   0    0.70    1.50
  17  -5   0   -1.30    2.60
  17  -5   0    0.00    2.30
  17  -5   0    1.00    1.80
  17  -5   0   -1.40    1.30
 -17   5   0    3.50    2.70
 -17   5   0    0.70    1.00
 -17   5   0   -2.40    1.30
 -17   5   0    0.50    1.40
  16  -5   0    6.60    2.80
  16  -5   0    5.20    1.70
  16  -5   0    3.50    3.00
  16  -5   0    4.30    2.50
 -16   5   0    6.00    1.80
 -16   5   0    6.20    3.00
 -16   5   0    5.30    1.30
 -16   5   0    6.10    1.90
  15  -5   0    0.80    1.40
  15  -5   0    0.70    1.70
  15  -5   0    0.50    2.30
  15  -5   0    0.50    2.10
 -15   5   0    1.80    1.10
 -15   5   0    1.90    1.40
 -15   5   0    0.80    1.30
 -15   5   0    1.90    2.70
  14  -5   0   18.70    3.00
  14  -5   0   24.60    3.60
  14  -5   0   19.70    2.60
  14  -5   0   14.30    3.60
 -14   5   0   18.50    2.60
 -14   5   0   18.50    4.00
 -14   5   0   21.30    2.10
 -14   5   0   21.90    2.50
  13  -5   0   33.00    3.60
  13  -5   0   28.70    3.00
  13  -5   0   29.70    4.00
  13  -5   0   25.60    4.30
 -13   5   0   31.10    2.80
 -13   5   0   26.80    4.30
 -13   5   0   32.10    2.80
 -13   5   0   29.20    3.00
 -13   5   0   42.70    5.50
  12  -5   0    3.50    1.20
  12  -5   0   -0.50    2.70
  12  -5   0    1.90    1.50
 -12   5   0    5.30    2.20
 -12   5   0    3.30    1.30
 -12   5   0    3.30    1.00
 -12   5   0    5.50    2.40
 -12   5   0    3.60    2.40
  11  -5   0    4.40    1.70
  11  -5   0    6.90    1.60
  11  -5   0   10.50    2.00
  11  -5   0    8.90    2.50
  11  -5   0    8.30    1.50
 -11   5   0    6.50    0.90
 -11   5   0    6.30    1.40
 -11   5   0    6.40    2.20
 -11   5   0    6.00    1.10
 -11   5   0    7.70    1.50
 -11   5   0    7.10    1.20
 -11   5   0    6.70    2.40
 -11   5   0    8.20    1.50
 -11   5   0    4.40    2.20
 -11   5   0    5.50    1.30
  10  -5   0   80.39    4.80
  10  -5   0   97.49    6.00
  10  -5   0   86.99    5.50
  10  -5   0  100.49    6.20
  10  -5   0   92.69    5.50
  10  -5   0  103.79    7.10
 -10   5   0   88.79    5.50
 -10   5   0   91.69    5.20
 -10   5   0   92.89    6.70
 -10   5   0   87.79    5.00
 -10   5   0   86.99    5.00
 -10   5   0   86.99    5.70
 -10   5   0   94.79    5.50
 -10   5   0   83.59    6.40
 -10   5   0   89.29    4.80
   9  -5   0   20.20    2.10
   9  -5   0   16.20    2.80
   9  -5   0   16.10    2.20
   9  -5   0   25.50    3.00
   9  -5   0   17.20    2.40
  -9   5   0   25.80    2.10
  -9   5   0   20.70    1.60
  -9   5   0   23.00    2.10
  -9   5   0   19.10    2.50
  -9   5   0   20.00    2.10
  -9   5   0   21.50    1.50
   8  -5   0    2.50    0.70
   8  -5   0    3.40    1.30
   8  -5   0    2.50    1.00
   8  -5   0    2.10    1.20
   8  -5   0    2.10    1.10
   8  -5   0    2.60    1.40
   8  -5   0    3.90    1.00
  -8   5   0    1.50    0.80
  -8   5   0    0.90    1.30
  -8   5   0    2.40    1.50
  -8   5   0    2.20    1.30
  -8   5   0    2.00    0.60
  -8   5   0    2.50    0.80
  -8   5   0    1.80    0.80
  -8   5   0    2.70    1.00
  -8   5   0    2.50    0.80
  -8   5   0    2.90    1.10
  -8   5   0    1.60    1.40
  -8   5   0    2.70    0.90
  -8   5   0    2.40    0.50
   7  -5   0    0.20    0.90
   7  -5   0   -0.30    0.70
   7  -5   0    0.90    1.10
   7  -5   0    1.20    0.50
   7  -5   0    1.00    0.70
   7  -5   0   -0.60    0.70
   7  -5   0    0.90    0.70
   7  -5   0   -0.30    0.70
   7  -5   0    0.60    1.00
   7  -5   0   -0.10    1.10
  -7   5   0   -0.60    0.90
  -7   5   0   -0.60    0.60
  -7   5   0    0.20    0.50
  -7   5   0    0.10    0.60
  -7   5   0   -0.90    1.10
  -7   5   0    0.40    0.60
  -7   5   0    0.10    0.30
  -7   5   0    1.10    0.60
  -7   5   0    0.60    0.50
  -7   5   0    0.00    0.40
  -7   5   0   -0.20    0.50
   6  -5   0   73.19    4.10
   6  -5   0   74.19    4.90
   6  -5   0   74.79    4.10
   6  -5   0   77.69    4.80
   6  -5   0   72.99    4.40
   6  -5   0   77.59    4.80
   6  -5   0   76.19    4.40
   6  -5   0   75.49    4.60
   6  -5   0   81.29    4.90
   6  -5   0   76.69    4.60
   6  -5   0   81.19    5.40
  -6   5   0   71.59    4.00
  -6   5   0   69.89    4.10
  -6   5   0   73.29    4.10
  -6   5   0   77.39    4.50
  -6   5   0   74.19    4.10
  -6   5   0   76.89    3.90
  -6   5   0   78.29    4.80
  -6   5   0   69.99    4.80
  -6   5   0   75.59    4.00
  -6   5   0   76.19    4.70
  -6   5   0   77.99    5.10
  -6   5   0   77.29    4.30
   5  -5   0    1.60    0.70
   5  -5   0    6.00    1.20
   5  -5   0    2.60    0.80
   5  -5   0    2.70    0.80
   5  -5   0    5.30    1.30
  -5   5   0    2.00    0.70
   4  -5   0   12.80    0.70
   4  -5   0   13.00    1.60
   4  -5   0   12.60    1.30
   4  -5   0   14.10    1.60
   4  -5   0   13.50    1.20
   4  -5   0   13.10    1.10
   4  -5   0   15.40    1.20
   4  -5   0   11.60    1.40
   4  -5   0   13.80    1.40
   4  -5   0   14.30    1.60
   4  -5   0   13.50    1.10
   4  -5   0   11.70    1.30
   4  -5   0   12.80    1.00
   4  -5   0   14.00    1.40
   4  -5   0   12.30    1.80
  -4   5   0   14.00    1.40
  -4   5   0   13.00    1.40
  -4   5   0   11.50    1.00
  -4   5   0   13.80    1.00
  -4   5   0   14.30    1.30
  -4   5   0   12.70    0.70
  -4   5   0   11.40    1.60
  -4   5   0   13.80    1.70
  -4   5   0   13.50    1.10
  -4   5   0   11.20    0.90
  -4   5   0   13.20    1.00
  -4   5   0   12.80    1.00
   3  -5   0    4.90    0.40
   3  -5   0    7.20    1.10
   3  -5   0    5.60    1.20
   3  -5   0    7.20    0.90
   3  -5   0    8.40    0.90
   3  -5   0    6.30    1.00
   3  -5   0    8.00    0.90
   3  -5   0    6.80    1.00
   3  -5   0    6.90    0.90
   3  -5   0    6.20    0.90
   3  -5   0    6.30    0.70
   3  -5   0    7.10    1.20
   3  -5   0    6.60    1.20
   3  -5   0    5.70    1.00
   3  -5   0    6.10    1.00
  -3   5   0    4.30    0.70
  -3   5   0    5.90    0.70
  -3   5   0    5.40    0.90
  -3   5   0    6.50    1.10
  -3   5   0    5.30    0.70
  -3   5   0    6.20    0.70
  -3   5   0    6.00    1.20
  -3   5   0    5.00    0.60
  -3   5   0    6.00    0.60
  -3   5   0    6.90    1.20
  -3   5   0    6.30    1.00
   2  -5   0  278.97   14.90
  -2   5   0  300.17   14.90
   1  -5   0  116.39    6.60
   1  -5   0  116.19    6.40
   1  -5   0  119.19    6.10
   1  -5   0  120.39    6.50
   1  -5   0  117.49    6.50
   1  -5   0  121.59    6.30
  -1   5   0  121.99    6.50
  -1   5   0  120.79    6.30
   0  -5   0   20.40    1.20
   0  -5   0   16.80    1.30
   0  -5   0   17.60    1.00
   0  -5   0   18.40    1.30
   0  -5   0   23.30    2.00
   0  -5   0   18.30    1.10
   0  -5   0   18.40    1.30
   0  -5   0   18.80    1.40
   0  -5   0   21.30    1.20
   0   5   0   18.40    1.60
   0   5   0   20.90    1.50
   0   5   0   19.90    1.40
   0   5   0   18.30    1.50
   0   5   0   20.80    1.20
   0   5   0   20.00    1.00
  -1  -5   0   15.90    1.00
  -1  -5   0   15.00    1.00
  -1  -5   0   14.00    1.00
  -1  -5   0   15.30    1.00
  -1  -5   0   17.40    1.40
  -1  -5   0   15.60    1.10
  -1  -5   0   14.40    1.10
  -1  -5   0   14.70    1.10
  -1  -5   0   15.40    0.90
   1   5   0   16.60    1.20
   1   5   0   14.80    1.00
   1   5   0   16.60    1.40
   1   5   0   15.90    1.40
   1   5   0   16.80    1.20
   1   5   0   15.70    1.30
   1   5   0   15.30    1.00
   1   5   0   16.50    1.30
   1   5   0   17.20    1.50
   1   5   0   16.40    1.20
  -2  -5   0  710.43   37.30
   2   5   0  796.82   37.40
  -3  -5   0    7.80    0.90
  -3  -5   0    5.90    0.60
  -3  -5   0    8.00    0.90
  -3  -5   0    8.60    0.80
  -3  -5   0    5.90    0.50
  -3  -5   0    6.20    0.60
  -3  -5   0    5.60    1.20
  -3  -5   0    5.60    1.10
  -3  -5   0    5.70    0.70
  -3  -5   0    7.90    0.80
   3   5   0    4.50    1.00
   3   5   0    7.80    0.70
   3   5   0    6.50    0.90
   3   5   0    7.60    0.70
   3   5   0    6.50    1.10
   3   5   0    5.10    0.50
   3   5   0    8.10    0.90
   3   5   0    6.40    1.00
   3   5   0    5.80    0.80
   3   5   0    6.30    0.80
  -4  -5   0   40.80    2.60
  -4  -5   0   39.90    2.20
  -4  -5   0   45.60    2.30
  -4  -5   0   44.00    2.40
  -4  -5   0   42.20    2.80
  -4  -5   0   45.30    2.40
  -4  -5   0   42.10    3.00
  -4  -5   0   41.80    2.40
  -4  -5   0   43.90    2.30
  -4  -5   0   43.50    2.40
  -4  -5   0   47.00    3.00
   4   5   0   41.20    2.30
   4   5   0   43.60    2.40
   4   5   0   42.00    2.80
   4   5   0   40.40    2.30
   4   5   0   42.00    2.40
   4   5   0   40.00    2.50
   4   5   0   41.40    2.30
   4   5   0   37.20    2.60
   4   5   0   43.90    3.40
   4   5   0   39.20    2.50
   4   5   0   40.80    2.40
   4   5   0   36.60    2.50
   4   5   0   42.30    2.90
  -5  -5   0   30.40    1.90
  -5  -5   0   28.40    2.10
  -5  -5   0   31.80    1.90
  -5  -5   0   32.20    1.80
  -5  -5   0   28.20    1.70
  -5  -5   0   30.80    1.80
  -5  -5   0   31.90    2.40
  -5  -5   0   31.40    1.90
  -5  -5   0   30.40    1.90
  -5  -5   0   29.60    2.50
  -5  -5   0   31.50    2.30
   5   5   0   29.40    2.00
   5   5   0   30.80    1.90
   5   5   0   29.60    2.50
   5   5   0   27.70    2.50
   5   5   0   28.70    1.80
   5   5   0   29.10    1.90
   5   5   0   30.60    1.80
   5   5   0   29.70    2.30
   5   5   0   30.40    1.80
   5   5   0   32.40    2.30
   5   5   0   30.30    2.00
   5   5   0   31.40    1.80
  -6  -5   0  508.95   25.20
   6   5   0  477.35   25.30
  -7  -5   0    1.40    0.60
  -7  -5   0    1.10    0.80
  -7  -5   0    2.30    0.60
  -7  -5   0    0.80    0.90
   7   5   0    3.10    1.00
   7   5   0    6.60    1.30
   7   5   0    4.10    0.90
   7   5   0    5.00    0.70
   7   5   0    1.10    0.90
  -8  -5   0  715.23   36.50
   8   5   0  727.23   36.80
  -9  -5   0   -0.30    0.50
  -9  -5   0    0.30    0.60
  -9  -5   0    0.40    0.60
  -9  -5   0    1.20    0.70
  -9  -5   0    1.30    0.40
  -9  -5   0    1.60    1.30
  -9  -5   0    0.40    0.60
  -9  -5   0    0.80    0.80
  -9  -5   0    0.50    0.60
  -9  -5   0    0.60    0.60
   9   5   0    0.70    0.80
   9   5   0    0.10    0.60
   9   5   0   -0.70    0.50
   9   5   0    0.20    0.80
   9   5   0    2.80    1.20
   9   5   0    2.00    0.50
   9   5   0    1.90    1.20
   9   5   0    1.00    0.60
   9   5   0    0.50    0.40
 -10  -5   0  116.59    6.80
 -10  -5   0  112.89    6.30
 -10  -5   0  121.69    7.10
 -10  -5   0  118.29    7.30
 -10  -5   0  111.79    6.30
 -10  -5   0  115.49    6.00
 -10  -5   0  114.89    6.20
 -10  -5   0  110.79    6.10
 -10  -5   0  117.49    6.00
 -10  -5   0  107.59    6.20
  10   5   0  110.39    5.50
  10   5   0  110.89    6.30
  10   5   0  100.39    7.30
  10   5   0  104.79    5.90
  10   5   0  100.59    5.90
  10   5   0  115.29    7.40
  10   5   0  118.19    7.50
  10   5   0  106.59    6.40
  10   5   0  115.49    5.80
  10   5   0  102.99    6.40
  10   5   0  109.59    6.40
  10   5   0  108.19    6.00
  10   5   0  107.69    7.00
  10   5   0  110.19    5.90
 -11  -5   0    6.30    1.00
 -11  -5   0    4.00    1.20
 -11  -5   0    3.80    1.30
 -11  -5   0    2.50    1.10
 -11  -5   0    5.30    1.10
 -11  -5   0    6.30    1.10
 -11  -5   0    4.50    1.80
  11   5   0    3.60    1.50
  11   5   0    3.20    0.90
  11   5   0    2.40    1.60
  11   5   0    5.10    0.70
  11   5   0    3.00    1.20
  11   5   0    2.70    2.20
  11   5   0    4.90    1.00
  11   5   0    4.30    1.30
  11   5   0    1.20    1.10
  11   5   0    5.80    0.70
  11   5   0    2.10    1.00
 -12  -5   0    1.30    0.80
 -12  -5   0   -0.90    1.40
 -12  -5   0    0.20    1.00
 -12  -5   0    0.30    0.90
 -12  -5   0    0.90    1.20
 -12  -5   0    2.20    2.10
 -12  -5   0    1.20    0.60
 -12  -5   0    0.50    0.80
 -12  -5   0    1.40    0.90
 -12  -5   0    2.10    0.90
 -12  -5   0   -0.10    1.30
  12   5   0    1.50    1.40
  12   5   0    0.80    0.50
  12   5   0    0.90    0.30
  12   5   0   -1.00    1.20
  12   5   0    0.50    0.90
  12   5   0    1.70    0.80
  12   5   0    1.50    1.20
  12   5   0   -0.10    0.70
  12   5   0    0.30    0.70
 -13  -5   0    0.60    2.00
 -13  -5   0    1.70    1.00
 -13  -5   0    3.10    2.10
 -13  -5   0    3.80    1.60
 -13  -5   0    1.80    1.10
 -13  -5   0    2.90    1.00
 -13  -5   0    1.70    1.10
 -13  -5   0    1.20    1.20
 -13  -5   0    1.30    1.10
 -13  -5   0    0.30    0.90
 -13  -5   0    1.40    1.30
  13   5   0   -1.30    1.50
  13   5   0    1.20    1.10
  13   5   0    1.20    1.50
  13   5   0    1.80    0.80
  13   5   0    0.60    0.90
  13   5   0    1.60    1.00
  13   5   0    1.30    1.20
  13   5   0    0.40    1.20
  13   5   0    2.70    0.60
 -14  -5   0   28.50    4.50
 -14  -5   0   28.70    2.60
 -14  -5   0   29.70    2.40
 -14  -5   0   33.10    2.70
 -14  -5   0   27.20    2.70
 -14  -5   0   27.10    3.90
 -14  -5   0   28.80    2.70
 -14  -5   0   26.10    2.10
 -14  -5   0   24.90    3.60
  14   5   0   27.60    2.40
  14   5   0   20.80    2.90
  14   5   0   29.00    2.90
  14   5   0   29.00    2.30
  14   5   0   26.20    1.90
  14   5   0   19.50    2.80
  14   5   0   31.50    2.20
  14   5   0   36.10    3.40
  14   5   0   26.70    3.90
 -15  -5   0    5.00    1.40
 -15  -5   0    4.10    1.00
 -15  -5   0    4.40    1.70
 -15  -5   0    3.60    1.60
 -15  -5   0    6.60    1.40
 -15  -5   0    7.80    1.70
  15   5   0    4.00    1.10
  15   5   0    4.20    1.00
  15   5   0    1.50    1.50
  15   5   0    2.50    1.50
  15   5   0    4.20    2.00
  15   5   0    3.60    1.50
  15   5   0    3.50    0.80
  15   5   0    4.00    2.10
 -16  -5   0   46.60    3.60
 -16  -5   0   37.60    3.60
 -16  -5   0   39.90    3.60
 -16  -5   0   42.80    2.80
 -16  -5   0   37.20    4.50
 -16  -5   0   40.70    3.20
 -16  -5   0   41.70    3.70
  16   5   0   39.90    2.60
  16   5   0   42.70    3.00
  16   5   0   42.00    4.30
  16   5   0   27.80    4.10
  16   5   0   36.00    5.10
 -17  -5   0    7.20    1.70
 -17  -5   0    4.90    1.10
 -17  -5   0    3.50    1.70
 -17  -5   0    6.90    1.70
 -17  -5   0    8.40    2.60
 -17  -5   0    8.20    2.30
 -17  -5   0    5.90    1.80
  17   5   0    7.20    2.80
  17   5   0    4.90    1.20
  17   5   0    7.30    2.10
  17   5   0    3.30    1.80
  17   5   0    4.50    2.00
 -18  -5   0   17.70    2.90
 -18  -5   0    9.60    1.90
 -18  -5   0   18.20    2.70
 -18  -5   0   13.20    2.30
 -18  -5   0   12.50    2.50
  18   5   0   13.50    3.60
  18   5   0   14.10    3.00
  18   5   0   15.70    2.80
 -19  -5   0    3.40    1.80
 -19  -5   0    2.90    1.90
 -19  -5   0    0.50    1.20
 -19  -5   0    1.20    1.40
 -19  -5   0    2.80    1.50
  19   5   0    1.60    1.70
  19   5   0    0.50    1.70
  19   5   0    3.20    2.70
 -20  -5   0    2.00    2.60
 -20  -5   0    2.50    1.50
 -20  -5   0    0.90    1.30
 -20  -5   0    5.30    5.30
  20   5   0    5.10    2.40
  20   5   0    6.00    2.30
 -21  -5   0    2.50    2.00
 -21  -5   0   -0.30    1.50
 -21  -5   0    0.80    1.80
 -21  -5   0   -0.30    1.40
 -21  -5   0    7.90    4.10
  21   5   0   -0.60    1.90
  21   5   0   -2.20    1.20
  21   5   0   -0.90    2.20
 -22  -5   0    7.40    2.20
 -22  -5   0    5.60    1.80
 -22  -5   0    5.10    1.90
 -22  -5   0    0.70    1.80
  22   5   0    3.30    2.90
  22   5   0    6.00    2.50
  22   5   0    4.40    2.00
  18  -6   0   -1.50    2.60
  18  -6   0   -1.00    1.40
  18  -6   0   -1.00    1.60
 -18   6   0   -5.10    1.60
 -18   6   0    1.90    2.70
 -18   6   0    1.10    0.90
 -18   6   0    2.20    2.90
 -18   6   0    0.90    1.40
  17  -6   0    3.40    2.10
  17  -6   0    1.90    2.90
  17  -6   0    4.40    1.80
  17  -6   0    4.20    2.90
 -17   6   0    8.40    3.30
 -17   6   0    6.60    1.80
 -17   6   0    6.10    3.10
 -17   6   0    2.20    1.00
 -17   6   0    2.40    1.80
  16  -6   0    8.80    3.20
  16  -6   0    5.70    3.20
  16  -6   0    7.40    2.60
 -16   6   0    5.50    3.00
 -16   6   0    4.20    1.70
 -16   6   0    3.70    1.20
 -16   6   0    3.80    1.70
  15  -6   0    9.60    3.30
  15  -6   0    9.50    2.10
  15  -6   0    8.80    2.90
  15  -6   0   10.20    2.50
 -15   6   0   11.70    2.10
 -15   6   0   10.90    2.10
 -15   6   0   12.30    1.70
 -15   6   0    9.50    3.00
  14  -6   0    3.70    1.70
  14  -6   0    1.30    1.70
  14  -6   0    2.70    2.60
  14  -6   0    2.20    2.10
 -14   6   0    5.30    2.80
 -14   6   0    3.10    1.10
 -14   6   0    2.90    1.40
 -14   6   0    4.10    1.50
  13  -6   0    6.90    2.30
  13  -6   0    5.00    2.70
  13  -6   0   10.90    2.10
  13  -6   0    6.90    1.90
 -13   6   0    7.00    1.90
 -13   6   0    5.80    2.70
 -13   6   0    5.70    1.50
 -13   6   0    5.50    3.00
 -13   6   0    4.70    1.20
  12  -6   0    2.00    1.10
  12  -6   0    0.80    1.80
  12  -6   0    1.20    1.50
  12  -6   0    0.90    1.30
  12  -6   0   -0.30    2.00
 -12   6   0    1.20    2.00
 -12   6   0    0.90    1.10
 -12   6   0    1.60    1.20
 -12   6   0    3.90    1.60
 -12   6   0    0.20    0.80
 -12   6   0    2.30    2.70
  11  -6   0    6.80    2.30
  11  -6   0    8.80    2.30
  11  -6   0    8.50    1.90
  11  -6   0   11.80    1.80
  11  -6   0    7.30    1.80
 -11   6   0    7.40    1.50
 -11   6   0    7.50    2.40
 -11   6   0    8.70    1.60
 -11   6   0    8.10    1.30
 -11   6   0    9.70    2.70
 -11   6   0    8.40    1.40
 -11   6   0   10.40    2.80
 -11   6   0    8.40    2.30
 -11   6   0    8.10    1.20
  10  -6   0    8.70    1.60
  10  -6   0    9.50    2.10
  10  -6   0    4.00    0.80
  10  -6   0    5.80    1.50
  10  -6   0   10.30    2.60
  10  -6   0    6.40    1.60
 -10   6   0    7.40    1.40
 -10   6   0    3.70    2.10
 -10   6   0    6.10    1.30
 -10   6   0    4.70    1.20
 -10   6   0    4.30    2.00
 -10   6   0    3.80    0.90
 -10   6   0    4.40    2.00
 -10   6   0    5.30    1.30
 -10   6   0    5.20    0.70
 -10   6   0    6.20    1.10
   9  -6   0    3.50    1.20
   9  -6   0    1.10    0.70
   9  -6   0    2.20    1.20
   9  -6   0    0.20    1.40
   9  -6   0    2.50    1.40
   9  -6   0    1.60    1.00
  -9   6   0    1.80    1.60
  -9   6   0    1.80    0.90
  -9   6   0    1.90    0.80
  -9   6   0    2.40    0.90
  -9   6   0    1.90    1.00
  -9   6   0    2.00    0.70
  -9   6   0    1.20    1.70
   8  -6   0    6.60    1.00
   8  -6   0    5.90    1.40
   8  -6   0    8.30    1.80
   8  -6   0    4.80    1.80
   8  -6   0    6.40    1.30
   8  -6   0    5.40    1.30
  -8   6   0    7.80    2.10
  -8   6   0    5.30    0.90
  -8   6   0    5.10    0.60
  -8   6   0    5.90    1.90
  -8   6   0    4.80    1.10
  -8   6   0    5.70    1.30
  -8   6   0    8.40    1.70
  -8   6   0    8.10    0.90
  -8   6   0    5.40    1.10
  -8   6   0    5.60    1.10
   7  -6   0    1.00    1.10
   7  -6   0   -0.20    0.80
   7  -6   0    1.60    1.30
   7  -6   0    0.40    1.20
   7  -6   0    3.90    1.10
   7  -6   0    3.00    1.00
   7  -6   0    0.00    0.80
  -7   6   0    0.50    0.60
  -7   6   0    1.70    0.60
  -7   6   0    1.60    1.20
  -7   6   0    3.00    0.80
  -7   6   0    1.00    0.30
  -7   6   0    4.70    1.30
  -7   6   0    0.90    1.30
  -7   6   0    4.00    1.50
  -7   6   0    0.50    0.60
  -7   6   0    2.00    0.60
   6  -6   0    7.60    1.60
   6  -6   0    4.20    1.00
   6  -6   0    5.70    1.20
   6  -6   0    5.80    0.80
   6  -6   0    4.10    1.50
   6  -6   0    3.60    1.30
   6  -6   0    4.80    0.80
   6  -6   0    6.60    1.30
   6  -6   0    5.60    1.10
   6  -6   0    5.40    1.20
  -6   6   0    5.30    1.40
  -6   6   0    6.00    0.90
  -6   6   0    5.00    0.90
  -6   6   0    5.50    0.90
  -6   6   0    4.50    0.40
  -6   6   0    5.90    1.60
  -6   6   0    4.30    1.00
  -6   6   0    6.10    1.10
  -6   6   0    5.90    0.80
  -6   6   0    5.60    1.00
  -6   6   0    2.80    1.40
  -6   6   0    6.20    0.90
   5  -6   0    1.60    0.80
   5  -6   0    1.60    1.00
   5  -6   0    0.50    1.00
   5  -6   0    1.80    0.60
   5  -6   0    1.00    0.70
   5  -6   0    1.80    0.70
   5  -6   0    2.50    0.80
   5  -6   0    1.70    0.80
   5  -6   0    1.70    1.10
  -5   6   0    1.00    0.50
  -5   6   0    1.80    0.50
  -5   6   0    2.00    0.60
  -5   6   0   -0.20    1.00
  -5   6   0    0.10    0.50
  -5   6   0    1.00    0.50
  -5   6   0    1.50    0.70
  -5   6   0    1.30    1.10
  -5   6   0    3.60    0.60
  -5   6   0    1.10    0.90
  -5   6   0    0.60    0.50
   4  -6   0  328.57   16.20
   4  -6   0  319.17   15.60
   4  -6   0  292.17   15.50
   4  -6   0  284.47   15.80
   4  -6   0  282.27   15.70
  -4   6   0  276.77   15.00
  -4   6   0  332.47   15.80
   3  -6   0    1.60    0.30
   3  -6   0    1.20    0.70
   3  -6   0    2.40    1.10
   3  -6   0    0.00    0.80
   3  -6   0    1.30    0.80
   3  -6   0    2.00    0.80
   3  -6   0    1.50    0.50
   3  -6   0    1.20    0.60
   3  -6   0    0.50    0.60
   3  -6   0    1.60    0.60
   3  -6   0    0.80    0.60
   3  -6   0    1.60    0.70
   3  -6   0    1.20    0.40
  -3   6   0    1.00    0.40
  -3   6   0    1.60    0.40
  -3   6   0    1.20    0.40
  -3   6   0    1.40    0.40
  -3   6   0    0.70    0.70
  -3   6   0    1.90    0.50
  -3   6   0    1.80    0.70
  -3   6   0    1.50    0.50
  -3   6   0    1.80    0.90
  -3   6   0    2.00    0.70
  -3   6   0    1.30    1.00
  -3   6   0    1.50    0.80
   2  -6   0  187.08   10.40
   2  -6   0  188.38   10.00
   2  -6   0  203.88   10.10
   2  -6   0  185.38   10.70
   2  -6   0  190.58   10.30
  -2   6   0  209.78   10.70
   1  -6   0  197.88   10.20
   1  -6   0  184.18   10.20
  -1   6   0  191.48   10.10
   0  -6   0  175.88    8.60
   0  -6   0  149.69    8.70
   0  -6   0  157.68    8.70
   0  -6   0  154.68    8.20
   0   6   0  164.38    8.70
   0   6   0  167.08    8.60
  -1  -6   0   17.30    1.10
  -1  -6   0   18.00    1.20
  -1  -6   0   19.90    1.20
  -1  -6   0   15.50    1.40
  -1  -6   0   17.70    1.20
  -1  -6   0   20.50    1.70
  -1  -6   0   18.90    1.10
  -1  -6   0   19.40    1.30
  -1  -6   0   17.20    1.20
   1   6   0   19.00    1.70
   1   6   0   17.30    1.60
   1   6   0   17.30    1.60
   1   6   0   17.10    1.40
   1   6   0   18.70    1.20
   1   6   0   20.10    1.40
   1   6   0   17.60    1.70
   1   6   0   17.30    1.40
   1   6   0   17.60    1.10
   1   6   0   17.80    1.40
   1   6   0   16.60    1.50
   1   6   0   17.60    1.20
  -2  -6   0  816.72   41.90
   2   6   0  871.61   42.00
  -3  -6   0    2.90    0.60
  -3  -6   0    2.00    0.50
  -3  -6   0    3.10    0.50
  -3  -6   0    2.80    0.50
  -3  -6   0    3.60    1.00
  -3  -6   0    3.20    0.80
  -3  -6   0    2.20    0.70
  -3  -6   0    2.70    0.50
  -3  -6   0    3.80    0.60
  -3  -6   0    2.80    0.70
  -3  -6   0    3.00    0.60
  -3  -6   0    2.80    0.60
  -3  -6   0    3.20    0.90
   3   6   0    5.50    0.90
   3   6   0    3.00    0.90
   3   6   0    3.50    0.70
   3   6   0    3.10    0.80
   3   6   0    3.80    0.60
   3   6   0    3.20    0.80
   3   6   0    5.00    1.10
   3   6   0    3.20    1.00
   3   6   0    4.20    0.70
   3   6   0    3.40    0.80
  -4  -6   0   80.19    4.20
  -4  -6   0   78.59    4.20
  -4  -6   0   86.19    5.80
  -4  -6   0   83.69    4.30
  -4  -6   0   79.69    4.20
  -4  -6   0   76.89    4.20
  -4  -6   0   89.19    4.30
  -4  -6   0   88.09    4.40
  -4  -6   0   77.39    4.10
  -4  -6   0   78.09    4.40
  -4  -6   0   80.29    4.30
  -4  -6   0   74.79    4.90
   4   6   0   77.89    4.10
   4   6   0   78.89    4.20
   4   6   0   80.49    4.10
   4   6   0   75.19    4.20
   4   6   0   75.69    4.50
   4   6   0   77.39    4.40
   4   6   0   82.39    5.00
  -5  -6   0    0.90    0.70
  -5  -6   0    1.00    0.60
  -5  -6   0    0.30    0.30
  -5  -6   0    0.40    0.40
  -5  -6   0    0.50    0.40
  -5  -6   0    0.70    0.40
  -5  -6   0    0.60    0.40
  -5  -6   0    1.20    0.80
  -6  -6   0  340.77   17.60
   6   6   0  329.17   17.70
  -7  -6   0   11.80    1.10
  -7  -6   0    7.80    1.30
  -7  -6   0    5.70    0.90
  -7  -6   0    6.00    1.40
   7   6   0    8.20    1.60
   7   6   0    5.90    0.80
   7   6   0    6.90    1.50
  -8  -6   0   99.59    5.90
  -8  -6   0   97.29    5.00
  -8  -6   0  102.09    5.20
  -8  -6   0   93.69    5.30
  -8  -6   0   98.09    4.80
  -8  -6   0   94.09    6.20
  -8  -6   0   88.49    5.20
  -8  -6   0  100.89    6.10
  -8  -6   0   96.59    5.20
  -8  -6   0   95.99    5.30
  -8  -6   0   92.39    5.30
   8   6   0   92.09    5.10
   8   6   0   98.49    5.30
   8   6   0   98.19    5.20
   8   6   0   91.99    6.40
   8   6   0   89.99    5.20
   8   6   0   88.99    5.40
   8   6   0   96.29    5.50
   8   6   0  106.09    5.50
   8   6   0   95.79    6.00
   8   6   0  105.59    5.10
   8   6   0   95.29    5.20
   8   6   0  102.59    6.40
   8   6   0   87.99    5.70
  -9  -6   0    6.90    1.00
  -9  -6   0    6.30    0.90
  -9  -6   0    8.50    1.10
  -9  -6   0    5.00    0.90
  -9  -6   0    3.50    1.30
  -9  -6   0    5.70    0.70
  -9  -6   0    9.70    1.20
  -9  -6   0    3.40    1.40
  -9  -6   0    3.50    1.10
  -9  -6   0    6.30    1.00
   9   6   0    3.80    1.40
   9   6   0    5.80    1.70
   9   6   0    4.60    0.70
 -10  -6   0    1.10    1.20
 -10  -6   0    0.10    0.60
 -10  -6   0   -0.20    0.70
 -10  -6   0    1.20    1.00
 -10  -6   0    0.10    0.80
 -10  -6   0    0.80    0.70
 -10  -6   0    0.10    0.80
 -10  -6   0   -0.10    0.60
  10   6   0    0.20    0.80
  10   6   0    1.20    1.10
  10   6   0    0.50    1.40
  10   6   0    0.20    0.70
  10   6   0    0.60    0.30
  10   6   0    0.00    0.40
  10   6   0    0.40    0.60
  10   6   0    1.80    1.00
  10   6   0    0.60    0.90
  10   6   0    0.40    0.70
  10   6   0   -0.40    0.60
  10   6   0   -1.20    0.90
  10   6   0    0.70    0.70
 -11  -6   0    1.70    1.00
 -11  -6   0    1.00    1.00
 -11  -6   0   -0.40    0.80
 -11  -6   0    2.90    0.80
 -11  -6   0    4.10    1.10
 -11  -6   0    3.00    0.80
 -11  -6   0    3.30    1.10
 -11  -6   0    1.40    1.60
  11   6   0    0.80    0.90
  11   6   0    1.80    0.60
  11   6   0    5.10    1.50
  11   6   0    1.30    1.20
  11   6   0    2.50    2.00
  11   6   0    0.90    0.90
  11   6   0    1.50    1.20
 -12  -6   0  110.69    7.20
 -12  -6   0   96.69    5.90
 -12  -6   0  100.59    5.80
 -12  -6   0   94.39    5.70
 -12  -6   0  104.19    6.50
 -12  -6   0   96.69    5.70
 -12  -6   0   94.89    5.80
 -12  -6   0   93.79    6.70
  12   6   0   97.69    5.50
  12   6   0   99.39    7.30
  12   6   0  100.09    6.20
  12   6   0   93.39    5.10
  12   6   0   97.99    5.60
  12   6   0   95.59    5.50
  12   6   0  102.09    7.20
  12   6   0   92.19    5.20
  12   6   0   98.49    6.90
  12   6   0  108.99    6.20
  12   6   0   94.89    6.10
  12   6   0  105.99    7.20
  12   6   0  107.79    6.20
 -13  -6   0    1.80    1.30
 -13  -6   0    1.20    1.10
 -13  -6   0   -0.10    1.00
 -13  -6   0    0.00    2.20
 -13  -6   0    1.90    0.80
 -13  -6   0    1.70    1.10
 -13  -6   0    2.10    1.80
 -13  -6   0    2.40    1.20
 -13  -6   0    4.10    1.60
 -13  -6   0    2.60    1.10
 -13  -6   0    0.90    1.10
  13   6   0    0.40    1.40
  13   6   0    2.00    0.50
  13   6   0    1.00    0.90
  13   6   0    1.30    0.80
  13   6   0    0.40    1.00
  13   6   0   -0.90    1.00
  13   6   0    1.80    0.90
  13   6   0    1.20    0.50
  13   6   0    1.00    1.50
 -14  -6   0  103.19    6.50
 -14  -6   0  110.79    6.90
 -14  -6   0  115.19    6.80
 -14  -6   0  121.19    8.10
 -14  -6   0  107.39    8.90
 -14  -6   0  120.69    6.90
 -14  -6   0  101.59    6.70
 -14  -6   0  104.09    8.20
 -14  -6   0   99.99    6.30
  14   6   0  125.79    7.40
  14   6   0  129.39    6.40
  14   6   0  116.19    7.30
  14   6   0  132.09    6.60
  14   6   0  120.09    6.50
  14   6   0  121.79    7.30
 -15  -6   0   -0.30    1.00
 -15  -6   0   -1.30    1.00
 -15  -6   0    0.10    0.90
 -15  -6   0   -0.20    1.00
 -15  -6   0   -2.10    3.30
 -15  -6   0   -1.70    1.20
 -15  -6   0   -0.90    0.70
  15   6   0    0.80    0.80
  15   6   0   -1.00    1.50
  15   6   0    0.50    1.30
  15   6   0    0.10    0.80
  15   6   0    0.10    1.10
  15   6   0    0.60    0.50
  15   6   0   -0.80    1.00
  15   6   0   -0.40    1.50
  15   6   0    0.10    0.20
 -16  -6   0    1.50    1.60
 -16  -6   0    2.30    0.90
 -16  -6   0    0.90    1.30
 -16  -6   0    2.60    1.20
 -16  -6   0    1.20    1.30
  16   6   0   -0.40    1.20
  16   6   0   -0.20    1.40
  16   6   0    4.20    2.30
  16   6   0    2.60    1.00
  16   6   0    4.30    3.20
  16   6   0    4.40    1.00
  16   6   0    2.70    1.50
 -17  -6   0    0.10    1.30
 -17  -6   0    0.40    1.60
 -17  -6   0    1.30    1.40
 -17  -6   0    2.30    0.90
 -17  -6   0   -2.00    0.90
 -17  -6   0    0.70    1.30
 -17  -6   0    2.60    1.90
  17   6   0   -0.10    1.80
  17   6   0    0.60    1.40
  17   6   0    0.60    2.10
  17   6   0    0.20    0.80
  17   6   0    1.50    1.40
  17   6   0    1.00    0.90
  17   6   0    0.10    1.40
 -18  -6   0    7.20    1.70
 -18  -6   0   12.30    2.30
 -18  -6   0    9.30    1.40
 -18  -6   0   10.10    2.40
 -18  -6   0    9.90    2.40
 -18  -6   0    9.20    2.00
  18   6   0    5.80    2.70
  18   6   0   10.90    2.50
  18   6   0    7.00    2.30
 -19  -6   0   11.50    2.40
 -19  -6   0    9.10    2.00
 -19  -6   0   14.00    2.80
 -19  -6   0   11.80    2.50
 -19  -6   0   12.20    2.10
  19   6   0   15.80    2.90
  19   6   0    8.60    2.40
  19   6   0   10.10    3.30
 -20  -6   0   23.30    4.80
 -20  -6   0   18.50    3.00
 -20  -6   0   17.80    2.60
 -20  -6   0   32.90    5.80
 -20  -6   0   16.20    2.40
  20   6   0   17.60    3.00
  20   6   0   22.10    6.00
  20   6   0   19.60    3.40
 -21  -6   0    0.40    1.60
 -21  -6   0    0.20    1.70
 -21  -6   0    0.50    3.30
 -21  -6   0   -1.60    1.10
 -21  -6   0    3.80    2.20
  21   6   0    0.10    2.50
  21   6   0    1.30    1.80
  21   6   0   -0.10    1.60
 -22  -6   0    2.70    2.00
 -22  -6   0    1.90    1.70
 -22  -6   0    3.70    1.80
 -22  -6   0    1.20    1.80
 -22  -6   0    0.80    1.40
  22   6   0    3.30    2.00
  22   6   0    2.70    2.20
  22   6   0    3.50    2.90
 -23  -6   0    7.70    3.00
 -23  -6   0    0.60    2.60
  23   6   0   -1.00    2.80
  23   6   0    0.50    2.30
  17  -7   0    0.40    1.90
  17  -7   0    1.20    1.60
  17  -7   0   -3.40    2.30
 -17   7   0    0.90    1.40
 -17   7   0   -1.10    2.70
 -17   7   0   -1.80    0.70
 -17   7   0    1.10    2.70
  16  -7   0   -0.20    2.70
  16  -7   0    0.70    1.80
  16  -7   0    0.00    1.40
  16  -7   0   -1.30    2.60
 -16   7   0    0.90    0.90
 -16   7   0    1.60    2.70
 -16   7   0    0.20    1.40
 -16   7   0    4.60    3.10
 -16   7   0   -2.70    1.40
  15  -7   0    5.70    2.00
  15  -7   0    6.50    2.40
  15  -7   0    2.60    4.10
 -15   7   0    5.80    1.30
 -15   7   0    5.10    1.70
  14  -7   0    8.40    2.40
  14  -7   0    3.10    2.80
  14  -7   0   10.90    2.20
  14  -7   0    2.60    2.60
 -14   7   0    9.40    3.20
 -14   7   0   11.80    1.90
 -14   7   0    5.50    1.70
 -14   7   0    9.20    1.40
  13  -7   0    7.60    2.50
  13  -7   0    4.90    2.80
  13  -7   0    6.80    2.10
  13  -7   0    8.40    2.00
 -13   7   0    5.90    1.60
 -13   7   0    5.90    2.60
 -13   7   0    7.70    1.30
 -13   7   0    9.80    1.80
  12  -7   0    3.90    2.50
  12  -7   0    3.60    1.60
  12  -7   0    5.40    1.90
  12  -7   0    5.10    1.60
  12  -7   0    3.50    2.00
 -12   7   0    4.70    2.60
 -12   7   0    6.10    1.50
 -12   7   0    5.40    2.40
 -12   7   0    8.00    1.60
 -12   7   0    6.40    1.50
  11  -7   0   -0.20    1.80
  11  -7   0    0.10    1.00
  11  -7   0   -0.40    1.20
  11  -7   0   -1.00    1.10
  11  -7   0   -1.50    1.40
 -11   7   0   -0.30    1.00
 -11   7   0   -0.50    0.80
 -11   7   0   -1.90    2.40
 -11   7   0   -0.20    1.90
 -11   7   0   -0.50    0.90
 -11   7   0   -1.60    0.70
  10  -7   0   12.90    2.40
  10  -7   0   12.50    2.10
  10  -7   0   11.10    1.90
  10  -7   0   10.80    4.10
 -10   7   0   13.00    2.50
 -10   7   0   12.10    1.70
 -10   7   0   12.60    2.80
 -10   7   0   10.70    1.70
 -10   7   0   11.50    2.40
 -10   7   0   13.50    1.80
 -10   7   0    8.80    2.50
 -10   7   0    9.70    1.30
 -10   7   0   13.00    1.50
   9  -7   0    1.40    1.40
   9  -7   0    1.50    1.70
   9  -7   0   -0.10    1.00
   9  -7   0    0.20    1.10
   9  -7   0    1.60    1.10
  -9   7   0    1.30    0.80
  -9   7   0    3.40    1.70
  -9   7   0    0.40    0.70
  -9   7   0    0.70    0.80
  -9   7   0    3.50    1.80
  -9   7   0    1.00    0.70
  -9   7   0   -1.10    1.60
   8  -7   0    0.30    1.40
   8  -7   0    0.40    1.30
   8  -7   0    0.20    0.90
   8  -7   0   -0.20    0.60
   8  -7   0    0.70    1.00
   8  -7   0    1.20    1.00
  -8   7   0    0.10    0.70
  -8   7   0    0.20    0.50
  -8   7   0    0.60    0.70
  -8   7   0    0.40    2.80
  -8   7   0   -0.40    0.60
  -8   7   0    0.20    0.60
  -8   7   0   -0.50    1.30
  -8   7   0    0.10    1.60
  -8   7   0    0.50    0.80
   7  -7   0   56.79    3.70
   7  -7   0   56.29    4.00
   7  -7   0   43.20    3.90
   7  -7   0   44.90    3.70
   7  -7   0   57.09    4.30
   7  -7   0   46.20    4.60
   7  -7   0   59.39    3.90
   7  -7   0   53.59    3.30
   7  -7   0   54.39    4.00
  -7   7   0   63.69    3.40
  -7   7   0   53.59    3.30
  -7   7   0   56.59    3.30
  -7   7   0   59.79    4.40
  -7   7   0   49.40    3.70
  -7   7   0   53.49    3.20
  -7   7   0   50.59    3.10
  -7   7   0   50.79    4.00
  -7   7   0   54.59    3.60
  -7   7   0   59.59    4.50
   6  -7   0   68.09    5.10
   6  -7   0   66.79    4.10
   6  -7   0   65.99    4.60
   6  -7   0   59.99    4.20
   6  -7   0   72.49    4.60
   6  -7   0   58.39    3.50
   6  -7   0   65.29    4.40
   6  -7   0   65.69    3.80
   6  -7   0   65.19    4.20
   6  -7   0   62.79    4.10
  -6   7   0   65.29    3.70
  -6   7   0   60.29    3.70
  -6   7   0   61.19    4.10
  -6   7   0   67.39    4.40
  -6   7   0   70.49    4.10
  -6   7   0   61.59    3.50
  -6   7   0   66.49    4.20
  -6   7   0   64.69    4.80
  -6   7   0   61.99    3.70
  -6   7   0   61.99    4.50
   5  -7   0   19.70    2.40
   5  -7   0   22.70    2.80
   5  -7   0   21.30    1.60
   5  -7   0   16.40    1.70
   5  -7   0   16.10    1.80
   5  -7   0   20.80    1.40
   5  -7   0   16.10    2.00
  -5   7   0   19.00    1.50
  -5   7   0   21.50    2.20
  -5   7   0   17.10    1.50
  -5   7   0   16.10    1.80
  -5   7   0   15.90    1.70
   4  -7   0   27.30    2.40
   4  -7   0   20.60    2.30
   4  -7   0   21.10    1.90
   4  -7   0   19.70    2.00
   4  -7   0   22.20    2.00
   4  -7   0   19.80    1.80
   4  -7   0   21.50    1.90
   4  -7   0   18.90    1.40
   4  -7   0   20.40    1.70
   4  -7   0   20.10    1.50
   4  -7   0   26.30    2.70
  -4   7   0   19.80    1.60
  -4   7   0   19.10    1.60
  -4   7   0   21.30    1.40
  -4   7   0   18.80    1.40
  -4   7   0   16.70    2.20
  -4   7   0   17.50    2.20
  -4   7   0   21.00    1.90
  -4   7   0   21.60    2.10
  -4   7   0   19.90    1.80
  -4   7   0   19.70    2.30
  -4   7   0   20.30    1.40
   3  -7   0   68.49    4.20
   3  -7   0   77.09    4.50
   3  -7   0   69.39    3.70
   3  -7   0   72.79    3.80
   3  -7   0   64.19    4.30
   3  -7   0   68.79    4.60
   3  -7   0   73.89    4.20
   3  -7   0   67.59    4.80
   3  -7   0   74.09    4.10
   3  -7   0   72.69    4.30
   3  -7   0   71.99    4.60
   3  -7   0   64.69    4.50
   3  -7   0   71.59    3.90
  -3   7   0   72.89    3.80
  -3   7   0   77.49    4.60
  -3   7   0   70.79    3.80
  -3   7   0   69.69    4.20
  -3   7   0   73.69    4.70
  -3   7   0   70.29    4.00
  -3   7   0   74.79    4.70
  -3   7   0   69.59    4.40
  -3   7   0   70.09    3.80
  -3   7   0   70.09    4.40
  -3   7   0   68.29    3.90
   2  -7   0   84.59    4.80
   2  -7   0   80.49    4.70
   2  -7   0   86.59    4.50
   2  -7   0   82.69    4.30
   2  -7   0   98.89    5.30
   2  -7   0   87.79    4.80
   2  -7   0   79.29    4.80
   2  -7   0   81.29    5.20
   2  -7   0   87.29    5.50
   2  -7   0   77.89    4.50
   2  -7   0   84.99    5.10
   2  -7   0   82.09    4.40
   2  -7   0   84.19    4.40
  -2   7   0   85.89    4.40
  -2   7   0   86.89    5.00
  -2   7   0   91.39    4.90
  -2   7   0   81.79    5.10
  -2   7   0   84.39    4.70
  -2   7   0   89.89    4.40
   1  -7   0   14.10    1.80
   1  -7   0   10.70    0.80
   1  -7   0   10.70    0.80
   1  -7   0   11.60    1.40
   1  -7   0   11.00    1.00
   1  -7   0    9.80    1.00
   1  -7   0   13.10    1.70
   1  -7   0    9.90    0.90
   1  -7   0   11.10    1.60
   1  -7   0   10.30    1.10
   1  -7   0   11.50    1.20
   1  -7   0   12.80    1.60
   1  -7   0   12.40    1.20
  -1   7   0   14.20    1.00
  -1   7   0   10.10    0.70
  -1   7   0   11.10    1.20
  -1   7   0   11.60    1.20
  -1   7   0   15.80    1.60
  -1   7   0   11.40    1.30
  -1   7   0   15.10    1.70
  -1   7   0   14.10    1.40
  -1   7   0   14.80    1.10
  -1   7   0   11.00    1.60
  -1   7   0   12.00    0.90
   0  -7   0  128.59    7.40
   0  -7   0  132.39    6.90
   0  -7   0  130.59    7.30
   0  -7   0  132.49    6.70
   0  -7   0  132.79    6.90
   0  -7   0  139.59    7.30
   0  -7   0  124.49    6.80
   0  -7   0  128.39    7.50
   0  -7   0  135.99    7.10
   0  -7   0  125.89    7.50
   0   7   0  139.19    7.40
   0   7   0  127.69    6.50
   0   7   0  135.99    7.30
   0   7   0  137.29    7.50
   0   7   0  138.89    7.20
   0   7   0  138.29    7.10
  -1  -7   0   19.00    1.30
  -1  -7   0   17.60    1.70
  -1  -7   0   17.80    1.20
  -1  -7   0   17.50    1.40
  -1  -7   0   17.80    1.20
  -1  -7   0   17.70    1.00
  -1  -7   0   17.80    1.30
  -1  -7   0   18.10    1.20
  -1  -7   0   18.40    1.40
   1   7   0   17.40    1.60
   1   7   0   16.50    1.70
   1   7   0   17.80    1.80
   1   7   0   16.80    1.40
   1   7   0   19.00    1.40
   1   7   0   18.20    1.20
   1   7   0   18.90    1.20
   1   7   0   17.60    1.40
   1   7   0   16.40    1.50
   1   7   0   17.40    1.50
   1   7   0   14.80    1.60
  -2  -7   0   38.10    2.30
  -2  -7   0   41.30    2.80
  -2  -7   0   36.70    2.50
  -2  -7   0   45.30    2.20
  -2  -7   0   41.90    2.30
  -2  -7   0   41.80    2.70
  -2  -7   0   41.30    2.40
  -2  -7   0   40.40    3.00
  -2  -7   0   40.90    2.40
  -2  -7   0   40.70    2.30
  -2  -7   0   42.00    3.00
  -2  -7   0   41.80    2.40
  -2  -7   0   39.20    2.30
   2   7   0   41.80    2.40
   2   7   0   41.30    2.50
   2   7   0   40.10    2.60
   2   7   0   36.90    2.30
   2   7   0   37.80    2.50
   2   7   0   42.50    2.80
   2   7   0   41.10    2.70
   2   7   0   39.70    2.30
   2   7   0   38.30    2.90
   2   7   0   42.10    2.90
   2   7   0   40.50    2.30
   2   7   0   37.80    2.50
  -3  -7   0   84.29    4.60
  -3  -7   0   85.39    5.10
  -3  -7   0   84.49    4.50
  -3  -7   0   85.99    4.40
  -3  -7   0   96.99    4.70
  -3  -7   0   88.59    5.00
  -3  -7   0   83.49    4.40
  -3  -7   0   81.59    5.20
  -3  -7   0   83.59    4.40
  -3  -7   0   81.69    4.50
  -3  -7   0   89.09    4.80
  -3  -7   0   82.89    4.50
  -3  -7   0   84.39    4.70
   3   7   0   84.89    4.60
   3   7   0   79.59    5.20
   3   7   0   81.59    5.10
   3   7   0   81.49    4.40
   3   7   0   86.29    4.40
   3   7   0   79.39    4.60
   3   7   0   87.89    4.80
   3   7   0   83.39    4.70
   3   7   0   83.29    4.60
   3   7   0   79.39    4.90
   3   7   0   83.69    4.40
  -4  -7   0    4.30    1.10
  -4  -7   0    6.30    0.80
  -4  -7   0    5.20    1.10
  -4  -7   0    4.70    0.70
  -4  -7   0    5.30    0.70
  -4  -7   0    5.30    0.60
  -4  -7   0    4.50    0.70
  -4  -7   0    6.30    0.80
  -4  -7   0    4.80    1.10
  -4  -7   0    4.70    0.90
  -4  -7   0    5.50    0.70
  -4  -7   0    5.20    0.80
   4   7   0    5.30    1.10
   4   7   0    3.60    0.50
   4   7   0    3.00    1.00
   4   7   0    5.40    0.70
   4   7   0    4.60    0.90
   4   7   0    4.10    0.80
   4   7   0    4.70    1.00
   4   7   0    4.80    1.20
   4   7   0    5.70    0.90
   4   7   0    3.20    0.80
   4   7   0    4.80    0.70
  -5  -7   0   24.50    2.30
  -5  -7   0   26.40    2.20
  -5  -7   0   22.30    1.70
  -5  -7   0   21.60    2.20
  -5  -7   0   24.60    1.60
  -5  -7   0   25.50    1.60
  -5  -7   0   27.00    1.70
  -5  -7   0   23.30    1.60
  -5  -7   0   21.70    1.70
   5   7   0   28.70    2.60
   5   7   0   25.10    2.30
   5   7   0   24.10    1.80
   5   7   0   32.80    2.30
   5   7   0   24.80    1.50
  -6  -7   0  823.92   41.20
   6   7   0  812.72   41.30
  -7  -7   0   13.10    1.10
  -7  -7   0   12.30    1.10
  -7  -7   0   12.90    1.20
  -7  -7   0   17.40    1.80
  -7  -7   0   11.30    1.30
  -7  -7   0   10.60    1.80
  -7  -7   0   11.20    1.80
   7   7   0   14.20    2.10
   7   7   0   14.40    2.20
   7   7   0   15.10    1.30
  -8  -7   0  144.69    7.40
  -8  -7   0  137.79    7.70
  -8  -7   0  144.09    7.00
  -8  -7   0  150.68    8.10
  -8  -7   0  129.99    7.40
  -8  -7   0  136.99    7.40
  -8  -7   0  137.19    7.40
  -8  -7   0  145.09    7.30
  -8  -7   0  153.78    8.40
  -8  -7   0  145.49    7.40
  -8  -7   0  136.59    8.40
  -8  -7   0  144.69    7.20
   8   7   0  149.09    7.40
   8   7   0  130.19    7.50
   8   7   0  134.59    8.20
   8   7   0  136.59    7.30
   8   7   0  150.28    8.80
   8   7   0  136.99    7.30
   8   7   0  143.89    7.40
   8   7   0  133.69    7.20
   8   7   0  132.79    7.50
   8   7   0  137.79    7.30
   8   7   0  132.99    7.50
   8   7   0  122.49    7.80
   8   7   0  150.08    8.60
  -9  -7   0    2.20    0.60
  -9  -7   0    2.30    0.80
  -9  -7   0    1.30    0.70
  -9  -7   0    1.60    1.40
  -9  -7   0    1.40    0.80
  -9  -7   0    1.70    0.90
  -9  -7   0    1.60    0.80
  -9  -7   0    3.30    0.90
  -9  -7   0    1.40    0.70
  -9  -7   0    2.00    1.60
   9   7   0    1.40    0.60
   9   7   0    1.80    0.70
   9   7   0    3.50    1.00
   9   7   0    4.20    1.70
   9   7   0    2.80    0.70
   9   7   0    1.50    0.80
   9   7   0    1.80    0.60
   9   7   0    3.30    1.40
   9   7   0    4.50    1.30
   9   7   0    3.10    1.00
 -10  -7   0  103.29    5.70
 -10  -7   0  102.39    6.30
 -10  -7   0  101.59    5.60
 -10  -7   0  104.69    6.70
 -10  -7   0   98.19    5.60
 -10  -7   0  105.69    6.90
 -10  -7   0   96.09    5.60
 -10  -7   0  102.39    5.50
 -10  -7   0  107.69    5.30
 -10  -7   0  106.69    5.60
 -10  -7   0   96.19    5.60
  10   7   0  100.89    7.10
  10   7   0   93.39    6.30
  10   7   0   91.19    5.00
  10   7   0   97.19    5.40
  10   7   0   90.39    5.80
  10   7   0  100.39    5.40
  10   7   0   96.19    5.50
  10   7   0   97.99    6.60
  10   7   0   91.09    5.40
  10   7   0  106.09    7.00
  10   7   0   98.79    5.90
  10   7   0  100.59    5.70
  10   7   0   99.79    5.70
 -11  -7   0    0.60    1.50
 -11  -7   0   -0.50    0.80
 -11  -7   0    1.00    0.90
 -11  -7   0    0.40    0.70
 -11  -7   0    0.40    0.70
 -11  -7   0    0.40    1.00
 -11  -7   0   -0.40    0.70
  11   7   0    1.80    0.90
  11   7   0   -0.10    0.70
  11   7   0    0.60    0.50
  11   7   0    0.10    1.00
  11   7   0   -1.40    1.90
  11   7   0    1.50    1.60
  11   7   0    0.40    0.30
  11   7   0    0.80    0.70
  11   7   0   -0.60    0.80
  11   7   0    0.70    1.70
  11   7   0    0.80    0.80
  11   7   0   -0.80    0.90
  11   7   0    0.20    0.80
  11   7   0    1.00    1.10
 -12  -7   0   10.30    1.60
 -12  -7   0    7.80    2.00
 -12  -7   0    6.90    1.50
 -12  -7   0   10.20    2.70
 -12  -7   0   10.00    1.50
 -12  -7   0   10.40    1.60
 -12  -7   0    8.20    1.30
 -12  -7   0    8.30    1.30
 -12  -7   0    6.60    1.80
  12   7   0    7.30    1.50
  12   7   0   14.40    3.00
  12   7   0    8.70    1.10
  12   7   0    8.60    0.90
  12   7   0    9.30    2.20
  12   7   0   10.00    0.70
  12   7   0    9.70    1.60
  12   7   0    8.60    2.10
 -13  -7   0    2.20    1.40
 -13  -7   0    1.50    1.10
 -13  -7   0    1.80    1.20
 -13  -7   0    1.50    1.20
 -13  -7   0    1.80    1.00
 -13  -7   0    3.40    1.00
 -13  -7   0    2.80    1.10
 -13  -7   0    3.50    1.10
 -13  -7   0   -0.60    2.20
  13   7   0    0.60    1.40
  13   7   0    0.40    1.20
  13   7   0    3.40    1.70
  13   7   0    2.20    1.40
  13   7   0    2.20    0.70
  13   7   0    3.20    1.40
  13   7   0    1.10    1.00
  13   7   0    1.50    0.90
  13   7   0    2.10    0.90
  13   7   0    3.40    1.00
  13   7   0    0.50    1.00
  13   7   0    3.20    0.50
 -14  -7   0  141.39   10.10
 -14  -7   0  157.48    8.40
 -14  -7   0  136.69    9.70
 -14  -7   0  160.68   11.10
 -14  -7   0  145.29    8.50
 -14  -7   0  166.18    8.30
 -14  -7   0  164.58    8.80
 -14  -7   0  170.68    8.60
 -14  -7   0  163.48    8.70
  14   7   0  156.38    9.10
  14   7   0  146.99    8.00
  14   7   0  131.69    8.60
  14   7   0  150.88    8.10
  14   7   0  148.69    8.20
  14   7   0  140.99    7.60
  14   7   0  134.29    8.80
  14   7   0  158.58    8.90
  14   7   0  140.39   10.00
 -15  -7   0   -0.70    0.90
 -15  -7   0   -0.80    1.10
 -15  -7   0   -0.30    1.30
 -15  -7   0   -1.00    0.90
 -15  -7   0    3.40    3.70
 -15  -7   0   -0.90    0.80
 -15  -7   0   -0.80    1.00
  15   7   0   -0.10    0.10
  15   7   0    0.20    1.50
  15   7   0   -0.50    1.00
  15   7   0    0.00    0.90
  15   7   0   -0.20    0.90
  15   7   0   -1.00    1.60
  15   7   0    0.20    1.30
  15   7   0    0.10    0.80
 -16  -7   0    2.40    1.20
 -16  -7   0    1.00    1.30
 -16  -7   0    3.20    1.10
 -16  -7   0    2.70    1.40
  16   7   0    2.20    1.60
  16   7   0    2.90    1.10
  16   7   0    2.00    2.10
  16   7   0    2.60    3.20
  16   7   0    3.70    1.50
  16   7   0    2.70    1.00
 -17  -7   0   -1.10    1.50
 -17  -7   0    3.10    1.40
 -17  -7   0    2.30    1.60
 -17  -7   0    0.70    0.90
 -17  -7   0    1.90    1.50
  17   7   0    0.30    1.40
  17   7   0    2.30    0.90
  17   7   0   -0.50    1.30
  17   7   0    0.80    2.10
  17   7   0    2.00    1.00
  17   7   0    2.30    2.10
 -18  -7   0   48.30    4.10
 -18  -7   0   39.40    3.70
 -18  -7   0   42.50    3.30
 -18  -7   0   52.99    4.70
 -18  -7   0   45.60    4.10
 -18  -7   0   44.70    4.40
  18   7   0   54.39    5.00
  18   7   0   64.49    6.70
  18   7   0   46.80    4.40
  18   7   0   60.39    4.90
 -19  -7   0    1.50    1.50
 -19  -7   0    0.50    1.50
 -19  -7   0   -1.60    1.00
 -19  -7   0    0.00    1.50
 -19  -7   0   -0.30    1.80
  19   7   0   -0.60    1.60
  19   7   0    3.70    2.40
  19   7   0   -0.50    1.30
 -20  -7   0    0.20    1.20
 -20  -7   0   -2.40    1.50
 -20  -7   0   -2.10    1.70
 -20  -7   0   -0.40    1.30
 -20  -7   0    1.00    1.70
  20   7   0   -2.10    2.20
  20   7   0   -1.70    1.40
  20   7   0   -0.10    1.50
 -21  -7   0    0.80    2.00
 -21  -7   0   -0.20    1.70
 -21  -7   0    1.40    1.70
 -21  -7   0   -0.30    1.40
  21   7   0    0.30    1.90
  21   7   0    1.30    1.60
  21   7   0    1.20    2.70
 -22  -7   0    3.20    2.00
 -22  -7   0   -0.10    1.70
 -22  -7   0   -0.30    1.30
 -22  -7   0   -2.10    1.20
 -22  -7   0   -2.90    1.30
  22   7   0    1.20    1.90
  22   7   0   -1.50    2.30
  22   7   0   -0.40    1.50
 -23  -7   0    2.10    2.90
  23   7   0    2.00    2.90
  23   7   0   -4.40    2.20
  17  -8   0   -5.10    3.20
  17  -8   0   -3.20    2.40
 -17   8   0    3.00    3.70
 -17   8   0   -1.90    3.80
  16  -8   0   -1.30    2.60
  16  -8   0    0.40    1.50
  16  -8   0    1.20    1.80
 -16   8   0    2.40    2.80
 -16   8   0    0.40    1.40
 -16   8   0   -1.30    2.40
 -16   8   0    0.70    0.80
  15  -8   0    4.40    2.20
  15  -8   0    2.10    3.00
  15  -8   0    4.20    1.80
 -15   8   0    1.70    1.50
 -15   8   0    2.20    2.80
 -15   8   0    0.70    1.70
 -15   8   0    2.70    3.00
  14  -8   0   13.60    3.80
  14  -8   0   11.20    3.60
  14  -8   0   17.40    2.60
  14  -8   0   13.70    2.90
 -14   8   0   12.40    2.30
 -14   8   0   18.80    2.40
 -14   8   0   15.60    1.80
 -14   8   0   17.10    3.70
 -14   8   0   19.10    4.20
  13  -8   0    1.70    0.40
  13  -8   0   -0.90    2.10
  13  -8   0    1.60    1.60
  13  -8   0   -0.60    2.30
  13  -8   0    0.60    1.50
 -13   8   0    0.90    0.90
 -13   8   0    2.00    1.30
 -13   8   0    3.50    2.80
 -13   8   0    1.80    1.40
 -13   8   0   -1.00    2.30
  12  -8   0    7.50    2.00
  12  -8   0    6.60    3.00
  12  -8   0    8.10    2.20
  12  -8   0    8.30    2.30
  12  -8   0    9.40    2.80
 -12   8   0    6.00    1.50
 -12   8   0    7.10    2.90
 -12   8   0    9.50    1.80
 -12   8   0   12.90    3.60
 -12   8   0    8.50    1.30
  11  -8   0   15.40    2.60
  11  -8   0   15.60    2.70
  11  -8   0   16.70    2.50
  11  -8   0   12.60    2.90
 -11   8   0   14.50    2.00
 -11   8   0   13.10    3.40
 -11   8   0   12.50    3.30
 -11   8   0   13.20    3.10
 -11   8   0   17.40    2.10
 -11   8   0   14.90    1.80
  10  -8   0    1.60    2.00
  10  -8   0    2.30    1.80
  10  -8   0    1.20    1.20
  10  -8   0    1.90    1.30
  10  -8   0    1.10    1.40
 -10   8   0    1.10    1.30
 -10   8   0   -2.30    1.70
 -10   8   0    0.20    1.00
 -10   8   0    0.20    0.80
 -10   8   0    0.20    1.10
 -10   8   0   -0.40    0.80
 -10   8   0    0.70    2.30
 -10   8   0    1.20    0.80
 -10   8   0    1.50    3.50
   9  -8   0   28.40    2.90
   9  -8   0   27.60    2.80
   9  -8   0   34.50    4.40
   9  -8   0   36.70    4.80
  -9   8   0   30.80    3.80
  -9   8   0   31.60    2.50
  -9   8   0   34.50    3.60
  -9   8   0   29.10    2.60
  -9   8   0   30.80    3.90
  -9   8   0   29.20    2.20
  -9   8   0   31.70    4.00
  -9   8   0   29.40    2.50
  -9   8   0   31.50    2.50
  -9   8   0   27.20    2.10
   8  -8   0  108.79    6.30
   8  -8   0  126.09    8.30
   8  -8   0  134.39    7.60
   8  -8   0  120.49    6.90
   8  -8   0  121.89    7.00
   8  -8   0  126.49    7.20
  -8   8   0  110.99    6.10
  -8   8   0  118.69    7.50
  -8   8   0  112.29    6.60
  -8   8   0  111.89    7.70
  -8   8   0  117.49    7.10
  -8   8   0  114.09    6.30
  -8   8   0  113.79    7.80
  -8   8   0  113.19    6.10
  -8   8   0  109.99    6.80
  -8   8   0  113.09    6.70
  -8   8   0  100.39    6.10
   7  -8   0   31.90    2.70
   7  -8   0   32.60    2.80
   7  -8   0   26.50    2.10
   7  -8   0   18.70    2.80
   7  -8   0   24.90    3.20
   7  -8   0   19.90    3.10
   7  -8   0   32.30    2.60
  -7   8   0   27.20    2.20
  -7   8   0   33.80    2.20
  -7   8   0   33.40    3.10
  -7   8   0   25.50    3.20
  -7   8   0   28.90    2.00
  -7   8   0   34.20    3.80
  -7   8   0   26.30    3.30
  -7   8   0   21.90    2.60
  -7   8   0   27.90    1.90
   6  -8   0   13.20    2.20
   6  -8   0    9.40    1.70
   6  -8   0   11.40    1.80
   6  -8   0   10.40    1.70
   6  -8   0   12.60    1.80
   6  -8   0   11.00    1.80
   6  -8   0    9.20    2.10
   6  -8   0   12.00    2.10
   6  -8   0   12.10    1.50
   6  -8   0    9.40    1.00
  -6   8   0   12.60    2.00
  -6   8   0   11.70    1.10
  -6   8   0    9.30    1.60
  -6   8   0   13.60    2.10
  -6   8   0   14.70    1.50
  -6   8   0   10.90    1.40
  -6   8   0    8.50    2.80
  -6   8   0   11.60    2.40
  -6   8   0   11.00    1.30
  -6   8   0    9.60    2.10
  -6   8   0   12.00    1.60
   5  -8   0    1.50    0.50
   5  -8   0    1.50    0.80
   5  -8   0    3.80    1.40
   5  -8   0    1.70    0.90
   5  -8   0    0.30    0.80
   5  -8   0    0.60    1.60
   5  -8   0    1.40    0.90
   5  -8   0    1.60    0.80
   5  -8   0    1.60    1.40
   5  -8   0    0.10    1.20
  -5   8   0    0.80    1.40
  -5   8   0    0.80    0.50
  -5   8   0    1.80    0.70
  -5   8   0    1.50    0.60
  -5   8   0    2.10    1.30
  -5   8   0    2.10    0.80
  -5   8   0    2.80    1.20
  -5   8   0    0.90    0.70
  -5   8   0    0.80    0.70
  -5   8   0    1.70    1.10
   4  -8   0   17.20    2.10
   4  -8   0   11.80    2.00
   4  -8   0   15.50    1.70
   4  -8   0   15.60    1.50
   4  -8   0   16.00    2.00
   4  -8   0   16.30    1.80
   4  -8   0   11.20    2.10
   4  -8   0   14.40    2.00
   4  -8   0   16.30    1.30
   4  -8   0   14.30    2.00
  -4   8   0   16.80    2.00
  -4   8   0   14.30    1.40
  -4   8   0   14.80    2.40
  -4   8   0   14.90    1.20
  -4   8   0   15.60    1.20
  -4   8   0   14.40    1.20
  -4   8   0   12.20    1.40
  -4   8   0   14.20    1.50
  -4   8   0   15.80    2.10
  -4   8   0   16.20    1.70
  -4   8   0   15.90    2.30
   3  -8   0   91.69    5.50
   3  -8   0   91.09    5.40
   3  -8   0   91.49    5.30
   3  -8   0   92.69    5.70
   3  -8   0   93.09    5.10
   3  -8   0   92.99    5.80
   3  -8   0  100.09    6.30
   3  -8   0   93.09    5.00
   3  -8   0   93.99    5.50
   3  -8   0   97.59    4.70
   3  -8   0   93.09    6.00
  -3   8   0   92.89    5.00
  -3   8   0   97.19    5.70
  -3   8   0   95.99    5.30
  -3   8   0   98.89    5.50
  -3   8   0   92.99    5.90
  -3   8   0   98.89    5.90
  -3   8   0   92.69    5.70
  -3   8   0   94.69    4.90
  -3   8   0   90.89    4.90
  -3   8   0   92.59    4.90
  -3   8   0   91.09    5.60
   2  -8   0  433.26   21.80
   2  -8   0  409.16   21.60
  -2   8   0  417.36   21.50
   1  -8   0  139.79    7.60
   1  -8   0  132.09    7.30
   1  -8   0  134.49    7.20
   1  -8   0  128.59    7.80
   1  -8   0  133.59    7.10
   1  -8   0  129.89    7.00
   1  -8   0  145.39    7.80
   1  -8   0  130.39    7.80
   1  -8   0  137.19    6.80
   1  -8   0  135.19    6.80
   1  -8   0  134.19    6.90
   1  -8   0  128.19    7.20
  -1   8   0  133.09    7.50
  -1   8   0  133.39    6.80
  -1   8   0  135.09    6.80
  -1   8   0  134.19    7.70
  -1   8   0  136.49    7.30
  -1   8   0  134.19    7.30
  -1   8   0  133.89    6.60
   0  -8   0  254.27   13.30
   0  -8   0  258.17   12.80
   0  -8   0  244.18   13.10
   0  -8   0  245.38   13.30
   0  -8   0  248.68   13.40
   0   8   0  251.17   13.20
   0   8   0  244.58   13.20
  -1  -8   0   71.39    4.10
  -1  -8   0   72.79    4.30
  -1  -8   0   70.89    3.90
  -1  -8   0   70.99    3.70
  -1  -8   0   77.69    3.90
  -1  -8   0   72.09    4.10
  -1  -8   0   71.49    4.50
  -1  -8   0   77.69    4.00
  -1  -8   0   72.09    4.10
   1   8   0   74.29    4.80
   1   8   0   72.39    3.90
   1   8   0   72.79    4.20
   1   8   0   72.89    4.10
   1   8   0   71.99    4.60
   1   8   0   76.29    4.50
   1   8   0   74.59    3.90
   1   8   0   81.19    4.60
   1   8   0   75.39    4.50
   1   8   0   78.89    4.70
   1   8   0   76.89    4.40
   1   8   0   73.59    3.90
  -2  -8   0   67.59    3.60
  -2  -8   0   66.19    3.70
  -2  -8   0   68.89    3.70
  -2  -8   0   65.89    3.70
  -2  -8   0   65.39    4.40
  -2  -8   0   63.39    3.90
  -2  -8   0   64.29    3.60
  -2  -8   0   61.39    4.50
  -2  -8   0   68.89    3.70
  -2  -8   0   75.39    4.20
  -2  -8   0   63.59    4.20
  -2  -8   0   69.09    3.80
  -2  -8   0   60.89    3.70
   2   8   0   67.79    3.60
   2   8   0   72.79    3.70
   2   8   0   74.19    4.20
   2   8   0   70.19    4.50
   2   8   0   69.69    4.00
   2   8   0   71.59    3.90
   2   8   0   76.69    3.70
   2   8   0   64.59    4.20
   2   8   0   59.59    4.10
   2   8   0   74.19    4.10
   2   8   0   66.49    4.50
   2   8   0   71.39    3.80
  -3  -8   0   10.70    1.10
  -3  -8   0    8.80    0.80
  -3  -8   0    8.90    1.10
  -3  -8   0   10.40    1.10
  -3  -8   0    8.70    1.00
  -3  -8   0    7.60    1.20
  -3  -8   0    6.90    1.20
  -3  -8   0   10.10    1.70
  -3  -8   0    8.90    1.00
  -3  -8   0    8.00    0.80
  -3  -8   0    8.10    1.50
  -3  -8   0    9.70    1.00
  -3  -8   0    8.70    1.00
   3   8   0    8.00    1.60
   3   8   0   10.40    1.20
   3   8   0   10.00    1.10
   3   8   0   11.20    1.60
   3   8   0   10.80    1.40
   3   8   0    9.50    1.00
   3   8   0    6.90    1.30
   3   8   0    9.90    1.00
   3   8   0   11.30    1.00
   3   8   0    9.20    1.10
   3   8   0    8.10    1.20
   3   8   0    7.40    1.30
  -4  -8   0    2.70    0.60
  -4  -8   0    2.60    0.60
  -4  -8   0    4.00    0.90
  -4  -8   0    3.50    1.00
  -4  -8   0    2.60    0.70
  -4  -8   0    1.90    0.80
  -4  -8   0    2.30    0.50
  -4  -8   0    2.50    0.70
  -4  -8   0    2.60    0.80
  -4  -8   0    3.40    0.70
  -4  -8   0    3.90    1.20
  -4  -8   0    2.60    0.70
  -4  -8   0    2.50    0.70
   4   8   0    3.70    1.10
   4   8   0    2.70    0.70
   4   8   0    3.50    1.00
   4   8   0    3.30    0.90
   4   8   0    4.40    0.70
   4   8   0    2.60    1.10
   4   8   0    3.50    0.70
   4   8   0    3.20    0.80
   4   8   0    2.80    0.70
   4   8   0    2.30    0.90
   4   8   0    2.30    0.70
  -5  -8   0    1.50    0.80
  -5  -8   0    2.30    0.60
  -5  -8   0    0.50    0.40
  -5  -8   0    0.10    0.40
  -5  -8   0    0.20    0.40
  -5  -8   0    0.40    0.50
  -5  -8   0    0.30    0.50
  -5  -8   0   -0.20    0.80
  -5  -8   0    0.10    0.60
   5   8   0    1.70    0.60
  -6  -8   0  139.39    7.30
  -6  -8   0  130.69    6.90
  -6  -8   0  133.59    7.10
  -6  -8   0  139.99    7.20
  -6  -8   0  138.69    7.20
  -6  -8   0  135.09    7.30
  -6  -8   0  141.59    8.10
  -6  -8   0  146.99    7.50
  -6  -8   0  143.19    8.30
  -6  -8   0  133.29    7.10
  -6  -8   0  134.59    7.20
  -6  -8   0  144.39    7.90
  -6  -8   0  141.29    7.20
   6   8   0  128.19    8.30
   6   8   0  133.49    7.60
   6   8   0  149.29    7.50
   6   8   0  135.39    7.10
   6   8   0  139.19    7.20
   6   8   0  147.59    7.40
   6   8   0  144.99    7.60
   6   8   0  137.89    8.00
   6   8   0  142.69    7.10
   6   8   0  122.19    7.00
   6   8   0  131.69    7.20
   6   8   0  132.89    8.20
  -7  -8   0   19.70    1.60
  -7  -8   0   20.30    2.50
  -7  -8   0   12.90    1.20
  -7  -8   0   17.60    1.50
  -7  -8   0   16.80    1.40
  -7  -8   0   13.20    1.20
  -7  -8   0   15.90    1.40
  -7  -8   0   14.40    1.30
  -7  -8   0   14.70    2.00
  -7  -8   0   16.40    2.40
   7   8   0   18.60    2.00
   7   8   0   13.80    1.10
   7   8   0   15.90    2.30
   7   8   0   17.10    1.60
   7   8   0   13.20    2.30
  -8  -8   0   19.70    2.20
  -8  -8   0   20.00    1.40
  -8  -8   0   23.60    1.80
  -8  -8   0   21.10    1.80
  -8  -8   0   21.90    2.00
  -8  -8   0   19.20    2.60
  -8  -8   0   19.50    1.70
  -8  -8   0   20.70    1.50
  -8  -8   0   23.50    2.70
  -8  -8   0   22.70    1.80
  -8  -8   0   19.50    1.70
  -8  -8   0   21.40    1.80
   8   8   0   22.50    1.70
   8   8   0   21.20    2.40
   8   8   0   19.90    2.80
   8   8   0   21.40    1.70
   8   8   0   20.40    3.00
   8   8   0   20.00    1.70
   8   8   0   21.20    2.30
   8   8   0   26.30    2.40
  -9  -8   0    2.20    1.20
  -9  -8   0    2.90    0.90
  -9  -8   0    2.30    1.10
  -9  -8   0    7.70    1.10
  -9  -8   0    6.00    1.10
  -9  -8   0    4.50    1.00
  -9  -8   0    4.10    1.00
  -9  -8   0    5.30    1.10
  -9  -8   0    5.00    0.80
  -9  -8   0    6.60    1.00
  -9  -8   0    3.70    1.50
  -9  -8   0    4.50    0.60
   9   8   0    1.50    1.40
   9   8   0    2.20    1.10
   9   8   0    3.90    1.00
   9   8   0    3.90    0.90
   9   8   0    9.70    1.60
   9   8   0    6.30    1.00
   9   8   0    8.30    1.40
   9   8   0    1.40    1.20
   9   8   0    6.80    1.80
   9   8   0    2.30    0.70
   9   8   0    5.20    1.00
   9   8   0    7.10    1.00
 -10  -8   0   26.00    2.20
 -10  -8   0   23.20    2.20
 -10  -8   0   26.20    2.30
 -10  -8   0   24.20    1.80
 -10  -8   0   23.90    2.10
 -10  -8   0   24.60    2.60
 -10  -8   0   28.50    2.90
 -10  -8   0   25.30    2.10
 -10  -8   0   30.40    3.30
  10   8   0   24.90    1.90
  10   8   0   29.00    2.20
  10   8   0   25.20    2.80
  10   8   0   34.70    3.40
  10   8   0   28.90    2.50
  10   8   0   30.80    3.00
  10   8   0   25.20    2.10
  10   8   0   30.30    2.60
  10   8   0   22.80    1.60
  10   8   0   32.80    2.50
  10   8   0   27.00    3.80
  10   8   0   28.70    2.10
 -11  -8   0    1.70    1.00
 -11  -8   0    1.20    0.80
 -11  -8   0    1.60    0.90
 -11  -8   0    1.40    1.20
 -11  -8   0    2.00    1.10
 -11  -8   0    1.70    1.00
 -11  -8   0    1.90    0.90
 -11  -8   0    2.20    1.60
 -11  -8   0    1.30    0.60
 -11  -8   0    2.00    0.90
  11   8   0    2.70    1.30
  11   8   0   -0.30    1.70
  11   8   0    2.40    1.00
  11   8   0    3.80    0.90
  11   8   0    1.40    1.30
  11   8   0    4.30    1.50
  11   8   0    0.90    0.80
  11   8   0    1.10    0.60
  11   8   0    3.30    1.60
 -12  -8   0   58.29    3.60
 -12  -8   0   55.69    3.90
 -12  -8   0   58.49    3.90
 -12  -8   0   53.89    3.80
 -12  -8   0   56.29    3.80
 -12  -8   0   54.69    3.70
 -12  -8   0   67.29    5.30
 -12  -8   0   54.09    4.70
 -12  -8   0   57.19    4.50
  12   8   0   55.69    4.80
  12   8   0   57.79    4.70
  12   8   0   60.49    3.60
  12   8   0   56.89    3.80
  12   8   0   58.59    3.70
  12   8   0   51.39    3.00
  12   8   0   57.09    3.50
  12   8   0   52.69    3.60
  12   8   0   56.99    3.40
  12   8   0   59.59    4.10
  12   8   0   56.89    5.40
  12   8   0   62.59    5.30
  12   8   0   57.19    4.20
  12   8   0   57.39    4.10
  12   8   0   53.89    3.00
 -13  -8   0    1.90    1.20
 -13  -8   0    0.30    1.10
 -13  -8   0    2.20    0.90
 -13  -8   0    3.00    1.20
 -13  -8   0    2.50    1.10
 -13  -8   0    2.80    1.10
 -13  -8   0    2.70    1.20
 -13  -8   0    1.20    1.30
  13   8   0    1.50    1.00
  13   8   0    0.50    1.50
  13   8   0    2.40    1.60
  13   8   0    0.50    0.90
  13   8   0    1.80    0.40
  13   8   0    2.10    1.60
  13   8   0    1.30    0.70
  13   8   0    2.70    1.30
  13   8   0    2.20    1.40
  13   8   0    3.80    1.30
  13   8   0   -0.40    0.80
 -14  -8   0   12.40    1.80
 -14  -8   0   11.40    3.40
 -14  -8   0   10.20    1.70
 -14  -8   0   13.10    2.10
 -14  -8   0   15.30    2.20
 -14  -8   0   12.60    1.80
 -14  -8   0   12.00    2.00
  14   8   0   15.30    2.20
  14   8   0   20.50    2.80
  14   8   0   18.30    1.90
  14   8   0   19.10    2.40
  14   8   0   13.70    1.30
  14   8   0   15.60    3.00
 -15  -8   0   -4.20    3.40
 -15  -8   0   -0.50    0.90
 -15  -8   0    0.00    1.00
 -15  -8   0   -0.70    1.20
 -15  -8   0    1.30    1.30
 -15  -8   0   -2.00    0.70
 -15  -8   0    0.00    0.90
  15   8   0    1.30    1.60
  15   8   0   -1.40    1.50
  15   8   0   -0.30    0.90
  15   8   0    0.10    1.00
  15   8   0   -0.60    1.20
  15   8   0   -0.60    0.90
 -16  -8   0    0.30    1.10
 -16  -8   0    0.20    0.80
 -16  -8   0    0.80    1.20
 -16  -8   0    0.60    1.10
 -16  -8   0   -0.60    1.20
  16   8   0    0.00    0.20
  16   8   0    1.10    0.90
  16   8   0    0.30    0.90
  16   8   0    0.40    1.10
  16   8   0    0.20    1.80
  16   8   0   -0.80    1.20
 -17  -8   0   -2.20    1.50
 -17  -8   0   -0.10    0.90
 -17  -8   0    0.60    1.20
 -17  -8   0   -2.40    1.20
 -17  -8   0   -1.90    1.20
 -17  -8   0    0.50    1.20
  17   8   0   -0.60    1.90
  17   8   0    0.30    1.60
  17   8   0   -0.20    0.60
  17   8   0   -0.70    1.80
  17   8   0    0.10    0.20
  17   8   0   -0.20    1.10
  17   8   0    0.40    1.30
 -18  -8   0   78.39    5.00
 -18  -8   0   73.49    5.60
 -18  -8   0   70.19    5.30
 -18  -8   0   70.49    5.30
 -18  -8   0   78.09    5.80
 -18  -8   0   76.29    5.10
  18   8   0   78.99    6.10
  18   8   0   80.69    5.70
  18   8   0   71.59    4.50
  18   8   0   63.19    5.60
  18   8   0   75.29    7.50
 -19  -8   0    6.50    2.50
 -19  -8   0    5.90    1.40
 -19  -8   0    5.40    1.80
 -19  -8   0    8.20    2.30
 -19  -8   0    5.00    1.90
 -19  -8   0    3.80    1.60
  19   8   0    4.70    2.20
  19   8   0    4.40    2.00
  19   8   0    6.90    2.80
  19   8   0    6.50    2.60
 -20  -8   0    7.20    2.60
 -20  -8   0    7.10    2.30
 -20  -8   0   11.10    1.70
 -20  -8   0   13.60    2.70
 -20  -8   0    8.40    2.20
 -20  -8   0    8.50    2.00
  20   8   0    9.20    2.60
  20   8   0    5.30    3.00
  20   8   0    6.30    2.10
 -21  -8   0    6.30    2.60
 -21  -8   0    1.40    1.50
 -21  -8   0    3.20    1.80
 -21  -8   0   -0.50    1.60
  21   8   0    1.60    2.70
  21   8   0    0.70    1.60
 -22  -8   0    1.00    1.70
 -22  -8   0    1.50    1.50
 -22  -8   0   12.60    4.20
 -22  -8   0    2.20    2.10
 -22  -8   0    1.30    1.50
 -22  -8   0    0.60    1.80
  22   8   0   -0.20    2.40
  22   8   0    0.00    1.50
  22   8   0    0.70    1.80
 -23  -8   0    0.50    1.80
 -23  -8   0   -1.50    1.80
 -23  -8   0    2.60    2.20
 -23  -8   0   -0.40    1.40
 -23  -8   0   -0.60    1.80
  23   8   0    0.10    1.80
  23   8   0   -1.20    3.40
  23   8   0   -2.70    1.20
  16  -9   0   -3.20    2.70
  16  -9   0    0.30    1.80
  16  -9   0    0.30    1.70
 -16   9   0   -0.70    2.90
 -16   9   0    0.30    2.60
 -16   9   0   -0.80    1.20
  15  -9   0   -1.90    1.70
  15  -9   0   -4.30    2.40
  15  -9   0   -0.50    1.60
 -15   9   0   -0.90    0.70
 -15   9   0    0.80    1.30
 -15   9   0    1.10    2.70
 -15   9   0    2.40    2.70
  14  -9   0    2.60    1.80
  14  -9   0   -0.10    1.70
  14  -9   0   -0.30    2.60
  14  -9   0    2.60    0.60
 -14   9   0    2.20    2.70
 -14   9   0    4.10    2.80
 -14   9   0    3.00    1.50
 -14   9   0    0.80    0.80
 -14   9   0   -6.70    2.00
  13  -9   0    1.90    2.60
  13  -9   0    8.00    2.10
  13  -9   0    4.70    2.00
 -13   9   0    6.50    1.70
 -13   9   0    3.20    2.80
 -13   9   0    0.20    1.50
 -13   9   0    5.50    3.10
 -13   9   0    4.10    1.10
  12  -9   0    0.90    1.50
  12  -9   0   -0.40    1.60
  12  -9   0   -0.30    1.30
  12  -9   0   -0.40    2.40
 -12   9   0   -0.20    2.40
 -12   9   0   -0.60    2.30
 -12   9   0    0.50    0.80
 -12   9   0   -3.90    1.10
 -12   9   0   -0.80    1.10
  11  -9   0    5.60    1.80
  11  -9   0    5.40    2.70
  11  -9   0    7.40    2.50
  11  -9   0    6.90    2.00
  11  -9   0    9.60    2.10
 -11   9   0    9.30    1.70
 -11   9   0    3.60    1.40
 -11   9   0    5.10    2.60
 -11   9   0    6.70    1.20
 -11   9   0    8.50    3.10
  10  -9   0    3.20    1.60
  10  -9   0    1.10    1.40
  10  -9   0    2.50    2.00
  10  -9   0    1.80    1.40
  10  -9   0   -0.50    2.10
 -10   9   0    3.00    2.30
 -10   9   0    0.00    1.00
 -10   9   0    3.40    2.50
 -10   9   0    2.00    1.20
 -10   9   0    0.00    3.90
 -10   9   0    3.40    1.10
   9  -9   0    5.40    2.00
   9  -9   0    5.80    1.70
   9  -9   0    5.70    2.50
   9  -9   0    5.00    1.70
   9  -9   0    5.00    1.60
  -9   9   0    4.40    0.90
  -9   9   0    7.00    1.10
  -9   9   0    3.30    2.10
  -9   9   0    3.90    1.10
  -9   9   0    3.00    1.00
  -9   9   0    4.50    1.20
  -9   9   0    7.20    2.40
   8  -9   0   55.39    4.20
   8  -9   0   57.19    4.10
   8  -9   0   60.59    5.50
   8  -9   0   69.29    5.20
   8  -9   0   55.39    4.20
  -8   9   0   56.29    3.60
  -8   9   0   54.09    5.00
  -8   9   0   55.79    4.50
  -8   9   0   53.49    3.70
  -8   9   0   56.09    5.00
  -8   9   0   57.19    4.90
  -8   9   0   58.39    3.40
  -8   9   0   50.69    3.30
  -8   9   0   51.69    3.80
  -8   9   0   52.79    3.50
   7  -9   0  130.99    8.70
   7  -9   0  140.49    8.60
   7  -9   0  139.49    8.40
   7  -9   0  155.98    8.40
   7  -9   0  145.49    8.90
   7  -9   0  138.49    9.60
   7  -9   0  161.28    8.70
   7  -9   0  134.09    8.00
   7  -9   0  154.68    8.50
  -7   9   0  145.79    7.80
  -7   9   0  145.49    8.90
  -7   9   0  147.49    8.10
  -7   9   0  147.29    7.60
  -7   9   0  147.09    8.40
  -7   9   0  153.78    7.90
  -7   9   0  152.78    9.30
  -7   9   0  148.89    9.20
  -7   9   0  150.48    8.60
  -7   9   0  148.69    7.70
  -7   9   0  133.29    7.80
   6  -9   0    7.60    1.50
   6  -9   0    5.30    1.60
   6  -9   0    5.80    0.80
   6  -9   0    8.80    1.90
   6  -9   0    7.00    1.60
   6  -9   0    3.60    1.70
   6  -9   0    7.30    2.00
   6  -9   0    4.40    1.10
   6  -9   0    6.40    1.50
   6  -9   0    6.70    1.40
  -6   9   0    6.10    1.00
  -6   9   0    7.20    1.20
  -6   9   0    8.20    2.10
  -6   9   0    5.40    1.90
  -6   9   0    5.50    2.00
  -6   9   0    6.30    0.90
  -6   9   0    6.50    1.20
  -6   9   0    7.10    1.50
  -6   9   0    4.90    1.00
  -6   9   0    4.50    1.60
   5  -9   0   99.19    7.30
   5  -9   0  107.39    6.60
   5  -9   0  106.99    6.50
   5  -9   0  110.29    6.00
   5  -9   0  102.79    6.30
   5  -9   0  102.89    6.30
   5  -9   0  100.19    5.60
   5  -9   0  106.99    6.20
   5  -9   0  109.69    6.90
  -5   9   0  111.79    7.00
  -5   9   0  102.99    5.70
  -5   9   0  103.99    6.40
  -5   9   0  112.99    7.00
  -5   9   0  103.79    5.60
  -5   9   0  107.59    6.60
  -5   9   0  115.69    5.80
  -5   9   0  104.09    5.60
  -5   9   0  114.79    6.80
  -5   9   0  101.59    6.10
   4  -9   0  101.99    6.30
   4  -9   0  107.79    5.90
   4  -9   0  103.79    6.00
   4  -9   0  100.49    5.50
   4  -9   0  115.29    7.20
   4  -9   0  109.69    6.30
   4  -9   0  105.69    5.70
   4  -9   0  102.79    6.70
   4  -9   0   99.39    6.10
   4  -9   0  105.59    6.50
  -4   9   0  101.59    6.60
  -4   9   0  106.59    6.70
  -4   9   0  102.59    6.40
  -4   9   0  101.39    5.50
  -4   9   0  108.19    6.30
  -4   9   0  106.39    5.60
  -4   9   0   97.99    6.00
  -4   9   0  115.89    6.50
  -4   9   0  103.19    5.60
  -4   9   0  104.69    5.50
   3  -9   0   29.00    2.70
   3  -9   0   28.50    1.50
   3  -9   0   25.90    1.90
   3  -9   0   30.00    4.20
   3  -9   0   27.10    2.30
   3  -9   0   28.90    2.50
   3  -9   0   29.70    2.00
   3  -9   0   24.60    2.80
   3  -9   0   26.50    2.50
   3  -9   0   28.80    2.30
  -3   9   0   29.30    2.30
  -3   9   0   26.50    1.80
  -3   9   0   27.00    2.30
  -3   9   0   31.50    2.70
  -3   9   0   27.30    2.00
  -3   9   0   27.80    2.20
  -3   9   0   30.80    2.90
  -3   9   0   27.10    1.70
  -3   9   0   28.40    2.50
  -3   9   0   30.30    2.90
  -3   9   0   28.90    2.70
   2  -9   0  121.19    6.40
   2  -9   0  123.99    6.70
   2  -9   0  134.09    7.90
   2  -9   0  130.79    7.00
   2  -9   0  121.29    7.30
   2  -9   0  130.79    7.80
   2  -9   0  135.29    6.70
   2  -9   0  127.29    7.80
   2  -9   0  126.79    6.40
   2  -9   0  128.39    7.10
   2  -9   0  130.69    7.60
   2  -9   0  116.69    6.90
   2  -9   0  126.59    6.40
  -2   9   0  121.59    7.40
  -2   9   0  123.39    6.30
  -2   9   0  123.09    7.30
  -2   9   0  123.09    7.40
  -2   9   0  127.89    6.50
  -2   9   0  134.69    7.50
  -2   9   0  123.89    6.50
  -2   9   0  122.49    7.10
  -2   9   0  125.79    6.70
  -2   9   0  126.09    7.10
  -2   9   0  130.59    7.20
  -2   9   0  123.99    6.90
   1  -9   0   73.39    4.90
   1  -9   0   79.79    4.40
   1  -9   0   80.69    5.20
   1  -9   0   70.09    4.10
   1  -9   0   82.99    4.60
   1  -9   0   76.39    4.00
   1  -9   0   76.29    4.30
   1  -9   0   71.59    4.10
   1  -9   0   75.69    5.10
   1  -9   0   78.39    4.50
   1  -9   0   75.29    3.90
   1  -9   0   68.79    3.90
  -1   9   0   70.29    3.70
  -1   9   0   71.19    4.70
  -1   9   0   70.99    4.70
  -1   9   0   76.29    4.50
  -1   9   0   70.99    4.00
  -1   9   0   80.19    4.60
  -1   9   0   75.29    4.10
  -1   9   0   71.59    3.90
  -1   9   0   75.69    5.00
  -1   9   0   69.89    4.30
  -1   9   0   76.39    4.80
  -1   9   0   71.89    4.60
   0  -9   0   19.70    2.50
   0  -9   0   25.20    1.60
   0  -9   0   25.00    1.90
   0  -9   0   29.30    2.00
   0  -9   0   23.20    2.40
   0  -9   0   24.50    1.90
   0  -9   0   27.90    1.90
   0   9   0   30.50    2.10
   0   9   0   26.00    2.50
   0   9   0   27.40    2.40
  -1  -9   0    1.80    0.70
  -1  -9   0    1.60    0.50
  -1  -9   0    1.70    0.60
  -1  -9   0    1.50    1.10
  -1  -9   0   -0.10    0.70
  -1  -9   0    3.10    0.70
  -1  -9   0    1.50    0.50
  -1  -9   0    1.50    0.80
  -1  -9   0    1.80    0.60
  -1  -9   0    1.30    0.30
   1   9   0    2.40    0.60
   1   9   0    1.80    1.00
   1   9   0    0.10    0.80
   1   9   0    3.50    0.70
   1   9   0    1.10    0.70
   1   9   0    1.90    0.70
   1   9   0    1.90    0.80
   1   9   0    3.50    1.20
   1   9   0    0.90    0.60
   1   9   0    2.50    0.90
   1   9   0    2.60    0.80
   1   9   0    1.40    0.50
  -2  -9   0  101.89    5.00
  -2  -9   0  110.79    5.40
  -2  -9   0   90.19    6.10
  -2  -9   0  100.89    5.90
  -2  -9   0   95.69    5.10
  -2  -9   0   92.69    5.30
  -2  -9   0   96.99    5.20
  -2  -9   0   89.79    6.00
  -2  -9   0   95.39    5.20
  -2  -9   0   86.69    5.40
  -2  -9   0   98.99    5.20
  -2  -9   0  106.29    5.20
   2   9   0   94.59    5.80
   2   9   0   89.49    5.90
   2   9   0  111.69    5.20
   2   9   0  103.69    5.70
   2   9   0   86.49    6.00
  -3  -9   0   26.30    1.70
  -3  -9   0   20.70    1.50
  -3  -9   0   20.20    2.30
  -3  -9   0   21.30    1.50
  -3  -9   0   24.20    1.70
  -3  -9   0   22.00    1.50
  -3  -9   0   19.90    2.00
  -3  -9   0   21.20    2.00
  -3  -9   0   25.60    2.40
  -3  -9   0   25.10    1.70
  -3  -9   0   22.40    1.80
  -3  -9   0   24.70    1.60
  -3  -9   0   20.00    1.60
   3   9   0   20.40    1.80
   3   9   0   23.50    1.50
   3   9   0   21.80    2.00
   3   9   0   21.10    2.20
   3   9   0   20.00    2.30
   3   9   0   22.60    1.90
   3   9   0   19.90    1.80
   3   9   0   20.00    2.00
   3   9   0   24.10    1.70
   3   9   0   20.30    1.50
   3   9   0   22.20    1.60
  -4  -9   0   79.89    4.40
  -4  -9   0   79.89    4.40
  -4  -9   0   76.89    5.20
  -4  -9   0   83.99    4.60
  -4  -9   0   79.09    4.30
  -4  -9   0   79.49    4.30
  -4  -9   0   79.09    4.60
  -4  -9   0   84.79    4.50
  -4  -9   0   80.99    4.40
  -4  -9   0   83.19    4.80
  -4  -9   0   79.29    4.40
  -4  -9   0   81.79    5.40
  -4  -9   0   83.49    5.10
   4   9   0   83.79    5.40
   4   9   0   71.79    4.30
   4   9   0   84.69    5.10
   4   9   0   81.49    4.70
   4   9   0   74.99    4.60
   4   9   0   80.99    4.50
   4   9   0   78.09    4.80
   4   9   0   78.69    4.50
   4   9   0   81.59    4.40
   4   9   0   82.69    4.10
  -5  -9   0    0.70    0.70
  -5  -9   0    0.40    0.60
  -5  -9   0    1.00    0.60
  -5  -9   0    0.00    0.70
  -5  -9   0    0.80    0.70
  -5  -9   0    1.00    0.60
  -5  -9   0    0.50    0.40
  -5  -9   0    2.50    0.60
  -5  -9   0    0.10    0.40
  -5  -9   0    0.90    0.60
   5   9   0    1.80    0.60
   5   9   0    1.90    1.10
  -6  -9   0  198.58   10.20
  -6  -9   0  201.78   10.60
  -6  -9   0  192.68   11.00
  -6  -9   0  201.98   10.50
  -6  -9   0  219.08   11.50
  -6  -9   0  212.18   11.60
  -6  -9   0  214.38   10.40
  -6  -9   0  210.18   11.20
  -6  -9   0  200.98   10.50
   6   9   0  199.08   10.40
   6   9   0  188.08   10.30
   6   9   0  206.78   10.60
   6   9   0  207.18   11.80
   6   9   0  205.98   10.10
   6   9   0  203.78   11.60
   6   9   0  207.08   11.30
   6   9   0  193.28   10.40
  -7  -9   0    5.60    1.00
  -7  -9   0    4.30    1.10
  -7  -9   0    1.80    1.00
  -7  -9   0    2.50    0.80
  -7  -9   0    3.30    0.90
  -7  -9   0    1.10    1.20
   7   9   0    7.40    1.00
   7   9   0    4.20    1.30
   7   9   0    5.00    1.70
   7   9   0    2.30    1.10
  -8  -9   0  267.37   15.20
  -8  -9   0  279.37   13.80
  -8  -9   0  286.37   14.60
  -8  -9   0  278.27   14.90
  -8  -9   0  292.97   15.20
  -8  -9   0  258.97   14.10
  -8  -9   0  265.37   13.90
   8   9   0  305.47   15.60
   8   9   0  288.97   15.10
   8   9   0  255.47   13.90
   8   9   0  267.07   15.50
   8   9   0  267.77   14.10
  -9  -9   0    3.20    0.90
  -9  -9   0    4.70    0.70
  -9  -9   0    4.30    0.90
  -9  -9   0    4.10    1.50
  -9  -9   0    5.00    1.10
  -9  -9   0    3.50    1.40
  -9  -9   0    5.50    1.50
  -9  -9   0    3.90    0.90
   9   9   0    4.30    1.60
   9   9   0    6.50    1.00
   9   9   0    5.40    1.50
   9   9   0    6.60    2.10
   9   9   0    4.80    1.90
   9   9   0    5.90    1.10
   9   9   0    5.30    1.20
   9   9   0    3.60    0.90
   9   9   0    6.00    1.70
   9   9   0    4.80    1.00
   9   9   0    4.00    1.00
   9   9   0    6.20    1.30
   9   9   0    4.60    0.80
 -10  -9   0   68.89    4.60
 -10  -9   0   65.59    4.00
 -10  -9   0   75.19    5.50
 -10  -9   0   67.39    4.10
 -10  -9   0   72.19    4.10
 -10  -9   0   69.89    4.90
 -10  -9   0   66.89    4.80
 -10  -9   0   71.19    4.00
 -10  -9   0   66.79    3.40
 -10  -9   0   65.49    5.00
 -10  -9   0   71.39    3.80
  10   9   0   60.29    4.50
  10   9   0   69.09    5.70
  10   9   0   59.19    4.20
  10   9   0   61.69    4.20
  10   9   0   60.89    3.70
  10   9   0   67.59    5.10
  10   9   0   56.29    5.10
  10   9   0   64.09    3.90
  10   9   0   63.59    3.80
  10   9   0   58.19    4.10
  10   9   0   64.99    5.30
  10   9   0   66.09    3.90
  10   9   0   59.79    3.90
 -11  -9   0    6.00    1.20
 -11  -9   0    5.30    1.30
 -11  -9   0    6.80    1.40
 -11  -9   0    4.70    1.20
 -11  -9   0    7.50    1.30
 -11  -9   0    9.70    2.20
 -11  -9   0    5.00    1.00
 -11  -9   0    7.30    1.30
 -11  -9   0    4.90    1.50
 -11  -9   0    5.50    2.20
  11   9   0    6.00    1.20
  11   9   0    6.10    2.00
  11   9   0    8.90    1.70
  11   9   0    7.90    2.20
  11   9   0    7.50    2.30
  11   9   0    5.40    1.10
  11   9   0    7.10    0.80
  11   9   0    4.90    1.10
  11   9   0    7.40    1.80
  11   9   0    6.40    1.20
  11   9   0    8.30    2.00
  11   9   0   10.70    1.80
  11   9   0    9.50    1.30
  11   9   0    6.80    1.30
 -12  -9   0  112.29    6.60
 -12  -9   0  121.19    6.80
 -12  -9   0  116.09    6.70
 -12  -9   0  114.59    6.50
 -12  -9   0  114.49    7.50
 -12  -9   0  108.89    7.70
 -12  -9   0  115.09    8.10
 -12  -9   0  111.69    6.60
 -12  -9   0  122.29    6.60
  12   9   0  111.19    8.20
  12   9   0  120.69    8.00
  12   9   0  124.89    7.00
  12   9   0  110.59    8.50
  12   9   0  110.39    6.60
  12   9   0  112.69    6.40
 -13  -9   0    1.40    1.00
 -13  -9   0    0.90    2.10
 -13  -9   0    1.10    1.10
 -13  -9   0    1.80    1.30
 -13  -9   0    1.20    1.20
 -13  -9   0    2.00    1.30
 -13  -9   0    1.60    1.00
 -13  -9   0    2.00    1.00
 -13  -9   0   -0.50    1.10
  13   9   0    0.90    1.40
  13   9   0    2.10    1.20
  13   9   0    2.20    1.30
  13   9   0    3.30    1.70
  13   9   0    1.50    0.90
  13   9   0    0.40    1.00
  13   9   0    0.70    0.90
  13   9   0    3.80    1.00
  13   9   0    1.00    1.40
  13   9   0   -2.80    2.40
  13   9   0    4.10    2.20
  13   9   0    0.60    0.40
  13   9   0    3.20    1.50
 -14  -9   0  101.69    6.30
 -14  -9   0  103.89    6.10
 -14  -9   0  101.69    5.90
 -14  -9   0   96.29    5.90
 -14  -9   0  103.79    8.00
 -14  -9   0   94.39    6.10
 -14  -9   0  101.89    6.20
  14   9   0  100.99    6.70
  14   9   0  107.39    8.50
  14   9   0  102.49    5.80
  14   9   0   99.89    6.40
  14   9   0  102.39    7.70
  14   9   0   89.69    5.50
  14   9   0   97.79    5.90
  14   9   0  104.89    6.50
 -15  -9   0    1.20    1.10
 -15  -9   0   -1.30    0.80
 -15  -9   0    1.60    1.40
 -15  -9   0    0.50    1.10
  15   9   0   -0.10    1.60
  15   9   0   -0.50    0.90
  15   9   0   -0.20    0.90
  15   9   0   -1.00    1.20
  15   9   0   -0.20    0.90
  15   9   0   -0.40    1.40
  15   9   0   -0.70    2.00
  15   9   0   -1.00    1.10
 -16  -9   0   -0.10    1.30
 -16  -9   0   -0.80    1.00
 -16  -9   0    1.40    1.40
 -16  -9   0   -1.10    1.00
 -16  -9   0   -0.50    0.90
  16   9   0    0.40    1.90
  16   9   0   -0.50    1.00
  16   9   0    0.00    1.80
  16   9   0   -0.60    2.90
  16   9   0    0.40    0.50
  16   9   0   -0.80    1.20
  16   9   0    0.00    0.80
 -17  -9   0    1.40    1.40
 -17  -9   0   -3.30    1.00
 -17  -9   0    1.50    1.90
 -17  -9   0    0.30    1.40
 -17  -9   0   -0.10    1.70
  17   9   0    0.10    0.30
  17   9   0    2.70    2.30
  17   9   0    0.40    1.30
  17   9   0   -0.90    2.00
  17   9   0   -0.50    1.30
  17   9   0    0.70    1.30
  17   9   0    0.90    1.20
  17   9   0    0.10    0.50
 -18  -9   0    3.00    2.10
 -18  -9   0    3.20    1.50
 -18  -9   0    5.50    1.40
 -18  -9   0    3.50    1.50
 -18  -9   0    3.90    1.80
 -18  -9   0    3.00    1.70
  18   9   0    6.80    2.60
  18   9   0    1.80    1.50
  18   9   0    5.10    1.90
  18   9   0    3.30    1.20
  18   9   0    6.40    2.70
 -19  -9   0    1.40    1.60
 -19  -9   0    0.10    2.00
 -19  -9   0   -1.20    1.20
 -19  -9   0    0.20    1.00
 -19  -9   0   -0.40    1.50
 -19  -9   0    0.70    1.40
  19   9   0    0.40    1.60
  19   9   0    0.40    2.30
  19   9   0    1.20    1.00
  19   9   0   -0.90    1.30
  19   9   0    0.90    0.30
  19   9   0   -0.10    2.00
 -20  -9   0   -1.00    1.30
 -20  -9   0   -1.30    0.90
 -20  -9   0   -0.90    2.00
 -20  -9   0   -1.60    1.40
 -20  -9   0    0.00    1.20
 -20  -9   0   -1.30    1.40
  20   9   0    0.20    2.50
  20   9   0   -0.50    2.20
  20   9   0    0.20    0.30
  20   9   0    0.30    1.60
  20   9   0   -0.80    1.50
 -21  -9   0   -0.90    2.20
 -21  -9   0    1.10    1.80
 -21  -9   0    0.80    1.50
 -21  -9   0   -0.80    1.60
  21   9   0   -0.30    1.40
  21   9   0   -0.10    2.40
 -22  -9   0    2.80    2.20
 -22  -9   0   -0.80    1.50
 -22  -9   0    1.30    1.70
 -22  -9   0   -0.40    1.50
 -22  -9   0   -1.40    1.30
  22   9   0   -2.40    2.30
  22   9   0   -0.90    1.30
  22   9   0   -1.50    1.60
 -23  -9   0   -1.40    1.60
 -23  -9   0    0.20    1.40
 -23  -9   0    4.20    2.20
 -23  -9   0    1.00    1.80
  23   9   0   -0.60    1.50
  23   9   0    0.00    1.70
  23   9   0   -0.80    2.40
  15 -10   0   -1.40    1.60
  15 -10   0    0.20    1.60
  15 -10   0   -3.20    2.60
 -15  10   0    3.30    3.00
 -15  10   0   -1.90    2.50
 -15  10   0    0.50    1.30
  14 -10   0   -0.40    1.60
  14 -10   0   -1.60    2.80
  14 -10   0    2.20    1.90
 -14  10   0    1.60    0.80
 -14  10   0   -0.70    2.60
 -14  10   0    2.60    1.40
 -14  10   0    0.80    2.80
  13 -10   0   29.80    3.60
  13 -10   0   23.00    4.70
  13 -10   0   31.50    4.00
 -13  10   0   22.00    2.10
 -13  10   0   25.90    5.20
 -13  10   0   29.40    2.90
  12 -10   0    6.40    3.10
  12 -10   0   12.20    2.40
  12 -10   0   10.30    2.50
  12 -10   0   11.10    2.30
 -12  10   0    8.90    1.40
 -12  10   0    9.30    1.80
 -12  10   0   11.60    3.50
 -12  10   0    9.30    3.10
  11 -10   0   15.80    2.60
  11 -10   0    9.90    2.20
  11 -10   0   15.00    3.80
  11 -10   0   12.40    2.50
 -11  10   0   14.10    3.20
 -11  10   0   19.20    4.20
 -11  10   0   15.30    2.10
 -11  10   0   14.40    1.60
  10 -10   0    1.20    1.50
  10 -10   0   -0.10    1.40
  10 -10   0    0.30    1.40
  10 -10   0    0.10    2.20
 -10  10   0   -0.30    1.10
 -10  10   0   -3.70    2.20
 -10  10   0    0.80    0.80
 -10  10   0   -0.30    2.10
 -10  10   0   -2.30    1.80
 -10  10   0   -2.60    1.00
   9 -10   0   12.70    3.30
   9 -10   0   19.00    2.70
   9 -10   0   20.70    2.70
  -9  10   0   20.60    4.00
  -9  10   0   19.90    2.20
  -9  10   0   17.70    1.90
  -9  10   0   19.40    1.90
  -9  10   0   15.40    1.90
   8 -10   0    0.50    1.30
   8 -10   0   -1.40    1.10
   8 -10   0   -0.70    0.60
   8 -10   0    0.70    1.20
   8 -10   0    0.80    2.20
  -8  10   0    0.10    0.70
  -8  10   0    1.10    3.00
  -8  10   0   -1.30    0.80
  -8  10   0   -0.50    0.60
  -8  10   0   -0.40    3.10
  -8  10   0    0.10    1.80
  -8  10   0   -2.20    1.70
   7 -10   0    8.90    1.80
   7 -10   0   13.70    2.20
   7 -10   0    5.70    2.60
   7 -10   0   11.10    1.80
   7 -10   0    7.90    2.40
   7 -10   0    6.70    1.80
   7 -10   0    8.90    1.70
  -7  10   0   11.20    1.50
  -7  10   0    6.50    1.30
  -7  10   0   10.60    2.80
  -7  10   0    9.80    1.20
  -7  10   0   12.20    2.50
  -7  10   0    8.10    1.50
  -7  10   0    7.60    2.20
  -7  10   0    8.70    1.10
  -7  10   0    7.10    2.20
  -7  10   0    6.90    1.20
   6 -10   0    8.00    2.40
   6 -10   0    7.40    1.60
   6 -10   0    8.10    1.80
   6 -10   0    7.00    1.50
   6 -10   0   11.50    3.70
   6 -10   0    8.00    1.60
   6 -10   0    6.20    1.50
   6 -10   0    6.50    1.40
  -6  10   0    5.60    2.10
  -6  10   0    3.80    0.90
  -6  10   0    6.00    2.30
  -6  10   0    7.00    2.10
  -6  10   0    5.10    0.90
  -6  10   0    7.20    1.10
  -6  10   0    4.00    1.10
  -6  10   0    7.70    1.30
  -6  10   0    7.50    2.20
  -6  10   0    4.90    1.30
   5 -10   0    4.20    1.30
   5 -10   0    4.90    1.90
   5 -10   0    2.10    1.00
   5 -10   0    4.20    1.10
   5 -10   0    3.40    1.70
   5 -10   0    4.40    1.30
   5 -10   0    3.10    0.60
   5 -10   0    3.00    1.40
   5 -10   0    4.20    1.20
  -5  10   0    1.90    1.60
  -5  10   0    4.00    0.70
  -5  10   0    3.80    0.90
  -5  10   0    1.80    1.50
  -5  10   0    2.90    0.90
  -5  10   0    4.60    1.20
  -5  10   0    4.60    1.00
  -5  10   0    5.10    1.70
  -5  10   0    3.60    2.00
  -5  10   0    3.10    0.70
   4 -10   0   49.99    3.90
   4 -10   0   46.00    2.80
   4 -10   0   52.39    3.80
   4 -10   0   48.80    3.70
   4 -10   0   56.39    3.60
   4 -10   0   50.89    3.50
   4 -10   0   52.29    4.60
   4 -10   0   51.29    4.40
   4 -10   0   47.50    3.50
  -4  10   0   46.20    2.90
  -4  10   0   48.90    3.90
  -4  10   0   52.39    3.70
  -4  10   0   48.80    3.80
  -4  10   0   47.00    4.10
  -4  10   0   46.30    2.80
  -4  10   0   52.39    3.10
  -4  10   0   49.50    3.50
  -4  10   0   51.39    4.20
  -4  10   0   50.49    2.90
  -4  10   0   47.20    3.70
   3 -10   0   51.39    3.50
   3 -10   0   52.19    4.60
   3 -10   0   52.69    3.90
   3 -10   0   51.69    4.40
   3 -10   0   53.99    3.60
   3 -10   0   51.49    3.30
   3 -10   0   50.79    3.00
   3 -10   0   53.99    4.10
   3 -10   0   53.39    3.80
  -3  10   0   52.59    3.00
  -3  10   0   50.69    2.80
  -3  10   0   54.99    4.20
  -3  10   0   51.59    3.80
  -3  10   0   49.60    3.80
  -3  10   0   51.49    3.60
  -3  10   0   56.99    3.20
  -3  10   0   54.69    3.90
  -3  10   0   54.49    4.00
  -3  10   0   55.69    4.20
   2 -10   0   12.90    1.00
   2 -10   0   13.60    2.30
   2 -10   0   16.60    1.90
   2 -10   0   11.30    1.10
   2 -10   0   11.20    1.00
   2 -10   0   12.40    1.00
   2 -10   0   12.30    1.80
   2 -10   0   10.70    1.90
   2 -10   0   13.90    1.80
   2 -10   0   14.80    2.10
   2 -10   0   15.30    2.40
   2 -10   0   16.20    1.50
   2 -10   0   11.20    1.60
  -2  10   0   12.70    1.10
  -2  10   0   12.00    1.80
  -2  10   0   14.30    2.00
  -2  10   0   11.70    1.80
  -2  10   0   13.60    1.40
  -2  10   0   12.90    1.20
  -2  10   0   11.90    0.80
  -2  10   0   15.80    2.20
  -2  10   0   13.80    1.80
  -2  10   0   14.50    2.10
  -2  10   0   16.00    2.70
   1 -10   0   19.20    2.40
   1 -10   0   19.70    1.50
   1 -10   0   28.10    3.10
   1 -10   0   18.40    1.40
   1 -10   0   23.00    3.10
   1 -10   0   20.50    1.70
   1 -10   0   23.40    2.80
   1 -10   0   18.30    1.60
   1 -10   0   22.10    2.00
   1 -10   0   18.20    1.40
   1 -10   0   18.30    2.00
   1 -10   0   20.10    2.30
   1 -10   0   21.20    1.80
  -1  10   0   22.20    2.10
  -1  10   0   21.30    2.40
  -1  10   0   24.50    2.50
  -1  10   0   22.30    2.40
  -1  10   0   23.30    2.20
  -1  10   0   22.40    2.20
  -1  10   0   22.60    2.30
  -1  10   0   22.00    1.70
  -1  10   0   21.70    1.50
   0 -10   0   74.69    4.10
   0 -10   0   71.59    4.40
   0 -10   0   73.99    4.30
   0 -10   0   79.79    4.50
   0 -10   0   73.39    4.70
   0 -10   0   68.29    4.70
   0 -10   0   77.89    4.50
   0 -10   0   76.79    4.20
   0 -10   0   72.59    5.00
   0 -10   0   78.99    5.30
   0 -10   0   77.49    4.10
   0 -10   0   73.29    5.30
   0  10   0   78.39    4.30
   0  10   0   74.59    4.10
   0  10   0   82.69    4.60
   0  10   0   76.09    5.20
   0  10   0   79.19    4.70
   0  10   0   76.19    5.00
   0  10   0   82.39    4.80
   0  10   0   73.29    4.80
   0  10   0   78.69    4.20
   0  10   0   84.49    5.00
   0  10   0   80.19    5.00
  -1 -10   0   10.80    1.00
  -1 -10   0    8.70    1.30
  -1 -10   0    7.40    1.10
  -1 -10   0    9.50    1.20
  -1 -10   0    8.40    1.20
  -1 -10   0    7.80    1.40
  -1 -10   0    8.30    1.80
  -1 -10   0    8.50    1.10
  -1 -10   0    9.20    1.70
  -1 -10   0    8.30    1.20
  -1 -10   0    7.80    1.60
  -1 -10   0    9.90    1.60
   1  10   0    6.80    1.30
   1  10   0   10.50    1.80
   1  10   0   10.90    1.10
   1  10   0    8.50    1.00
   1  10   0    7.90    1.50
   1  10   0   10.40    1.60
   1  10   0    8.70    1.70
   1  10   0    9.00    1.10
   1  10   0    8.70    1.40
   1  10   0   10.60    1.40
   1  10   0    8.70    1.50
  -2 -10   0  197.38   10.10
  -2 -10   0  201.08   10.80
  -2 -10   0  198.48   10.40
  -2 -10   0  193.48    9.80
  -2 -10   0  183.88   10.20
  -2 -10   0  188.18   10.10
  -2 -10   0  202.38   10.20
  -2 -10   0  193.38   10.00
   2  10   0  187.98   10.00
   2  10   0  201.08   10.30
   2  10   0  197.38   10.60
   2  10   0  191.18   10.00
   2  10   0  206.08   10.90
   2  10   0  210.28   11.20
   2  10   0  204.88   10.50
   2  10   0  202.68   10.20
   2  10   0  201.08   11.20
   2  10   0  201.58   10.50
  -3 -10   0    0.70    0.80
  -3 -10   0    0.80    0.50
  -3 -10   0    0.90    0.60
  -3 -10   0    0.20    0.50
  -3 -10   0    0.20    0.70
  -3 -10   0    0.50    0.60
  -3 -10   0   -0.10    1.10
  -3 -10   0   -0.10    0.70
  -3 -10   0    0.10    0.90
  -3 -10   0    1.00    0.60
  -3 -10   0    0.70    0.60
  -3 -10   0    0.80    0.50
   3  10   0    1.00    0.70
   3  10   0    0.00    0.80
   3  10   0    0.60    0.50
   3  10   0    1.30    0.90
   3  10   0    0.50    0.60
   3  10   0    0.60    0.60
   3  10   0    0.20    0.90
   3  10   0    1.10    0.90
   3  10   0    0.80    0.70
   3  10   0    0.50    1.20
   3  10   0    0.20    0.90
  -4 -10   0   83.09    5.00
  -4 -10   0   79.69    4.10
  -4 -10   0   75.79    5.40
  -4 -10   0   78.39    5.20
  -4 -10   0   68.89    4.60
  -4 -10   0   72.49    4.10
  -4 -10   0   71.09    4.20
  -4 -10   0   73.69    4.20
  -4 -10   0   74.59    4.40
  -4 -10   0   76.09    4.30
  -4 -10   0   74.39    4.10
  -4 -10   0   75.39    4.20
   4  10   0   72.59    4.50
   4  10   0   75.69    5.30
   4  10   0   75.39    4.20
   4  10   0   69.39    3.90
   4  10   0   76.59    4.40
   4  10   0   78.59    4.30
   4  10   0   71.79    4.70
   4  10   0   71.59    4.50
   4  10   0   76.09    4.20
  -5 -10   0   93.09    4.90
  -5 -10   0   93.19    5.70
  -5 -10   0   90.69    5.00
  -5 -10   0   92.79    5.90
  -5 -10   0   86.09    4.80
  -5 -10   0   84.99    4.90
  -5 -10   0   84.09    5.00
  -5 -10   0   92.19    6.10
  -5 -10   0   94.09    5.40
  -5 -10   0   89.39    4.70
  -5 -10   0   95.39    4.90
  -5 -10   0   88.09    5.00
   5  10   0   90.79    4.90
   5  10   0   81.09    4.50
   5  10   0   86.39    6.00
   5  10   0   82.39    5.60
   5  10   0   87.19    4.90
   5  10   0   90.69    6.10
   5  10   0   84.89    5.10
   5  10   0   87.99    5.30
   5  10   0   90.89    5.20
   5  10   0   91.29    5.50
   5  10   0   95.09    4.90
   5  10   0   90.59    5.20
  -6 -10   0   17.70    1.60
  -6 -10   0   20.50    2.40
  -6 -10   0   18.50    1.70
  -6 -10   0   18.90    1.60
  -6 -10   0   23.00    2.70
  -6 -10   0   19.80    1.40
  -6 -10   0   18.40    1.70
  -6 -10   0   19.80    1.70
  -6 -10   0   16.30    1.90
  -6 -10   0   19.70    2.20
  -6 -10   0   17.90    1.50
  -6 -10   0   18.40    1.60
   6  10   0   18.40    2.30
   6  10   0   18.30    1.90
   6  10   0   20.90    2.30
   6  10   0   17.40    1.90
   6  10   0   19.80    1.60
   6  10   0   24.10    2.60
   6  10   0   22.40    2.70
   6  10   0   17.80    1.70
   6  10   0   20.10    1.60
   6  10   0   20.40    1.90
   6  10   0   20.70    1.70
  -7 -10   0   38.10    3.40
  -7 -10   0   33.30    2.30
  -7 -10   0   24.90    2.00
  -7 -10   0   29.10    2.10
  -7 -10   0   30.20    2.80
  -7 -10   0   31.60    2.30
  -7 -10   0   25.70    2.40
  -7 -10   0   32.00    2.60
  -7 -10   0   30.50    3.00
  -7 -10   0   25.20    2.00
   7  10   0   32.90    2.20
   7  10   0   35.60    2.30
   7  10   0   29.20    3.10
   7  10   0   31.00    3.40
   7  10   0   27.30    2.80
  -8 -10   0  177.88   10.70
  -8 -10   0  182.88   10.50
  -8 -10   0  178.68    9.40
  -8 -10   0  176.28    9.20
  -8 -10   0  185.68    9.40
  -8 -10   0  183.28    9.40
  -8 -10   0  170.58    9.30
  -8 -10   0  179.18    9.40
  -8 -10   0  177.48   10.20
  -8 -10   0  187.48    9.30
  -8 -10   0  180.18    9.20
   8  10   0  178.28   10.40
   8  10   0  169.58    9.10
   8  10   0  178.88   11.00
   8  10   0  175.78    9.60
   8  10   0  174.08   10.70
   8  10   0  166.18    9.20
   8  10   0  169.78    9.60
   8  10   0  176.68    9.30
   8  10   0  178.08    9.20
   8  10   0  177.98    9.00
  -9 -10   0    3.10    1.00
  -9 -10   0    0.10    1.50
  -9 -10   0    1.80    0.80
  -9 -10   0    0.70    0.80
  -9 -10   0    1.20    1.10
  -9 -10   0    1.50    0.70
  -9 -10   0    0.30    0.90
  -9 -10   0    0.80    0.50
  -9 -10   0    1.20    0.70
  -9 -10   0    1.40    0.90
   9  10   0    1.10    1.10
   9  10   0    4.30    1.20
   9  10   0    0.10    1.50
   9  10   0    2.80    1.50
   9  10   0    1.30    0.50
   9  10   0    1.50    1.10
 -10 -10   0   30.40    2.40
 -10 -10   0   26.20    2.50
 -10 -10   0   31.00    2.40
 -10 -10   0   34.20    3.80
 -10 -10   0   28.60    1.90
 -10 -10   0   32.00    2.40
 -10 -10   0   27.90    2.10
 -10 -10   0   32.40    2.40
 -10 -10   0   27.50    2.40
 -10 -10   0   32.00    3.40
 -10 -10   0   31.30    3.10
  10  10   0   36.80    2.80
  10  10   0   30.40    3.30
  10  10   0   27.90    2.30
  10  10   0   30.70    3.60
  10  10   0   33.90    2.40
  10  10   0   33.70    3.90
  10  10   0   35.60    2.30
  10  10   0   32.20    2.40
  10  10   0   35.60    2.20
 -11 -10   0    3.30    1.10
 -11 -10   0    4.10    0.90
 -11 -10   0    4.10    1.20
 -11 -10   0    2.50    2.00
 -11 -10   0    3.10    1.40
 -11 -10   0    4.70    1.20
 -11 -10   0    1.80    1.10
 -11 -10   0    3.50    1.20
 -11 -10   0    3.50    1.10
 -11 -10   0    3.70    0.50
 -11 -10   0    3.60    1.60
  11  10   0    4.40    1.80
  11  10   0    5.40    2.50
  11  10   0    6.60    1.70
  11  10   0    3.80    0.90
  11  10   0    7.40    2.10
  11  10   0    4.60    1.20
  11  10   0    2.30    1.00
  11  10   0    3.10    1.60
  11  10   0    4.20    1.10
  11  10   0    7.50    1.60
  11  10   0    3.10    0.80
 -12 -10   0    5.70    1.90
 -12 -10   0    8.50    1.50
 -12 -10   0    6.30    1.50
 -12 -10   0    9.50    2.10
 -12 -10   0    9.60    1.70
 -12 -10   0   11.50    1.70
 -12 -10   0   10.20    2.70
 -12 -10   0    8.40    1.20
 -12 -10   0    8.00    1.60
 -12 -10   0    9.60    1.50
  12  10   0   13.60    2.30
  12  10   0   10.60    1.50
  12  10   0   12.20    2.90
  12  10   0    9.90    2.30
  12  10   0   13.00    2.20
  12  10   0   13.80    1.70
  12  10   0   13.50    1.80
  12  10   0    8.10    2.50
  12  10   0    9.80    1.40
 -13 -10   0   -0.30    1.00
 -13 -10   0   -0.70    1.00
 -13 -10   0   -2.40    2.20
 -13 -10   0    0.80    1.00
 -13 -10   0   -1.50    0.90
 -13 -10   0    0.30    1.20
 -13 -10   0    0.20    1.20
 -13 -10   0    1.40    1.00
 -13 -10   0   -0.80    0.80
  13  10   0    0.10    0.40
  13  10   0   -0.70    0.80
  13  10   0    0.00    0.80
  13  10   0   -0.90    1.10
  13  10   0   -2.00    0.90
  13  10   0   -0.40    0.70
  13  10   0    0.70    1.00
  13  10   0    0.80    1.90
  13  10   0   -1.10    1.20
  13  10   0    1.20    1.20
  13  10   0    1.60    2.60
  13  10   0    1.30    1.30
  13  10   0    0.60    1.50
 -14 -10   0   46.40    3.40
 -14 -10   0   47.00    3.30
 -14 -10   0   50.09    5.30
 -14 -10   0   43.60    3.20
 -14 -10   0   39.90    3.40
 -14 -10   0   49.00    3.80
 -14 -10   0   49.00    3.60
  14  10   0   37.20    3.60
  14  10   0   45.60    4.00
  14  10   0   39.40    4.60
  14  10   0   42.90    3.10
  14  10   0   45.40    3.80
  14  10   0   31.60    5.20
  14  10   0   37.80    3.20
  14  10   0   44.00    3.00
  14  10   0   39.80    3.20
 -15 -10   0    0.50    1.10
 -15 -10   0    0.90    1.10
 -15 -10   0   -0.10    1.10
 -15 -10   0    0.00    1.30
 -15 -10   0   -0.30    0.90
 -15 -10   0   -0.70    1.00
  15  10   0    0.10    1.20
  15  10   0    1.50    1.10
  15  10   0    0.20    0.90
  15  10   0    1.40    1.80
  15  10   0    2.20    1.10
  15  10   0    2.30    1.40
  15  10   0    1.60    1.20
  15  10   0   -0.20    2.30
 -16 -10   0   21.00    2.90
 -16 -10   0   18.40    2.70
 -16 -10   0   19.70    3.00
 -16 -10   0   15.90    2.30
 -16 -10   0   16.30    2.50
  16  10   0   18.90    2.40
  16  10   0   20.90    3.00
  16  10   0   20.00    2.40
  16  10   0   20.20    2.90
  16  10   0   19.00    3.60
  16  10   0   16.80    2.30
  16  10   0   18.90    2.10
  16  10   0   24.00    3.70
 -17 -10   0    0.20    1.30
 -17 -10   0   -2.10    1.60
 -17 -10   0   -2.00    1.00
 -17 -10   0   -1.80    0.90
 -17 -10   0    0.60    1.30
 -17 -10   0   -1.20    1.30
  17  10   0    0.50    0.30
  17  10   0    1.00    0.40
  17  10   0   -1.30    1.00
  17  10   0   -1.80    1.50
  17  10   0   -0.90    1.90
  17  10   0   -0.10    1.40
  17  10   0   -1.40    1.00
 -18 -10   0   22.30    2.60
 -18 -10   0   19.30    2.60
 -18 -10   0   32.80    4.10
 -18 -10   0   20.00    2.80
 -18 -10   0   20.20    3.00
 -18 -10   0   17.00    2.90
  18  10   0   26.10    4.00
  18  10   0   19.50    2.20
  18  10   0   21.70    4.20
  18  10   0   20.60    3.30
  18  10   0   23.40    3.20
 -19 -10   0   -1.10    1.50
 -19 -10   0   -1.00    1.40
 -19 -10   0    0.80    1.40
 -19 -10   0   -1.20    1.20
 -19 -10   0   -2.40    2.10
 -19 -10   0   -0.10    1.00
  19  10   0    0.10    2.20
  19  10   0   -0.50    1.50
  19  10   0    1.40    1.50
  19  10   0   -0.50    2.00
  19  10   0   -0.40    1.00
 -20 -10   0    1.20    1.20
 -20 -10   0   -0.80    2.20
 -20 -10   0    1.70    1.80
 -20 -10   0    3.00    2.00
 -20 -10   0   -0.40    1.40
 -20 -10   0    1.00    1.40
  20  10   0    1.70    2.30
  20  10   0   -2.40    2.20
  20  10   0    1.10    1.80
  20  10   0    2.40    1.70
 -21 -10   0    3.90    2.00
 -21 -10   0   -0.80    1.40
 -21 -10   0    0.40    1.10
 -21 -10   0    0.60    1.70
 -21 -10   0    0.80    1.50
 -21 -10   0    3.20    2.50
  21  10   0    0.10    2.40
  21  10   0    1.20    2.40
  21  10   0   -1.30    1.40
 -22 -10   0   -0.50    1.50
 -22 -10   0   -0.40    2.20
 -22 -10   0   -0.20    1.50
 -22 -10   0    0.60    1.40
 -22 -10   0   -1.10    1.60
  22  10   0    0.90    1.60
  22  10   0    0.30    1.80
  22  10   0   -1.50    2.50
 -23 -10   0   -1.80    1.50
 -23 -10   0    3.00    2.20
 -23 -10   0    2.60    1.80
 -23 -10   0    0.80    1.50
 -23 -10   0   -0.90    1.50
  23  10   0    0.10    1.60
  23  10   0   -2.20    2.30
  23  10   0   -0.90    1.40
  15 -11   0   -1.90    2.80
  15 -11   0    1.20    2.10
 -15  11   0    2.00    4.20
  14 -11   0   -4.30    2.50
  14 -11   0   -0.70    1.70
  14 -11   0    1.80    1.70
 -14  11   0    1.80    2.70
 -14  11   0    0.10    1.20
 -14  11   0    1.50    3.10
 -14  11   0    0.40    0.90
  13 -11   0   -2.30    2.70
  13 -11   0    0.60    1.70
  13 -11   0   -0.80    1.60
 -13  11   0    0.10    0.80
 -13  11   0    2.70    3.00
 -13  11   0    1.00    1.30
 -13  11   0   -2.60    2.40
  12 -11   0    9.00    2.40
  12 -11   0    9.00    2.60
  12 -11   0    8.60    3.80
  12 -11   0   15.00    2.60
 -12  11   0   12.20    2.60
 -12  11   0    9.30    3.20
 -12  11   0   11.40    1.40
  11 -11   0    5.00    2.00
  11 -11   0    9.70    2.40
  11 -11   0    5.90    2.10
  11 -11   0    3.90    2.80
 -11  11   0    8.00    1.60
 -11  11   0    5.00    2.70
 -11  11   0    5.50    3.10
 -11  11   0    5.70    1.10
  10 -11   0   -0.50    1.40
  10 -11   0    0.60    1.50
  10 -11   0    0.70    1.60
  10 -11   0    1.90    2.40
 -10  11   0    0.30    2.30
 -10  11   0    1.50    0.80
 -10  11   0    1.50    1.20
 -10  11   0   -0.20    2.20
   9 -11   0   27.70    3.30
   9 -11   0   32.20    3.50
   9 -11   0   29.50    3.70
   9 -11   0   20.80    3.90
  -9  11   0   33.70    4.20
  -9  11   0   32.80    2.30
  -9  11   0   29.80    4.50
  -9  11   0   30.90    2.70
  -9  11   0   29.00    5.00
  -9  11   0   20.80    3.80
   8 -11   0   12.80    2.30
   8 -11   0   14.50    2.40
   8 -11   0   15.90    2.70
   8 -11   0   15.30    3.30
  -8  11   0   15.80    1.90
  -8  11   0   16.40    3.60
  -8  11   0   15.40    1.60
  -8  11   0   13.70    2.60
  -8  11   0   12.40    3.00
  -8  11   0   12.70    2.80
   7 -11   0   36.90    4.40
   7 -11   0   34.40    4.60
   7 -11   0   32.70    2.90
   7 -11   0   30.30    3.70
   7 -11   0   28.30    2.50
   7 -11   0   29.30    4.10
  -7  11   0   30.00    3.10
  -7  11   0   27.80    2.10
  -7  11   0   28.40    2.10
  -7  11   0   27.50    2.90
  -7  11   0   32.40    3.80
  -7  11   0   30.90    2.20
  -7  11   0   32.10    5.50
  -7  11   0   31.60    4.00
  -7  11   0   25.00    3.70
   6 -11   0   11.30    1.70
   6 -11   0   10.20    2.80
   6 -11   0    9.60    2.20
   6 -11   0    9.50    1.90
   6 -11   0   12.80    2.00
   6 -11   0   10.20    1.80
   6 -11   0   16.40    3.10
  -6  11   0    9.20    1.50
  -6  11   0    7.10    1.00
  -6  11   0   11.60    3.00
  -6  11   0    8.60    2.30
  -6  11   0    8.90    1.10
  -6  11   0   10.00    1.30
  -6  11   0    9.60    2.00
  -6  11   0    7.70    1.60
  -6  11   0   10.90    2.40
  -6  11   0   10.90    1.70
  -6  11   0    9.00    2.30
   5 -11   0   36.70    3.40
   5 -11   0   42.70    3.10
   5 -11   0   50.39    3.60
   5 -11   0   36.20    3.10
   5 -11   0   37.90    4.50
   5 -11   0   39.40    3.50
   5 -11   0   38.40    3.30
  -5  11   0   42.80    4.10
  -5  11   0   36.10    2.40
  -5  11   0   38.20    3.00
  -5  11   0   40.00    3.70
  -5  11   0   42.90    2.60
  -5  11   0   46.70    2.80
  -5  11   0   43.70    3.50
  -5  11   0   32.20    3.10
  -5  11   0   38.20    4.00
  -5  11   0   34.10    2.30
   4 -11   0    9.50    1.60
   4 -11   0    6.30    2.10
   4 -11   0    9.20    1.90
   4 -11   0    8.20    2.30
   4 -11   0    9.00    1.50
   4 -11   0    7.20    1.50
   4 -11   0    8.00    0.90
   4 -11   0    7.50    1.70
   4 -11   0    9.30    1.90
  -4  11   0   10.00    2.50
  -4  11   0   10.40    2.00
  -4  11   0    7.90    1.00
  -4  11   0    8.60    2.00
  -4  11   0   11.20    1.80
  -4  11   0    7.40    1.40
  -4  11   0    8.20    1.20
  -4  11   0   10.00    1.40
  -4  11   0    7.60    2.00
  -4  11   0    9.80    1.90
   3 -11   0    3.40    1.20
   3 -11   0    4.00    0.70
   3 -11   0    3.40    1.20
   3 -11   0    3.30    1.10
   3 -11   0    6.40    1.60
   3 -11   0    2.10    1.10
   3 -11   0    1.90    1.70
   3 -11   0    3.20    1.70
   3 -11   0    4.80    2.10
  -3  11   0    2.90    1.10
  -3  11   0    3.40    1.60
  -3  11   0    2.40    0.90
  -3  11   0    3.30    1.60
  -3  11   0    3.10    0.90
  -3  11   0    2.30    0.70
  -3  11   0    2.80    0.70
  -3  11   0    4.30    1.50
  -3  11   0    2.50    1.50
  -3  11   0    4.90    2.00
  -3  11   0    2.40    0.40
   2 -11   0    8.40    2.00
   2 -11   0   10.50    1.10
   2 -11   0   10.20    0.90
   2 -11   0   11.90    2.40
   2 -11   0   14.10    2.10
   2 -11   0    9.70    1.80
   2 -11   0   10.60    1.10
   2 -11   0   15.20    1.60
   2 -11   0    8.90    1.50
   2 -11   0    9.50    1.90
   2 -11   0    9.60    1.50
   2 -11   0   11.50    1.90
   2 -11   0   10.40    0.90
  -2  11   0   12.20    1.30
  -2  11   0   13.20    2.50
  -2  11   0   11.10    1.30
  -2  11   0   10.00    2.00
  -2  11   0   12.50    1.90
  -2  11   0   10.80    1.70
  -2  11   0   12.90    1.20
  -2  11   0   10.20    1.90
  -2  11   0   11.70    2.00
  -2  11   0   11.50    1.80
   1 -11   0    1.20    0.50
   1 -11   0    2.10    1.10
   1 -11   0    2.10    0.80
   1 -11   0   -0.10    0.80
   1 -11   0    1.20    0.90
   1 -11   0    2.80    1.10
   1 -11   0    2.20    0.70
   1 -11   0    1.20    0.50
   1 -11   0    1.20    1.00
   1 -11   0    1.90    0.90
   1 -11   0    1.50    0.60
  -1  11   0    2.50    1.30
  -1  11   0    1.60    1.20
  -1  11   0    0.20    0.80
  -1  11   0    1.30    0.60
  -1  11   0    1.40    1.00
  -1  11   0    2.30    0.80
  -1  11   0    1.60    2.20
  -1  11   0    3.10    1.50
  -1  11   0    2.20    1.10
  -1  11   0    1.70    0.80
  -1  11   0    2.50    1.00
   0 -11   0   75.59    4.50
   0 -11   0   76.09    4.30
   0 -11   0   78.79    4.20
   0 -11   0   85.29    4.70
   0 -11   0   80.59    5.30
   0 -11   0   83.99    4.90
   0 -11   0   68.49    5.30
   0 -11   0   74.79    5.50
   0 -11   0   81.09    4.60
   0 -11   0   74.19    4.40
   0 -11   0   74.79    4.20
   0 -11   0   77.59    4.90
   0  11   0   72.59    5.30
   0  11   0   82.79    4.80
   0  11   0   81.49    5.20
   0  11   0   69.19    5.80
   0  11   0   78.19    4.50
   0  11   0   77.99    4.70
   0  11   0   81.19    5.10
   0  11   0   80.79    4.40
   0  11   0   76.89    4.30
   0  11   0   82.79    6.10
   0  11   0   79.19    4.90
  -1 -11   0   13.30    1.60
  -1 -11   0   11.60    1.50
  -1 -11   0   12.00    1.50
  -1 -11   0   12.90    2.20
  -1 -11   0   13.00    1.40
  -1 -11   0   14.40    2.40
  -1 -11   0   11.40    1.90
  -1 -11   0   13.50    1.40
  -1 -11   0   15.40    2.00
  -1 -11   0   15.20    2.00
  -1 -11   0   11.00    1.10
   1  11   0   12.90    1.90
   1  11   0   16.00    1.80
   1  11   0   14.90    2.20
   1  11   0   11.60    1.90
   1  11   0   17.50    3.10
   1  11   0   10.00    1.60
   1  11   0   11.50    1.50
   1  11   0   13.60    1.30
   1  11   0   12.80    1.70
   1  11   0   10.40    2.00
   1  11   0   14.80    1.30
  -2 -11   0    2.80    1.20
  -2 -11   0    1.50    0.90
  -2 -11   0    3.10    0.90
  -2 -11   0    2.10    0.70
  -2 -11   0    2.30    0.80
  -2 -11   0    2.80    0.40
  -2 -11   0    3.50    0.80
  -2 -11   0    2.40    0.70
   2  11   0    3.40    1.20
   2  11   0    4.90    0.90
   2  11   0    2.20    1.00
   2  11   0    3.60    1.10
   2  11   0    3.70    1.00
   2  11   0    4.10    1.10
   2  11   0    3.40    1.40
   2  11   0    5.20    0.90
   2  11   0    4.20    1.20
   2  11   0    3.00    0.80
  -3 -11   0    2.10    0.70
  -3 -11   0    4.70    1.60
  -3 -11   0    4.00    0.80
  -3 -11   0    3.20    1.30
  -3 -11   0    3.40    1.20
  -3 -11   0    4.00    0.90
  -3 -11   0    2.90    0.80
  -3 -11   0    2.20    1.40
  -3 -11   0    3.70    0.90
  -3 -11   0    1.80    1.00
  -3 -11   0    3.10    0.90
  -3 -11   0    2.60    0.80
   3  11   0    3.90    1.00
   3  11   0    2.40    1.10
   3  11   0    4.40    1.30
   3  11   0    5.80    1.70
   3  11   0    5.00    1.00
   3  11   0    3.90    0.90
   3  11   0    4.10    1.20
   3  11   0    3.70    0.90
   3  11   0    5.30    1.60
   3  11   0    3.30    1.10
   3  11   0    4.40    1.20
  -4 -11   0   35.70    3.10
  -4 -11   0   36.30    2.50
  -4 -11   0   36.40    3.30
  -4 -11   0   38.90    2.40
  -4 -11   0   38.40    6.10
  -4 -11   0   34.50    2.50
  -4 -11   0   38.50    3.50
  -4 -11   0   35.10    2.30
  -4 -11   0   37.00    2.70
  -4 -11   0   36.10    2.50
  -4 -11   0   42.20    2.60
  -4 -11   0   36.00    2.40
   4  11   0   35.20    2.80
   4  11   0   38.90    3.50
   4  11   0   38.90    3.10
   4  11   0   40.40    2.70
   4  11   0   38.20    2.90
   4  11   0   44.30    3.30
   4  11   0   43.20    3.70
   4  11   0   35.60    2.50
   4  11   0   39.00    2.70
   4  11   0   34.90    2.70
  -5 -11   0    7.80    0.90
  -5 -11   0    5.80    1.00
  -5 -11   0    5.20    1.10
  -5 -11   0    6.40    1.50
  -5 -11   0    4.50    1.10
  -5 -11   0    3.00    1.30
  -5 -11   0    5.10    2.00
  -5 -11   0    4.80    1.10
  -5 -11   0    5.10    0.80
  -5 -11   0    6.70    1.70
  -5 -11   0    5.30    1.10
  -5 -11   0    5.30    1.00
   5  11   0    5.30    1.50
   5  11   0    4.80    1.60
   5  11   0    4.60    0.50
   5  11   0    6.80    1.50
  -6 -11   0  109.29    5.90
  -6 -11   0  105.89    5.90
  -6 -11   0  103.19    5.60
  -6 -11   0  112.09    5.80
  -6 -11   0  104.89    5.80
  -6 -11   0  118.79    6.80
  -6 -11   0  119.39    6.00
  -6 -11   0  105.69    5.80
  -6 -11   0  116.09    7.10
  -6 -11   0  106.89    7.20
  -6 -11   0  108.49    5.90
   6  11   0  102.69    5.80
   6  11   0  105.19    5.80
   6  11   0  101.89    6.70
   6  11   0   97.79    5.70
   6  11   0  103.19    6.10
   6  11   0  100.39    7.20
   6  11   0   97.99    6.00
   6  11   0  101.09    6.00
   6  11   0  106.39    5.80
   6  11   0  108.89    7.10
  -7 -11   0   -0.30    0.80
  -7 -11   0    0.20    0.60
  -7 -11   0   -1.10    0.80
  -7 -11   0    0.40    0.40
  -7 -11   0    0.10    0.70
  -7 -11   0    0.30    0.40
  -7 -11   0   -0.40    0.70
  -7 -11   0    0.40    0.70
  -7 -11   0   -0.30    0.60
  -7 -11   0   -0.20    1.20
  -7 -11   0   -0.70    0.60
  -7 -11   0    0.20    0.70
   7  11   0    0.00    0.20
   7  11   0   -0.70    0.90
   7  11   0    1.50    1.40
   7  11   0    0.00    1.10
   7  11   0    0.80    1.00
   7  11   0   -0.10    0.70
   7  11   0   -0.30    1.20
   7  11   0   -0.50    0.60
   7  11   0   -0.40    0.80
   7  11   0   -0.50    0.70
   7  11   0    0.40    0.90
  -8 -11   0   27.10    2.10
  -8 -11   0   24.10    2.00
  -8 -11   0   22.70    1.90
  -8 -11   0   24.50    1.90
  -8 -11   0   27.30    2.10
  -8 -11   0   23.00    2.10
  -8 -11   0   24.90    2.90
  -8 -11   0   25.90    3.10
  -8 -11   0   25.80    3.20
  -8 -11   0   26.00    1.90
   8  11   0   23.00    2.80
   8  11   0   21.70    3.00
   8  11   0   22.50    3.30
   8  11   0   26.80    2.40
   8  11   0   23.50    2.00
   8  11   0   23.80    1.90
   8  11   0   24.80    3.80
   8  11   0   22.70    2.10
  -9 -11   0   17.50    1.50
  -9 -11   0   21.50    3.10
  -9 -11   0   19.00    1.70
  -9 -11   0   18.20    1.80
  -9 -11   0   17.00    2.10
  -9 -11   0   21.80    2.10
  -9 -11   0   23.50    3.30
  -9 -11   0   19.90    2.80
  -9 -11   0   18.50    1.80
  -9 -11   0   19.50    1.80
  -9 -11   0   18.60    1.70
   9  11   0   13.50    2.50
   9  11   0   21.10    1.80
   9  11   0   14.90    1.30
   9  11   0   20.50    3.30
   9  11   0   23.50    2.80
   9  11   0   18.70    3.30
 -10 -11   0  122.49    7.90
 -10 -11   0  124.49    6.90
 -10 -11   0  127.89    7.10
 -10 -11   0  128.59    6.90
 -10 -11   0  135.39    6.80
 -10 -11   0  124.29    6.60
 -10 -11   0  129.79    7.00
 -10 -11   0  127.59    7.10
 -10 -11   0  124.99    8.50
 -10 -11   0  122.99    7.00
 -10 -11   0  119.19    8.10
  10  11   0  123.59    6.90
  10  11   0  123.29    7.30
  10  11   0  114.99    6.90
  10  11   0  132.79    8.80
  10  11   0  132.99    9.00
  10  11   0  128.99    8.30
  10  11   0  127.59    7.50
  10  11   0  118.99    7.20
  10  11   0  125.29    7.90
  10  11   0  119.69    6.90
 -11 -11   0    9.60    1.50
 -11 -11   0    7.80    2.10
 -11 -11   0   10.90    2.10
 -11 -11   0   10.20    1.70
 -11 -11   0    9.70    1.50
 -11 -11   0    8.10    1.30
 -11 -11   0   12.40    2.90
 -11 -11   0    7.10    1.40
 -11 -11   0    8.70    1.40
 -11 -11   0   11.50    1.30
 -11 -11   0   10.20    1.70
  11  11   0   12.80    1.70
  11  11   0    7.50    2.10
  11  11   0    5.50    2.00
  11  11   0   14.00    2.70
  11  11   0    8.60    1.70
  11  11   0    9.20    1.40
  11  11   0    8.50    1.10
  11  11   0    6.40    2.70
 -12 -11   0   11.50    3.20
 -12 -11   0    7.40    2.10
 -12 -11   0   13.70    1.90
 -12 -11   0   12.30    2.00
 -12 -11   0   10.10    1.60
 -12 -11   0   10.90    1.70
 -12 -11   0   10.30    1.40
 -12 -11   0    8.80    2.10
 -12 -11   0    9.50    1.60
 -12 -11   0   11.30    1.80
  12  11   0    8.60    3.10
  12  11   0   10.60    2.80
  12  11   0   11.20    1.40
  12  11   0   15.70    1.90
  12  11   0   16.20    2.20
  12  11   0   12.60    1.70
  12  11   0   11.10    2.50
  12  11   0   18.90    2.60
 -13 -11   0    4.40    2.80
 -13 -11   0    3.70    1.50
 -13 -11   0    2.10    1.50
 -13 -11   0    5.20    1.40
 -13 -11   0    2.70    1.50
 -13 -11   0    1.50    1.10
 -13 -11   0    3.00    1.20
 -13 -11   0    2.10    1.20
 -13 -11   0    7.40    1.50
  13  11   0    3.20    1.70
  13  11   0    3.70    1.20
  13  11   0    4.50    1.20
  13  11   0    4.90    2.50
  13  11   0    4.20    1.40
  13  11   0    2.50    0.90
  13  11   0    5.60    1.60
  13  11   0    6.20    1.70
  13  11   0    3.30    1.20
  13  11   0    4.30    0.70
  13  11   0    4.80    2.00
  13  11   0    3.50    1.90
  13  11   0    2.60    3.40
 -14 -11   0   -1.10    0.80
 -14 -11   0    1.30    3.00
 -14 -11   0    0.60    1.30
 -14 -11   0   -0.10    1.00
 -14 -11   0    0.40    1.20
 -14 -11   0   -0.60    0.90
 -14 -11   0    0.00    1.00
  14  11   0    0.10    1.10
  14  11   0   -0.30    1.00
  14  11   0   -0.70    1.60
  14  11   0    0.20    0.30
  14  11   0   -0.60    1.90
  14  11   0    0.10    0.90
  14  11   0    0.70    3.30
  14  11   0    0.20    0.80
  14  11   0   -0.10    0.10
  14  11   0   -1.90    0.80
 -15 -11   0    0.60    1.20
 -15 -11   0    0.10    1.40
 -15 -11   0   -0.60    1.00
 -15 -11   0    0.80    1.20
  15  11   0   -1.60    1.10
  15  11   0    2.00    1.50
  15  11   0    0.10    0.80
  15  11   0    1.60    1.30
  15  11   0    1.10    1.00
  15  11   0    0.70    2.00
  15  11   0   -0.50    1.00
 -16 -11   0    1.30    1.30
 -16 -11   0   -0.70    1.70
 -16 -11   0    1.10    1.30
 -16 -11   0    1.40    1.40
 -16 -11   0    1.50    1.90
  16  11   0    3.10    2.10
  16  11   0    2.60    1.30
  16  11   0    1.80    2.20
  16  11   0    1.10    1.00
  16  11   0    5.90    1.90
  16  11   0    3.30    1.20
  16  11   0    2.40    1.30
  16  11   0    0.00    1.30
 -17 -11   0   -1.00    1.70
 -17 -11   0    1.30    1.20
 -17 -11   0    2.70    1.50
 -17 -11   0    1.70    1.30
 -17 -11   0    2.30    1.60
 -17 -11   0   -0.20    1.30
  17  11   0    0.80    2.10
  17  11   0    2.00    2.50
  17  11   0    2.80    1.60
  17  11   0    0.30    0.20
  17  11   0    2.40    1.30
  17  11   0    0.60    2.30
  17  11   0    1.00    0.30
 -18 -11   0    0.20    1.30
 -18 -11   0    0.10    1.30
 -18 -11   0   -0.20    1.50
 -18 -11   0    2.80    2.20
 -18 -11   0    2.70    1.60
 -18 -11   0   -1.20    1.10
  18  11   0    1.20    1.60
  18  11   0    0.90    2.30
  18  11   0    0.20    1.20
  18  11   0    1.90    2.20
  18  11   0    0.40    0.30
  18  11   0    1.00    0.20
 -19 -11   0    0.70    2.20
 -19 -11   0   -1.40    1.40
 -19 -11   0    1.40    1.40
 -19 -11   0    0.20    1.60
 -19 -11   0    1.80    1.50
 -19 -11   0    0.00    1.10
  19  11   0    0.30    1.30
  19  11   0    1.50    2.20
  19  11   0    2.20    2.30
  19  11   0   -0.30    1.50
  19  11   0    1.10    1.20
 -20 -11   0    8.40    2.10
 -20 -11   0   15.70    3.50
 -20 -11   0   11.20    2.60
 -20 -11   0    5.90    2.40
 -20 -11   0   13.40    2.10
 -20 -11   0   12.40    3.30
  20  11   0    7.60    3.50
  20  11   0    9.80    3.00
  20  11   0    8.40    2.20
  20  11   0    9.10    1.60
  20  11   0    9.10    2.50
 -21 -11   0    1.10    1.30
 -21 -11   0   -1.20    1.50
 -21 -11   0    5.70    2.60
 -21 -11   0    1.50    1.70
 -21 -11   0    2.00    1.90
 -21 -11   0    1.00    1.40
  21  11   0    2.90    1.80
  21  11   0    0.30    2.70
  21  11   0    4.20    2.50
 -22 -11   0    5.10    2.20
 -22 -11   0    7.50    2.30
 -22 -11   0    1.80    1.60
 -22 -11   0   10.20    3.10
 -22 -11   0    1.90    1.90
  22  11   0    2.30    1.80
  22  11   0    5.40    2.00
  22  11   0    2.70    2.80
 -23 -11   0   -0.20    1.50
 -23 -11   0    3.30    2.50
 -23 -11   0    3.30    2.20
 -23 -11   0   -0.10    1.50
 -23 -11   0   -2.20    1.40
  23  11   0   -0.40    1.60
  23  11   0   -1.40    1.40
  23  11   0   -1.50    2.60
  14 -12   0   -4.50    3.80
 -14  12   0    0.10    3.10
 -14  12   0    3.70    5.40
  13 -12   0    7.10    3.50
  13 -12   0   12.50    2.70
  13 -12   0   10.80    2.50
 -13  12   0   12.70    1.90
 -13  12   0   10.10    3.20
 -13  12   0   11.20    1.40
 -13  12   0   13.50    3.70
  12 -12   0   -2.00    2.60
  12 -12   0    1.90    1.90
  12 -12   0    0.50    1.40
  12 -12   0   -1.10    1.70
 -12  12   0   -1.30    2.60
 -12  12   0   -1.30    2.40
 -12  12   0   -0.60    1.10
 -12  12   0   -1.00    0.70
  11 -12   0    1.50    1.70
  11 -12   0    0.40    2.60
  11 -12   0   -2.30    3.50
  11 -12   0    3.90    2.70
 -11  12   0    1.00    2.50
 -11  12   0    4.20    4.80
 -11  12   0    1.40    0.90
  10 -12   0   -0.50    1.50
  10 -12   0    2.90    1.80
  10 -12   0   -0.60    2.50
  10 -12   0   -0.90    1.50
 -10  12   0   -0.50    0.80
 -10  12   0    0.00    1.20
 -10  12   0   -2.90    2.20
 -10  12   0   -1.50    2.00
   9 -12   0    0.30    1.40
   9 -12   0    1.00    1.60
   9 -12   0    1.70    1.60
   9 -12   0    0.50    2.40
  -9  12   0    0.90    1.20
  -9  12   0    2.20    0.90
  -9  12   0   -0.40    2.10
  -9  12   0    1.90    2.60
   8 -12   0   12.30    3.20
   8 -12   0   12.30    2.50
   8 -12   0   13.00    2.40
   8 -12   0   12.30    2.30
  -8  12   0   14.60    1.60
  -8  12   0    5.30    2.60
  -8  12   0   13.10    1.80
  -8  12   0   10.90    2.80
  -8  12   0    9.70    3.30
   7 -12   0   23.00    2.90
   7 -12   0   21.40    3.80
   7 -12   0   18.90    3.00
   7 -12   0   31.20    3.20
  -7  12   0   31.30    4.50
  -7  12   0   24.50    1.90
  -7  12   0   24.50    3.00
  -7  12   0   19.20    4.80
  -7  12   0   29.20    2.40
  -7  12   0   22.80    3.80
   6 -12   0    2.20    1.50
   6 -12   0    4.80    1.60
   6 -12   0    3.90    1.20
   6 -12   0    1.70    3.10
   6 -12   0    4.30    2.30
  -6  12   0    2.20    1.50
  -6  12   0    2.40    1.80
  -6  12   0    2.70    2.50
  -6  12   0    0.30    1.70
  -6  12   0    0.60    0.80
  -6  12   0    3.00    1.10
  -6  12   0    0.40    0.70
   5 -12   0   16.40    2.60
   5 -12   0   20.40    2.80
   5 -12   0   22.80    3.40
   5 -12   0   24.50    2.30
  -5  12   0   21.00    3.20
  -5  12   0   21.50    2.60
  -5  12   0   15.50    2.30
  -5  12   0   21.60    3.20
  -5  12   0   22.60    1.80
  -5  12   0   19.60    1.60
  -5  12   0   16.50    2.20
  -5  12   0   23.30    3.00
   4 -12   0    5.20    1.40
   4 -12   0    6.00    2.50
   4 -12   0    4.20    1.40
   4 -12   0    4.90    1.80
   4 -12   0    3.00    2.00
   4 -12   0    5.60    1.50
  -4  12   0    3.20    1.60
  -4  12   0    2.90    2.00
  -4  12   0    6.20    1.20
  -4  12   0    4.00    1.80
  -4  12   0    7.70    1.90
  -4  12   0    4.80    2.20
  -4  12   0    4.80    1.00
  -4  12   0    4.50    0.90
   3 -12   0    6.00    0.80
   3 -12   0    7.20    1.50
   3 -12   0    5.30    1.60
   3 -12   0    6.30    2.30
   3 -12   0    4.60    1.30
   3 -12   0    6.70    1.70
   3 -12   0    7.40    1.90
   3 -12   0    7.30    1.60
   3 -12   0    5.70    2.10
  -3  12   0    7.20    1.00
  -3  12   0    6.20    2.70
  -3  12   0    4.40    1.60
  -3  12   0    3.90    1.20
  -3  12   0    5.50    1.00
  -3  12   0    7.40    2.30
  -3  12   0    6.40    1.60
  -3  12   0    7.00    1.20
  -3  12   0    3.00    1.90
  -3  12   0    5.50    1.60
   2 -12   0   22.40    2.40
   2 -12   0   22.50    2.90
   2 -12   0   24.60    2.30
   2 -12   0   17.70    2.70
   2 -12   0   29.10    3.50
   2 -12   0   19.60    1.90
   2 -12   0   20.10    2.70
   2 -12   0   19.50    1.30
   2 -12   0   19.60    1.60
   2 -12   0   25.20    2.40
   2 -12   0   20.00    3.10
  -2  12   0   22.60    3.00
  -2  12   0   24.80    2.90
  -2  12   0   26.30    1.80
  -2  12   0   22.50    3.10
  -2  12   0   21.50    2.40
  -2  12   0   21.00    2.30
  -2  12   0   22.10    1.70
  -2  12   0   21.30    2.40
  -2  12   0   21.50    2.50
  -2  12   0   19.90    2.70
  -2  12   0   25.50    2.00
   1 -12   0   -1.00    0.70
   1 -12   0    0.60    1.10
   1 -12   0    0.20    1.10
   1 -12   0   -0.10    1.70
   1 -12   0    0.80    0.50
   1 -12   0    1.70    1.00
   1 -12   0    0.70    0.90
   1 -12   0    1.60    0.90
   1 -12   0    0.60    1.00
   1 -12   0    0.90    0.50
   1 -12   0    0.70    0.60
   1 -12   0    0.70    0.50
  -1  12   0    0.80    0.90
  -1  12   0    0.60    1.00
  -1  12   0   -0.80    1.40
  -1  12   0    0.40    1.10
  -1  12   0    1.80    0.80
  -1  12   0    1.00    1.50
  -1  12   0    1.80    0.80
  -1  12   0    1.20    0.90
  -1  12   0   -0.30    0.60
  -1  12   0    0.50    1.20
   0 -12   0   49.00    3.10
   0 -12   0   55.09    3.10
   0 -12   0   48.40    3.90
   0 -12   0   44.80    4.10
   0 -12   0   52.49    3.80
   0 -12   0   48.10    2.90
   0 -12   0   47.70    3.60
   0 -12   0   48.80    3.30
   0 -12   0   58.99    3.50
   0 -12   0   47.50    3.20
   0 -12   0   51.29    2.90
   0  12   0   49.10    4.30
   0  12   0   53.69    4.10
   0  12   0   50.59    3.50
   0  12   0   49.50    3.40
   0  12   0   49.60    3.10
   0  12   0   41.60    3.60
   0  12   0   52.09    3.10
   0  12   0   51.09    3.80
   0  12   0   53.89    4.10
   0  12   0   51.49    3.70
   0  12   0   50.99    3.00
  -1 -12   0   14.80    2.10
  -1 -12   0   16.40    2.70
  -1 -12   0   15.20    1.80
  -1 -12   0   12.80    1.20
  -1 -12   0   11.50    2.00
  -1 -12   0   16.20    1.80
  -1 -12   0   15.00    2.40
  -1 -12   0   14.10    1.50
  -1 -12   0   14.30    1.30
  -1 -12   0    8.90    1.80
   1  12   0   12.30    1.70
   1  12   0   14.30    1.40
   1  12   0   11.20    1.90
   1  12   0   12.20    2.10
   1  12   0   13.90    1.40
   1  12   0   14.40    2.60
   1  12   0   15.30    1.50
   1  12   0   15.50    2.10
   1  12   0   15.40    2.00
   1  12   0   16.90    2.50
   1  12   0   14.30    2.00
  -2 -12   0    8.40    1.10
  -2 -12   0    6.00    1.20
  -2 -12   0    7.60    1.10
  -2 -12   0    7.60    1.20
  -2 -12   0    7.10    1.20
  -2 -12   0    9.30    1.70
  -2 -12   0    5.50    0.60
  -2 -12   0    9.20    1.50
  -2 -12   0    6.20    1.20
   2  12   0    8.60    1.20
   2  12   0    7.90    1.60
   2  12   0    8.90    1.10
   2  12   0    8.10    1.60
   2  12   0    7.60    1.30
   2  12   0    6.50    1.60
   2  12   0    6.60    1.50
   2  12   0    6.50    1.40
   2  12   0    7.60    1.10
   2  12   0    8.30    2.00
  -3 -12   0   42.90    2.70
  -3 -12   0   36.60    3.30
  -3 -12   0   36.20    2.40
  -3 -12   0   39.10    3.60
  -3 -12   0   41.40    3.10
  -3 -12   0   38.60    2.60
  -3 -12   0   42.20    4.20
  -3 -12   0   38.40    2.50
  -3 -12   0   36.90    3.90
  -3 -12   0   36.30    2.60
   3  12   0   39.30    2.60
   3  12   0   39.70    3.30
   3  12   0   33.00    3.10
   3  12   0   37.20    2.90
   3  12   0   40.50    3.10
   3  12   0   38.80    2.70
   3  12   0   36.70    2.60
   3  12   0   36.90    2.50
   3  12   0   34.80    3.40
   3  12   0   40.50    4.00
   3  12   0   34.60    2.90
  -4 -12   0  203.28   10.50
  -4 -12   0  190.58   10.00
  -4 -12   0  204.58   12.10
  -4 -12   0  205.78   10.50
  -4 -12   0  182.08   13.80
  -4 -12   0  213.68   12.10
  -4 -12   0  189.28   10.50
  -4 -12   0  213.78   10.90
  -4 -12   0  207.88   10.30
  -4 -12   0  212.38   10.50
  -4 -12   0  198.48   10.70
  -4 -12   0  215.98   10.90
   4  12   0  214.38   12.20
   4  12   0  204.98   11.50
   4  12   0  198.78   10.90
   4  12   0  209.08   11.00
   4  12   0  201.38   10.80
   4  12   0  203.28   11.20
   4  12   0  204.38   10.70
   4  12   0  207.78   11.90
   4  12   0  200.68   10.50
  -5 -12   0   88.09    7.20
  -5 -12   0   96.69    5.10
  -5 -12   0   93.99    5.30
  -5 -12   0  102.59    6.60
  -5 -12   0   96.59    5.40
  -5 -12   0   93.79    5.30
  -5 -12   0  103.49    6.50
  -5 -12   0   98.99    5.20
  -5 -12   0   95.29    5.40
  -5 -12   0   90.69    4.80
   5  12   0   92.99    5.30
   5  12   0   95.49    5.30
   5  12   0   88.89    5.40
   5  12   0   97.29    5.70
   5  12   0   95.29    5.60
   5  12   0  101.99    5.50
   5  12   0   83.09    4.70
   5  12   0   96.99    5.80
   5  12   0   92.79    6.20
   5  12   0   88.59    6.50
   5  12   0   93.29    5.90
  -6 -12   0   14.70    1.70
  -6 -12   0   12.20    1.10
  -6 -12   0   14.80    1.60
  -6 -12   0   16.50    1.90
  -6 -12   0   13.10    2.40
  -6 -12   0   12.20    1.50
  -6 -12   0   11.60    1.30
  -6 -12   0   12.00    2.50
  -6 -12   0   13.70    1.30
  -6 -12   0   14.00    2.40
  -6 -12   0   15.80    1.70
   6  12   0   16.60    1.70
   6  12   0   15.20    2.50
   6  12   0   15.50    2.10
   6  12   0   13.90    1.80
   6  12   0   15.70    1.70
   6  12   0   16.50    1.70
   6  12   0   17.10    3.00
   6  12   0   14.70    2.30
   6  12   0   16.90    2.80
   6  12   0   16.70    1.70
   6  12   0   12.90    1.90
   6  12   0   12.80    1.90
  -7 -12   0   22.30    3.40
  -7 -12   0   26.50    2.10
  -7 -12   0   26.00    1.80
  -7 -12   0   24.10    2.00
  -7 -12   0   27.10    2.80
  -7 -12   0   26.90    2.10
  -7 -12   0   25.50    2.20
  -7 -12   0   25.00    2.20
  -7 -12   0   21.10    2.10
  -7 -12   0   25.80    2.10
  -7 -12   0   26.40    3.10
  -7 -12   0   24.50    1.80
   7  12   0   28.20    2.10
   7  12   0   27.30    2.60
   7  12   0   30.00    4.00
   7  12   0   27.80    3.00
   7  12   0   23.30    2.30
   7  12   0   30.60    2.70
   7  12   0   28.70    2.20
   7  12   0   24.80    3.50
   7  12   0   31.90    2.40
   7  12   0   33.70    3.40
  -8 -12   0  124.99    7.00
  -8 -12   0  139.69    7.00
  -8 -12   0  133.79    7.40
  -8 -12   0  123.49    6.80
  -8 -12   0  132.69    8.70
  -8 -12   0  133.89    8.10
  -8 -12   0  120.29    6.50
  -8 -12   0  136.09    7.20
  -8 -12   0  128.69    7.10
  -8 -12   0  134.89    7.00
  -8 -12   0  130.19    8.40
  -8 -12   0  127.19    7.10
   8  12   0  133.09    8.70
   8  12   0  128.59    7.00
   8  12   0  117.49    7.70
   8  12   0  124.29    6.90
   8  12   0  120.79    7.30
   8  12   0  122.59    7.30
   8  12   0  115.89    8.70
   8  12   0  129.29    8.20
   8  12   0  126.99    7.00
  -9 -12   0    0.60    0.70
  -9 -12   0    1.50    0.70
  -9 -12   0    0.10    0.70
  -9 -12   0    2.00    1.20
  -9 -12   0    1.40    0.80
  -9 -12   0    0.30    1.10
  -9 -12   0    0.60    0.90
  -9 -12   0    1.50    1.00
  -9 -12   0    1.70    1.00
  -9 -12   0    2.80    2.10
   9  12   0    0.60    0.90
   9  12   0    0.30    1.10
   9  12   0    4.30    1.10
   9  12   0    3.50    0.90
   9  12   0    0.70    0.30
   9  12   0    2.70    1.20
   9  12   0    2.40    1.30
   9  12   0    1.70    2.00
   9  12   0    2.90    1.80
   9  12   0   -0.90    0.90
   9  12   0    3.20    1.00
 -10 -12   0   38.90    2.80
 -10 -12   0   37.60    4.50
 -10 -12   0   38.60    3.00
 -10 -12   0   33.50    2.40
 -10 -12   0   38.30    2.60
 -10 -12   0   32.70    2.70
 -10 -12   0   36.10    3.80
 -10 -12   0   35.90    2.70
 -10 -12   0   36.30    2.60
 -10 -12   0   37.90    2.90
 -10 -12   0   38.00    3.60
  10  12   0   34.40    4.00
  10  12   0   35.70    2.70
  10  12   0   31.50    3.60
  10  12   0   34.30    2.60
  10  12   0   32.80    2.10
  10  12   0   42.50    2.90
  10  12   0   44.40    4.90
  10  12   0   42.50    3.20
 -11 -12   0   -1.40    0.80
 -11 -12   0   -0.20    1.00
 -11 -12   0    0.60    1.20
 -11 -12   0    0.00    0.80
 -11 -12   0   -0.30    1.10
 -11 -12   0   -3.30    2.10
 -11 -12   0   -2.10    0.70
 -11 -12   0   -0.20    0.90
 -11 -12   0    0.60    0.50
 -11 -12   0    0.10    1.20
 -11 -12   0   -0.70    0.70
  11  12   0   -0.10    0.90
  11  12   0   -0.40    1.00
  11  12   0   -0.70    0.90
  11  12   0   -0.80    1.00
  11  12   0   -0.70    0.90
  11  12   0   -1.20    1.00
  11  12   0    0.70    1.40
  11  12   0   -2.30    1.40
  11  12   0   -1.60    0.70
  11  12   0   -1.70    2.30
 -12 -12   0    0.80    0.50
 -12 -12   0    0.60    1.00
 -12 -12   0    1.90    2.70
 -12 -12   0   -0.80    0.90
 -12 -12   0    0.30    0.80
 -12 -12   0    0.60    1.10
 -12 -12   0   -0.30    1.10
 -12 -12   0    0.70    1.10
 -12 -12   0    1.00    1.00
 -12 -12   0    0.60    0.80
 -12 -12   0   -0.30    1.10
  12  12   0    1.50    1.50
  12  12   0    2.00    1.50
  12  12   0   -0.30    2.70
  12  12   0   -1.10    1.70
  12  12   0    2.10    1.30
  12  12   0    0.70    1.40
  12  12   0   -0.50    0.80
  12  12   0   -0.50    1.20
  12  12   0    1.10    1.00
  12  12   0   -0.70    0.90
  12  12   0    0.00    1.00
  12  12   0    0.60    0.50
 -13 -12   0   -1.40    1.00
 -13 -12   0   -1.20    0.90
 -13 -12   0    0.50    1.30
 -13 -12   0   -1.00    1.10
 -13 -12   0    2.90    4.90
 -13 -12   0   -0.50    1.10
 -13 -12   0    1.60    1.10
 -13 -12   0   -0.70    0.90
 -13 -12   0   -1.30    1.00
  13  12   0    3.30    1.50
  13  12   0    0.00    0.50
  13  12   0   -1.30    1.10
  13  12   0   -1.00    0.90
  13  12   0    0.60    1.00
  13  12   0    1.10    1.60
  13  12   0    0.30    1.30
  13  12   0   -0.30    1.00
  13  12   0    0.00    0.90
  13  12   0    0.00    1.40
  13  12   0    0.10    0.50
  13  12   0    0.20    2.00
 -14 -12   0   19.10    4.30
 -14 -12   0   18.40    2.60
 -14 -12   0   20.20    2.50
 -14 -12   0   24.30    2.70
 -14 -12   0   22.00    2.60
  14  12   0   21.90    2.60
  14  12   0   19.50    2.00
  14  12   0   26.10    3.80
  14  12   0   17.60    2.60
  14  12   0   20.50    2.90
  14  12   0   18.70    4.50
  14  12   0   17.00    1.90
  14  12   0   17.20    4.50
 -15 -12   0    0.00    1.20
 -15 -12   0    1.40    1.30
 -15 -12   0    0.80    1.20
 -15 -12   0   -0.30    1.50
 -15 -12   0   -1.20    1.20
 -15 -12   0    0.20    1.80
  15  12   0   -0.20    0.70
  15  12   0    1.30    1.20
  15  12   0    0.30    1.80
  15  12   0   -1.50    1.20
  15  12   0   -1.90    2.30
  15  12   0    1.30    1.10
  15  12   0    0.90    1.30
 -16 -12   0   18.90    2.60
 -16 -12   0   23.70    2.90
 -16 -12   0   25.40    4.10
 -16 -12   0   19.20    2.70
 -16 -12   0   17.40    2.40
 -16 -12   0   16.60    2.50
  16  12   0   20.10    2.80
 -17 -12   0    0.90    1.90
 -17 -12   0   -0.80    1.10
 -17 -12   0   -2.60    1.10
 -17 -12   0   -1.00    1.20
 -17 -12   0   -0.60    1.10
 -17 -12   0   -0.30    1.20
  17  12   0   -1.50    2.10
  17  12   0   -0.30    1.30
  17  12   0   -1.50    2.00
  17  12   0    0.90    0.70
  17  12   0   -0.80    1.20
 -18 -12   0    7.40    2.00
 -18 -12   0    4.70    1.60
 -18 -12   0    5.40    1.80
 -18 -12   0    5.90    2.00
 -18 -12   0    8.30    2.80
 -18 -12   0    3.40    1.60
  18  12   0    6.00    1.50
  18  12   0    2.60    1.80
  18  12   0    7.20    2.80
  18  12   0    5.80    2.80
 -19 -12   0    2.00    1.20
 -19 -12   0    1.30    1.70
 -19 -12   0    4.60    2.50
 -19 -12   0   -0.20    1.40
 -19 -12   0   -1.60    1.50
 -19 -12   0    0.90    1.50
  19  12   0    0.30    2.20
  19  12   0    0.40    1.30
  19  12   0    0.50    1.50
  19  12   0    2.20    2.50
  19  12   0    1.60    1.40
  19  12   0    0.90    0.30
 -20 -12   0    1.80    1.30
 -20 -12   0   -0.70    1.30
 -20 -12   0    0.10    2.60
 -20 -12   0    1.30    1.90
  20  12   0    1.20    1.40
  20  12   0    0.60    1.60
  20  12   0    0.60    2.70
  20  12   0    0.30    1.20
 -21 -12   0    4.30    2.50
 -21 -12   0    1.30    1.80
 -21 -12   0    0.40    1.50
 -21 -12   0   -0.40    1.90
 -21 -12   0    0.80    1.50
 -21 -12   0    1.00    1.60
  21  12   0    2.40    2.30
  21  12   0   -0.80    2.20
  21  12   0    0.40    1.40
 -22 -12   0    1.10    1.20
 -22 -12   0    1.60    1.80
 -22 -12   0    0.10    1.60
 -22 -12   0   -0.30    1.70
 -22 -12   0   -1.10    1.40
 -22 -12   0    5.80    2.80
  22  12   0   -0.30    1.40
  22  12   0    0.10    2.10
  22  12   0   -0.80    1.60
  22  12   0   -1.00    2.60
 -23 -12   0   -1.40    2.40
 -23 -12   0    0.00    1.90
 -23 -12   0    1.60    2.80
 -23 -12   0   -1.50    2.00
 -23 -12   0   -2.20    1.50
  23  12   0    2.30    3.50
  23  12   0   -0.10    1.50
  13 -13   0   -0.10    2.50
  13 -13   0   -4.00    2.20
  13 -13   0   -1.60    4.90
 -13  13   0   -0.90    3.20
 -13  13   0    2.90    2.20
 -13  13   0    1.10    3.00
  12 -13   0    0.90    1.80
  12 -13   0    4.90    2.10
  12 -13   0    0.70    3.00
  12 -13   0    5.40    1.80
 -12  13   0    3.20    3.00
 -12  13   0    3.10    0.90
 -12  13   0    2.30    1.30
 -12  13   0   -0.60    2.40
  11 -13   0   -1.90    2.60
  11 -13   0    3.50    2.00
  11 -13   0   -0.50    1.60
  11 -13   0    0.30    1.70
 -11  13   0    2.40    0.90
 -11  13   0    2.20    2.60
 -11  13   0    2.20    1.30
 -11  13   0    3.00    3.10
  10 -13   0   -0.40    2.20
  10 -13   0    1.30    1.70
  10 -13   0    0.00    2.00
  10 -13   0   -3.70    2.70
 -10  13   0   -2.10    2.10
 -10  13   0    0.50    0.80
   9 -13   0   -1.30    2.40
   9 -13   0   -0.50    1.80
   9 -13   0    2.50    1.80
   9 -13   0   -2.40    1.40
  -9  13   0    0.00    2.10
  -9  13   0   -2.40    2.50
  -9  13   0   -0.20    0.80
  -9  13   0   -0.70    1.10
   8 -13   0   -0.80    1.40
   8 -13   0   -1.00    1.50
   8 -13   0   -1.50    1.30
   8 -13   0    1.10    2.40
  -8  13   0    0.60    0.90
  -8  13   0    0.00    2.40
  -8  13   0   -0.50    1.00
  -8  13   0    0.20    2.10
   7 -13   0    0.20    2.20
   7 -13   0    2.30    1.60
   7 -13   0    1.50    1.80
   7 -13   0    0.00    1.40
  -7  13   0    2.20    0.90
  -7  13   0    1.40    2.00
  -7  13   0   -2.50    1.90
  -7  13   0    5.70    2.90
  -7  13   0    1.10    1.10
   6 -13   0    4.10    1.60
   6 -13   0    4.50    1.60
   6 -13   0    5.90    1.50
   6 -13   0    5.40    2.50
   6 -13   0    3.60    1.90
  -6  13   0    6.00    1.10
  -6  13   0    6.70    1.40
  -6  13   0    2.60    2.20
  -6  13   0    6.50    2.80
  -6  13   0    5.20    1.50
  -6  13   0    5.80    1.90
  -6  13   0    3.50    2.50
   5 -13   0   29.60    3.00
   5 -13   0   26.60    2.60
   5 -13   0   24.70    3.00
   5 -13   0   18.70    3.50
   5 -13   0   26.40    3.50
  -5  13   0   28.20    4.30
  -5  13   0   21.70    3.30
  -5  13   0   35.80    5.30
  -5  13   0   25.50    3.30
  -5  13   0   27.30    2.40
  -5  13   0   24.10    1.90
   4 -13   0   11.30    1.90
   4 -13   0   10.00    2.90
   4 -13   0    7.90    2.60
   4 -13   0    7.70    1.90
   4 -13   0    5.10    1.80
  -4  13   0    6.40    1.90
  -4  13   0    9.20    2.20
  -4  13   0   10.50    2.90
  -4  13   0    7.40    1.20
  -4  13   0    9.30    1.30
  -4  13   0    6.40    2.10
  -4  13   0   10.70    1.70
   3 -13   0    1.50    2.50
   3 -13   0    8.30    1.60
   3 -13   0    7.80    1.70
   3 -13   0   11.50    2.20
   3 -13   0    7.20    1.70
  -3  13   0    9.30    2.00
  -3  13   0    9.90    1.40
  -3  13   0    9.30    2.60
  -3  13   0    6.80    1.90
  -3  13   0    8.20    1.80
  -3  13   0    8.20    2.10
  -3  13   0    9.00    1.70
  -3  13   0    9.80    1.30
  -3  13   0    8.70    2.00
  -3  13   0   13.90    2.90
   2 -13   0    8.90    2.10
   2 -13   0    5.30    1.60
   2 -13   0   10.90    1.60
   2 -13   0    8.90    0.90
   2 -13   0   14.50    2.20
   2 -13   0    8.80    1.70
   2 -13   0   12.30    1.80
  -2  13   0   10.90    1.30
  -2  13   0    8.30    1.80
  -2  13   0   13.20    1.50
  -2  13   0   10.40    2.60
  -2  13   0   12.90    2.10
  -2  13   0   12.60    2.20
  -2  13   0   14.70    1.60
  -2  13   0    9.90    2.10
  -2  13   0   12.60    2.00
  -2  13   0   12.80    2.60
  -2  13   0   15.40    2.50
   1 -13   0  139.99    7.70
   1 -13   0  143.19    7.70
   1 -13   0  153.78    8.60
   1 -13   0  152.38    8.10
   1 -13   0  138.39    8.90
   1 -13   0  135.19    9.10
   1 -13   0  158.38    8.40
   1 -13   0  146.09    7.50
   1 -13   0  141.69    9.60
   1 -13   0  154.98    8.30
   1 -13   0  149.29    8.70
  -1  13   0  156.98    8.70
  -1  13   0  143.99    8.30
  -1  13   0  151.08    8.90
  -1  13   0  145.09    8.70
  -1  13   0  154.98    8.80
  -1  13   0  148.89    7.80
  -1  13   0  155.78    8.40
  -1  13   0  148.59    7.90
  -1  13   0  141.19    9.00
  -1  13   0  149.79    7.90
  -1  13   0  139.79    9.20
   0 -13   0   90.29    6.30
   0 -13   0   88.99    5.10
   0 -13   0   99.99    5.70
   0 -13   0   90.59    5.30
   0 -13   0   97.79    5.60
   0 -13   0   93.59    6.00
   0 -13   0   91.19    5.20
   0 -13   0   93.19    6.60
   0 -13   0   95.69    5.60
   0 -13   0  104.09    6.10
   0  13   0   89.89    6.10
   0  13   0   94.39    5.20
   0  13   0   99.99    5.30
   0  13   0   90.29    5.30
   0  13   0   91.29    5.90
   0  13   0   93.19    6.40
   0  13   0   97.09    5.70
   0  13   0  101.89    6.20
   0  13   0   99.49    6.30
   0  13   0   96.39    5.80
  -1 -13   0   40.90    4.30
  -1 -13   0   47.40    3.10
  -1 -13   0   40.90    2.90
  -1 -13   0   33.70    3.40
  -1 -13   0   39.00    2.90
  -1 -13   0   40.60    3.30
  -1 -13   0   38.00    3.30
  -1 -13   0   39.30    2.50
  -1 -13   0   35.30    2.60
  -1 -13   0   34.40    2.70
  -1 -13   0   37.90    2.50
  -1 -13   0   39.90    3.80
   1  13   0   42.90    3.60
   1  13   0   37.60    3.30
   1  13   0   47.20    4.60
   1  13   0   36.40    3.90
   1  13   0   37.10    3.10
   1  13   0   39.00    2.70
   1  13   0   39.20    4.10
   1  13   0   38.50    2.70
   1  13   0   41.50    2.70
   1  13   0   39.80    2.90
  -2 -13   0    9.40    1.60
  -2 -13   0    6.50    1.40
  -2 -13   0    9.00    1.40
  -2 -13   0    9.90    1.30
  -2 -13   0   10.30    1.50
  -2 -13   0   10.40    2.00
  -2 -13   0   11.40    1.90
  -2 -13   0    9.60    1.40
   2  13   0    9.60    1.80
   2  13   0   12.40    1.90
   2  13   0    9.30    2.00
   2  13   0   13.20    1.50
   2  13   0   10.20    1.50
   2  13   0   11.90    2.20
   2  13   0    9.10    1.30
   2  13   0    8.20    1.60
   2  13   0    5.80    2.10
   2  13   0    9.20    1.90
  -3 -13   0    4.50    1.40
  -3 -13   0    3.00    1.00
  -3 -13   0    2.80    0.50
  -3 -13   0    6.30    1.20
  -3 -13   0    4.80    1.00
  -3 -13   0    3.60    0.90
  -3 -13   0    4.30    0.90
  -3 -13   0    3.60    1.90
  -3 -13   0    6.30    1.10
  -3 -13   0    3.20    1.30
  -3 -13   0    2.00    1.30
   3  13   0    5.50    1.50
   3  13   0    4.70    1.40
   3  13   0    4.80    1.60
   3  13   0    3.70    1.30
   3  13   0    4.50    1.40
   3  13   0    4.60    1.20
   3  13   0    2.40    1.80
   3  13   0    4.30    0.90
   3  13   0    3.90    1.00
   3  13   0    7.10    2.00
   3  13   0    4.80    1.10
  -4 -13   0   42.70    3.00
  -4 -13   0   41.10    3.80
  -4 -13   0   50.09    3.10
  -4 -13   0   48.10    3.00
  -4 -13   0   44.10    4.10
  -4 -13   0   50.69    3.10
  -4 -13   0   46.80    2.70
  -4 -13   0   50.99    3.30
  -4 -13   0   51.69    4.70
  -4 -13   0   47.90    3.50
   4  13   0   46.90    4.20
   4  13   0   46.60    3.90
   4  13   0   49.40    3.60
   4  13   0   49.90    3.90
   4  13   0   50.19    3.20
   4  13   0   47.50    3.30
   4  13   0   46.40    3.60
   4  13   0   46.70    4.50
   4  13   0   45.40    3.10
   4  13   0   50.39    3.50
  -5 -13   0   28.70    3.60
  -5 -13   0   34.40    2.30
  -5 -13   0   29.50    2.70
  -5 -13   0   30.70    2.10
  -5 -13   0   35.00    2.50
  -5 -13   0   30.00    2.40
  -5 -13   0   27.70    1.70
  -5 -13   0   33.70    2.20
  -5 -13   0   33.00    2.30
  -5 -13   0   28.20    4.90
  -5 -13   0   31.30    2.30
   5  13   0   28.10    4.00
   5  13   0   28.70    3.30
   5  13   0   29.10    4.50
  -6 -13   0   16.50    1.40
  -6 -13   0   20.30    1.80
  -6 -13   0   18.90    1.90
  -6 -13   0   19.00    1.60
  -6 -13   0   14.10    2.40
  -6 -13   0   15.60    1.60
  -6 -13   0   20.00    2.00
  -6 -13   0   16.80    2.00
  -6 -13   0   18.90    3.00
  -6 -13   0   18.70    1.80
  -6 -13   0   17.90    3.10
   6  13   0   18.50    2.20
   6  13   0   25.10    3.50
   6  13   0   21.40    2.10
   6  13   0   21.00    3.50
   6  13   0   21.80    3.10
   6  13   0   18.60    1.80
   6  13   0   19.70    2.00
   6  13   0   19.80    2.30
   6  13   0   18.70    1.80
   6  13   0   19.80    2.30
   6  13   0   18.00    1.90
   6  13   0   22.50    3.10
  -7 -13   0   12.00    1.80
  -7 -13   0   11.60    1.60
  -7 -13   0   11.10    1.50
  -7 -13   0    9.20    2.50
  -7 -13   0    8.60    2.10
  -7 -13   0   10.40    1.30
  -7 -13   0   11.20    1.10
  -7 -13   0   14.60    1.20
  -7 -13   0   10.50    1.60
  -7 -13   0    6.70    1.30
  -7 -13   0   10.50    2.20
  -7 -13   0    8.00    1.50
   7  13   0   14.10    1.60
   7  13   0    8.60    2.20
   7  13   0   12.00    2.30
   7  13   0   12.10    2.90
   7  13   0   13.10    1.80
  -8 -13   0   98.59    7.40
  -8 -13   0   95.59    5.70
  -8 -13   0  102.49    5.70
  -8 -13   0   97.29    5.30
  -8 -13   0   99.29    5.60
  -8 -13   0  102.89    5.60
  -8 -13   0  101.29    7.00
  -8 -13   0  104.09    5.80
  -8 -13   0  100.49    6.70
  -8 -13   0   91.19    5.20
  -8 -13   0   98.79    5.60
   8  13   0   97.09    5.60
   8  13   0   96.69    6.00
   8  13   0  104.69    7.70
   8  13   0   96.79    6.80
   8  13   0   93.09    7.10
   8  13   0   92.79    6.00
   8  13   0   95.89    5.60
   8  13   0   94.79    5.50
   8  13   0   91.99    6.40
  -9 -13   0   15.20    3.10
  -9 -13   0   18.50    2.80
  -9 -13   0   15.40    1.80
  -9 -13   0   11.70    2.50
  -9 -13   0   19.50    1.60
  -9 -13   0   14.40    1.70
  -9 -13   0   16.30    1.90
  -9 -13   0   19.40    1.90
  -9 -13   0   17.00    2.00
   9  13   0   11.70    3.10
   9  13   0   13.00    2.50
   9  13   0   10.70    2.60
 -10 -13   0   -0.40    0.60
 -10 -13   0   -0.60    2.20
 -10 -13   0    0.10    0.80
 -10 -13   0    0.30    1.20
 -10 -13   0    1.00    1.00
 -10 -13   0    0.50    1.00
 -10 -13   0   -0.40    0.80
 -10 -13   0   -1.80    0.90
 -10 -13   0    0.30    0.70
 -10 -13   0    1.20    1.40
 -10 -13   0   -1.00    0.80
  10  13   0    0.90    0.90
  10  13   0   -0.60    1.60
  10  13   0    0.30    1.30
  10  13   0   -1.10    0.90
  10  13   0    0.70    0.90
  10  13   0    5.40    2.70
  10  13   0    1.10    1.20
  10  13   0    0.50    1.00
  10  13   0    1.50    1.40
  10  13   0    0.10    1.20
 -11 -13   0    2.30    1.20
 -11 -13   0    1.80    1.00
 -11 -13   0    1.70    1.20
 -11 -13   0    0.20    1.30
 -11 -13   0    3.30    1.20
 -11 -13   0    2.20    1.60
 -11 -13   0    2.40    1.20
 -11 -13   0    1.90    1.10
 -11 -13   0    2.40    2.60
 -11 -13   0    2.20    0.80
  11  13   0    3.70    1.30
  11  13   0    1.20    2.50
  11  13   0    3.10    2.10
  11  13   0    2.50    1.60
  11  13   0    3.20    1.40
  11  13   0    3.10    1.70
  11  13   0    2.60    1.20
  11  13   0    1.70    1.60
  11  13   0    0.20    1.00
  11  13   0    2.40    1.10
  11  13   0    2.50    1.10
 -12 -13   0    3.30    1.10
 -12 -13   0    3.00    1.20
 -12 -13   0    1.40    1.10
 -12 -13   0    2.00    1.20
 -12 -13   0    2.90    0.70
 -12 -13   0    2.60    2.80
 -12 -13   0    1.70    1.60
 -12 -13   0    3.00    1.10
 -12 -13   0    2.30    1.40
 -12 -13   0    3.70    1.40
 -12 -13   0    2.80    1.30
  12  13   0    4.80    1.40
  12  13   0    1.30    3.00
  12  13   0    2.60    1.10
  12  13   0    3.20    1.10
  12  13   0    1.90    1.30
  12  13   0    5.10    2.50
  12  13   0    2.30    1.60
  12  13   0    2.70    1.80
  12  13   0    2.40    1.60
 -13 -13   0    0.80    1.00
 -13 -13   0   -0.10    1.00
 -13 -13   0   -0.50    1.20
 -13 -13   0    0.40    1.10
 -13 -13   0    5.20    5.20
 -13 -13   0    1.30    1.20
 -13 -13   0   -0.60    1.30
 -13 -13   0    0.90    1.20
 -13 -13   0    2.70    1.10
  13  13   0    0.80    2.40
  13  13   0    0.10    1.60
  13  13   0    1.90    1.70
  13  13   0    0.60    1.30
  13  13   0    0.50    1.20
  13  13   0    0.90    0.50
  13  13   0    2.70    1.10
  13  13   0    0.00    1.10
  13  13   0    0.70    1.10
  13  13   0    0.70    1.40
  13  13   0    0.10    1.00
 -14 -13   0   20.20    2.90
 -14 -13   0   22.80    2.70
 -14 -13   0   19.60    2.50
 -14 -13   0   18.60    2.50
 -14 -13   0   27.50    3.20
 -14 -13   0   23.70    2.70
 -14 -13   0   18.90    4.70
  14  13   0   26.10    2.50
  14  13   0   17.90    2.50
  14  13   0   25.60    3.30
  14  13   0   16.60    2.60
  14  13   0   21.60    3.50
  14  13   0   21.70    4.30
 -15 -13   0   -1.30    1.30
 -15 -13   0   -2.20    1.10
 -15 -13   0   -0.90    1.10
 -15 -13   0   -2.10    1.00
 -15 -13   0    1.90    1.70
  15  13   0   -0.30    1.10
  15  13   0    0.60    1.40
  15  13   0    0.20    1.10
  15  13   0   -0.90    2.20
  15  13   0    0.70    2.10
  15  13   0   -0.10    1.00
  15  13   0   -0.40    1.40
 -16 -13   0   24.00    2.90
 -16 -13   0   19.50    2.70
 -16 -13   0   23.00    2.90
 -16 -13   0   23.40    3.60
 -16 -13   0   24.30    2.90
 -16 -13   0   23.60    3.10
  16  13   0   27.30    2.40
  16  13   0   25.50    4.10
  16  13   0   23.30    4.70
  16  13   0   21.10    2.70
  16  13   0   20.80    2.50
  16  13   0   21.00    3.50
  16  13   0   23.50    3.00
 -17 -13   0   -0.40    1.80
 -17 -13   0    0.20    1.30
 -17 -13   0   -0.90    1.20
 -17 -13   0   -1.70    1.20
 -17 -13   0    0.70    1.30
 -17 -13   0    0.30    1.50
  17  13   0   -0.20    1.30
  17  13   0    0.50    0.20
  17  13   0    1.70    2.10
  17  13   0    1.40    1.40
  17  13   0    0.10    1.40
  17  13   0   -0.40    2.10
  17  13   0    0.10    1.30
 -18 -13   0    4.20    1.70
 -18 -13   0    4.90    1.80
 -18 -13   0    2.30    1.70
 -18 -13   0    3.10    1.90
 -18 -13   0    7.50    1.90
 -18 -13   0    8.10    2.90
  18  13   0    4.90    2.70
  18  13   0    8.20    3.20
  18  13   0    6.70    2.00
  18  13   0    4.90    1.60
  18  13   0    5.00    1.90
 -19 -13   0    0.10    1.40
 -19 -13   0    0.30    1.50
 -19 -13   0    0.40    2.50
 -19 -13   0    1.40    1.70
 -19 -13   0    0.30    1.50
 -19 -13   0    0.90    1.40
  19  13   0    0.50    1.30
  19  13   0    0.30    0.20
  19  13   0    1.20    2.30
  19  13   0    1.50    1.60
  19  13   0    1.80    2.40
 -20 -13   0   34.80    3.40
 -20 -13   0   34.70    4.20
 -20 -13   0   60.29    7.50
 -20 -13   0   37.90    3.90
  20  13   0   41.00    3.30
  20  13   0   40.60    4.00
  20  13   0   35.60    5.90
  20  13   0   35.80    4.10
 -21 -13   0    0.20    1.40
 -21 -13   0    0.10    1.20
 -21 -13   0    0.20    1.50
 -21 -13   0    5.40    2.80
 -21 -13   0    1.60    1.60
 -21 -13   0   -0.20    1.70
  21  13   0   -0.60    1.80
  21  13   0    1.90    2.40
  21  13   0   -1.60    2.30
  21  13   0    0.70    1.20
  21  13   0    1.20    1.40
 -22 -13   0    0.60    1.80
 -22 -13   0    0.20    1.20
 -22 -13   0   -1.30    1.40
 -22 -13   0    1.30    1.50
 -22 -13   0    4.70    2.90
 -22 -13   0   -1.90    1.30
  22  13   0    0.40    2.10
  22  13   0   -0.70    1.50
  22  13   0   -0.20    1.40
  22  13   0    0.90    2.60
 -23 -13   0   -1.10    2.20
  23  13   0    2.50    3.40
  12 -14   0   -3.00    3.00
  12 -14   0   -0.50    1.90
  12 -14   0    9.00    2.30
  12 -14   0    4.00    2.30
 -12  14   0    0.70    2.70
 -12  14   0    3.20    1.40
 -12  14   0    3.60    3.10
  11 -14   0   -1.60    1.60
  11 -14   0   -2.60    1.70
  11 -14   0   -4.70    2.50
  11 -14   0   -2.60    1.40
 -11  14   0    0.10    0.80
 -11  14   0   -1.60    2.50
 -11  14   0   -3.30    2.20
 -11  14   0   -0.10    1.20
  10 -14   0    1.30    1.80
  10 -14   0    2.10    2.00
  10 -14   0   -2.00    2.70
  10 -14   0    4.10    2.00
 -10  14   0    0.70    2.60
 -10  14   0    0.40    1.20
 -10  14   0    1.70    0.90
 -10  14   0   -2.10    2.20
   9 -14   0   -2.00    2.20
   9 -14   0    0.90    2.00
   9 -14   0   -0.80    3.10
   9 -14   0    0.50    1.70
  -9  14   0    3.60    1.80
  -9  14   0    3.30    1.00
  -9  14   0    0.00    2.30
   8 -14   0   -2.00    2.30
   8 -14   0    0.20    1.50
   8 -14   0    1.40    1.70
   8 -14   0    2.30    1.80
  -8  14   0   -1.50    2.00
  -8  14   0    1.40    1.20
  -8  14   0    0.70    0.90
  -8  14   0    0.40    2.50
   7 -14   0    2.80    1.70
   7 -14   0   -0.40    2.20
   7 -14   0    2.80    1.90
   7 -14   0    4.90    1.90
  -7  14   0    0.90    2.10
  -7  14   0    4.00    2.70
  -7  14   0    3.90    1.10
  -7  14   0    3.90    1.40
   6 -14   0   33.70    4.20
   6 -14   0   27.80    4.40
   6 -14   0   34.70    3.50
   6 -14   0   32.00    3.60
  -6  14   0   34.40    2.80
  -6  14   0   34.60    4.40
  -6  14   0   31.30    3.00
  -6  14   0   29.90    2.40
  -6  14   0   21.80    3.70
  -6  14   0   27.00    3.70
   5 -14   0   12.00    3.20
   5 -14   0   13.70    2.30
   5 -14   0   10.80    2.00
   5 -14   0   10.10    2.50
   5 -14   0   13.70    2.40
  -5  14   0   15.90    2.90
  -5  14   0   18.30    3.00
  -5  14   0   14.50    3.30
  -5  14   0   11.10    2.70
  -5  14   0   12.70    1.60
  -5  14   0   14.00    1.80
  -5  14   0   12.10    1.50
   4 -14   0   10.30    2.00
   4 -14   0   15.20    2.30
   4 -14   0   10.40    2.00
   4 -14   0    9.80    2.40
  -4  14   0   13.00    2.40
  -4  14   0   11.60    1.60
  -4  14   0   12.90    2.50
  -4  14   0   12.50    1.40
  -4  14   0   14.50    2.60
  -4  14   0   12.70    3.20
  -4  14   0   10.30    2.50
   3 -14   0    1.40    2.30
   3 -14   0   -0.60    1.10
   3 -14   0   -0.40    1.00
   3 -14   0   -1.30    1.30
  -3  14   0    2.10    2.10
  -3  14   0   -1.40    1.30
  -3  14   0    0.10    0.80
  -3  14   0    1.00    1.00
  -3  14   0    1.60    1.60
  -3  14   0   -0.90    1.20
  -3  14   0    0.90    1.60
   2 -14   0    3.90    1.30
   2 -14   0    4.40    1.60
   2 -14   0    4.90    1.90
   2 -14   0    3.10    1.50
   2 -14   0    2.80    2.80
  -2  14   0    4.90    1.70
  -2  14   0    1.90    2.60
  -2  14   0    6.50    2.20
  -2  14   0    6.30    2.10
  -2  14   0    4.50    1.20
  -2  14   0    5.50    1.60
  -2  14   0    6.70    1.30
  -2  14   0    5.10    1.80
   1 -14   0   14.00    1.00
   1 -14   0   18.50    2.20
   1 -14   0   13.30    2.00
   1 -14   0   14.20    1.40
   1 -14   0   17.20    2.70
   1 -14   0   17.50    2.50
   1 -14   0   16.40    2.10
  -1  14   0   19.80    1.90
  -1  14   0   12.00    2.10
  -1  14   0   18.50    2.60
  -1  14   0   19.10    3.10
  -1  14   0   16.60    2.60
  -1  14   0   15.00    2.10
  -1  14   0   13.70    3.00
  -1  14   0   17.60    1.90
  -1  14   0   17.20    2.40
  -1  14   0   10.20    2.20
  -1  14   0   14.10    2.50
   0 -14   0  128.59    7.30
   0 -14   0  134.09    7.30
   0 -14   0  114.19    7.00
   0 -14   0  135.39    7.80
   0 -14   0  116.09    6.80
   0 -14   0  130.09    6.80
   0 -14   0  123.79    7.70
   0 -14   0  124.19    7.20
   0  14   0  134.79    8.00
   0  14   0  129.79    7.40
   0  14   0  124.79    7.50
   0  14   0  121.39    7.80
   0  14   0  127.79    7.20
   0  14   0  131.29    8.50
   0  14   0  135.19    7.00
   0  14   0  127.59    6.90
   0  14   0  112.09    8.00
   0  14   0  129.59    7.70
  -1 -14   0   10.50    1.30
  -1 -14   0   10.80    1.70
  -1 -14   0    8.20    1.90
  -1 -14   0    9.30    1.30
  -1 -14   0   11.80    1.80
  -1 -14   0   13.60    1.90
  -1 -14   0    9.20    2.00
  -1 -14   0    9.20    1.50
  -1 -14   0    8.40    1.20
   1  14   0    8.50    1.80
   1  14   0   10.80    1.50
   1  14   0    7.30    1.70
   1  14   0    9.00    2.60
   1  14   0   10.90    2.20
   1  14   0    6.10    1.70
   1  14   0   12.70    2.10
   1  14   0   12.10    1.50
   1  14   0   12.70    2.50
  -2 -14   0    1.50    1.10
  -2 -14   0    0.10    0.90
  -2 -14   0    3.10    0.90
  -2 -14   0    1.00    1.20
  -2 -14   0    1.60    1.10
  -2 -14   0   -1.60    2.10
  -2 -14   0    1.10    0.80
  -2 -14   0    0.70    0.90
  -2 -14   0    2.60    1.10
  -2 -14   0   -0.80    0.90
  -2 -14   0    0.90    1.30
   2  14   0    0.40    1.00
   2  14   0    4.40    1.10
   2  14   0    3.50    1.10
   2  14   0    3.50    1.40
   2  14   0    5.80    1.60
   2  14   0    5.00    1.80
   2  14   0   -1.20    2.00
   2  14   0    0.60    1.00
  -3 -14   0   91.59    4.90
  -3 -14   0   85.99    5.60
  -3 -14   0   89.89    5.20
  -3 -14   0   87.19    5.10
  -3 -14   0   84.39    5.30
  -3 -14   0   90.09    5.10
  -3 -14   0   85.09    5.00
  -3 -14   0   96.09    5.30
   3  14   0   82.79    5.00
   3  14   0   82.99    6.80
   3  14   0   85.69    5.60
   3  14   0   77.79    5.90
   3  14   0   86.59    5.00
   3  14   0   86.99    5.00
   3  14   0   92.09    5.50
   3  14   0   77.19    6.20
   3  14   0   91.19    5.90
   3  14   0   88.39    5.20
   3  14   0   85.19    5.60
  -4 -14   0  108.59    6.20
  -4 -14   0  107.19    7.20
  -4 -14   0  106.49    7.90
  -4 -14   0  100.89    7.40
  -4 -14   0  107.99    6.00
  -4 -14   0  114.29    6.60
  -4 -14   0  110.59    6.30
  -4 -14   0   99.69    5.60
  -4 -14   0  104.09    6.00
   4  14   0  103.39    6.40
   4  14   0  113.19    7.30
   4  14   0  100.89    5.50
   4  14   0  111.29    6.30
   4  14   0  109.59    6.90
   4  14   0  119.49    8.10
   4  14   0  118.19    6.70
   4  14   0  109.59    6.10
   4  14   0  109.09    6.90
   4  14   0  109.99    6.10
   4  14   0  117.79    7.70
  -5 -14   0    0.70    0.90
  -5 -14   0    0.70    0.90
  -5 -14   0    3.10    2.10
  -5 -14   0    2.20    1.30
  -5 -14   0    0.80    0.70
  -5 -14   0    1.50    0.80
  -5 -14   0    2.00    1.30
  -5 -14   0    2.20    0.90
  -5 -14   0    1.10    1.10
  -5 -14   0    2.30    0.90
  -5 -14   0    0.60    0.60
   5  14   0    2.10    1.70
   5  14   0    1.90    1.30
   5  14   0    1.80    0.90
   5  14   0    1.60    0.90
   5  14   0    2.60    2.20
   5  14   0    3.50    1.60
   5  14   0    1.80    1.00
   5  14   0    2.30    1.30
   5  14   0    2.10    0.90
  -6 -14   0   91.89    5.10
  -6 -14   0   85.19    6.80
  -6 -14   0   92.19    5.40
  -6 -14   0   79.09    5.00
  -6 -14   0   88.59    5.20
  -6 -14   0   81.49    6.40
  -6 -14   0   82.59    4.40
  -6 -14   0   86.19    5.20
  -6 -14   0   84.09    6.10
  -6 -14   0   87.29    4.90
  -6 -14   0   92.49    4.90
   6  14   0   83.69    5.00
   6  14   0   85.59    5.10
   6  14   0   88.99    5.50
   6  14   0   87.79    5.00
   6  14   0   84.99    5.10
   6  14   0   94.59    6.80
   6  14   0   85.49    5.30
   6  14   0   80.69    5.50
   6  14   0   86.99    5.60
   6  14   0   78.29    6.10
   6  14   0   81.19    5.80
   6  14   0  101.69    7.20
  -7 -14   0   -0.80    0.90
  -7 -14   0    0.40    0.90
  -7 -14   0    1.10    2.10
  -7 -14   0   -0.20    0.60
  -7 -14   0    0.40    0.90
  -7 -14   0   -0.20    0.70
  -7 -14   0   -1.10    0.60
  -7 -14   0    0.30    0.40
  -7 -14   0   -0.40    1.10
  -7 -14   0    0.90    0.90
  -7 -14   0   -0.90    0.70
  -7 -14   0    0.20    0.90
   7  14   0    0.60    0.90
   7  14   0   -1.10    1.20
   7  14   0   -0.20    0.90
   7  14   0    1.30    1.10
   7  14   0   -0.30    1.00
   7  14   0   -0.10    0.90
   7  14   0   -0.20    1.10
   7  14   0   -1.40    2.00
   7  14   0    0.60    1.30
   7  14   0   -0.10    0.90
   7  14   0    0.40    1.70
  -8 -14   0   12.60    2.60
  -8 -14   0   14.80    2.60
  -8 -14   0   15.70    2.00
  -8 -14   0   12.30    1.80
  -8 -14   0   20.20    2.10
  -8 -14   0   11.80    1.80
  -8 -14   0   14.90    1.90
  -8 -14   0   14.60    3.20
  -8 -14   0   13.60    1.30
  -8 -14   0   11.70    1.30
  -8 -14   0   13.00    1.80
   8  14   0   19.40    3.90
   8  14   0   13.40    2.80
   8  14   0   14.80    1.90
   8  14   0   12.10    1.80
   8  14   0   13.50    2.20
   8  14   0   16.90    3.10
   8  14   0   15.60    2.80
   8  14   0   19.40    2.00
   8  14   0   15.80    2.50
   8  14   0   17.20    2.00
  -9 -14   0    0.90    1.10
  -9 -14   0   -0.60    2.30
  -9 -14   0   -0.30    0.80
  -9 -14   0    0.90    1.20
  -9 -14   0    0.50    1.30
  -9 -14   0    0.30    0.80
  -9 -14   0   -0.40    1.00
  -9 -14   0    0.80    1.00
  -9 -14   0   -0.30    0.80
  -9 -14   0    0.30    0.90
  -9 -14   0    0.50    0.60
   9  14   0    0.10    1.30
   9  14   0   -0.40    1.40
   9  14   0    1.60    1.60
   9  14   0   -0.90    1.00
   9  14   0    1.10    1.00
   9  14   0    1.40    1.10
   9  14   0   -0.30    0.90
   9  14   0   -0.60    0.90
   9  14   0   -0.20    1.70
   9  14   0   -1.50    2.40
 -10 -14   0   -1.30    1.00
 -10 -14   0    0.70    0.90
 -10 -14   0    0.90    2.50
 -10 -14   0   -0.70    0.90
 -10 -14   0   -0.20    1.10
 -10 -14   0    0.50    0.70
 -10 -14   0    1.60    1.10
 -10 -14   0   -0.40    0.70
 -10 -14   0   -0.30    0.90
 -10 -14   0    0.60    1.00
 -10 -14   0   -0.70    1.00
  10  14   0   -0.50    1.00
  10  14   0   -1.50    2.80
  10  14   0    0.90    1.00
  10  14   0    1.60    1.20
  10  14   0   -0.20    1.50
  10  14   0   -0.80    1.00
  10  14   0    0.00    1.30
  10  14   0    0.30    1.30
  10  14   0    0.20    1.80
  10  14   0    0.70    1.40
 -11 -14   0    3.30    1.80
 -11 -14   0    3.70    1.20
 -11 -14   0    3.70    1.20
 -11 -14   0    1.10    1.40
 -11 -14   0   11.20    3.50
 -11 -14   0    3.20    1.30
 -11 -14   0    2.40    1.30
 -11 -14   0    3.10    1.30
 -11 -14   0    6.20    1.10
 -11 -14   0    3.20    1.20
  11  14   0    1.80    1.50
  11  14   0    4.30    1.40
  11  14   0    5.20    1.40
  11  14   0    3.10    1.30
  11  14   0    4.00    2.10
  11  14   0    2.10    1.10
  11  14   0    3.80    2.20
  11  14   0    2.90    3.30
  11  14   0    4.20    1.70
  11  14   0    4.80    1.90
 -12 -14   0    3.70    1.30
 -12 -14   0    6.80    3.50
 -12 -14   0    4.90    1.20
 -12 -14   0    6.40    1.60
 -12 -14   0    2.20    1.70
 -12 -14   0    3.80    1.50
 -12 -14   0    6.00    1.50
 -12 -14   0    6.50    1.10
 -12 -14   0    3.60    1.70
 -12 -14   0    4.70    1.50
 -12 -14   0    3.70    1.30
  12  14   0   12.70    3.90
  12  14   0    4.70    1.40
  12  14   0    4.20    2.60
  12  14   0    5.30    1.60
  12  14   0    6.30    2.30
  12  14   0    5.00    1.30
  12  14   0    5.00    2.00
  12  14   0    5.70    2.00
  12  14   0    5.60    1.60
  12  14   0    3.40    1.20
  12  14   0    7.20    2.00
 -13 -14   0    0.80    1.10
 -13 -14   0    2.40    2.10
 -13 -14   0    2.20    1.60
 -13 -14   0    1.40    1.20
 -13 -14   0    0.20    1.10
 -13 -14   0    2.50    1.80
 -13 -14   0    7.80    4.90
 -13 -14   0    1.20    1.30
 -13 -14   0    3.70    1.20
  13  14   0    5.70    4.20
  13  14   0    3.20    1.70
  13  14   0    3.60    2.10
  13  14   0    0.10    4.70
  13  14   0    2.70    1.50
  13  14   0    4.10    2.00
  13  14   0    1.10    1.60
  13  14   0    3.50    1.30
  13  14   0    2.10    2.30
  13  14   0    1.50    1.90
  13  14   0    3.30    1.50
 -14 -14   0   32.20    4.80
 -14 -14   0   38.20    4.00
 -14 -14   0   30.70    3.00
 -14 -14   0   34.30    3.00
 -14 -14   0   35.10    3.20
 -14 -14   0   34.40    4.10
  14  14   0   34.40    2.80
  14  14   0   42.50    4.80
  14  14   0   32.30    3.10
  14  14   0   29.70    3.30
  14  14   0   33.80    4.70
  14  14   0   30.40    2.80
  14  14   0   37.30    3.60
 -15 -14   0    2.80    2.40
 -15 -14   0    3.30    1.50
 -15 -14   0    2.70    1.60
 -15 -14   0    4.70    1.60
 -15 -14   0    4.10    1.60
 -15 -14   0    2.60    1.90
  15  14   0    2.00    1.20
  15  14   0    0.80    2.60
  15  14   0    4.90    2.00
  15  14   0    2.90    2.20
  15  14   0    4.10    1.60
  15  14   0    1.50    2.10
  15  14   0    3.60    1.50
 -16 -14   0    4.30    2.00
 -16 -14   0    7.40    1.90
 -16 -14   0    3.30    1.60
 -16 -14   0    4.40    1.60
 -16 -14   0    6.50    2.20
 -16 -14   0    3.80    1.60
  16  14   0    9.80    2.90
  16  14   0    5.50    1.60
  16  14   0    6.80    1.50
  16  14   0    6.80    2.20
  16  14   0    5.90    3.10
  16  14   0    8.00    2.20
 -17 -14   0    1.50    1.60
 -17 -14   0    2.90    2.20
 -17 -14   0    0.80    1.30
 -17 -14   0    0.00    1.30
 -17 -14   0   -0.50    1.20
 -17 -14   0    0.50    1.40
  17  14   0   -0.50    2.30
  17  14   0   -0.10    1.30
  17  14   0   -1.30    1.20
  17  14   0   -1.00    1.30
 -18 -14   0    5.20    2.10
 -18 -14   0    3.70    1.70
 -18 -14   0    8.00    3.10
 -18 -14   0    7.50    2.00
 -18 -14   0    6.90    1.80
 -18 -14   0    5.00    1.90
  18  14   0    4.40    2.70
  18  14   0    7.90    2.10
  18  14   0    1.90    1.60
  18  14   0    5.00    1.60
  18  14   0    7.00    3.10
 -19 -14   0   -1.70    1.50
 -19 -14   0    2.70    2.60
 -19 -14   0    1.30    1.50
 -19 -14   0    0.00    1.40
 -19 -14   0   -1.90    1.20
 -19 -14   0    0.50    1.50
  19  14   0    0.90    0.50
  19  14   0    1.70    2.50
  19  14   0    1.70    2.50
  19  14   0    0.30    1.50
  19  14   0    1.50    1.40
 -20 -14   0   22.70    3.80
 -20 -14   0   25.90    3.60
 -20 -14   0   24.80    3.30
 -20 -14   0   25.20    3.20
  20  14   0   17.20    4.30
  20  14   0   30.10    4.60
  20  14   0   20.10    3.10
  20  14   0   17.60    3.10
 -21 -14   0   -0.20    1.50
 -21 -14   0    9.90    3.30
 -21 -14   0    0.20    1.80
 -21 -14   0    0.70    1.60
 -21 -14   0   -1.20    1.30
 -21 -14   0    0.40    1.30
  21  14   0    2.40    2.50
  21  14   0    3.80    2.80
  21  14   0    2.30    1.80
  21  14   0    1.60    1.60
  21  14   0    1.20    1.30
 -22 -14   0    1.70    1.60
 -22 -14   0   -0.70    1.20
 -22 -14   0   -1.10    1.50
 -22 -14   0    2.90    2.80
 -22 -14   0    0.00    1.60
 -22 -14   0    0.10    1.70
  22  14   0    0.10    0.40
  22  14   0    1.20    1.50
  22  14   0    0.70    2.40
  22  14   0    1.00    2.30
 -23 -14   0    1.50    1.90
 -23 -14   0    0.70    2.50
 -23 -14   0   -1.10    2.10
  23  14   0   -0.90    2.60
  23  14   0    0.20    1.60
  11 -15   0    3.30    2.90
  11 -15   0    2.30    2.30
  11 -15   0    5.80    2.30
 -11  15   0   -0.10    2.60
 -11  15   0    5.00    3.40
 -11  15   0    7.00    2.70
 -11  15   0    5.60    1.70
  10 -15   0   -0.70    1.70
  10 -15   0   -2.10    1.60
  10 -15   0    2.50    2.00
 -10  15   0    0.50    0.80
 -10  15   0   -3.70    2.10
 -10  15   0   -0.90    2.60
 -10  15   0    0.90    2.00
 -10  15   0   -0.40    1.10
   9 -15   0   -1.00    1.70
   9 -15   0   -3.00    1.50
   9 -15   0    0.00    1.70
  -9  15   0    0.10    1.10
  -9  15   0   -1.90    1.80
  -9  15   0    0.60    0.90
  -9  15   0   -2.20    2.60
   8 -15   0   -2.70    1.40
   8 -15   0    2.00    1.90
  -8  15   0   -1.20    2.00
  -8  15   0    1.00    1.20
  -8  15   0    0.80    0.90
  -8  15   0    2.50    2.10
   7 -15   0    2.20    1.80
   7 -15   0    5.80    2.10
   7 -15   0    3.70    2.10
  -7  15   0    1.50    2.70
  -7  15   0    4.20    1.20
  -7  15   0    5.70    2.40
  -7  15   0    3.00    1.30
  -7  15   0   -1.30    1.90
   6 -15   0   11.30    2.40
   6 -15   0   12.30    3.00
   6 -15   0   11.40    2.30
  -6  15   0   12.50    3.40
  -6  15   0   12.70    1.80
  -6  15   0    5.80    2.30
  -6  15   0   12.10    1.70
  -6  15   0   15.70    2.90
   5 -15   0   43.90    3.90
   5 -15   0   39.10    3.70
   5 -15   0   49.80    3.90
   5 -15   0   44.00    4.40
  -5  15   0   35.20    4.60
  -5  15   0   38.40    2.90
  -5  15   0   40.70    3.00
  -5  15   0   46.40    3.30
  -5  15   0   40.30    4.20
  -5  15   0   47.40    5.00
  -5  15   0   48.50    4.20
   4 -15   0   -0.10    1.40
   4 -15   0    2.50    1.50
   4 -15   0   -0.30    1.70
  -4  15   0    3.20    1.90
  -4  15   0    4.10    2.80
  -4  15   0    0.70    0.80
  -4  15   0    1.10    1.10
  -4  15   0    0.00    2.00
  -4  15   0   -0.10    0.90
  -4  15   0   -0.90    1.70
   3 -15   0   18.70    2.80
   3 -15   0   18.40    3.10
   3 -15   0   15.00    2.40
   3 -15   0   16.70    2.50
  -3  15   0   17.30    2.00
  -3  15   0   22.10    3.10
  -3  15   0   16.80    2.00
  -3  15   0   16.00    2.60
  -3  15   0   18.90    1.90
  -3  15   0   14.00    2.60
  -3  15   0   15.90    2.90
  -3  15   0   15.80    3.40
   2 -15   0   17.80    2.50
   2 -15   0   20.60    3.20
   2 -15   0   25.10    2.90
   2 -15   0   16.30    2.90
  -2  15   0   25.50    4.20
  -2  15   0   19.10    2.60
  -2  15   0   18.70    1.80
  -2  15   0   25.40    2.20
  -2  15   0   25.90    3.20
  -2  15   0   17.20    2.80
   1 -15   0   13.70    2.40
   1 -15   0   12.30    2.10
   1 -15   0   18.00    3.20
  -1  15   0   14.30    2.10
  -1  15   0   15.30    2.60
  -1  15   0   19.70    3.00
  -1  15   0   16.90    1.70
  -1  15   0   12.80    3.30
  -1  15   0   13.00    1.90
  -1  15   0   16.20    2.00
   0 -15   0   33.00    3.80
   0 -15   0   34.70    2.90
   0 -15   0   35.60    3.00
   0 -15   0   33.20    2.90
   0 -15   0   30.30    2.40
   0 -15   0   31.00    3.20
   0  15   0   32.50    2.70
   0  15   0   29.10    4.80
   0  15   0   32.70    2.60
   0  15   0   33.30    2.90
   0  15   0   31.70    3.70
   0  15   0   35.60    3.20
   0  15   0   30.30    2.40
   0  15   0   32.00    3.20
   0  15   0   32.60    3.30
  -1 -15   0    5.60    0.90
  -1 -15   0    5.40    1.40
  -1 -15   0   -3.00    2.80
  -1 -15   0    5.10    1.50
  -1 -15   0    2.70    0.90
  -1 -15   0    5.30    1.40
  -1 -15   0    4.30    1.70
  -1 -15   0    6.10    1.20
  -1 -15   0    6.40    1.90
   1  15   0    4.20    1.50
   1  15   0    5.90    2.10
   1  15   0    5.50    1.10
   1  15   0    6.20    1.30
   1  15   0    8.00    1.90
   1  15   0    6.00    4.10
   1  15   0    4.50    1.70
   1  15   0    5.40    1.30
  -2 -15   0   48.20    3.50
  -2 -15   0   55.69    3.50
  -2 -15   0   50.79    3.20
  -2 -15   0   51.99    4.20
  -2 -15   0   60.39    3.80
  -2 -15   0   55.49    4.20
  -2 -15   0   49.60    3.60
  -2 -15   0   60.79    3.90
   2  15   0   56.49    3.50
   2  15   0   40.10    4.50
   2  15   0   55.69    3.40
   2  15   0   48.40    5.10
   2  15   0   54.29    3.60
   2  15   0   51.29    4.10
   2  15   0   48.70    4.80
   2  15   0   58.99    4.60
   2  15   0   55.79    4.00
   2  15   0   52.39    3.70
   2  15   0   45.60    4.50
  -3 -15   0    1.40    1.40
  -3 -15   0    3.30    1.00
  -3 -15   0    2.00    0.90
  -3 -15   0    4.40    1.30
  -3 -15   0    2.00    1.30
  -3 -15   0    3.10    1.10
  -3 -15   0    1.90    1.30
  -3 -15   0    3.60    1.10
   3  15   0    4.60    1.20
   3  15   0    3.90    2.00
   3  15   0    1.00    1.20
   3  15   0    2.40    1.20
   3  15   0    0.80    1.30
   3  15   0    2.50    1.10
   3  15   0    3.50    1.60
   3  15   0    1.30    2.40
   3  15   0    1.50    1.30
  -4 -15   0   55.09    3.80
  -4 -15   0   62.19    3.70
  -4 -15   0   51.39    4.10
  -4 -15   0   52.29    3.50
  -4 -15   0   52.29    3.50
  -4 -15   0   57.59    3.50
   4  15   0   54.09    4.20
   4  15   0   51.49    4.80
   4  15   0   52.59    4.50
   4  15   0   54.49    3.60
   4  15   0   54.29    3.60
   4  15   0   56.09    3.50
   4  15   0   51.59    3.70
   4  15   0   52.19    4.00
   4  15   0   56.19    4.10
   4  15   0   48.50    4.40
   4  15   0   59.09    5.50
  -5 -15   0    1.30    1.10
  -5 -15   0    2.30    1.00
  -5 -15   0   -4.30    2.40
  -5 -15   0    0.80    0.90
  -5 -15   0    2.90    1.00
  -5 -15   0    2.60    1.20
  -5 -15   0    1.90    1.20
  -5 -15   0    4.10    1.00
  -5 -15   0    3.60    1.50
  -5 -15   0    1.70    0.60
   5  15   0    8.00    2.20
   5  15   0    1.40    1.20
   5  15   0    5.10    1.50
   5  15   0    3.30    1.00
   5  15   0    6.10    1.70
   5  15   0    5.00    1.20
   5  15   0    2.90    1.00
   5  15   0    3.20    1.50
  -6 -15   0   45.10    3.00
  -6 -15   0   44.00    3.40
  -6 -15   0   46.60    4.50
  -6 -15   0   43.50    4.10
  -6 -15   0   39.90    5.10
  -6 -15   0   51.49    3.30
  -6 -15   0   49.99    3.70
  -6 -15   0   49.30    2.90
  -6 -15   0   48.30    3.30
  -6 -15   0   47.40    3.40
   6  15   0   47.40    3.30
   6  15   0   46.10    3.80
   6  15   0   45.20    4.20
   6  15   0   44.80    3.80
   6  15   0   44.40    3.80
   6  15   0   49.60    3.30
   6  15   0   39.70    4.40
   6  15   0   50.69    5.40
   6  15   0   43.20    4.20
   6  15   0   46.40    3.20
   6  15   0   46.80    3.50
   6  15   0   49.60    3.40
  -7 -15   0    0.30    1.10
  -7 -15   0    1.00    1.40
  -7 -15   0   -0.90    0.90
  -7 -15   0    0.60    1.00
  -7 -15   0   -0.40    2.40
  -7 -15   0    0.90    0.70
  -7 -15   0    0.40    0.90
  -7 -15   0    1.40    0.80
  -7 -15   0    0.50    0.90
  -7 -15   0    0.20    1.00
   7  15   0    0.60    1.80
   7  15   0    2.10    1.20
   7  15   0    1.40    1.50
   7  15   0    1.50    1.50
   7  15   0    4.90    3.10
   7  15   0    3.00    1.60
   7  15   0    0.60    1.00
   7  15   0    1.60    1.10
   7  15   0    0.30    1.00
   7  15   0    1.80    1.40
  -8 -15   0   11.50    1.90
  -8 -15   0    7.20    3.10
  -8 -15   0   11.90    1.90
  -8 -15   0    8.20    1.50
  -8 -15   0    9.00    1.00
  -8 -15   0    9.50    2.40
  -8 -15   0    9.70    1.40
  -8 -15   0   10.20    1.80
  -8 -15   0   11.10    1.70
  -8 -15   0    7.80    2.20
  -8 -15   0    9.80    1.20
  -8 -15   0    9.40    1.60
   8  15   0    8.20    2.10
   8  15   0    7.90    2.40
   8  15   0    7.50    3.60
   8  15   0   10.80    2.80
   8  15   0   10.90    1.80
   8  15   0    9.70    1.60
   8  15   0    8.70    1.60
   8  15   0   10.40    2.00
   8  15   0   11.40    1.80
   8  15   0   10.40    2.30
  -9 -15   0    6.30    1.50
  -9 -15   0    6.30    0.90
  -9 -15   0    4.70    2.00
  -9 -15   0    1.90    2.80
  -9 -15   0    7.50    1.60
  -9 -15   0    6.10    1.40
  -9 -15   0    8.70    1.50
  -9 -15   0    2.30    1.20
  -9 -15   0    6.20    1.80
  -9 -15   0    4.30    1.40
  -9 -15   0    4.50    1.20
   9  15   0    6.00    2.30
   9  15   0   10.30    1.60
   9  15   0    6.40    2.00
   9  15   0    3.90    3.10
 -10 -15   0   13.40    2.00
 -10 -15   0   17.10    3.30
 -10 -15   0   15.80    2.20
 -10 -15   0   14.40    2.10
 -10 -15   0   13.60    2.70
 -10 -15   0   12.30    3.90
 -10 -15   0   17.60    2.30
 -10 -15   0   11.40    1.70
 -10 -15   0   15.10    1.50
 -10 -15   0   13.00    2.00
 -10 -15   0   16.30    2.20
  10  15   0   17.70    2.10
  10  15   0   16.60    3.00
  10  15   0   15.60    2.10
  10  15   0   18.70    2.30
  10  15   0   19.90    2.80
  10  15   0   15.20    2.70
  10  15   0   17.50    2.30
  10  15   0   18.50    3.40
  10  15   0   25.40    4.70
  10  15   0   15.70    3.30
 -11 -15   0    4.40    1.80
 -11 -15   0    4.60    3.50
 -11 -15   0    3.80    1.40
 -11 -15   0    5.60    1.60
 -11 -15   0    4.20    1.10
 -11 -15   0    4.50    1.30
 -11 -15   0    4.90    1.20
 -11 -15   0    4.20    1.30
 -11 -15   0    3.50    1.90
  11  15   0    2.90    3.70
  11  15   0    2.80    1.90
  11  15   0    3.00    1.80
  11  15   0    3.10    1.20
  11  15   0    4.80    2.60
  11  15   0    4.40    1.50
  11  15   0    3.00    1.30
  11  15   0    2.80    1.50
  11  15   0    1.60    2.80
 -12 -15   0   37.30    6.10
 -12 -15   0   38.10    2.90
 -12 -15   0   37.50    3.40
 -12 -15   0   37.10    2.70
 -12 -15   0   39.70    3.40
 -12 -15   0   35.60    3.20
 -12 -15   0   30.10    4.30
 -12 -15   0   43.10    3.20
  12  15   0   40.80    4.60
  12  15   0   48.40    3.50
  12  15   0   45.50    3.10
  12  15   0   44.70    4.30
  12  15   0   41.70    3.70
  12  15   0   49.90    3.90
  12  15   0   35.00    6.10
  12  15   0   28.30    5.30
  12  15   0   40.70    3.40
 -13 -15   0   16.10    2.70
 -13 -15   0   14.70    2.20
 -13 -15   0   14.20    3.10
 -13 -15   0   12.90    3.10
 -13 -15   0   19.40    2.50
 -13 -15   0    9.90    2.10
 -13 -15   0    9.10    4.70
 -13 -15   0   15.30    2.40
 -13 -15   0   17.40    2.10
  13  15   0   13.00    5.60
  13  15   0   14.10    2.20
  13  15   0   15.80    2.60
  13  15   0   13.00    2.40
  13  15   0    8.20    3.10
  13  15   0   16.90    2.00
  13  15   0   17.30    3.10
  13  15   0   18.40    2.30
  13  15   0   17.80    4.40
  13  15   0   16.10    2.70
  13  15   0   15.50    4.50
 -14 -15   0   28.30    3.30
 -14 -15   0   29.20    3.20
 -14 -15   0   40.30    4.10
 -14 -15   0   29.30    2.80
 -14 -15   0   26.70    3.30
 -14 -15   0   31.20    3.40
  14  15   0   32.30    3.00
  14  15   0   36.90    4.10
  14  15   0   35.50    3.60
  14  15   0   37.20    5.30
  14  15   0   31.10    2.70
  14  15   0   24.10    3.30
 -15 -15   0    2.90    1.80
 -15 -15   0    4.80    1.70
 -15 -15   0    4.80    1.50
 -15 -15   0    4.70    1.70
 -15 -15   0    1.40    1.30
  15  15   0    2.30    2.80
  15  15   0    3.30    1.70
  15  15   0    3.30    1.40
  15  15   0    0.70    1.50
  15  15   0    2.90    1.50
  15  15   0    2.30    2.20
  15  15   0    2.50    1.50
 -16 -15   0   21.00    2.90
 -16 -15   0   23.80    2.90
 -16 -15   0   30.10    3.90
 -16 -15   0   21.00    2.90
 -16 -15   0   17.00    2.90
 -16 -15   0   20.10    2.80
  16  15   0   33.70    5.30
  16  15   0   30.40    4.30
  16  15   0   30.60    5.30
  16  15   0   30.00    5.40
  16  15   0   22.00    2.80
  16  15   0   20.30    2.60
 -17 -15   0   -0.20    1.40
 -17 -15   0    0.60    1.40
 -17 -15   0   -0.50    1.30
 -17 -15   0   -1.90    1.40
 -17 -15   0   -1.20    2.00
 -17 -15   0    0.00    1.40
  17  15   0   -1.00    1.30
  17  15   0   -0.50    1.30
  17  15   0    1.70    2.60
  17  15   0    1.40    1.50
  17  15   0   -0.60    1.40
  17  15   0   -0.90    2.90
 -18 -15   0    6.70    1.90
 -18 -15   0    4.50    1.70
 -18 -15   0    3.40    1.70
 -18 -15   0    5.90    2.30
 -18 -15   0   10.50    3.40
 -18 -15   0    6.30    1.90
  18  15   0    8.00    3.10
  18  15   0    3.60    1.80
  18  15   0    8.90    3.30
  18  15   0    6.10    1.80
 -19 -15   0   -0.60    1.40
 -19 -15   0    3.10    2.80
 -19 -15   0    2.20    1.50
 -19 -15   0   -1.10    1.40
  19  15   0   -0.10    1.40
  19  15   0    1.60    1.70
  19  15   0    0.60    0.30
  19  15   0    0.50    2.70
 -20 -15   0    5.00    2.20
 -20 -15   0    9.00    2.30
 -20 -15   0    6.30    1.90
 -20 -15   0   14.70    4.20
 -20 -15   0    6.80    2.20
 -20 -15   0    6.20    2.10
  20  15   0    9.90    3.30
  20  15   0    9.80    3.30
  20  15   0    7.70    1.90
  20  15   0    6.80    2.10
  20  15   0    5.30    3.10
 -21 -15   0    0.00    1.60
 -21 -15   0    5.50    3.30
 -21 -15   0    0.30    1.40
 -21 -15   0   -1.90    1.40
 -21 -15   0    0.00    1.80
 -21 -15   0   -0.80    1.50
  21  15   0   -0.70    1.30
  21  15   0    1.80    1.80
  21  15   0    0.20    1.30
  21  15   0    4.20    2.60
  21  15   0   -0.40    2.20
 -22 -15   0    2.60    1.80
 -22 -15   0    2.20    1.60
 -22 -15   0   14.20    3.60
 -22 -15   0   -0.50    1.50
 -22 -15   0    4.20    2.30
 -22 -15   0    2.80    1.60
  22  15   0    2.10    1.10
  22  15   0    3.70    2.60
  22  15   0    2.40    2.60
  22  15   0    1.80    1.10
  10 -16   0   -0.40    2.40
 -10  16   0    3.10    3.20
 -10  16   0   -0.20    3.50
   9 -16   0   -3.10    1.60
   9 -16   0   -0.10    1.70
   9 -16   0    2.80    1.90
  -9  16   0    1.30    0.90
  -9  16   0    2.20    2.20
  -9  16   0    0.30    1.10
  -9  16   0   -0.70    2.60
  -9  16   0   -4.10    2.00
   8 -16   0    1.40    1.90
   8 -16   0   -1.60    1.50
   8 -16   0   -0.90    1.70
  -8  16   0   -4.90    1.90
  -8  16   0   -0.80    1.10
  -8  16   0    2.70    2.20
  -8  16   0    0.40    2.80
  -8  16   0    1.30    0.90
   7 -16   0    6.80    2.30
   7 -16   0   11.80    2.60
   7 -16   0    4.60    2.20
  -7  16   0    7.00    1.60
  -7  16   0   11.40    3.70
  -7  16   0    3.40    2.30
  -7  16   0   13.30    3.10
  -7  16   0   10.60    2.20
   6 -16   0    1.90    1.70
   6 -16   0    4.20    2.00
   6 -16   0   -0.20    1.90
  -6  16   0    2.60    1.10
  -6  16   0    1.10    1.20
  -6  16   0    0.60    2.00
  -6  16   0    1.30    2.70
  -6  16   0   -2.00    1.80
   5 -16   0    0.40    1.80
   5 -16   0    2.10    1.80
   5 -16   0   -1.80    1.40
  -5  16   0   -1.10    1.70
  -5  16   0    0.40    1.00
  -5  16   0    1.20    1.10
  -5  16   0    1.50    2.00
  -5  16   0    3.10    2.70
   4 -16   0    7.40    1.90
   4 -16   0    6.40    1.90
   4 -16   0    4.20    2.20
   4 -16   0    7.60    2.10
  -4  16   0    8.80    2.60
  -4  16   0    8.30    1.50
  -4  16   0    8.00    1.50
  -4  16   0    5.00    1.20
  -4  16   0    4.90    2.00
  -4  16   0   12.90    3.40
   3 -16   0    1.70    1.60
   3 -16   0    2.50    1.70
   3 -16   0    3.30    1.70
   3 -16   0    0.90    1.90
  -3  16   0    1.60    2.50
  -3  16   0    2.20    0.90
  -3  16   0    1.30    1.80
  -3  16   0    3.10    1.30
  -3  16   0   -0.30    1.80
  -3  16   0    1.80    1.10
  -3  16   0    0.10    1.60
   2 -16   0    8.00    2.30
   2 -16   0    5.70    1.80
   2 -16   0    4.10    1.60
   2 -16   0    5.40    1.90
  -2  16   0    7.40    2.60
  -2  16   0    4.50    1.70
  -2  16   0    6.60    1.40
  -2  16   0    4.10    2.00
  -2  16   0    8.10    1.50
  -2  16   0    5.00    3.10
  -2  16   0    2.70    1.80
  -2  16   0    4.00    1.20
   1 -16   0   20.20    2.60
   1 -16   0   13.90    2.90
   1 -16   0   17.40    2.40
   1 -16   0   13.30    2.60
  -1  16   0   20.40    2.90
  -1  16   0   18.70    3.60
  -1  16   0   20.40    2.20
  -1  16   0   15.80    2.70
  -1  16   0   12.90    2.50
  -1  16   0   16.20    2.30
  -1  16   0   21.20    2.20
  -1  16   0   19.40    1.90
   0 -16   0    3.90    2.10
   0  16   0   10.60    2.20
   0  16   0    8.30    1.50
   0  16   0    6.30    3.40
   0  16   0   10.20    3.20
   0  16   0    5.90    1.90
   0  16   0   11.30    1.70
   0  16   0    6.20    1.60
   0  16   0    6.40    1.20
  -1 -16   0    2.60    0.70
  -1 -16   0    1.90    1.30
  -1 -16   0    2.80    2.00
  -1 -16   0    1.80    1.60
  -1 -16   0    2.70    1.90
  -1 -16   0    1.50    1.60
  -1 -16   0    4.20    1.00
   1  16   0    1.10    1.40
   1  16   0    2.90    2.10
   1  16   0    1.40    0.90
   1  16   0    3.40    1.80
   1  16   0    0.80    1.40
   1  16   0    3.10    1.20
   1  16   0    1.20    1.20
  -2 -16   0    0.10    1.10
  -2 -16   0    1.50    1.60
  -2 -16   0    2.10    1.20
  -2 -16   0    0.70    0.50
  -2 -16   0   -1.80    1.20
  -2 -16   0    0.40    0.70
  -2 -16   0    1.10    0.90
   2  16   0    1.00    1.40
   2  16   0   -0.20    0.90
   2  16   0   -0.50    1.00
   2  16   0    1.00    1.30
   2  16   0    1.80    1.40
   2  16   0    2.10    2.40
   2  16   0   -0.80    0.80
  -3 -16   0    7.10    1.40
  -3 -16   0   12.80    3.60
  -3 -16   0    3.90    2.70
  -3 -16   0   10.30    1.60
  -3 -16   0    7.70    1.20
  -3 -16   0   -0.10    2.90
   3  16   0    5.50    2.10
   3  16   0    7.90    2.40
   3  16   0    6.20    1.70
   3  16   0   10.10    2.30
   3  16   0    6.70    2.50
  -4 -16   0    1.80    1.60
  -4 -16   0    4.30    1.30
  -4 -16   0    1.60    1.50
  -4 -16   0    2.40    1.70
  -4 -16   0    3.60    1.10
  -4 -16   0    3.70    1.10
  -4 -16   0    3.00    1.50
  -4 -16   0    1.30    2.70
  -4 -16   0    1.80    0.80
   4  16   0    5.00    1.30
   4  16   0    3.40    1.50
   4  16   0    4.00    3.00
   4  16   0    1.80    1.10
   4  16   0    2.70    1.60
   4  16   0    2.10    2.00
   4  16   0    2.70    1.10
   4  16   0    3.90    1.80
  -5 -16   0   -1.70    0.80
  -5 -16   0   -0.40    0.80
  -5 -16   0    1.10    1.00
  -5 -16   0   -1.30    1.20
  -5 -16   0   -0.50    1.10
  -5 -16   0    0.00    3.00
   5  16   0   -0.30    0.80
   5  16   0    2.30    1.90
   5  16   0    1.80    1.20
   5  16   0    1.50    1.60
   5  16   0    1.70    1.10
   5  16   0    0.70    0.90
   5  16   0    3.50    1.50
   5  16   0    1.00    1.10
   5  16   0   -0.40    3.30
  -6 -16   0    0.00    0.50
  -6 -16   0    0.70    1.00
  -6 -16   0   -0.10    0.70
  -6 -16   0   -0.50    1.20
  -6 -16   0   -1.00    0.80
  -6 -16   0   -1.20    1.00
  -6 -16   0    0.50    2.90
   6  16   0   -1.00    1.00
   6  16   0   -2.90    3.30
   6  16   0   -0.20    1.00
   6  16   0    0.20    0.90
   6  16   0    1.20    1.40
   6  16   0   -0.60    1.00
   6  16   0    0.70    1.00
   6  16   0   -0.20    1.40
   6  16   0    1.00    1.20
   6  16   0    0.30    1.80
  -7 -16   0   16.10    2.10
  -7 -16   0   19.00    2.60
  -7 -16   0   14.90    1.70
  -7 -16   0   20.70    2.30
  -7 -16   0   16.50    2.50
  -7 -16   0   15.30    2.20
   7  16   0   17.10    2.20
   7  16   0   27.10    3.90
   7  16   0   19.10    2.80
   7  16   0   15.50    4.70
   7  16   0   17.30    2.50
   7  16   0   17.10    2.10
   7  16   0   19.70    2.90
   7  16   0   20.30    2.20
  -8 -16   0   10.30    1.90
  -8 -16   0    9.20    1.80
  -8 -16   0    7.60    1.60
  -8 -16   0   -0.80    3.20
  -8 -16   0    8.90    1.30
  -8 -16   0    7.80    1.80
  -8 -16   0    8.70    1.70
   8  16   0   10.60    1.80
   8  16   0    8.70    2.20
   8  16   0   10.60    1.80
   8  16   0    9.90    2.70
   8  16   0    9.80    1.70
   8  16   0   12.00    3.00
   8  16   0    9.40    3.90
   8  16   0    8.90    2.80
  -9 -16   0    8.40    2.60
  -9 -16   0    9.80    1.80
  -9 -16   0    7.70    1.40
  -9 -16   0    1.60    3.50
  -9 -16   0    7.60    1.70
   9  16   0    9.10    1.70
   9  16   0    8.60    1.80
   9  16   0    7.60    4.10
   9  16   0   10.50    1.70
   9  16   0   11.40    2.30
   9  16   0   12.10    3.30
   9  16   0   12.20    3.10
 -10 -16   0   75.89    4.70
 -10 -16   0   82.09    5.10
 -10 -16   0   68.49    4.60
 -10 -16   0   78.79    4.90
 -10 -16   0   60.29    7.50
 -10 -16   0   76.19    5.10
  10  16   0   83.29    8.80
  10  16   0   68.79    8.60
  10  16   0   66.39    5.30
  10  16   0   69.79    4.80
  10  16   0   72.99    4.60
  10  16   0   68.99    5.20
  10  16   0   68.69    4.70
  10  16   0   75.89    4.90
 -11 -16   0    5.80    1.60
 -11 -16   0    3.60    1.40
 -11 -16   0    6.30    1.70
 -11 -16   0    1.40    4.10
 -11 -16   0    5.50    1.30
 -11 -16   0    3.40    1.20
 -11 -16   0    3.30    1.40
  11  16   0    4.50    1.50
  11  16   0    5.70    2.00
  11  16   0    3.50    2.90
  11  16   0    3.20    1.80
  11  16   0   -0.30    4.50
  11  16   0    2.50    2.10
  11  16   0    4.80    2.30
  11  16   0    5.30    1.50
 -12 -16   0    0.60    0.40
 -12 -16   0    0.40    0.60
 -12 -16   0   -0.10    6.50
 -12 -16   0   -0.10    1.60
 -12 -16   0   -0.40    1.20
 -12 -16   0    2.20    1.30
 -12 -16   0    0.20    1.20
 -12 -16   0    1.00    1.30
  12  16   0    0.50    1.30
  12  16   0    1.70    1.30
  12  16   0    2.90    2.00
  12  16   0    0.90    1.10
  12  16   0    0.80    1.50
  12  16   0    0.80    1.50
  12  16   0    0.70    1.30
  12  16   0    0.10    2.40
 -13 -16   0    1.60    1.00
 -13 -16   0    0.30    0.90
 -13 -16   0   -0.70    1.30
 -13 -16   0   -0.80    1.20
 -13 -16   0    1.50    1.30
 -13 -16   0    0.90    1.40
  13  16   0    1.80    2.20
  13  16   0    2.50    1.40
  13  16   0   -1.00    1.30
  13  16   0    0.30    2.50
  13  16   0    0.70    1.10
  13  16   0    2.40    1.50
  13  16   0    0.40    1.30
  13  16   0    1.10    1.30
 -14 -16   0   39.50    3.70
 -14 -16   0   41.10    3.20
 -14 -16   0   33.30    3.30
 -14 -16   0   43.40    3.80
 -14 -16   0   28.30    3.40
 -14 -16   0   38.30    3.50
  14  16   0   35.30    3.40
  14  16   0   35.20    3.20
  14  16   0   33.60    3.70
  14  16   0   42.90    6.20
  14  16   0   43.90    5.00
  14  16   0   38.10    3.80
 -15 -16   0    4.20    1.60
 -15 -16   0    1.50    1.50
 -15 -16   0    4.50    1.90
 -15 -16   0    5.00    1.60
 -15 -16   0    2.10    2.10
  15  16   0    2.10    3.10
  15  16   0    2.10    2.40
  15  16   0    5.60    1.80
  15  16   0    1.80    2.20
  15  16   0    1.80    1.40
 -16 -16   0   25.80    3.50
 -16 -16   0   25.80    3.20
 -16 -16   0   28.90    3.00
 -16 -16   0   34.90    4.10
 -16 -16   0   27.20    3.30
 -16 -16   0   28.10    3.30
  16  16   0   31.70    3.50
  16  16   0   27.10    3.40
  16  16   0   37.30    6.00
  16  16   0   32.40    3.60
  16  16   0   33.40    3.20
  16  16   0   42.50    5.10
 -17 -16   0    0.80    1.50
 -17 -16   0    2.70    1.70
 -17 -16   0    0.90    1.50
 -17 -16   0    0.60    1.30
 -17 -16   0    1.50    2.30
 -17 -16   0    2.60    1.90
  17  16   0    1.50    1.60
  17  16   0    0.50    0.20
  17  16   0   -1.20    3.00
  17  16   0    3.50    2.80
  17  16   0    0.80    1.50
  17  16   0   -1.00    1.50
 -18 -16   0    5.00    2.20
 -18 -16   0    7.80    2.10
 -18 -16   0    5.20    2.00
 -18 -16   0    8.00    2.10
 -18 -16   0    6.40    1.90
 -18 -16   0   13.80    3.60
  18  16   0    8.40    2.00
  18  16   0    9.00    2.30
  18  16   0    6.40    3.00
  18  16   0    4.60    1.80
 -19 -16   0   -1.10    1.70
 -19 -16   0    0.40    1.60
 -19 -16   0   -2.50    1.50
 -19 -16   0    2.60    2.70
 -19 -16   0    0.70    1.60
 -19 -16   0    1.60    1.50
  19  16   0    1.50    1.60
  19  16   0    0.70    2.50
  19  16   0    2.00    0.70
  19  16   0    0.40    1.40
  19  16   0    1.00    2.70
 -20 -16   0   15.40    3.90
 -20 -16   0    3.60    1.90
 -20 -16   0    1.50    1.80
 -20 -16   0    5.70    1.90
 -20 -16   0    5.10    1.80
 -20 -16   0    3.20    1.90
  20  16   0    5.00    2.80
  20  16   0    3.10    1.60
  20  16   0    2.40    2.70
 -21 -16   0    1.50    1.60
 -21 -16   0   -2.00    1.40
 -21 -16   0   10.90    3.20
 -21 -16   0   -1.00    1.30
 -21 -16   0    0.60    1.70
 -21 -16   0   -1.50    1.20
  21  16   0    0.10    2.30
  21  16   0   -0.60    2.50
  21  16   0    0.10    0.60
  21  16   0    1.50    1.50
 -22 -16   0    1.70    1.60
 -22 -16   0    1.70    2.00
 -22 -16   0    1.70    1.70
 -22 -16   0    1.80    1.70
 -22 -16   0    1.30    1.70
  22  16   0    4.40    2.80
  22  16   0    1.60    1.40
  22  16   0    1.90    2.70
  22  16   0    0.70    0.40
   9 -17   0    7.00    4.10
   9 -17   0    3.10    3.20
  -9  17   0   -1.70    4.80
   8 -17   0    3.40    2.10
   8 -17   0    6.80    2.50
   8 -17   0    3.80    2.20
  -8  17   0    5.80    2.60
  -8  17   0    3.50    1.40
  -8  17   0    3.70    1.10
  -8  17   0    3.30    3.10
   7 -17   0    4.10    2.20
   7 -17   0    8.30    2.40
   7 -17   0    8.40    2.30
  -7  17   0    7.90    1.40
  -7  17   0    5.40    1.50
  -7  17   0    6.00    3.10
  -7  17   0   15.20    3.20
   6 -17   0    9.50    2.40
   6 -17   0    6.90    2.30
   6 -17   0   10.60    2.90
  -6  17   0    9.80    3.50
  -6  17   0   11.10    1.70
  -6  17   0    3.90    2.30
  -6  17   0   11.00    1.80
  -6  17   0   14.60    3.00
   5 -17   0    1.10    1.80
  -5  17   0    1.90    1.10
  -5  17   0   -2.60    1.70
  -5  17   0    0.20    2.80
   4 -17   0   12.90    2.50
   4 -17   0    9.60    2.30
   4 -17   0   10.80    2.90
   4 -17   0   10.80    2.20
  -4  17   0   20.10    4.00
  -4  17   0   15.10    2.00
  -4  17   0   13.00    1.90
  -4  17   0    8.80    2.30
  -4  17   0   19.10    3.30
   3 -17   0    5.90    2.00
   3 -17   0    4.60    2.00
   3 -17   0    6.10    2.40
   3 -17   0    4.80    1.90
  -3  17   0    7.10    2.90
  -3  17   0    8.00    2.40
  -3  17   0    2.40    1.80
  -3  17   0    6.90    1.60
  -3  17   0    6.00    1.50
   2 -17   0    2.80    1.90
   2 -17   0    2.40    2.10
   2 -17   0    1.60    1.50
   2 -17   0    3.00    1.70
  -2  17   0    1.00    1.90
  -2  17   0    3.80    2.50
  -2  17   0    2.60    1.50
  -2  17   0    2.90    1.90
  -2  17   0    4.00    1.30
  -2  17   0    2.50    1.30
   1 -17   0    1.70    1.50
   1 -17   0    4.10    2.20
   1 -17   0    1.80    1.90
   1 -17   0    1.80    1.50
  -1  17   0    4.80    2.00
  -1  17   0    3.80    2.50
  -1  17   0    2.40    1.20
  -1  17   0    1.20    1.80
  -1  17   0    2.90    1.30
  -1  17   0    1.50    1.30
  -1  17   0    1.70    1.10
   0 -17   0   18.10    3.20
   0 -17   0   15.20    2.40
   0 -17   0   14.70    2.30
   0 -17   0   17.00    2.90
   0  17   0   14.70    2.20
   0  17   0   16.50    2.00
   0  17   0   14.90    3.20
   0  17   0   18.90    3.60
   0  17   0   20.90    2.20
   0  17   0   18.50    2.90
   0  17   0   16.00    2.80
   0  17   0   18.60    2.20
  -1 -17   0    0.60    1.60
  -1 -17   0    2.30    1.40
  -1 -17   0    3.70    2.00
  -1 -17   0    2.10    1.40
   1  17   0    0.40    1.40
   1  17   0    1.20    1.10
   1  17   0    1.60    1.60
   1  17   0    0.40    0.90
   1  17   0    0.60    1.20
   1  17   0    1.50    1.20
   1  17   0    2.10    2.20
   1  17   0    1.50    1.80
  -2 -17   0   20.50    3.30
  -2 -17   0   21.30    3.20
  -2 -17   0   19.20    2.60
  -2 -17   0   19.30    2.10
  -2 -17   0   20.20    2.60
  -2 -17   0   18.00    1.60
   2  17   0   18.50    2.80
   2  17   0   17.10    2.90
   2  17   0   16.20    2.30
   2  17   0   18.90    2.20
   2  17   0   20.20    3.40
   2  17   0   17.70    2.20
   2  17   0   16.10    2.50
  -3 -17   0    3.60    1.50
  -3 -17   0    4.30    1.10
  -3 -17   0    3.20    1.20
  -3 -17   0    3.90    1.90
  -3 -17   0    1.80    1.20
  -3 -17   0    3.50    1.90
   3  17   0    4.90    1.40
   3  17   0    3.30    1.40
   3  17   0    3.60    1.50
   3  17   0    4.40    1.30
   3  17   0    3.50    2.00
   3  17   0    4.70    1.90
   3  17   0    6.30    4.10
   3  17   0    3.00    1.20
  -4 -17   0    9.90    1.70
  -4 -17   0    6.90    1.30
  -4 -17   0   11.80    2.10
  -4 -17   0   12.80    2.60
  -4 -17   0   11.10    2.00
  -4 -17   0   12.30    1.80
   4  17   0   11.10    1.90
   4  17   0   11.00    1.90
   4  17   0    6.60    1.80
   4  17   0   12.00    2.40
   4  17   0    8.30    1.60
   4  17   0    7.00    1.50
   4  17   0   11.10    2.40
   4  17   0   16.50    4.10
  -5 -17   0   57.59    4.00
  -5 -17   0   68.89    4.10
  -5 -17   0   65.99    5.00
  -5 -17   0   66.19    4.70
  -5 -17   0   71.89    4.40
  -5 -17   0   65.29    4.50
  -5 -17   0   61.59    5.00
   5  17   0   59.09    4.80
   5  17   0   64.19    5.40
   5  17   0   68.89    4.20
   5  17   0   67.99    4.90
   5  17   0   64.19    4.80
   5  17   0   65.19    4.30
   5  17   0   52.79    4.20
  -6 -17   0   13.60    2.10
  -6 -17   0   13.90    2.30
  -6 -17   0   11.90    2.60
  -6 -17   0   11.20    1.80
  -6 -17   0   13.20    1.80
  -6 -17   0   10.80    2.30
   6  17   0   15.80    2.70
   6  17   0   16.90    2.30
   6  17   0   15.20    2.10
   6  17   0   16.10    2.10
   6  17   0   13.90    2.30
   6  17   0   14.20    1.90
   6  17   0   15.80    2.80
   6  17   0   23.80    4.00
   6  17   0   15.60    2.20
  -7 -17   0    0.20    1.30
  -7 -17   0    1.40    0.90
  -7 -17   0   -0.70    0.90
  -7 -17   0    1.20    1.10
  -7 -17   0   -2.00    1.10
   7  17   0    1.20    1.30
   7  17   0    1.70    1.60
   7  17   0    3.40    2.30
   7  17   0    0.40    1.60
   7  17   0    0.70    1.20
   7  17   0    1.70    2.10
  -8 -17   0   -0.20    1.30
  -8 -17   0   -0.10    1.30
  -8 -17   0   -0.40    1.20
  -8 -17   0   -1.10    1.00
  -8 -17   0    0.60    0.80
  -8 -17   0    0.10    0.70
   8  17   0    0.90    1.30
   8  17   0    0.70    2.10
   8  17   0   -1.00    1.10
   8  17   0    0.60    1.50
   8  17   0    0.40    1.60
  -9 -17   0    0.90    0.90
  -9 -17   0    1.20    1.20
  -9 -17   0    0.80    0.80
  -9 -17   0   -1.00    1.10
  -9 -17   0    1.80    1.40
  -9 -17   0    2.20    1.30
  -9 -17   0    1.50    1.30
   9  17   0    1.90    1.40
   9  17   0    3.10    1.60
   9  17   0    1.50    1.80
   9  17   0    2.00    1.40
 -10 -17   0    8.80    1.50
 -10 -17   0   12.40    2.10
 -10 -17   0   14.30    2.10
 -10 -17   0   11.70    2.10
 -10 -17   0   14.30    2.30
 -10 -17   0   12.20    2.10
  10  17   0   10.30    1.90
  10  17   0   10.10    2.00
  10  17   0   12.50    2.10
  10  17   0   11.60    2.60
  10  17   0   17.00    3.80
  10  17   0   12.60    2.80
 -11 -17   0   16.30    2.40
 -11 -17   0   17.60    2.50
 -11 -17   0   12.70    2.10
 -11 -17   0   16.60    2.20
 -11 -17   0   13.40    1.90
  11  17   0   18.70    3.00
  11  17   0   15.30    2.40
  11  17   0   17.80    2.50
  11  17   0   18.20    3.30
  11  17   0   15.40    3.60
  11  17   0   15.10    2.30
  11  17   0   18.80    2.50
 -12 -17   0   15.00    2.30
 -12 -17   0   19.40    2.20
 -12 -17   0   12.50    2.30
 -12 -17   0   14.20    2.30
 -12 -17   0   18.80    3.10
  12  17   0   21.70    3.10
  12  17   0   20.10    4.10
  12  17   0   15.70    2.50
  12  17   0   19.70    2.60
  12  17   0   16.20    3.20
  12  17   0   16.30    2.40
  12  17   0   13.50    2.10
 -13 -17   0   23.10    2.80
 -13 -17   0   24.50    3.00
 -13 -17   0   26.90    3.00
 -13 -17   0   26.20    3.10
  13  17   0   30.80    3.30
  13  17   0   23.30    2.80
  13  17   0   33.60    5.60
  13  17   0   24.50    4.80
  13  17   0   30.40    4.00
  13  17   0   25.10    2.90
  13  17   0   30.70    4.40
 -14 -17   0   22.90    2.90
 -14 -17   0   27.20    3.30
 -14 -17   0   21.80    3.00
 -14 -17   0   16.60    2.40
  14  17   0   32.80    5.60
  14  17   0   34.70    4.50
  14  17   0   28.40    3.20
  14  17   0   22.80    2.50
  14  17   0   25.40    2.90
  14  17   0   25.30    3.70
 -15 -17   0    2.20    1.50
 -15 -17   0    1.30    1.50
 -15 -17   0   -0.40    1.30
 -15 -17   0    0.20    1.60
  15  17   0    1.70    1.50
  15  17   0    2.50    1.80
  15  17   0    3.20    1.50
  15  17   0    3.10    2.50
  15  17   0    0.60    1.20
  15  17   0    5.00    3.30
  15  17   0    2.10    1.60
 -16 -17   0    5.20    1.70
 -16 -17   0    2.50    1.70
 -16 -17   0    1.80    1.50
 -16 -17   0    2.50    1.80
  16  17   0    4.30    2.60
  16  17   0    3.60    1.80
  16  17   0    4.80    3.50
  16  17   0    2.30    1.50
  16  17   0    5.70    1.90
 -17 -17   0   -0.30    1.50
 -17 -17   0    0.30    1.70
 -17 -17   0   -1.40    1.30
 -17 -17   0    2.30    1.60
 -17 -17   0   -0.10    0.80
  17  17   0    0.40    2.40
  17  17   0   -1.20    1.50
  17  17   0    2.40    1.60
  17  17   0    0.80    3.00
  17  17   0    0.00    1.50
  17  17   0    0.40    0.20
 -18 -17   0   -1.20    1.10
  18  17   0    0.80    0.20
  18  17   0    1.40    1.50
  18  17   0   -0.20    1.60
 -19 -17   0   -1.40    1.30
 -19 -17   0    1.80    1.90
 -19 -17   0   -0.10    1.60
 -19 -17   0   -0.90    1.60
  19  17   0   -0.60    2.40
  19  17   0    0.50    1.40
  19  17   0    1.10    2.40
  19  17   0   -0.40    1.40
  19  17   0    1.30    0.50
 -20 -17   0    0.70    1.60
 -20 -17   0    2.10    1.70
 -20 -17   0    1.40    2.00
 -20 -17   0   -0.10    1.40
 -20 -17   0    0.60    1.60
  20  17   0    1.20    0.40
  20  17   0    1.60    1.50
  20  17   0   -0.90    2.20
  20  17   0    3.30    2.70
 -21 -17   0   -1.30    1.40
 -21 -17   0    0.30    1.80
 -21 -17   0   -0.40    1.50
 -21 -17   0   -1.10    1.40
 -21 -17   0   -0.50    1.40
  21  17   0    0.30    0.30
  21  17   0    1.70    2.60
  21  17   0    1.60    2.40
  21  17   0   -0.60    1.40
 -22 -17   0    0.60    2.90
 -22 -17   0   -0.30    2.30
 -22 -17   0    1.50    2.60
  22  17   0   -1.40    3.30
  22  17   0    3.60    3.60
   7 -18   0   -1.30    1.80
   7 -18   0    1.10    1.90
   7 -18   0   -0.60    1.70
  -7  18   0    0.60    1.20
  -7  18   0    1.50    2.30
  -7  18   0    2.20    1.00
  -7  18   0   -0.20    2.70
   6 -18   0    1.80    2.00
   6 -18   0    7.00    2.30
   6 -18   0    0.80    2.10
  -6  18   0    3.00    1.40
  -6  18   0    4.30    1.20
  -6  18   0    3.70    2.30
  -6  18   0    4.90    2.90
   5 -18   0    0.00    2.00
   5 -18   0   -0.80    1.80
   5 -18   0    1.40    1.90
  -5  18   0    0.50    2.10
  -5  18   0    0.10    1.20
  -5  18   0    0.20    2.60
  -5  18   0    1.40    1.00
   4 -18   0   -1.60    1.80
   4 -18   0    0.70    2.00
   4 -18   0    2.50    2.00
  -4  18   0   -0.90    1.10
  -4  18   0   -2.90    3.10
  -4  18   0    2.80    2.20
   3 -18   0    3.40    1.80
   3 -18   0    2.30    1.80
   3 -18   0   -0.30    1.90
   3 -18   0    4.30    2.00
  -3  18   0    3.40    1.50
  -3  18   0    2.30    2.60
  -3  18   0    4.70    2.40
  -3  18   0   -0.90    1.60
  -3  18   0    1.50    1.10
   2 -18   0    1.80    1.80
   2 -18   0   -0.40    1.40
   2 -18   0    2.70    1.70
   2 -18   0    0.60    2.10
  -2  18   0   -2.90    2.30
  -2  18   0    3.30    2.30
  -2  18   0    0.60    1.20
  -2  18   0    1.40    1.00
  -2  18   0    1.10    1.10
   1 -18   0    2.70    1.70
   1 -18   0    5.90    2.40
   1 -18   0    4.90    1.90
   1 -18   0    5.90    2.10
  -1  18   0    7.20    1.60
  -1  18   0    8.20    3.10
  -1  18   0    6.80    1.40
  -1  18   0    5.40    1.50
  -1  18   0    3.80    2.20
  -1  18   0    3.00    1.80
   0 -18   0   12.80    2.20
   0 -18   0   10.70    2.50
   0 -18   0   13.20    3.10
   0 -18   0   19.20    2.60
   0  18   0    8.70    1.90
   0  18   0   12.90    2.50
   0  18   0   17.20    2.20
   0  18   0   16.60    3.70
   0  18   0   15.90    2.10
   0  18   0   13.10    2.90
  -1 -18   0   -0.60    2.00
  -1 -18   0    0.80    1.50
  -1 -18   0    0.50    1.20
  -1 -18   0    0.10    1.80
   1  18   0    0.00    1.20
   1  18   0   -0.10    1.50
   1  18   0   -2.50    1.70
   1  18   0   -1.30    1.10
   1  18   0    0.00    2.20
   1  18   0   -1.10    1.10
  -2 -18   0    0.70    1.30
  -2 -18   0   -0.10    1.60
  -2 -18   0    3.50    2.10
   2  18   0    4.90    2.50
   2  18   0    1.40    1.40
   2  18   0    3.90    2.10
   2  18   0    2.50    1.30
   2  18   0    1.80    1.20
   2  18   0    4.20    1.40
  -3 -18   0    2.60    1.10
  -3 -18   0    1.00    0.20
  -3 -18   0    3.20    1.90
  -3 -18   0    0.90    0.80
  -3 -18   0    0.90    1.20
  -3 -18   0    2.40    1.80
   3  18   0    1.80    1.40
   3  18   0   -0.50    1.80
   3  18   0    0.30    1.10
   3  18   0   -0.60    2.10
   3  18   0   -1.10    1.40
   3  18   0    1.00    1.70
   3  18   0    1.10    1.20
   3  18   0    0.90    1.20
  -4 -18   0    0.50    1.40
  -4 -18   0   -2.30    1.50
  -4 -18   0    0.10    0.20
  -4 -18   0    3.00    1.20
  -4 -18   0    3.90    1.90
   4  18   0    3.20    1.50
   4  18   0    1.50    1.00
   4  18   0    0.80    1.50
   4  18   0    0.70    1.80
   4  18   0    0.00    2.10
   4  18   0    3.50    1.40
   4  18   0   -0.40    1.90
   4  18   0    1.50    1.20
  -5 -18   0   10.60    1.80
  -5 -18   0   12.90    2.20
  -5 -18   0   16.20    2.80
  -5 -18   0    8.40    2.00
  -5 -18   0   10.90    2.70
  -5 -18   0   11.10    1.70
  -5 -18   0    5.80    1.60
   5  18   0   12.00    1.90
   5  18   0   13.30    2.30
   5  18   0    8.90    1.80
   5  18   0   10.10    2.20
   5  18   0   13.80    3.20
   5  18   0   11.90    2.00
   5  18   0   13.40    2.10
   5  18   0   13.50    2.80
  -6 -18   0   25.10    2.40
  -6 -18   0   28.60    3.50
  -6 -18   0   26.20    3.10
  -6 -18   0   26.90    3.70
  -6 -18   0   21.50    2.90
  -6 -18   0   26.10    2.50
  -6 -18   0   27.00    3.50
   6  18   0   23.70    2.90
   6  18   0   28.70    2.90
   6  18   0   29.70    3.40
   6  18   0   26.80    2.70
   6  18   0   29.90    4.30
   6  18   0   28.20    3.80
   6  18   0   29.40    2.70
   6  18   0   27.70    3.10
  -7 -18   0   62.69    4.50
  -7 -18   0   65.59    4.30
  -7 -18   0   65.29    4.70
  -7 -18   0   61.49    4.00
  -7 -18   0   59.59    6.20
  -7 -18   0   72.89    5.50
   7  18   0   63.39    4.50
   7  18   0   64.19    4.40
   7  18   0   61.19    6.60
   7  18   0   59.89    4.50
   7  18   0   65.99    5.70
   7  18   0   62.19    5.00
   7  18   0   60.99    4.40
  -8 -18   0   19.60    2.90
  -8 -18   0   20.90    2.50
  -8 -18   0   17.30    1.90
  -8 -18   0   20.20    2.60
  -8 -18   0   22.10    2.80
  -8 -18   0   16.70    2.30
   8  18   0   19.30    2.60
   8  18   0   23.10    3.30
   8  18   0   23.70    2.70
   8  18   0   22.40    2.70
   8  18   0   17.20    2.30
   8  18   0   21.30    3.70
  -9 -18   0   10.40    2.00
  -9 -18   0   13.60    2.10
  -9 -18   0    7.40    1.20
  -9 -18   0   11.80    2.00
  -9 -18   0   12.20    2.20
   9  18   0    9.90    2.00
   9  18   0    8.40    2.50
   9  18   0   13.20    2.20
   9  18   0    9.50    3.10
   9  18   0    9.20    3.40
   9  18   0   12.40    2.10
   9  18   0    9.60    1.90
 -10 -18   0   32.60    3.30
 -10 -18   0   30.40    3.00
 -10 -18   0   28.90    3.20
 -10 -18   0   31.80    4.50
 -10 -18   0   26.00    2.40
 -10 -18   0   27.70    2.80
  10  18   0   30.50    5.10
  10  18   0   25.40    3.70
  10  18   0   28.40    3.00
  10  18   0   32.30    4.80
  10  18   0   23.00    2.70
  10  18   0   26.80    3.10
  10  18   0   21.70    2.90
 -11 -18   0    1.50    1.80
 -11 -18   0    6.00    1.80
 -11 -18   0    1.10    1.20
 -11 -18   0    2.90    1.40
  11  18   0    3.10    1.40
  11  18   0    2.20    2.10
  11  18   0    2.20    1.60
  11  18   0    2.50    1.70
  11  18   0    2.20    1.60
  11  18   0    0.80    2.60
  11  18   0    2.60    1.40
 -12 -18   0    9.50    2.20
 -12 -18   0   17.70    2.80
 -12 -18   0   17.30    2.20
 -12 -18   0   13.60    2.30
 -12 -18   0   16.70    2.20
  12  18   0   22.70    3.60
  12  18   0   21.00    3.90
  12  18   0   15.00    2.20
  12  18   0   21.90    2.80
  12  18   0   18.40    3.10
  12  18   0   17.30    2.50
  12  18   0   27.30    4.80
 -13 -18   0    1.40    1.60
 -13 -18   0    2.20    0.50
 -13 -18   0    1.50    1.20
 -13 -18   0    0.60    1.40
 -13 -18   0   -0.80    1.30
  13  18   0    3.10    2.40
  13  18   0    0.40    1.40
  13  18   0    2.40    1.70
  13  18   0    0.10    1.20
  13  18   0    1.60    1.70
  13  18   0    1.30    1.50
  13  18   0    1.80    3.10
 -14 -18   0   13.70    2.40
 -14 -18   0   19.50    3.00
 -14 -18   0   12.90    2.20
 -14 -18   0   20.20    2.90
  14  18   0   14.40    2.60
  14  18   0   15.80    2.40
  14  18   0   28.90    5.30
  14  18   0   21.30    2.90
 -15 -18   0    1.20    1.50
 -15 -18   0   -0.80    1.30
 -15 -18   0   -1.40    1.10
 -15 -18   0   -0.10    0.20
 -15 -18   0   -2.70    1.30
  15  18   0   -1.10    1.30
  15  18   0    0.40    1.30
  15  18   0    1.50    3.20
  15  18   0    0.60    1.30
  15  18   0    1.70    2.50
  15  18   0    0.60    1.50
 -16 -18   0   23.20    2.80
 -16 -18   0   13.40    1.30
 -16 -18   0   21.50    3.30
 -16 -18   0   24.40    3.20
 -16 -18   0   22.70    3.10
  16  18   0   24.40    3.20
  16  18   0   26.90    4.50
  16  18   0   27.00    5.30
  16  18   0   25.50    3.00
  16  18   0   19.60    3.10
 -17 -18   0   -0.30    0.20
 -17 -18   0   -1.20    1.40
 -17 -18   0   -0.70    1.60
  17  18   0    0.50    1.40
  17  18   0    0.00    1.50
  17  18   0    0.60    3.50
  17  18   0    0.60    0.20
  17  18   0    0.70    3.70
 -18 -18   0    1.70    1.50
 -18 -18   0    0.90    1.70
 -18 -18   0    1.50    2.00
 -18 -18   0    0.00    1.50
  18  18   0    1.40    2.70
  18  18   0    1.10    3.30
  18  18   0    2.80    2.90
  18  18   0    5.00    1.90
  18  18   0    0.00    1.50
 -19 -18   0    1.10    1.60
 -19 -18   0   -0.90    1.50
 -19 -18   0   -2.00    1.60
 -19 -18   0    3.40    1.80
  19  18   0    0.30    1.50
  19  18   0    2.30    2.90
  19  18   0    1.50    0.40
 -20 -18   0   -0.40    1.50
 -20 -18   0    1.20    1.70
 -20 -18   0    2.30    1.60
 -20 -18   0   -2.00    1.20
 -20 -18   0   -2.40    1.50
  20  18   0    1.40    2.40
  20  18   0    1.00    2.50
  20  18   0   -1.70    1.30
  20  18   0    2.20    0.60
 -21 -18   0   -0.90    0.40
 -21 -18   0    0.50    1.80
 -21 -18   0    4.40    2.00
 -21 -18   0    2.30    1.60
 -21 -18   0    0.70    1.60
  21  18   0    0.70    2.50
  21  18   0    1.70    1.60
  21  18   0   -0.10    2.20
  21  18   0    0.40    0.40
   6 -19   0   -1.40    1.60
   6 -19   0   -1.70    1.80
   6 -19   0    1.70    2.20
  -6  19   0    0.40    0.90
  -6  19   0    0.40    1.30
  -6  19   0   -0.80    1.90
  -6  19   0   -5.20    2.30
   5 -19   0   -1.50    1.60
   5 -19   0   -1.60    1.80
   5 -19   0    1.70    2.20
  -5  19   0   -0.60    2.10
  -5  19   0   -0.10    2.60
  -5  19   0    0.20    1.20
  -5  19   0    2.60    1.10
   4 -19   0    2.20    1.90
   4 -19   0    1.10    1.70
   4 -19   0    1.70    2.00
  -4  19   0    4.50    2.40
  -4  19   0    2.50    1.40
  -4  19   0    1.70    1.10
  -4  19   0    1.80    2.80
   3 -19   0    0.50    2.10
   3 -19   0   -1.70    1.50
   3 -19   0   -3.50    1.50
  -3  19   0    2.60    1.30
  -3  19   0    0.20    1.90
  -3  19   0   -2.50    2.40
  -3  19   0   -1.00    1.20
   2 -19   0   -0.90    2.00
   2 -19   0    0.50    2.30
   2 -19   0   -0.10    1.70
  -2  19   0   -1.10    1.20
  -2  19   0   -0.80    2.00
   1 -19   0   -1.40    1.80
   1 -19   0    3.10    2.30
   1 -19   0    0.90    1.60
   1 -19   0    1.00    1.50
  -1  19   0    0.90    1.20
  -1  19   0    3.00    1.50
  -1  19   0    1.20    2.20
  -1  19   0    1.60    2.60
   0 -19   0    3.60    1.70
   0 -19   0    4.00    2.20
   0 -19   0    2.90    2.20
   0 -19   0    2.60    1.80
   0  19   0    2.50    2.60
   0  19   0    2.90    1.30
   0  19   0    3.10    1.50
   0  19   0    3.90    2.30
  -1 -19   0   28.30    4.10
  -1 -19   0   25.60    3.70
  -1 -19   0   24.40    3.00
   1  19   0   24.60    2.70
   1  19   0   26.80    2.90
   1  19   0   30.10    4.60
   1  19   0   29.60    3.90
   1  19   0   21.80    2.60
  -2 -19   0    7.10    2.40
  -2 -19   0    5.70    1.70
  -2 -19   0    3.60    2.10
   2  19   0    7.50    1.70
   2  19   0    9.00    2.70
   2  19   0    6.10    1.90
   2  19   0    6.60    2.70
   2  19   0    5.20    1.60
   2  19   0    4.80    1.40
  -3 -19   0    2.80    2.10
  -3 -19   0    2.20    1.40
  -3 -19   0    2.10    1.90
   3  19   0    2.80    1.40
   3  19   0    5.80    2.30
   3  19   0    3.40    1.40
   3  19   0    4.20    1.60
   3  19   0    4.70    2.80
   3  19   0    2.70    1.40
  -4 -19   0    1.00    1.90
  -4 -19   0    2.10    1.10
  -4 -19   0    1.80    1.20
  -4 -19   0    0.50    1.80
  -4 -19   0    3.20    1.30
   4  19   0    3.30    2.20
   4  19   0    2.30    1.40
   4  19   0    1.70    1.30
   4  19   0    2.80    2.60
   4  19   0    2.30    1.20
   4  19   0    2.00    1.40
   4  19   0    5.70    1.80
  -5 -19   0    1.30    1.20
  -5 -19   0    3.20    1.20
  -5 -19   0    4.20    2.10
  -5 -19   0    3.40    2.10
  -5 -19   0    3.10    1.40
   5  19   0    2.90    1.30
   5  19   0    4.50    1.70
   5  19   0    5.40    1.30
   5  19   0    5.50    2.60
   5  19   0    3.80    1.50
   5  19   0    1.90    2.20
   5  19   0    3.60    1.60
  -6 -19   0   -0.10    1.80
  -6 -19   0    4.30    1.50
  -6 -19   0    2.40    1.20
  -6 -19   0    1.70    1.40
  -6 -19   0    1.70    1.70
  -6 -19   0    0.80    0.30
   6  19   0    2.90    2.10
   6  19   0    6.40    1.60
   6  19   0    4.40    1.60
   6  19   0    1.50    1.50
   6  19   0    4.40    2.60
   6  19   0    0.20    1.30
  -7 -19   0   -3.10    1.60
  -7 -19   0    0.80    1.00
  -7 -19   0   -1.10    1.50
  -7 -19   0    1.20    1.70
  -7 -19   0   -0.90    1.10
  -7 -19   0    0.60    0.20
  -7 -19   0    1.40    1.40
   7  19   0    0.50    2.20
   7  19   0   -0.60    1.20
   7  19   0    0.30    1.30
   7  19   0    0.80    1.40
   7  19   0   -1.40    1.30
   7  19   0    0.60    1.90
  -8 -19   0    0.90    1.90
  -8 -19   0    1.20    1.40
  -8 -19   0    1.30    0.50
  -8 -19   0   -0.90    1.30
  -8 -19   0    0.40    1.20
  -8 -19   0    0.20    0.90
   8  19   0   -0.20    1.30
   8  19   0    0.30    1.20
   8  19   0    0.40    2.00
   8  19   0    1.40    1.40
   8  19   0   -0.10    2.30
   8  19   0    0.80    1.40
   8  19   0    0.50    2.00
  -9 -19   0    3.90    2.00
  -9 -19   0   -0.40    1.20
  -9 -19   0    3.70    1.70
  -9 -19   0    0.50    0.80
  -9 -19   0    0.50    0.80
  -9 -19   0   -0.10    1.40
   9  19   0    0.20    1.70
   9  19   0    2.50    1.50
   9  19   0    1.20    1.30
   9  19   0    1.30    1.40
   9  19   0    0.90    2.10
   9  19   0    0.60    1.30
   9  19   0    0.40    2.50
 -10 -19   0   12.80    2.30
 -10 -19   0    7.70    1.90
 -10 -19   0   11.00    3.10
 -10 -19   0    9.90    2.10
  10  19   0    9.80    3.40
  10  19   0    8.70    2.00
  10  19   0    7.90    1.90
  10  19   0    8.30    1.80
  10  19   0    8.90    2.70
  10  19   0   12.10    2.20
 -11 -19   0    1.40    1.40
 -11 -19   0    5.40    1.80
 -11 -19   0    3.20    1.70
  11  19   0    2.80    1.60
  11  19   0    2.80    1.60
  11  19   0    4.10    1.70
  11  19   0    3.30    1.60
  11  19   0    2.10    2.30
  11  19   0    3.70    2.90
 -12 -19   0    3.30    1.70
 -12 -19   0    5.00    1.80
 -12 -19   0    2.80    1.30
 -12 -19   0    3.50    1.60
  12  19   0    4.00    1.70
  12  19   0    2.90    1.60
  12  19   0    0.60    1.50
  12  19   0    0.40    2.60
  12  19   0    3.20    1.50
  12  19   0    6.10    2.70
 -13 -19   0    1.50    1.60
 -13 -19   0    4.30    1.70
 -13 -19   0    3.80    1.40
 -13 -19   0    4.40    1.80
  13  19   0    2.60    2.60
  13  19   0    5.80    1.90
  13  19   0    5.30    1.60
  13  19   0    0.40    1.60
  13  19   0    3.10    1.60
  13  19   0    5.20    3.30
 -14 -19   0    0.10    1.40
 -14 -19   0    1.10    1.60
 -14 -19   0   -0.20    1.30
 -14 -19   0    1.90    1.60
  14  19   0    2.00    1.60
  14  19   0    6.90    2.90
  14  19   0    9.50    2.10
  14  19   0    7.90    3.60
  14  19   0    2.90    1.60
 -15 -19   0   -0.10    1.40
 -15 -19   0   -2.10    1.50
 -15 -19   0    0.70    1.30
 -15 -19   0   -0.90    1.30
  15  19   0    0.10    2.60
  15  19   0    0.10    1.50
  15  19   0    0.40    1.40
  15  19   0    1.90    1.80
  15  19   0    0.00    0.30
  15  19   0    3.00    1.40
  15  19   0    4.10    3.40
 -16 -19   0    0.40    1.30
 -16 -19   0   -0.50    1.60
  16  19   0    0.80    0.30
  16  19   0   -0.80    1.40
  16  19   0    2.80    1.60
  16  19   0    2.60    3.80
 -17 -19   0    2.00    2.00
 -17 -19   0    2.70    1.90
 -17 -19   0    3.40    2.00
 -17 -19   0    3.90    1.80
  17  19   0    3.40    1.60
  17  19   0    6.20    3.50
  17  19   0    4.10    3.10
  17  19   0    0.50    2.70
  17  19   0    5.20    1.80
 -18 -19   0   22.70    3.00
 -18 -19   0   23.80    3.30
 -18 -19   0   18.70    3.00
 -18 -19   0   28.60    3.90
  18  19   0   23.20    3.30
  18  19   0   31.80    4.90
  18  19   0   24.70    3.00
  18  19   0   31.10    5.70
 -19 -19   0   -0.40    1.40
 -19 -19   0    1.10    1.80
 -19 -19   0   -0.80    1.50
 -19 -19   0    4.60    2.00
 -19 -19   0    0.60    1.60
  19  19   0    1.50    1.10
  19  19   0    0.50    2.60
  19  19   0    2.70    1.70
 -20 -19   0    1.00    1.60
 -20 -19   0    2.40    1.80
 -20 -19   0   -0.10    1.80
 -20 -19   0    1.20    1.70
 -20 -19   0    4.10    1.80
  20  19   0    2.90    2.70
  20  19   0    6.00    3.10
  20  19   0    1.50    1.60
 -21 -19   0    1.40    2.00
 -21 -19   0   -0.40    2.50
  21  19   0    4.20    3.50
   5 -20   0    3.50    3.00
   5 -20   0   -4.40    3.20
   5 -20   0   -2.00    2.70
  -5  20   0    3.50    3.70
  -5  20   0   -0.20    4.00
   4 -20   0    1.50    2.30
   4 -20   0   -1.20    1.80
   4 -20   0    1.00    1.80
  -4  20   0    0.40    1.30
  -4  20   0   -3.00    2.40
  -4  20   0   -2.10    1.90
  -4  20   0    2.30    1.00
   3 -20   0    3.90    2.50
   3 -20   0    3.80    2.00
   3 -20   0   -0.80    1.70
  -3  20   0   -1.70    2.50
  -3  20   0    0.90    1.00
  -3  20   0    1.00    1.40
  -3  20   0    2.30    2.30
   2 -20   0   -1.60    1.70
   2 -20   0    1.80    2.10
   2 -20   0    1.10    1.90
   2 -20   0    2.20    1.70
  -2  20   0    0.30    2.10
  -2  20   0    0.10    1.10
  -2  20   0   -0.40    1.20
  -2  20   0   -1.50    2.60
   1 -20   0    2.30    1.90
   1 -20   0    5.80    2.00
   1 -20   0    7.10    2.70
   1 -20   0    7.10    2.50
  -1  20   0    5.10    1.50
  -1  20   0    3.40    1.60
  -1  20   0    3.80    1.60
  -1  20   0    2.90    2.90
  -1  20   0    5.10    2.50
   0 -20   0    2.00    2.20
   0 -20   0    1.30    2.00
   0  20   0    3.10    1.30
   0  20   0    5.20    2.00
   0  20   0    5.40    1.70
   0  20   0    5.50    2.60
  -1 -20   0    1.20    2.20
  -1 -20   0    1.50    1.50
  -1 -20   0    2.80    2.40
   1  20   0    1.30    1.20
   1  20   0    2.80    1.40
   1  20   0    3.50    1.90
   1  20   0    6.90    3.10
   1  20   0    5.80    3.30
  -2 -20   0    6.40    2.50
  -2 -20   0    8.30    2.00
  -2 -20   0    9.70    2.60
   2  20   0    7.20    1.80
   2  20   0   12.50    2.00
   2  20   0    3.70    1.50
   2  20   0    6.00    2.60
   2  20   0    8.80    3.00
  -3 -20   0    9.50    2.60
  -3 -20   0    5.20    2.50
  -3 -20   0    6.40    1.80
   3  20   0    6.70    1.80
   3  20   0    7.10    1.80
   3  20   0    7.70    3.10
   3  20   0    9.80    1.80
   3  20   0    5.70    2.60
  -4 -20   0   -0.30    0.60
  -4 -20   0    0.00    1.90
  -4 -20   0    0.90    1.20
  -4 -20   0    0.50    0.20
  -4 -20   0    1.20    1.80
   4  20   0    0.00    1.50
   4  20   0    3.70    1.60
   4  20   0    1.30    1.30
   4  20   0    2.50    2.20
   4  20   0    0.60    1.20
   4  20   0    3.80    2.70
  -5 -20   0    5.30    1.50
  -5 -20   0    3.20    1.00
  -5 -20   0    6.50    2.50
  -5 -20   0    6.80    1.70
  -5 -20   0    6.50    2.30
   5  20   0    6.30    2.60
   5  20   0    6.60    1.80
   5  20   0    8.70    3.10
   5  20   0   10.00    2.00
   5  20   0    7.40    1.80
   5  20   0    8.40    2.00
  -6 -20   0    7.70    2.30
  -6 -20   0    6.40    1.80
  -6 -20   0    7.20    1.50
  -6 -20   0    9.90    2.80
  -6 -20   0    6.80    1.50
   6  20   0    7.80    2.70
   6  20   0    9.90    1.90
   6  20   0    7.80    2.00
   6  20   0    7.30    1.90
   6  20   0    7.60    3.10
   6  20   0    8.30    1.90
  -7 -20   0    6.70    2.50
  -7 -20   0    2.90    1.50
  -7 -20   0    3.80    1.30
  -7 -20   0    4.00    2.00
  -7 -20   0    3.60    1.30
   7  20   0    4.20    1.60
   7  20   0    3.10    1.60
   7  20   0    3.60    2.70
   7  20   0    2.30    1.50
   7  20   0    6.70    2.50
   7  20   0    3.70    1.80
  -8 -20   0    3.40    1.90
  -8 -20   0    3.20    1.90
  -8 -20   0    2.90    1.40
  -8 -20   0    5.50    1.80
  -8 -20   0    2.40    1.60
  -8 -20   0    3.50    2.10
   8  20   0    1.40    2.60
   8  20   0    5.10    1.70
   8  20   0    5.10    1.70
   8  20   0    2.80    2.20
   8  20   0    6.20    1.80
   8  20   0    4.30    1.70
  -9 -20   0   -1.50    1.10
  -9 -20   0    1.10    1.50
  -9 -20   0    0.00    2.00
  -9 -20   0    1.50    1.60
  -9 -20   0    0.90    0.30
   9  20   0    4.30    2.80
   9  20   0    1.20    1.50
   9  20   0    2.50    1.50
   9  20   0    2.20    1.70
   9  20   0    0.20    1.30
   9  20   0    1.30    2.20
 -10 -20   0    4.10    1.80
 -10 -20   0    7.30    1.80
 -10 -20   0    4.60    1.80
 -10 -20   0    8.30    2.50
  10  20   0    7.20    3.40
  10  20   0    8.10    2.70
  10  20   0    7.10    2.00
  10  20   0    7.70    2.10
  10  20   0    7.50    1.90
  10  20   0    4.40    1.70
 -11 -20   0    0.60    1.20
 -11 -20   0    1.60    0.80
 -11 -20   0    1.60    1.70
 -11 -20   0   -1.00    1.30
 -11 -20   0   -0.70    1.90
  11  20   0    0.80    1.40
  11  20   0    2.10    2.80
  11  20   0   -1.00    1.30
  11  20   0   -1.20    1.40
  11  20   0    0.90    1.50
  11  20   0    1.80    2.30
 -12 -20   0    1.30    1.10
 -12 -20   0    2.40    1.60
 -12 -20   0    0.50    1.60
 -12 -20   0    0.30    1.50
  12  20   0    1.70    1.60
  12  20   0    1.70    1.40
  12  20   0    1.40    2.70
  12  20   0    2.70    2.50
  12  20   0    1.50    1.50
  12  20   0    1.00    1.50
 -13 -20   0    6.60    2.10
 -13 -20   0    4.80    1.80
 -13 -20   0   10.50    2.40
  13  20   0   12.90    3.90
  13  20   0    7.30    2.00
  13  20   0    8.00    1.90
  13  20   0    8.20    2.00
  13  20   0    4.10    2.60
  13  20   0    4.10    1.90
 -14 -20   0   13.20    2.70
 -14 -20   0   15.90    2.80
 -14 -20   0   10.60    2.00
 -14 -20   0   13.40    2.50
  14  20   0   15.60    2.80
  14  20   0   15.10    2.40
  14  20   0   19.10    3.80
  14  20   0   15.10    2.70
  14  20   0   15.20    2.70
  14  20   0   18.30    4.80
 -15 -20   0    1.90    1.70
 -15 -20   0    3.40    2.10
 -15 -20   0    5.70    2.10
 -15 -20   0    1.70    1.40
  15  20   0    6.30    1.90
  15  20   0    2.70    3.40
  15  20   0    0.80    1.60
  15  20   0    6.30    7.50
  15  20   0    1.50    0.90
 -16 -20   0    1.00    1.60
 -16 -20   0    3.20    2.50
 -16 -20   0   -0.20    1.50
 -16 -20   0    0.30    1.90
  16  20   0    2.40    1.80
  16  20   0    4.60    3.50
  16  20   0    2.00    2.50
  16  20   0   -0.60    1.50
  16  20   0    0.50    1.40
  16  20   0    1.30    0.40
 -17 -20   0    0.30    1.40
 -17 -20   0   -2.30    1.50
 -17 -20   0    2.10    1.80
 -17 -20   0    0.30    1.80
  17  20   0   -0.60    1.60
  17  20   0    0.20    2.50
  17  20   0   -0.20    1.50
  17  20   0    3.00    3.50
 -18 -20   0    1.10    1.70
 -18 -20   0    4.40    1.90
 -18 -20   0    0.80    1.40
 -18 -20   0   -0.10    1.80
 -18 -20   0    4.00    2.10
  18  20   0    0.30    1.60
  18  20   0    4.50    1.90
  18  20   0    2.80    2.90
  18  20   0    2.50    3.10
 -19 -20   0   -1.80    1.50
 -19 -20   0   -2.10    1.40
 -19 -20   0    0.80    1.90
 -19 -20   0   -1.00    1.30
 -19 -20   0    1.50    1.70
  19  20   0   -1.20    1.40
  19  20   0    3.40    2.90
  19  20   0   -0.50    1.50
 -20 -20   0    1.40    1.90
 -20 -20   0   -1.20    1.90
   3 -21   0   10.10    3.20
   3 -21   0    5.80    3.50
   3 -21   0    3.10    2.80
  -3  21   0   10.20    4.00
  -3  21   0   10.70    2.80
  -3  21   0    4.70    3.90
   2 -21   0   -2.30    1.30
   2 -21   0   -3.70    1.10
   2 -21   0    0.40    2.10
  -2  21   0   -0.80    2.20
  -2  21   0   -1.50    2.60
  -2  21   0    0.00    1.00
  -2  21   0   -0.90    1.10
   1 -21   0    1.00    1.80
   1 -21   0    1.80    2.30
   1 -21   0    0.20    1.70
  -1  21   0    0.70    1.10
  -1  21   0   -0.90    2.60
  -1  21   0   -0.40    2.30
  -1  21   0    1.90    1.40
   0 -21   0    2.80    1.80
   0 -21   0    1.40    2.40
   0 -21   0    2.10    2.10
   0  21   0    2.70    1.50
   0  21   0    0.20    1.60
   0  21   0    1.40    2.70
   0  21   0    3.00    2.30
   0  21   0    3.30    1.40
  -1 -21   0   10.90    2.80
  -1 -21   0    3.50    2.30
  -1 -21   0   10.00    2.20
   1  21   0    5.80    2.30
   1  21   0    8.50    1.90
   1  21   0    7.70    1.80
   1  21   0    7.90    3.10
   1  21   0   11.40    3.00
  -2 -21   0    6.50    2.50
  -2 -21   0    2.30    2.30
   2  21   0    3.80    2.60
   2  21   0    5.80    1.70
   2  21   0    3.90    1.70
   2  21   0    5.00    3.00
   2  21   0    5.20    1.60
  -3 -21   0    0.20    1.40
  -3 -21   0   -1.50    2.20
   3  21   0    1.40    3.70
   3  21   0   -0.20    2.20
   3  21   0    0.10    1.60
   3  21   0   -0.30    1.50
   3  21   0   -1.10    1.80
   3  21   0   -0.20    1.20
  -4 -21   0    0.80    1.40
  -4 -21   0   -0.50    2.00
  -4 -21   0   -0.10    2.00
   4  21   0    1.30    2.60
   4  21   0    0.70    2.50
   4  21   0    1.90    2.00
   4  21   0    1.30    2.30
   4  21   0    2.90    1.50
  -5 -21   0    2.70    2.00
  -5 -21   0    0.80    1.20
  -5 -21   0    1.60    2.30
  -5 -21   0    0.00    0.90
   5  21   0    3.80    1.70
   5  21   0    1.20    2.50
   5  21   0    0.90    1.40
   5  21   0    2.60    1.60
   5  21   0    2.40    1.80
   5  21   0    2.60    2.40
  -6 -21   0   14.50    3.30
  -6 -21   0   11.70    1.90
  -6 -21   0   13.70    2.20
  -6 -21   0   12.80    2.70
   6  21   0   14.60    2.40
   6  21   0   22.30    4.20
   6  21   0   14.20    2.40
   6  21   0   14.40    2.30
   6  21   0   12.00    3.10
   6  21   0   14.30    2.50
  -7 -21   0    2.60    1.60
  -7 -21   0   -0.40    2.30
  -7 -21   0    1.00    1.10
  -7 -21   0    0.80    1.10
  -7 -21   0    2.50    1.90
   7  21   0    1.30    1.40
   7  21   0    2.50    2.30
   7  21   0    2.60    1.50
   7  21   0    0.50    1.50
   7  21   0    3.70    2.50
   7  21   0   -0.60    1.40
  -8 -21   0   14.40    2.40
  -8 -21   0   15.90    2.10
  -8 -21   0   14.80    3.30
  -8 -21   0   16.70    2.80
   8  21   0   14.60    2.30
   8  21   0   16.70    3.30
   8  21   0   18.50    3.90
   8  21   0   10.70    2.20
   8  21   0   12.90    2.40
   8  21   0   14.30    2.50
  -9 -21   0    1.00    1.30
  -9 -21   0   -0.40    1.90
  -9 -21   0    2.30    1.70
  -9 -21   0   -0.40    0.60
  -9 -21   0   -1.50    1.40
   9  21   0    4.00    1.60
   9  21   0    0.50    1.50
   9  21   0    9.20    3.30
   9  21   0    3.50    1.70
   9  21   0    0.00    1.50
   9  21   0    3.00    2.30
 -10 -21   0    1.40    2.10
 -10 -21   0    1.40    1.40
 -10 -21   0   -0.80    1.20
 -10 -21   0   -1.50    1.30
 -10 -21   0    1.90    0.50
  10  21   0    0.20    2.20
  10  21   0   -0.30    1.40
  10  21   0    0.30    1.60
  10  21   0    3.10    1.70
  10  21   0    1.20    1.60
  10  21   0    2.10    2.70
 -11 -21   0    0.80    1.90
 -11 -21   0    1.50    0.30
 -11 -21   0    0.40    1.20
 -11 -21   0   -1.30    1.40
 -11 -21   0   -0.40    1.30
  11  21   0    1.00    2.10
  11  21   0    1.20    1.60
  11  21   0   -0.40    1.30
  11  21   0   -0.10    1.40
  11  21   0    3.70    3.00
  11  21   0   -1.40    1.40
 -12 -21   0   12.90    2.50
 -12 -21   0   17.00    3.10
 -12 -21   0   14.20    2.20
  12  21   0   15.30    2.40
  12  21   0   20.20    3.60
  12  21   0   16.60    2.70
  12  21   0   28.40    5.50
  12  21   0   26.40    5.00
 -13 -21   0   -0.80    0.30
 -13 -21   0    0.40    2.70
 -13 -21   0    1.40    1.90
 -13 -21   0   -0.80    2.20
 -13 -21   0    1.90    1.00
  13  21   0   -4.00    1.20
  13  21   0   -0.20    1.60
  13  21   0   -1.00    2.20
  13  21   0    1.10    1.90
  13  21   0   -0.30    0.70
  13  21   0    1.10    1.40
 -14 -21   0    9.30    2.10
 -14 -21   0   13.20    2.60
 -14 -21   0   10.00    2.60
 -14 -21   0    6.30    2.50
  14  21   0   10.20    2.00
  14  21   0   11.80    2.30
  14  21   0    9.80    3.20
  14  21   0    9.50    2.40
  14  21   0   11.00    4.10
  14  21   0    7.50    2.30
 -15 -21   0   -0.20    1.50
 -15 -21   0    3.20    2.20
 -15 -21   0    2.30    1.70
 -15 -21   0   -0.50    1.40
 -15 -21   0    5.40    2.10
  15  21   0    5.00    3.70
  15  21   0    0.30    1.50
  15  21   0   -0.10    0.50
  15  21   0    2.30    2.60
  15  21   0    0.90    1.60
  15  21   0    1.10    1.80
 -16 -21   0    3.80    1.60
 -16 -21   0   -0.40    1.90
 -16 -21   0    4.50    2.10
 -16 -21   0   -0.40    1.50
 -16 -21   0    0.80    1.60
  16  21   0    4.60    2.70
  16  21   0    2.70    1.80
  16  21   0    6.00    3.70
  16  21   0    1.40    1.60
 -17 -21   0    2.50    1.90
 -17 -21   0    3.30    1.80
 -17 -21   0    2.40    1.90
 -17 -21   0    3.90    1.60
 -17 -21   0    4.10    2.20
  17  21   0    7.10    3.80
  17  21   0    6.30    2.80
  17  21   0    5.10    2.00
  17  21   0    3.70    1.90
 -18 -21   0   17.90    2.70
 -18 -21   0   23.10    3.20
 -18 -21   0   26.60    3.40
 -18 -21   0   14.80    2.80
 -18 -21   0   17.50    3.10
  18  21   0   35.80    6.00
  18  21   0   20.80    3.20
  18  21   0   28.70    4.80
  18  21   0   22.70    3.10
 -19 -21   0    6.70    2.90
 -19 -21   0    3.60    2.30
 -19 -21   0    2.70    2.00
  19  21   0    3.00    4.10
  19  21   0    2.20    3.00
   1 -22   0   -0.10    2.10
   1 -22   0    2.30    2.70
   1 -22   0    0.10    2.20
  -1  22   0    1.90    1.70
  -1  22   0   -0.50    2.60
  -1  22   0    1.10    3.00
  -1  22   0   -0.50    2.00
   0 -22   0    1.50    1.70
   0 -22   0   -0.50    1.80
   0 -22   0    3.30    2.40
   0  22   0    3.10    1.60
   0  22   0    3.30    2.60
   0  22   0    3.10    2.70
   0  22   0    2.70    1.40
  -1 -22   0    0.90    1.60
  -1 -22   0    2.00    2.20
  -1 -22   0    2.70    2.20
   1  22   0    3.60    2.50
   1  22   0    4.30    1.50
   1  22   0    1.60    1.30
   1  22   0    0.70    2.70
   1  22   0    1.90    1.60
  -2 -22   0    1.20    2.10
  -2 -22   0   -2.00    1.30
  -2 -22   0    0.80    2.20
   2  22   0   -0.30    1.40
   2  22   0    0.40    1.30
   2  22   0    3.30    2.50
   2  22   0   -1.70    1.20
   2  22   0    2.00    1.30
   2  22   0   -0.40    2.50
  -3 -22   0    0.20    1.90
  -3 -22   0    0.10    1.30
  -3 -22   0   -1.40    2.10
   3  22   0   -0.50    1.30
   3  22   0   -2.60    1.50
   3  22   0    2.00    2.70
   3  22   0    1.70    1.30
   3  22   0    2.10    1.60
   3  22   0    2.00    2.40
  -4 -22   0   -1.40    1.90
  -4 -22   0    1.00    2.20
  -4 -22   0   -1.50    1.60
   4  22   0   -0.20    1.40
   4  22   0    2.40    1.70
   4  22   0   -1.40    1.30
   4  22   0    1.00    1.50
   4  22   0    0.60    2.40
   4  22   0   -0.20    2.20
  -5 -22   0   -0.60    0.40
  -5 -22   0   -1.90    2.00
  -5 -22   0   -1.90    1.00
  -5 -22   0   -0.50    1.90
   5  22   0    1.00    1.50
   5  22   0   -0.20    1.50
   5  22   0    0.30    2.20
   5  22   0    3.40    2.70
   5  22   0    0.90    1.70
  -6 -22   0    5.60    2.40
  -6 -22   0    3.50    1.40
  -6 -22   0    3.80    1.50
  -6 -22   0    2.30    2.10
   6  22   0    4.70    1.80
   6  22   0    4.80    1.80
   6  22   0    7.50    3.10
   6  22   0    4.00    2.60
   6  22   0    7.60    2.10
  -7 -22   0    0.60    2.20
  -7 -22   0    0.70    0.40
  -7 -22   0   -0.30    1.50
   7  22   0    2.60    2.90
   7  22   0    0.40    2.00
   7  22   0   -0.80    1.50
   7  22   0    0.40    1.50
   7  22   0   -1.00    1.40
  -8 -22   0   -0.70    0.80
  -8 -22   0   -4.10    1.50
  -8 -22   0    1.90    2.40
  -8 -22   0    1.50    2.40
  -8 -22   0   -0.50    1.00
   8  22   0   -0.30    1.40
   8  22   0    0.30    1.70
   8  22   0    0.80    2.20
   8  22   0    2.50    2.70
   8  22   0    3.20    3.10
  -9 -22   0    0.30    2.10
  -9 -22   0   -0.40    2.10
  -9 -22   0   -1.10    0.50
  -9 -22   0    3.70    2.00
   9  22   0   -0.30    2.00
   9  22   0    2.40    2.80
   9  22   0    0.20    2.50
   9  22   0    2.60    2.30
   9  22   0   -0.40    1.40
 -10 -22   0    1.20    1.60
 -10 -22   0    1.40    2.20
 -10 -22   0    1.90    1.50
  10  22   0    3.20    1.70
  10  22   0    0.20    2.10
  10  22   0    3.20    2.90
  10  22   0    0.20    1.50
 -11 -22   0   11.30    2.20
 -11 -22   0   14.20    2.30
 -11 -22   0   14.10    3.30
 -11 -22   0   18.60    2.90
  11  22   0   11.10    2.30
  11  22   0   21.00    3.70
  11  22   0   16.20    3.50
  11  22   0   16.40    2.80
  11  22   0   21.40    4.40
 -12 -22   0   29.90    3.00
 -12 -22   0   26.70    4.20
 -12 -22   0   26.00    3.50
 -12 -22   0   27.80    3.20
  12  22   0   28.50    3.30
  12  22   0   30.50    5.40
  12  22   0   36.70    4.90
  12  22   0   25.90    3.40
  12  22   0   32.90    3.60
  12  22   0   23.90    4.20
 -13 -22   0   12.00    2.90
 -13 -22   0    9.70    2.10
 -13 -22   0    6.10    2.10
  13  22   0   10.70    3.10
  13  22   0   11.70    2.40
  13  22   0   22.00    4.80
  13  22   0   12.20    2.30
  13  22   0   17.60    2.80
  13  22   0   10.90    4.20
 -14 -22   0    1.40    1.70
 -14 -22   0    1.20    0.30
 -14 -22   0    1.00    1.50
 -14 -22   0   -1.20    1.80
  14  22   0    3.10    2.60
  14  22   0    1.30    1.50
  14  22   0    0.00    0.40
  14  22   0    0.30    1.60
  14  22   0    0.40    1.30
  14  22   0   10.20    4.00
 -15 -22   0    0.10    1.60
 -15 -22   0    0.60    1.70
 -15 -22   0    3.30    1.40
 -15 -22   0    6.20    2.50
  15  22   0    8.80    3.10
  15  22   0    7.80    3.60
  15  22   0    4.50    1.90
  15  22   0    3.60    1.90
 -16 -22   0    2.60    2.10
 -16 -22   0    3.40    1.90
 -16 -22   0    4.50    2.10
 -16 -22   0    0.50    1.70
  16  22   0    3.50    1.70
  16  22   0   10.70    3.80
  16  22   0    3.80    1.80
  16  22   0    3.30    2.70
 -17 -22   0    1.70    2.10
 -17 -22   0   -0.30    1.10
 -17 -22   0    3.90    2.10
 -17 -22   0   -0.40    1.70
 -17 -22   0   -0.50    1.50
  17  22   0   -0.60    2.50
  17  22   0    0.30    1.60
  17  22   0    4.80    3.30
  17  22   0    0.60    1.70
  -1 -23   0   -2.40    3.40
   1  23   0    2.00    2.40
   1  23   0    2.10    4.80
  -2 -23   0    5.80    2.00
  -2 -23   0    3.90    2.20
  -2 -23   0    3.70    2.40
   2  23   0    6.20    1.70
   2  23   0    3.40    1.80
   2  23   0    5.80    1.90
   2  23   0    7.70    1.70
   2  23   0    4.40    2.70
   2  23   0    5.90    2.80
  -3 -23   0    1.70    2.30
  -3 -23   0   -1.70    1.30
  -3 -23   0    1.80    2.30
   3  23   0    2.10    2.50
   3  23   0   -2.10    1.40
   3  23   0    0.00    1.30
   3  23   0    2.50    1.40
   3  23   0    1.90    1.90
   3  23   0    2.30    2.50
  -4 -23   0    2.00    2.00
  -4 -23   0    0.10    1.30
  -4 -23   0    1.40    2.30
   4  23   0    2.60    1.50
   4  23   0    6.00    2.90
   4  23   0    2.30    1.70
   4  23   0   -0.40    1.40
   4  23   0   -0.30    1.20
   4  23   0    0.40    2.40
  -5 -23   0    5.00    1.60
  -5 -23   0   10.80    2.90
  -5 -23   0    3.20    2.50
   5  23   0    6.70    1.90
   5  23   0    8.20    2.20
   5  23   0    9.90    3.40
   5  23   0    7.90    2.10
   5  23   0   10.20    3.10
   5  23   0    7.70    1.90
  -6 -23   0   -1.00    0.40
  -6 -23   0    2.20    2.00
  -6 -23   0   -0.70    2.10
   6  23   0    0.90    1.40
   6  23   0    4.90    2.60
   6  23   0   -0.40    1.50
   6  23   0    0.10    1.50
   6  23   0    1.90    2.20
   6  23   0   -0.90    1.60
  -7 -23   0    3.10    2.40
  -7 -23   0    4.10    1.60
  -7 -23   0    4.20    2.00
   7  23   0    4.70    1.80
   7  23   0    2.50    1.60
   7  23   0    7.50    2.10
   7  23   0    6.00    2.00
   7  23   0    7.60    2.70
   7  23   0   11.00    3.20
  -8 -23   0    2.40    1.60
  -8 -23   0    3.80    2.00
  -8 -23   0    4.10    2.60
   8  23   0    7.00    2.00
   8  23   0   11.30    3.30
   8  23   0    1.90    1.50
   8  23   0    4.90    1.90
   8  23   0    2.00    1.70
   8  23   0    3.40    2.40
  -9 -23   0    2.90    1.80
  -9 -23   0    2.60    1.70
  -9 -23   0    1.00    1.20
  -9 -23   0    0.80    2.30
   9  23   0    2.80    1.60
   9  23   0    2.70    1.80
   9  23   0    1.00    1.60
   9  23   0    3.10    1.80
   9  23   0    6.10    2.90
   9  23   0    1.90    2.10
 -10 -23   0   -0.90    1.40
 -10 -23   0    1.60    1.40
 -10 -23   0   -0.20    1.30
 -10 -23   0   -0.60    2.10
  10  23   0    1.50    1.60
  10  23   0   -1.60    1.50
  10  23   0   -2.50    1.30
  10  23   0    1.50    2.30
  10  23   0    1.30    1.60
  10  23   0    4.80    2.70
 -11 -23   0    0.40    2.20
 -11 -23   0   -1.40    1.30
 -11 -23   0    3.30    1.90
 -11 -23   0    2.10    1.30
  11  23   0    2.60    2.70
  11  23   0    0.50    1.60
  11  23   0    0.90    1.50
  11  23   0    0.90    2.20
  11  23   0   -1.10    1.30
  11  23   0   -0.50    1.40
 -12 -23   0    1.30    2.30
 -12 -23   0   -0.30    1.40
 -12 -23   0   -1.70    0.60
 -12 -23   0   -0.40    1.70
  12  23   0   -0.60    1.40
  12  23   0   -0.20    1.60
  12  23   0    1.80    1.60
  12  23   0    5.40    3.10
  12  23   0   -1.00    2.00
  12  23   0    0.30    1.50
 -13 -23   0    4.90    2.00
 -13 -23   0    4.40    2.60
 -13 -23   0    5.30    1.80
  13  23   0   11.10    3.90
  13  23   0    4.20    1.80
  13  23   0    5.60    1.70
  13  23   0    9.80    3.10
  13  23   0    3.00    1.80
 -14 -23   0    7.30    2.00
 -14 -23   0    8.40    2.40
 -14 -23   0    1.20    2.10
  14  23   0    4.80    1.50
  14  23   0    8.70    3.00
  14  23   0    5.60    1.90
  14  23   0   13.40    3.90
  14  23   0    5.20    2.00
 -15 -23   0    7.60    2.30
 -15 -23   0    4.80    2.30
 -15 -23   0    8.00    2.10
  15  23   0   13.80    2.50
  15  23   0    6.30    2.00
  15  23   0   10.70    3.10
 -16 -23   0    1.60    0.50
 -16 -23   0    1.00    2.10
 -16 -23   0    0.80    2.00
 -16 -23   0    3.10    2.20
  16  23   0    6.20    3.00
  16  23   0    2.10    1.80
  16  23   0    2.50    1.90
  16  23   0   13.80    5.00
 -17 -23   0    2.30    2.40
   4  24   0    4.10    2.00
   4  24   0   -0.70    2.80
  -5 -24   0   -2.00    1.90
  -5 -24   0   -2.40    1.50
   5  24   0    3.60    2.70
   5  24   0    1.30    1.40
   5  24   0   -3.30    1.30
   5  24   0    0.00    1.40
   5  24   0   -1.60    1.60
   5  24   0    2.50    2.50
  -6 -24   0    1.50    1.90
  -6 -24   0    4.80    2.60
   6  24   0    3.90    1.80
   6  24   0    5.40    1.90
   6  24   0   10.80    2.90
   6  24   0    3.60    1.70
   6  24   0    6.40    2.80
   6  24   0    5.60    1.70
  -7 -24   0    8.90    2.40
  -7 -24   0    9.30    3.00
   7  24   0   10.90    3.00
   7  24   0   16.80    3.50
   7  24   0    7.40    2.20
   7  24   0    6.70    2.00
   7  24   0    8.10    2.30
   7  24   0    8.00    2.00
  -8 -24   0   10.20    3.20
  -8 -24   0   11.60    2.30
  -8 -24   0    5.70    2.00
   8  24   0    7.50    2.90
   8  24   0   12.60    2.30
   8  24   0    6.50    2.10
   8  24   0    5.40    2.00
   8  24   0   10.50    2.20
  -9 -24   0    8.50    2.90
  -9 -24   0    6.00    1.90
  -9 -24   0    4.10    1.80
   9  24   0    6.90    2.10
   9  24   0    4.20    1.90
   9  24   0    6.50    1.90
   9  24   0    5.20    2.00
   9  24   0   10.40    3.00
 -10 -24   0    0.40    0.60
 -10 -24   0   -0.40    1.50
 -10 -24   0    1.30    1.40
 -10 -24   0    1.30    2.30
  10  24   0    2.00    2.30
  10  24   0    1.60    1.50
  10  24   0    0.00    1.50
  10  24   0    1.10    1.50
  10  24   0    1.30    1.60
 -11 -24   0    5.10    1.60
 -11 -24   0    3.80    1.90
 -11 -24   0    1.20    2.20
 -11 -24   0    4.70    1.50
  11  24   0    2.40    1.80
  11  24   0    6.60    2.60
  11  24   0   12.70    3.20
  11  24   0    2.10    1.50
  11  24   0    2.90    1.90
  11  24   0    5.70    1.80
 -12 -24   0    4.50    2.00
 -12 -24   0    9.10    2.90
 -12 -24   0    2.10    1.50
  12  24   0    5.30    1.90
  12  24   0    2.20    1.70
  12  24   0   12.40    3.40
  12  24   0    5.30    2.60
  12  24   0    6.10    2.00
  12  24   0    5.90    1.80
 -13 -24   0   -3.20    1.30
 -13 -24   0    3.40    2.50
 -13 -24   0   -0.10    1.40
  13  24   0    0.40    0.60
  13  24   0    1.80    1.40
  13  24   0    3.20    2.40
  13  24   0    1.90    1.60
  13  24   0   -1.00    1.40
  13  24   0    8.40    3.50
 -14 -24   0    0.10    3.30
 -14 -24   0   -1.40    2.80
  14  24   0   23.80    6.60
  14  24   0    1.80    1.10
  14  24  -1    3.20    2.70
  14  24  -1    0.10    2.00
  14  24  -1   -0.40    0.50
 -14 -24   1    1.70    4.10
 -14 -24   1   -1.90    2.60
 -14 -24   1   -2.30    3.20
  13  24  -1    3.40    2.10
 -13 -24   1    4.60    2.90
 -13 -24   1    0.10    1.70
 -13 -24   1    0.90    3.30
  12  24  -1    6.20    2.10
  12  24  -1    4.10    1.90
  12  24  -1    3.20    1.70
  12  24  -1    6.20    2.00
  12  24  -1    7.20    2.90
 -12 -24   1    5.10    1.90
 -12 -24   1    3.50    1.90
 -12 -24   1    1.30    2.30
  11  24  -1    2.90    1.60
  11  24  -1    5.30    2.60
  11  24  -1    1.30    1.50
  11  24  -1    0.80    1.70
  11  24  -1    1.50    1.50
 -11 -24   1    0.80    0.90
 -11 -24   1    2.30    1.50
 -11 -24   1    0.70    2.20
 -11 -24   1    1.60    1.70
  10  24  -1    0.90    1.70
  10  24  -1    5.30    2.70
  10  24  -1    4.00    1.80
  10  24  -1    3.50    1.80
  10  24  -1    4.20    1.60
 -10 -24   1    3.40    1.60
 -10 -24   1    0.70    1.70
 -10 -24   1    0.30    2.10
   9  24  -1    7.80    2.20
   9  24  -1    6.50    2.00
   9  24  -1    6.60    2.20
   9  24  -1    8.40    2.00
   9  24  -1    7.90    2.80
  -9 -24   1    9.40    3.20
  -9 -24   1    6.60    1.90
  -9 -24   1    5.60    2.00
   8  24  -1   15.70    3.30
   8  24  -1   15.50    2.50
   8  24  -1   16.40    2.60
   8  24  -1   13.10    2.50
   8  24  -1   14.90    2.50
  -8 -24   1   13.60    3.40
  -8 -24   1   11.70    2.50
   7  24  -1    1.20    1.50
   7  24  -1   -3.30    1.40
   7  24  -1    0.40    2.10
   7  24  -1    0.20    1.30
   7  24  -1   -1.20    1.40
  -7 -24   1    3.00    2.40
  -7 -24   1    2.10    1.70
   6  24  -1    0.50    2.10
   6  24  -1   -0.90    1.60
   6  24  -1    7.20    2.60
   6  24  -1    1.00    1.80
   6  24  -1    1.90    1.50
   6  24  -1    0.10    1.60
  -6 -24   1    0.70    1.90
  -6 -24   1   -2.70    1.90
   5  24  -1    2.60    2.10
  16  23  -1   15.50    6.10
  15  23  -1    5.50    2.00
  15  23  -1    6.00    2.90
  15  23  -1    7.20    3.20
  15  23  -1    0.80    1.70
 -15 -23   1    0.50    2.30
 -15 -23   1    2.10    1.90
 -15 -23   1    5.30    1.90
  14  23  -1    4.50    1.80
  14  23  -1    8.40    2.20
  14  23  -1    5.20    1.90
  14  23  -1    8.80    2.90
 -14 -23   1    4.10    1.80
 -14 -23   1    5.60    2.70
 -14 -23   1    8.40    2.40
  13  23  -1    9.90    3.70
  13  23  -1    1.40    1.30
  13  23  -1    6.70    2.80
  13  23  -1    3.40    1.90
  13  23  -1    4.40    1.80
  13  23  -1    6.30    2.00
 -13 -23   1    5.40    2.00
 -13 -23   1    3.80    2.50
 -13 -23   1    4.10    1.70
  12  23  -1   -1.30    1.50
  12  23  -1    2.10    1.60
  12  23  -1    2.10    2.50
  12  23  -1    0.50    1.50
  12  23  -1   -1.00    1.40
  12  23  -1    4.50    3.00
 -12 -23   1   -1.60    1.40
 -12 -23   1   -1.30    1.30
 -12 -23   1    1.60    2.30
  11  23  -1    3.80    1.70
  11  23  -1    5.90    2.10
  11  23  -1    7.40    2.10
  11  23  -1    5.20    2.80
  11  23  -1   13.80    3.60
  11  23  -1    8.30    2.10
 -11 -23   1    5.40    1.70
 -11 -23   1    7.00    2.80
 -11 -23   1    3.60    1.80
 -11 -23   1    5.10    1.60
  10  23  -1    1.20    1.50
  10  23  -1    9.10    3.10
  10  23  -1    1.40    1.50
  10  23  -1    3.50    2.60
  10  23  -1    3.50    1.90
  10  23  -1    0.30    1.60
 -10 -23   1   -0.40    1.50
 -10 -23   1    2.20    1.40
 -10 -23   1   -1.10    0.70
 -10 -23   1   -0.70    1.20
 -10 -23   1   -0.20    2.40
   9  23  -1    1.30    2.30
   9  23  -1   -0.10    1.60
   9  23  -1    7.60    2.80
   9  23  -1    1.50    1.60
   9  23  -1    0.20    1.60
   9  23  -1    1.70    1.40
  -9 -23   1    0.20    0.40
  -9 -23   1    1.10    1.60
  -9 -23   1    0.40    2.20
  -9 -23   1    0.20    1.50
   8  23  -1    7.20    2.20
   8  23  -1    7.80    2.20
   8  23  -1    7.90    2.10
   8  23  -1   17.70    3.70
   8  23  -1    7.40    2.70
   8  23  -1   11.70    2.30
  -8 -23   1    7.80    2.20
  -8 -23   1    9.00    2.30
  -8 -23   1    7.70    2.80
   7  23  -1   11.60    2.30
   7  23  -1   12.70    2.40
   7  23  -1   12.20    3.00
   7  23  -1   11.90    2.20
   7  23  -1   22.40    4.00
   7  23  -1   12.00    2.40
  -7 -23   1    8.70    1.90
  -7 -23   1   14.50    3.00
  -7 -23   1   14.80    3.30
   6  23  -1    1.80    2.40
   6  23  -1    2.80    1.60
   6  23  -1    7.10    2.70
   6  23  -1    0.60    1.60
   6  23  -1    3.00    1.50
   6  23  -1    0.60    1.70
  -6 -23   1    0.00    1.80
  -6 -23   1    0.70    2.10
   5  23  -1    1.40    1.80
   5  23  -1    2.10    1.30
   5  23  -1    4.60    2.50
   5  23  -1    1.50    1.50
   5  23  -1    0.00    2.30
   5  23  -1    0.80    1.50
  -5 -23   1   -0.40    1.20
  -5 -23   1    0.00    2.10
  -5 -23   1   -0.30    1.70
   4  23  -1    4.40    2.10
   4  23  -1    4.30    1.70
   4  23  -1    4.00    1.80
   4  23  -1    4.10    2.70
   4  23  -1    6.90    2.90
   4  23  -1    5.20    1.50
  -4 -23   1    3.10    1.60
  -4 -23   1    1.90    2.40
  -4 -23   1    5.50    2.40
   3  23  -1    2.00    2.50
   3  23  -1    0.50    1.60
   3  23  -1    2.60    2.50
   3  23  -1    0.30    1.30
   3  23  -1   -0.70    1.40
   3  23  -1    2.20    1.20
  -3 -23   1    0.80    2.30
  -3 -23   1   -0.20    1.30
  -3 -23   1    0.70    2.00
   2  23  -1    0.20    2.00
   2  23  -1    2.20    2.60
   2  23  -1    2.00    1.70
   2  23  -1    2.70    2.70
   2  23  -1    0.50    1.80
  -2 -23   1    2.30    1.80
  -2 -23   1    1.00    2.40
  -2 -23   1    3.40    2.40
  18  22  -1    3.20    3.80
 -18 -22   1    2.60    3.00
 -18 -22   1   -1.90    2.00
 -18 -22   1    1.60    2.70
  17  22  -1    2.30    1.70
  17  22  -1    5.30    2.80
  17  22  -1    4.50    1.80
  17  22  -1    5.80    3.20
 -17 -22   1    0.10    1.70
 -17 -22   1    2.40    1.80
 -17 -22   1    1.40    1.80
 -17 -22   1    0.00    1.70
 -17 -22   1   -1.00    0.70
  16  22  -1    1.30    0.40
  16  22  -1    2.20    2.50
  16  22  -1    1.70    1.60
  16  22  -1   -1.70    1.50
  16  22  -1    7.80    3.60
 -16 -22   1    1.70    0.90
 -16 -22   1   -0.10    1.60
 -16 -22   1    1.40    2.10
 -16 -22   1    0.50    1.80
  15  22  -1   -0.20    0.50
  15  22  -1    2.30    1.80
  15  22  -1    8.90    3.80
  15  22  -1    0.40    1.50
  15  22  -1    1.60    1.00
  15  22  -1    0.80    2.40
 -15 -22   1   -1.00    1.60
 -15 -22   1    0.00    1.90
 -15 -22   1    1.80    0.50
 -15 -22   1    1.50    1.60
  14  22  -1    1.70    1.60
  14  22  -1    5.70    3.30
  14  22  -1    3.00    1.80
  14  22  -1    1.90    1.60
  14  22  -1   -0.60    2.10
 -14 -22   1   -1.10    1.40
 -14 -22   1    1.40    0.30
 -14 -22   1    0.10    2.00
 -14 -22   1   -1.50    1.50
  13  22  -1   22.00    3.10
  13  22  -1   34.60    3.30
  13  22  -1   33.20    4.60
  13  22  -1   27.80    3.50
 -13 -22   1   32.80    3.90
 -13 -22   1   34.60    4.60
 -13 -22   1   25.40    3.10
  12  22  -1   11.60    2.40
  12  22  -1   20.00    3.90
  12  22  -1   12.70    2.30
  12  22  -1   16.30    2.60
  12  22  -1   14.00    2.80
  12  22  -1   24.50    5.00
 -12 -22   1   14.70    3.30
 -12 -22   1   13.70    2.60
 -12 -22   1   20.20    2.70
 -12 -22   1   13.10    3.10
  11  22  -1    2.30    1.60
  11  22  -1    7.10    3.20
  11  22  -1    1.40    1.60
  11  22  -1    6.50    2.10
  11  22  -1    2.00    1.90
  11  22  -1    1.70    2.40
 -11 -22   1    1.50    1.70
 -11 -22   1    3.60    2.40
 -11 -22   1   -1.30    1.30
 -11 -22   1    1.50    1.50
  10  22  -1    2.50    1.80
  10  22  -1   -0.40    2.20
  10  22  -1    0.10    1.40
  10  22  -1    0.90    1.50
  10  22  -1    0.70    1.70
  10  22  -1    7.10    2.90
 -10 -22   1    0.30    1.60
 -10 -22   1    1.30    1.50
 -10 -22   1    0.40    2.20
 -10 -22   1   -0.60    0.80
 -10 -22   1    1.60    1.80
   9  22  -1    4.80    2.00
   9  22  -1    6.60    1.90
   9  22  -1    3.10    1.70
   9  22  -1    7.90    2.80
   9  22  -1    0.30    1.60
   9  22  -1    6.80    3.00
  -9 -22   1    1.00    2.20
  -9 -22   1    6.00    1.90
   8  22  -1    0.00    1.50
   8  22  -1    0.70    1.50
   8  22  -1    2.20    1.70
   8  22  -1    3.00    2.40
   8  22  -1    0.20    1.60
   8  22  -1    3.50    2.60
  -8 -22   1    0.00    2.50
  -8 -22   1    0.20    0.60
  -8 -22   1    1.70    2.30
  -8 -22   1    0.00    0.40
  -8 -22   1    0.10    1.80
   7  22  -1    7.60    2.10
   7  22  -1   10.30    3.10
   7  22  -1    6.60    2.70
   7  22  -1    8.60    2.20
   7  22  -1    5.00    1.90
   7  22  -1    4.40    1.90
  -7 -22   1   11.00    3.00
  -7 -22   1    4.40    1.60
  -7 -22   1    6.00    2.30
   6  22  -1    0.60    2.20
   6  22  -1   -0.70    1.50
   6  22  -1   -0.40    1.30
   6  22  -1    0.60    1.50
   6  22  -1   -0.30    2.20
   6  22  -1    2.20    1.60
  -6 -22   1    0.20    1.70
  -6 -22   1    0.60    1.20
  -6 -22   1    0.20    2.10
   5  22  -1    2.40    1.60
   5  22  -1    5.60    2.90
   5  22  -1    4.90    2.70
   5  22  -1    0.80    1.40
   5  22  -1    2.50    1.80
   5  22  -1    1.60    1.60
  -5 -22   1   -0.40    1.80
  -5 -22   1   -0.40    2.20
   4  22  -1    0.80    2.40
   4  22  -1    0.00    1.70
   4  22  -1    0.20    2.30
   4  22  -1    1.90    1.40
   4  22  -1    1.40    1.60
   4  22  -1    0.10    1.20
  -4 -22   1   -4.20    1.70
  -4 -22   1    0.70    1.90
  -4 -22   1   -1.00    1.20
   3  22  -1    3.40    1.50
   3  22  -1    3.60    1.80
   3  22  -1    7.10    3.10
   3  22  -1    4.10    1.50
   3  22  -1    5.90    1.90
   3  22  -1    5.40    2.90
  -3 -22   1    1.50    2.40
  -3 -22   1    1.80    2.20
  -3 -22   1    3.40    1.70
   2  22  -1    0.50    1.30
   2  22  -1    0.70    2.40
   2  22  -1   -0.20    1.40
   2  22  -1   -1.40    1.00
   2  22  -1    0.10    1.70
   2  22  -1    0.70    2.50
  -2 -22   1    0.60    1.50
  -2 -22   1   -0.80    1.70
  -2 -22   1   -2.10    1.90
   1  22  -1    3.80    2.70
   1  22  -1    1.10    1.50
   1  22  -1    2.20    2.30
   1  22  -1    2.80    1.40
   1  22  -1    2.60    1.90
  -1 -22   1    2.20    2.10
  -1 -22   1    1.00    1.60
  -1 -22   1    3.50    2.40
   0  22  -1    1.00    2.60
   0  22  -1    0.20    1.10
   0  22  -1    1.40    2.50
   0  22  -1   -2.20    1.60
   0  22  -1    0.00    1.40
   0 -22   1   -0.50    2.00
   0 -22   1   -1.30    1.40
   0 -22   1   -1.20    1.70
   1 -22   1    1.30    2.50
 -19 -21   1    4.60    2.50
 -19 -21   1    8.10    3.60
 -19 -21   1    5.70    2.40
  18  21  -1    6.80    2.10
  18  21  -1   13.70    4.20
  18  21  -1   10.00    3.20
  18  21  -1    7.00    2.10
 -18 -21   1    5.80    2.30
 -18 -21   1    7.20    2.20
 -18 -21   1    5.10    1.80
 -18 -21   1    5.60    2.30
 -18 -21   1    5.10    2.10
  17  21  -1   12.70    4.10
  17  21  -1    8.40    2.20
  17  21  -1    9.10    2.20
  17  21  -1   14.00    3.50
 -17 -21   1   10.00    2.50
 -17 -21   1    7.90    1.90
 -17 -21   1    6.50    2.20
 -17 -21   1    8.60    2.20
 -17 -21   1    9.60    2.70
  16  21  -1   -4.10    2.20
  16  21  -1    0.00    1.50
  16  21  -1    1.00    1.70
  16  21  -1    1.10    0.40
  16  21  -1    2.20    3.40
 -16 -21   1   -2.10    1.60
 -16 -21   1    0.50    1.50
 -16 -21   1   -2.50    1.20
 -16 -21   1   -1.90    1.50
 -16 -21   1    1.90    1.70
  15  21  -1    1.60    3.10
  15  21  -1   -2.60    2.20
  15  21  -1    1.40    1.40
  15  21  -1   -1.10    1.40
  15  21  -1    0.50    1.60
 -15 -21   1    1.10    1.80
 -15 -21   1   -1.10    1.40
 -15 -21   1    2.10    1.80
 -15 -21   1    0.50    1.60
  14  21  -1    4.60    2.70
  14  21  -1    7.90    3.80
  14  21  -1    6.20    1.90
  14  21  -1    5.50    2.10
  14  21  -1    2.30    2.40
 -14 -21   1    2.90    1.90
 -14 -21   1    2.20    2.10
 -14 -21   1    0.80    1.50
 -14 -21   1    5.20    1.90
  13  21  -1    1.40    1.60
  13  21  -1    3.00    3.60
  13  21  -1    1.40    1.50
  13  21  -1    4.40    1.90
  13  21  -1    0.70    1.50
  13  21  -1    0.90    1.70
  13  21  -1    3.50    2.60
 -13 -21   1   -1.60    1.50
 -13 -21   1    0.90    1.50
 -13 -21   1    0.70    1.80
  12  21  -1    5.50    2.30
  12  21  -1    1.50    2.90
  12  21  -1    8.20    4.40
  12  21  -1    3.10    1.80
  12  21  -1    4.00    1.70
 -12 -21   1    1.90    3.70
 -12 -21   1    1.90    0.60
 -12 -21   1    2.50    1.30
  11  21  -1    2.40    2.80
  11  21  -1    4.70    1.90
  11  21  -1    3.90    1.80
  11  21  -1    3.30    3.30
  11  21  -1    5.40    1.90
 -11 -21   1    4.10    2.00
 -11 -21   1    3.30    1.50
 -11 -21   1    2.70    1.50
  10  21  -1   -0.60    2.00
  10  21  -1    0.60    1.40
  10  21  -1    1.70    2.50
  10  21  -1    0.10    1.50
  10  21  -1   -0.30    1.50
  10  21  -1   -0.20    1.50
 -10 -21   1   -1.20    2.20
 -10 -21   1    2.40    2.20
 -10 -21   1   -0.40    1.50
 -10 -21   1   -0.60    1.20
 -10 -21   1   -2.70    1.10
   9  21  -1    9.10    3.20
   9  21  -1    3.50    1.70
   9  21  -1    4.80    1.80
   9  21  -1    4.00    1.70
   9  21  -1    5.60    2.00
   9  21  -1    4.00    2.40
  -9 -21   1    2.80    1.70
  -9 -21   1    0.30    2.20
  -9 -21   1    2.80    1.60
  -9 -21   1    2.40    1.40
   8  21  -1    9.40    2.20
   8  21  -1    8.80    2.10
   8  21  -1    9.90    2.00
   8  21  -1    7.30    2.00
   8  21  -1    9.10    2.90
   8  21  -1    8.80    3.10
  -8 -21   1    8.70    2.20
  -8 -21   1    9.50    2.80
  -8 -21   1    7.20    1.60
  -8 -21   1   10.30    2.40
  -8 -21   1    8.00    1.70
   7  21  -1    5.00    2.60
   7  21  -1    0.70    1.40
   7  21  -1    1.60    1.60
   7  21  -1    1.20    1.50
   7  21  -1    1.30    1.60
   7  21  -1    1.80    2.30
  -7 -21   1    0.60    1.00
  -7 -21   1   -0.40    1.30
  -7 -21   1    1.80    1.20
  -7 -21   1    0.10    0.50
  -7 -21   1    0.30    1.60
  -7 -21   1    2.20    2.30
   6  21  -1   12.00    3.40
   6  21  -1    5.90    2.90
   6  21  -1    9.70    2.30
   6  21  -1    7.60    2.20
   6  21  -1    7.00    2.00
   6  21  -1   10.20    2.10
  -6 -21   1    6.80    2.40
  -6 -21   1    7.50    2.70
  -6 -21   1    5.70    1.80
  -6 -21   1    7.60    1.70
   5  21  -1    0.50    1.90
   5  21  -1   -0.50    1.70
   5  21  -1    2.00    1.40
   5  21  -1    0.20    2.20
  -5 -21   1   -0.80    0.60
  -5 -21   1   -1.00    1.70
  -5 -21   1   -1.60    2.70
  -5 -21   1    0.50    1.30
   4  21  -1    3.40    2.30
   4  21  -1    0.60    1.30
   4  21  -1    2.90    2.70
   4  21  -1    0.50    2.40
   4  21  -1    1.20    1.90
   4  21  -1    3.30    1.80
  -4 -21   1   -0.70    0.30
  -4 -21   1    0.20    1.30
   3  21  -1    0.60    1.50
   3  21  -1    1.80    1.60
   3  21  -1    3.00    1.50
   3  21  -1   -0.90    1.10
   3  21  -1    2.50    2.40
  -3 -21   1    0.10    1.30
  -3 -21   1    1.80    2.10
  -3 -21   1    6.50    2.50
   2  21  -1   -0.50    1.10
   2  21  -1    3.60    2.50
   2  21  -1    1.20    1.40
   2  21  -1    1.60    2.70
   2  21  -1   -0.60    1.60
   2  21  -1    2.80    1.60
  -2 -21   1    3.00    2.50
  -2 -21   1    2.80    2.20
  -2 -21   1    0.40    1.50
   1  21  -1    8.20    2.80
   1  21  -1    6.20    1.60
   1  21  -1    3.10    1.70
   1  21  -1    5.00    3.00
  -1 -21   1    5.40    2.40
  -1 -21   1    4.70    1.90
  -1 -21   1    2.40    2.30
   0  21  -1   14.90    3.20
   0  21  -1   11.60    2.00
   0  21  -1   16.90    3.80
   0  21  -1   13.00    2.30
   0 -21   1   15.80    3.20
   0 -21   1   12.00    2.50
   0 -21   1   12.00    3.10
  -1  21  -1    1.00    1.30
  -1  21  -1    1.80    2.40
  -1  21  -1    1.00    2.70
  -1  21  -1    0.00    1.10
   1 -21   1    0.80    2.10
   1 -21   1   -0.50    1.90
   1 -21   1   -0.10    1.60
  -2  21  -1    6.80    2.80
  -2  21  -1    4.70    1.60
  -2  21  -1    3.60    1.30
  -2  21  -1    1.60    2.80
   2 -21   1    2.80    2.60
   2 -21   1    1.10    1.70
   2 -21   1    4.10    2.10
  -3  21  -1   -0.50    3.30
  -3  21  -1    1.20    2.20
  -3  21  -1    0.70    4.10
   3 -21   1   -0.50    2.40
   3 -21   1    3.90    3.80
  20  20  -1    0.50    3.10
  20  20  -1    1.80    4.20
 -20 -20   1    1.40    2.20
  19  20  -1   -0.40    1.50
  19  20  -1    6.40    3.10
  19  20  -1    2.20    1.80
 -19 -20   1    1.60    1.70
 -19 -20   1   -0.20    1.60
 -19 -20   1    2.70    1.80
 -19 -20   1    1.50    1.90
 -19 -20   1    1.40    1.60
  18  20  -1    3.30    1.90
  18  20  -1    1.80    2.70
  18  20  -1    2.80    1.70
  18  20  -1    6.90    3.50
 -18 -20   1    3.10    1.80
 -18 -20   1    1.40    2.00
 -18 -20   1    3.00    2.00
 -18 -20   1   -0.90    1.60
 -18 -20   1    5.30    1.80
  17  20  -1   25.50    5.30
  17  20  -1   12.00    2.50
  17  20  -1   17.70    2.90
  17  20  -1   19.30    4.00
 -17 -20   1   21.90    3.20
 -17 -20   1   21.20    3.40
 -17 -20   1   18.90    2.60
 -17 -20   1   22.80    3.60
 -17 -20   1   19.30    3.10
  16  20  -1    1.10    1.60
  16  20  -1    0.50    2.40
  16  20  -1   -0.70    1.50
  16  20  -1    4.60    3.60
  16  20  -1    2.20    1.10
 -16 -20   1   -1.10    1.40
 -16 -20   1    0.20    1.40
 -16 -20   1   -0.40    1.70
 -16 -20   1    0.50    1.80
 -16 -20   1    1.30    1.80
  15  20  -1    0.00    1.30
  15  20  -1    0.80    1.40
  15  20  -1   -0.70    1.40
  15  20  -1    0.20    0.40
  15  20  -1   -1.70    3.50
  15  20  -1   -2.60    2.10
  15  20  -1    0.70    1.80
 -15 -20   1    0.40    1.60
 -15 -20   1   -1.30    2.80
 -15 -20   1   -0.40    1.60
 -15 -20   1   -1.00    1.50
 -15 -20   1   -1.10    1.20
  14  20  -1    1.20    1.50
  14  20  -1    0.80    1.90
  14  20  -1    5.00    3.50
  14  20  -1    0.30    1.50
 -14 -20   1    0.80    1.70
 -14 -20   1   -1.40    1.90
 -14 -20   1   -1.30    1.00
  13  20  -1   26.20    4.20
  13  20  -1   16.70    2.90
  13  20  -1   19.30    2.60
  13  20  -1   20.10    3.00
  13  20  -1   20.50    2.90
  13  20  -1   18.30    2.90
  13  20  -1   29.10    5.40
 -13 -20   1   19.10    2.90
 -13 -20   1   22.30    3.20
 -13 -20   1   22.70    3.00
 -13 -20   1   22.60    3.80
  12  20  -1    0.00    1.60
  12  20  -1    2.30    1.60
  12  20  -1    7.40    3.40
  12  20  -1    1.20    1.50
  12  20  -1    0.60    2.20
  12  20  -1    1.50    1.70
 -12 -20   1    0.00    1.40
 -12 -20   1    0.90    1.60
 -12 -20   1    0.80    2.10
 -12 -20   1    1.30    1.20
 -12 -20   1    1.00    0.60
  11  20  -1   -1.00    1.50
  11  20  -1    2.20    1.60
  11  20  -1   -2.00    1.90
  11  20  -1    1.10    1.50
  11  20  -1    0.40    1.50
  11  20  -1   -1.20    2.40
 -11 -20   1    1.30    2.00
 -11 -20   1    0.80    1.20
 -11 -20   1    0.80    0.20
 -11 -20   1   -2.20    1.30
 -11 -20   1    0.40    1.30
  10  20  -1    0.10    2.20
  10  20  -1   -0.20    1.40
  10  20  -1    3.40    1.60
  10  20  -1    1.30    1.70
  10  20  -1    3.10    1.60
  10  20  -1    1.50    2.70
 -10 -20   1    3.60    2.30
 -10 -20   1    3.00    1.70
 -10 -20   1    3.20    1.60
 -10 -20   1    0.30    1.30
 -10 -20   1    1.20    0.30
   9  20  -1    1.80    1.70
   9  20  -1    4.20    1.70
   9  20  -1    2.70    2.30
   9  20  -1    4.70    1.80
   9  20  -1    2.60    2.60
   9  20  -1    4.10    1.70
  -9 -20   1    3.60    2.20
  -9 -20   1    0.60    1.50
  -9 -20   1    2.90    1.60
  -9 -20   1    2.20    1.40
   8  20  -1    0.60    1.50
   8  20  -1    1.30    1.40
   8  20  -1    4.70    1.70
   8  20  -1    0.90    2.10
   8  20  -1    1.70    2.50
   8  20  -1    1.70    1.40
  -8 -20   1   -0.80    1.80
  -8 -20   1    2.90    1.30
  -8 -20   1    2.10    2.00
  -8 -20   1    3.20    1.60
  -8 -20   1    0.00    1.50
   7  20  -1    0.10    2.10
   7  20  -1    1.40    2.50
   7  20  -1    1.30    1.50
   7  20  -1    1.80    1.50
   7  20  -1   -0.80    1.20
   7  20  -1    0.60    1.40
  -7 -20   1   -1.90    1.60
  -7 -20   1   -2.10    1.40
  -7 -20   1    2.20    1.20
  -7 -20   1   -0.10    1.00
  -7 -20   1    1.30    1.40
   6  20  -1   34.70    3.20
   6  20  -1   29.50    4.20
   6  20  -1   32.00    4.90
   6  20  -1   30.90    3.00
   6  20  -1   29.40    3.30
   6  20  -1   33.50    3.40
  -6 -20   1   31.30    4.20
  -6 -20   1   31.60    2.80
  -6 -20   1   27.90    3.20
  -6 -20   1   31.90    2.60
  -6 -20   1   34.20    4.10
   5  20  -1    6.00    1.80
   5  20  -1    7.90    2.70
   5  20  -1    4.00    2.70
   5  20  -1    5.00    2.00
   5  20  -1    8.70    2.00
   5  20  -1    6.50    1.70
  -5 -20   1    6.40    1.60
  -5 -20   1    4.60    2.20
  -5 -20   1    9.30    2.70
  -5 -20   1    6.20    1.70
   4  20  -1    2.20    1.50
   4  20  -1   -1.30    2.10
   4  20  -1    1.50    2.50
   4  20  -1    1.70    1.30
   4  20  -1    0.00    1.50
   4  20  -1   -0.10    1.40
  -4 -20   1   -2.80    1.70
  -4 -20   1    3.10    2.30
  -4 -20   1    1.80    1.40
   3  20  -1   -0.20    1.40
   3  20  -1    0.20    1.20
   3  20  -1    2.90    2.70
   3  20  -1   -2.70    1.90
   3  20  -1    1.80    1.30
   3  20  -1    0.40    1.50
  -3 -20   1   -0.30    1.80
  -3 -20   1   -0.60    1.90
  -3 -20   1   -0.60    1.30
  -3 -20   1   -0.80    0.20
   2  20  -1    7.20    2.60
   2  20  -1    6.80    1.80
   2  20  -1    9.90    3.20
   2  20  -1    7.30    1.60
   2  20  -1    8.60    1.90
  -2 -20   1    5.00    2.60
  -2 -20   1    9.20    2.10
  -2 -20   1    6.70    2.50
   1  20  -1   -1.70    1.00
   1  20  -1    3.80    3.10
   1  20  -1   -0.30    2.00
   1  20  -1    0.10    2.50
  -1 -20   1    2.00    1.60
  -1 -20   1   -0.60    1.90
  -1 -20   1   -2.20    2.20
   0  20  -1    2.20    3.20
   0  20  -1    5.30    1.50
   0  20  -1    5.30    1.70
   0  20  -1    6.10    2.60
   0  20  -1    4.10    1.40
   0 -20   1    2.90    3.30
   0 -20   1    5.80    2.10
   0 -20   1    6.40    2.70
  -1  20  -1    0.10    1.20
  -1  20  -1    0.10    2.30
  -1  20  -1   -0.60    1.10
  -1  20  -1   -2.40    2.30
   1 -20   1   -1.20    1.50
   1 -20   1   -1.70    1.60
   1 -20   1   -2.10    1.90
  -2  20  -1    3.90    1.30
  -2  20  -1   -0.10    1.30
  -2  20  -1   -0.30    2.60
  -2  20  -1   -1.10    2.00
   2 -20   1   -1.10    1.70
   2 -20   1    0.40    1.70
   2 -20   1    0.10    1.90
   2 -20   1   -2.30    1.50
  -3  20  -1    2.30    1.10
  -3  20  -1    0.00    2.20
  -3  20  -1    0.20    2.80
  -3  20  -1    1.70    1.40
   3 -20   1    0.50    1.70
   3 -20   1    1.60    2.00
   3 -20   1    3.00    2.30
  -4  20  -1   10.30    1.50
  -4  20  -1    4.90    2.60
  -4  20  -1    4.90    3.10
  -4  20  -1    7.30    1.80
   4 -20   1    7.30    2.40
   4 -20   1    6.60    2.70
   4 -20   1    9.40    2.50
  20  19  -1    1.90    2.60
  20  19  -1    1.60    0.40
  20  19  -1    0.20    1.50
  20  19  -1    3.50    2.70
 -20 -19   1    0.80    1.70
 -20 -19   1    0.10    1.40
 -20 -19   1    1.10    1.60
 -20 -19   1    1.80    1.90
 -20 -19   1    0.30    1.70
  19  19  -1   10.60    3.30
  19  19  -1    8.80    2.10
  19  19  -1   12.80    2.50
 -19 -19   1    8.00    2.10
 -19 -19   1   11.00    2.40
 -19 -19   1   13.40    2.60
 -19 -19   1   12.10    2.50
 -19 -19   1   12.90    2.80
  18  19  -1   -0.50    1.70
  18  19  -1    3.80    2.90
  18  19  -1    6.00    3.50
  18  19  -1    1.40    1.60
 -18 -19   1    0.40    1.70
 -18 -19   1    0.30    1.60
 -18 -19   1    3.70    1.80
 -18 -19   1    2.50    1.80
 -18 -19   1    2.40    1.60
  17  19  -1    0.70    0.20
  17  19  -1   -1.20    1.40
  17  19  -1    2.90    3.20
  17  19  -1    2.80    2.70
  17  19  -1   -0.20    1.60
 -17 -19   1    0.70    1.50
 -17 -19   1    0.20    1.60
 -17 -19   1   -0.10    1.70
 -17 -19   1   -0.10    1.80
 -17 -19   1   -0.50    1.60
  16  19  -1    1.50    1.40
  16  19  -1    1.00    0.50
  16  19  -1    2.80    1.80
  16  19  -1    5.00    3.50
  16  19  -1    1.20    5.70
  16  19  -1   -0.10    1.50
 -16 -19   1    0.00    1.70
 -16 -19   1    4.60    2.20
 -16 -19   1    1.90    1.70
 -16 -19   1    2.50    1.60
  15  19  -1    0.10    1.50
  15  19  -1    0.70    2.60
  15  19  -1    0.50    0.50
  15  19  -1    1.60    1.70
  15  19  -1    0.50    3.20
  15  19  -1    2.00    1.50
  15  19  -1    0.20    1.40
 -15 -19   1    0.10    1.40
 -15 -19   1    1.00    1.80
 -15 -19   1    0.40    1.60
 -15 -19   1    0.70    1.60
  14  19  -1    1.30    1.50
  14  19  -1   -0.40    2.90
  14  19  -1    1.90    1.70
  14  19  -1    0.70    1.40
  14  19  -1   -4.40    2.00
  14  19  -1   -0.10    0.30
  14  19  -1    1.10    1.50
 -14 -19   1   -2.00    1.20
 -14 -19   1   -0.70    1.40
 -14 -19   1   -2.30    1.50
 -14 -19   1   -2.20    1.10
  13  19  -1    7.60    1.90
  13  19  -1    9.50    2.00
  13  19  -1    7.50    2.10
  13  19  -1   11.80    3.90
  13  19  -1    9.70    2.30
  13  19  -1   11.40    3.10
  13  19  -1    7.40    2.00
 -13 -19   1    4.10    1.50
 -13 -19   1    8.50    2.30
 -13 -19   1   11.20    2.40
 -13 -19   1    8.10    2.00
  12  19  -1   -0.50    1.50
  12  19  -1    0.20    1.40
  12  19  -1    3.90    3.00
  12  19  -1    0.60    2.10
  12  19  -1    1.90    1.50
  12  19  -1    1.50    1.70
 -12 -19   1    1.50    1.60
 -12 -19   1    1.30    1.50
 -12 -19   1    0.50    1.50
 -12 -19   1    2.00    1.20
 -12 -19   1    2.50    1.20
  11  19  -1   26.60    3.20
  11  19  -1   29.40    3.00
  11  19  -1   29.60    3.30
  11  19  -1   33.70    4.40
  11  19  -1   38.00    3.80
  11  19  -1   34.60    5.30
 -11 -19   1   33.40    3.60
 -11 -19   1   26.50    3.30
 -11 -19   1   26.20    3.90
 -11 -19   1   33.50    3.30
 -11 -19   1   34.80    3.20
  10  19  -1    4.00    1.60
  10  19  -1    3.60    1.70
  10  19  -1    2.10    1.40
  10  19  -1    3.30    2.50
  10  19  -1    2.30    2.60
  10  19  -1    4.20    1.80
 -10 -19   1    3.20    1.70
 -10 -19   1    3.00    1.50
 -10 -19   1    3.00    2.10
 -10 -19   1    4.90    1.70
   9  19  -1    9.90    2.80
   9  19  -1    5.90    1.80
   9  19  -1    5.40    1.80
   9  19  -1   10.40    2.00
   9  19  -1    8.70    2.00
   9  19  -1   10.00    3.20
  -9 -19   1    9.70    2.20
  -9 -19   1    4.30    2.30
  -9 -19   1    9.20    1.90
  -9 -19   1    7.40    1.90
   8  19  -1    1.10    1.50
   8  19  -1    0.10    1.30
   8  19  -1   -0.80    1.10
   8  19  -1   -0.40    1.90
   8  19  -1    2.20    2.40
   8  19  -1    0.80    1.40
  -8 -19   1    1.40    1.40
  -8 -19   1    0.10    1.10
  -8 -19   1   -0.10    1.70
  -8 -19   1    0.80    0.30
  -8 -19   1   -0.40    0.90
  -8 -19   1   -0.90    1.40
   7  19  -1   -0.10    1.20
   7  19  -1    0.50    1.30
   7  19  -1    1.00    1.40
   7  19  -1    0.20    2.20
   7  19  -1    1.90    1.30
   7  19  -1    0.10    1.90
  -7 -19   1    0.40    3.00
  -7 -19   1    0.60    1.50
  -7 -19   1   -0.50    1.20
  -7 -19   1    1.20    0.30
  -7 -19   1    1.20    1.10
  -7 -19   1    0.50    1.80
   6  19  -1    1.20    1.30
   6  19  -1    2.20    2.30
   6  19  -1    0.90    1.40
   6  19  -1   -0.40    1.30
   6  19  -1   -0.60    2.20
   6  19  -1    0.40    1.30
  -6 -19   1   -0.70    1.80
  -6 -19   1   -0.40    0.50
  -6 -19   1   -1.00    0.90
  -6 -19   1    0.10    1.20
  -6 -19   1   -0.60    1.50
   5  19  -1    7.00    2.60
   5  19  -1    9.70    2.00
   5  19  -1    6.80    1.60
   5  19  -1    5.20    2.70
   5  19  -1    4.80    1.70
   5  19  -1    7.90    1.90
   5  19  -1   13.40    2.80
  -5 -19   1    6.10    1.60
  -5 -19   1    6.70    2.40
  -5 -19   1    6.70    1.60
  -5 -19   1   11.20    2.80
  -5 -19   1    6.80    1.30
   4  19  -1    2.30    2.60
   4  19  -1    2.70    1.30
   4  19  -1    4.30    1.60
   4  19  -1    0.50    2.00
   4  19  -1    6.60    1.80
   4  19  -1    2.00    1.50
   4  19  -1    1.20    1.50
  -4 -19   1   -0.30    1.80
  -4 -19   1    1.00    0.40
  -4 -19   1    2.50    1.40
  -4 -19   1    2.30    1.90
  -4 -19   1    2.60    1.40
   3  19  -1    1.40    1.40
[truncated: 12,635,823 more chars]
