# Supplementary material for: Direct access to a neutral alumene via CO reduction by a dialane and further CO homologation
Source: Nat Synth. 2025 Sep 16;4(12):1577–86. doi: 10.1038/s44160-025-00874-9 (PMC12680539; doi:10.1038/s44160-025-00874-9)
Supplement: Supplementary file 5 — Structure factors for 4: CCDC 2404619. [file 44160_2025_874_MOESM5_ESM.cif]

 
data_mo_jkc21_0ma
 
_audit_creation_method            'SHELXL-2019/3'
_shelx_SHELXL_version_number      '2019/3'
_chemical_name_systematic         ?
_chemical_name_common             ?
_chemical_melting_point           ?
_chemical_formula_moiety          ?
_chemical_formula_sum
 'C37 H84 Al2 O Si4' 
_chemical_formula_weight          711.36

loop_
 _atom_type_symbol
 _atom_type_description
 _atom_type_scat_dispersion_real
 _atom_type_scat_dispersion_imag
 _atom_type_scat_source
 'C'  'C'   0.0033   0.0016
 'International Tables Vol C Tables 4.2.6.8 and 6.1.1.4'
 'H'  'H'   0.0000   0.0000
 'International Tables Vol C Tables 4.2.6.8 and 6.1.1.4'
 'Al'  'Al'   0.0645   0.0514
 'International Tables Vol C Tables 4.2.6.8 and 6.1.1.4'
 'O'  'O'   0.0106   0.0060
 'International Tables Vol C Tables 4.2.6.8 and 6.1.1.4'
 'Si'  'Si'   0.0817   0.0704
 'International Tables Vol C Tables 4.2.6.8 and 6.1.1.4'
 
_space_group_crystal_system       monoclinic
_space_group_IT_number            15
_space_group_name_H-M_alt         'C 2/c'
_space_group_name_Hall            '-C 2yc'
 
_shelx_space_group_comment
;
The symmetry employed for this shelxl refinement is uniquely defined
by the following loop, which should always be used as a source of
symmetry information in preference to the above space-group names.
They are only intended as comments.
;
 
loop_
 _space_group_symop_operation_xyz
 'x, y, z'
 '-x, y, -z+1/2'
 'x+1/2, y+1/2, z'
 '-x+1/2, y+1/2, -z+1/2'
 '-x, -y, -z'
 'x, -y, z-1/2'
 '-x+1/2, -y+1/2, -z'
 'x+1/2, -y+1/2, z-1/2'
 
_cell_length_a                    22.4648(13)
_cell_length_b                    8.9967(4)
_cell_length_c                    45.959(2)
_cell_angle_alpha                 90
_cell_angle_beta                  98.381(4)
_cell_angle_gamma                 90
_cell_volume                      9189.6(8)
_cell_formula_units_Z             8
_cell_measurement_temperature     100(2)
_cell_measurement_reflns_used     9175
_cell_measurement_theta_min       2.37
_cell_measurement_theta_max       26.07
 
_exptl_crystal_description        block
_exptl_crystal_colour             yellow
_exptl_crystal_density_meas       ?
_exptl_crystal_density_method     ?
_exptl_crystal_density_diffrn     1.028          
_exptl_crystal_F_000              3168
_exptl_transmission_factor_min    ?
_exptl_transmission_factor_max    ?
_exptl_crystal_size_max           0.060
_exptl_crystal_size_mid           0.020
_exptl_crystal_size_min           0.010
_exptl_absorpt_coefficient_mu     0.192
_shelx_estimated_absorpt_T_min    0.989
_shelx_estimated_absorpt_T_max    0.998
_exptl_absorpt_correction_type    ?
_exptl_absorpt_correction_T_min   ?
_exptl_absorpt_correction_T_max   ?
_exptl_absorpt_process_details    ?
_exptl_absorpt_special_details    ?
_diffrn_ambient_temperature       100(2)
_diffrn_radiation_wavelength      0.71073
_diffrn_radiation_type            MoK\a
_diffrn_source                    ?
_diffrn_measurement_device_type   'Bruker APEX-II CCD'
_diffrn_measurement_method        ?
_diffrn_detector_area_resol_mean  ?
_diffrn_reflns_number             187517
_diffrn_reflns_av_unetI/netI      0.0181
_diffrn_reflns_av_R_equivalents   0.0556
_diffrn_reflns_limit_h_min        -27
_diffrn_reflns_limit_h_max        27
_diffrn_reflns_limit_k_min        -11
_diffrn_reflns_limit_k_max        11
_diffrn_reflns_limit_l_min        -56
_diffrn_reflns_limit_l_max        56
_diffrn_reflns_theta_min          1.919
_diffrn_reflns_theta_max          26.140
_diffrn_reflns_theta_full         25.242
_diffrn_measured_fraction_theta_max   0.997
_diffrn_measured_fraction_theta_full  1.000
_diffrn_reflns_Laue_measured_fraction_max    0.997
_diffrn_reflns_Laue_measured_fraction_full   1.000
_diffrn_reflns_point_group_measured_fraction_max   0.997
_diffrn_reflns_point_group_measured_fraction_full  1.000
_reflns_number_total              9124
_reflns_number_gt                 8450
_reflns_threshold_expression      'I > 2\s(I)'
_reflns_Friedel_coverage          0.000
_reflns_Friedel_fraction_max      .
_reflns_Friedel_fraction_full     .
 
_reflns_special_details
;
 Reflections were merged by SHELXL according to the crystal
 class for the calculation of statistics and refinement.
 
 _reflns_Friedel_fraction is defined as the number of unique
 Friedel pairs measured divided by the number that would be
 possible theoretically, ignoring centric projections and
 systematic absences.
;
 
_computing_data_collection        ?
_computing_cell_refinement        ?
_computing_data_reduction         ?
_computing_structure_solution     'SHELXT 2014/5 (Sheldrick, 2014)'
_computing_structure_refinement 'SHELXL-2019/2 (Sheldrick, 2019)'
_computing_molecular_graphics     ?
_computing_publication_material   ?
_refine_special_details           ?
_refine_ls_structure_factor_coef  Fsqd
_refine_ls_matrix_type            full
_refine_ls_weighting_scheme       calc
_refine_ls_weighting_details
'w=1/[\s^2^(Fo^2^)+(0.0495P)^2^+38.3518P] where P=(Fo^2^+2Fc^2^)/3'
_atom_sites_solution_primary      ?
_atom_sites_solution_secondary    ?
_atom_sites_solution_hydrogens    geom
_refine_ls_hydrogen_treatment     constr
_refine_ls_extinction_method      none
_refine_ls_extinction_coef        .
_refine_ls_number_reflns          9124
_refine_ls_number_parameters      736
_refine_ls_number_restraints      739
_refine_ls_R_factor_all           0.0703
_refine_ls_R_factor_gt            0.0657
_refine_ls_wR_factor_ref          0.1547
_refine_ls_wR_factor_gt           0.1516
_refine_ls_goodness_of_fit_ref    1.098
_refine_ls_restrained_S_all       1.108
_refine_ls_shift/su_max           0.027
_refine_ls_shift/su_mean          0.002
 
loop_
 _atom_site_label
 _atom_site_type_symbol
 _atom_site_fract_x
 _atom_site_fract_y
 _atom_site_fract_z
 _atom_site_U_iso_or_equiv
 _atom_site_adp_type
 _atom_site_occupancy
 _atom_site_site_symmetry_order  
 _atom_site_calc_flag
 _atom_site_refinement_flags_posn
 _atom_site_refinement_flags_adp
 _atom_site_refinement_flags_occupancy
 _atom_site_disorder_assembly
 _atom_site_disorder_group
Si1 Si 0.83326(3) 0.64938(8) 0.42911(2) 0.02131(17) Uani 1 1 d . . . . .
Si2 Si 0.59550(3) 0.49628(9) 0.40892(2) 0.02790(19) Uani 1 1 d . U . . .
Si3 Si 0.67365(3) 0.47957(8) 0.35189(2) 0.02456(17) Uani 1 1 d . . . . .
Al1 Al 0.73880(3) 0.56288(9) 0.39908(2) 0.02137(18) Uani 1 1 d . . . . .
O1 O 0.75206(8) 0.5218(2) 0.35958(4) 0.0277(4) Uani 1 1 d . U . . .
C1 C 0.65877(11) 0.5127(3) 0.38860(5) 0.0229(5) Uani 1 1 d . . . . .
C12 C 0.82686(13) 0.8561(3) 0.43805(7) 0.0325(6) Uani 1 1 d . . . . .
C24 C 0.67221(14) 0.2797(3) 0.33710(6) 0.0336(7) Uani 1 1 d . . . . .
C11 C 0.89200(14) 0.6300(4) 0.40389(7) 0.0409(8) Uani 1 1 d . . . . .
H11A H 0.901681 0.524677 0.401837 0.061 Uiso 1 1 calc R U . . .
H11B H 0.928402 0.684108 0.412197 0.061 Uiso 1 1 calc R U . . .
H11C H 0.876408 0.671214 0.384535 0.061 Uiso 1 1 calc R U . . .
C16 C 0.85980(13) 0.5258(3) 0.46297(6) 0.0329(6) Uani 1 1 d . . . . .
C20 C 0.64365(17) 0.6190(4) 0.32194(7) 0.0446(8) Uani 1 1 d . . . . .
C18 C 0.84721(18) 0.3637(4) 0.45440(8) 0.0487(9) Uani 1 1 d . . . . .
H18A H 0.803732 0.348901 0.449221 0.073 Uiso 1 1 calc R U . . .
H18B H 0.862543 0.299275 0.470998 0.073 Uiso 1 1 calc R U . . .
H18C H 0.867251 0.338894 0.437464 0.073 Uiso 1 1 calc R U . . .
C19 C 0.92750(14) 0.5424(4) 0.47298(8) 0.0496(9) Uani 1 1 d . . . . .
H19A H 0.949293 0.518785 0.456582 0.074 Uiso 1 1 calc R U . . .
H19B H 0.940131 0.474257 0.489349 0.074 Uiso 1 1 calc R U . . .
H19C H 0.936430 0.644903 0.479421 0.074 Uiso 1 1 calc R U . . .
C13 C 0.88572(15) 0.9155(4) 0.45544(9) 0.0499(9) Uani 1 1 d . . . . .
H13A H 0.919359 0.891740 0.444863 0.075 Uiso 1 1 calc R U . . .
H13B H 0.892440 0.868988 0.474933 0.075 Uiso 1 1 calc R U . . .
H13C H 0.882863 1.023479 0.457624 0.075 Uiso 1 1 calc R U . . .
C27 C 0.71294(16) 0.2521(4) 0.31367(8) 0.0480(9) Uani 1 1 d . . . . .
H27A H 0.700859 0.317717 0.296814 0.072 Uiso 1 1 calc R U . . .
H27B H 0.709210 0.148300 0.307223 0.072 Uiso 1 1 calc R U . . .
H27C H 0.754814 0.272790 0.321974 0.072 Uiso 1 1 calc R U . . .
C25 C 0.6913(2) 0.1740(4) 0.36258(8) 0.0561(10) Uani 1 1 d . . . . .
H25A H 0.693055 0.072363 0.355068 0.084 Uiso 1 1 calc R U . . .
H25B H 0.662039 0.178522 0.376430 0.084 Uiso 1 1 calc R U . . .
H25C H 0.731071 0.202877 0.372669 0.084 Uiso 1 1 calc R U . . .
C2 C 0.52879(15) 0.4019(5) 0.38672(8) 0.0524(10) Uani 1 1 d . . . . .
H2A H 0.517297 0.455959 0.368238 0.079 Uiso 1 1 calc R U . . .
H2B H 0.494938 0.401300 0.397967 0.079 Uiso 1 1 calc R U . . .
H2C H 0.539494 0.299450 0.382414 0.079 Uiso 1 1 calc R U . . .
C23 C 0.66662(19) 0.5957(5) 0.29261(7) 0.0580(11) Uani 1 1 d . . . . .
H23A H 0.649972 0.503171 0.283580 0.087 Uiso 1 1 calc R U . . .
H23B H 0.710645 0.589731 0.295935 0.087 Uiso 1 1 calc R U . . .
H23C H 0.653992 0.679358 0.279485 0.087 Uiso 1 1 calc R U . . .
C14 C 0.77562(16) 0.8921(4) 0.45447(10) 0.0579(11) Uani 1 1 d . . . . .
H14A H 0.775861 0.998645 0.458877 0.087 Uiso 1 1 calc R U . . .
H14B H 0.780041 0.835428 0.472870 0.087 Uiso 1 1 calc R U . . .
H14C H 0.737503 0.865560 0.442370 0.087 Uiso 1 1 calc R U . . .
C17 C 0.82640(17) 0.5623(5) 0.48908(7) 0.0509(9) Uani 1 1 d . . . . .
H17A H 0.835582 0.664555 0.495593 0.076 Uiso 1 1 calc R U . . .
H17B H 0.839406 0.493601 0.505308 0.076 Uiso 1 1 calc R U . . .
H17C H 0.782954 0.551994 0.482940 0.076 Uiso 1 1 calc R U . . .
C22 C 0.57546(18) 0.6212(5) 0.31738(9) 0.0602(11) Uani 1 1 d . . . . .
H22A H 0.560983 0.706300 0.305033 0.090 Uiso 1 1 calc R U . . .
H22B H 0.561183 0.629670 0.336471 0.090 Uiso 1 1 calc R U . . .
H22C H 0.560116 0.528977 0.307695 0.090 Uiso 1 1 calc R U . . .
C21 C 0.6656(2) 0.7757(4) 0.33347(9) 0.0645(12) Uani 1 1 d . . . . .
H21A H 0.709593 0.776524 0.337687 0.097 Uiso 1 1 calc R U . . .
H21B H 0.648762 0.798301 0.351491 0.097 Uiso 1 1 calc R U . . .
H21C H 0.652076 0.850703 0.318490 0.097 Uiso 1 1 calc R U . . .
C26 C 0.60789(17) 0.2390(5) 0.32285(10) 0.0615(12) Uani 1 1 d . . . . .
H26A H 0.596218 0.301433 0.305473 0.092 Uiso 1 1 calc R U . . .
H26B H 0.579929 0.255571 0.337020 0.092 Uiso 1 1 calc R U . . .
H26C H 0.606623 0.134227 0.316976 0.092 Uiso 1 1 calc R U . . .
C15 C 0.8169(3) 0.9387(4) 0.40855(9) 0.0764(15) Uani 1 1 d . . . . .
H15A H 0.850197 0.917160 0.397615 0.115 Uiso 1 1 calc R U . . .
H15B H 0.815078 1.045897 0.412113 0.115 Uiso 1 1 calc R U . . .
H15C H 0.778951 0.905819 0.397074 0.115 Uiso 1 1 calc R U . . .
Al2_1 Al 0.82266(17) 0.4620(7) 0.34810(10) 0.0179(6) Uani 0.679(2) 1 d D U P A 1
Si4_1 Si 0.88185(6) 0.58223(14) 0.31274(3) 0.0208(3) Uani 0.679(2) 1 d D U P A 1
C28_1 C 0.8587(2) 0.2863(8) 0.36853(13) 0.0245(10) Uani 0.679(2) 1 d D U P A 1
H28A_1 H 0.841070 0.270370 0.386551 0.037 Uiso 0.679(2) 1 calc R U P A 1
H28B_1 H 0.902250 0.301056 0.373557 0.037 Uiso 0.679(2) 1 calc R U P A 1
H28C_1 H 0.851028 0.199215 0.355713 0.037 Uiso 0.679(2) 1 calc R U P A 1
C29_1 C 0.96109(18) 0.5549(5) 0.33357(9) 0.0242(7) Uani 0.679(2) 1 d D U P A 1
H29A_1 H 0.990474 0.563364 0.319853 0.036 Uiso 0.679(2) 1 calc R U P A 1
H29B_1 H 0.964166 0.456149 0.342680 0.036 Uiso 0.679(2) 1 calc R U P A 1
H29C_1 H 0.969289 0.631065 0.348871 0.036 Uiso 0.679(2) 1 calc R U P A 1
C30_1 C 0.87777(17) 0.4604(5) 0.27797(8) 0.0262(5) Uani 0.679(2) 1 d D U P A 1
C31_1 C 0.8958(2) 0.3017(6) 0.28780(11) 0.0323(8) Uani 0.679(2) 1 d D U P A 1
H31A_1 H 0.893684 0.237131 0.270507 0.049 Uiso 0.679(2) 1 calc R U P A 1
H31B_1 H 0.868259 0.264664 0.300825 0.049 Uiso 0.679(2) 1 calc R U P A 1
H31C_1 H 0.936992 0.301970 0.298347 0.049 Uiso 0.679(2) 1 calc R U P A 1
C32_1 C 0.81384(19) 0.4508(6) 0.26109(9) 0.0307(8) Uani 0.679(2) 1 d D U P A 1
H32A_1 H 0.813659 0.385409 0.244021 0.046 Uiso 0.679(2) 1 calc R U P A 1
H32B_1 H 0.800214 0.550216 0.254439 0.046 Uiso 0.679(2) 1 calc R U P A 1
H32C_1 H 0.786739 0.410507 0.274023 0.046 Uiso 0.679(2) 1 calc R U P A 1
C33_1 C 0.9193(2) 0.5184(5) 0.25704(9) 0.0348(8) Uani 0.679(2) 1 d D U P A 1
H33A_1 H 0.915317 0.455830 0.239409 0.052 Uiso 0.679(2) 1 calc R U P A 1
H33B_1 H 0.961071 0.515769 0.266860 0.052 Uiso 0.679(2) 1 calc R U P A 1
H33C_1 H 0.908270 0.620937 0.251407 0.052 Uiso 0.679(2) 1 calc R U P A 1
C34_1 C 0.87189(18) 0.7912(5) 0.30560(10) 0.0251(5) Uani 0.679(2) 1 d D U P A 1
C35_1 C 0.86191(19) 0.8681(5) 0.33410(8) 0.0293(7) Uani 0.679(2) 1 d D U P A 1
H35A_1 H 0.856508 0.974998 0.330576 0.044 Uiso 0.679(2) 1 calc R U P A 1
H35B_1 H 0.896911 0.851497 0.349147 0.044 Uiso 0.679(2) 1 calc R U P A 1
H35C_1 H 0.825894 0.827146 0.340870 0.044 Uiso 0.679(2) 1 calc R U P A 1
C36_1 C 0.92851(19) 0.8604(5) 0.29565(10) 0.0327(8) Uani 0.679(2) 1 d D U P A 1
H36A_1 H 0.935264 0.815657 0.276965 0.049 Uiso 0.679(2) 1 calc R U P A 1
H36B_1 H 0.963470 0.841618 0.310607 0.049 Uiso 0.679(2) 1 calc R U P A 1
H36C_1 H 0.922730 0.967795 0.293066 0.049 Uiso 0.679(2) 1 calc R U P A 1
C37_1 C 0.81800(19) 0.8293(5) 0.28190(9) 0.0316(8) Uani 0.679(2) 1 d D U P A 1
H37A_1 H 0.825855 0.792670 0.262745 0.047 Uiso 0.679(2) 1 calc R U P A 1
H37B_1 H 0.812427 0.937366 0.280972 0.047 Uiso 0.679(2) 1 calc R U P A 1
H37C_1 H 0.781523 0.782229 0.286949 0.047 Uiso 0.679(2) 1 calc R U P A 1
Al2_2 Al 0.8086(5) 0.470(2) 0.3445(3) 0.021(2) Uani 0.234(2) 1 d D U P A 2
Si4_2 Si 0.8498(2) 0.5797(6) 0.30191(11) 0.0276(8) Uani 0.234(2) 1 d D U P A 2
C28_2 C 0.8439(7) 0.296(2) 0.3645(4) 0.023(2) Uani 0.234(2) 1 d D U P A 2
H28A_2 H 0.817294 0.210404 0.359582 0.034 Uiso 0.234(2) 1 calc R U P A 2
H28B_2 H 0.849196 0.312736 0.385797 0.034 Uiso 0.234(2) 1 calc R U P A 2
H28C_2 H 0.883070 0.276117 0.358331 0.034 Uiso 0.234(2) 1 calc R U P A 2
C29_2 C 0.7996(5) 0.5196(16) 0.2668(2) 0.0289(14) Uani 0.234(2) 1 d D U P A 2
H29A_2 H 0.766810 0.591420 0.262052 0.043 Uiso 0.234(2) 1 calc R U P A 2
H29B_2 H 0.782689 0.421157 0.269713 0.043 Uiso 0.234(2) 1 calc R U P A 2
H29C_2 H 0.823415 0.515194 0.250575 0.043 Uiso 0.234(2) 1 calc R U P A 2
C30_2 C 0.8569(5) 0.7930(14) 0.3033(3) 0.0288(10) Uani 0.234(2) 1 d D U P A 2
C31_2 C 0.8019(5) 0.8625(14) 0.3148(2) 0.0307(13) Uani 0.234(2) 1 d D U P A 2
H31A_2 H 0.765039 0.833746 0.301956 0.046 Uiso 0.234(2) 1 calc R U P A 2
H31B_2 H 0.805728 0.970992 0.315029 0.046 Uiso 0.234(2) 1 calc R U P A 2
H31C_2 H 0.800134 0.826761 0.334830 0.046 Uiso 0.234(2) 1 calc R U P A 2
C32_2 C 0.9131(5) 0.8471(15) 0.3247(3) 0.0313(14) Uani 0.234(2) 1 d D U P A 2
H32A_2 H 0.949773 0.813756 0.317385 0.047 Uiso 0.234(2) 1 calc R U P A 2
H32B_2 H 0.911987 0.805664 0.344291 0.047 Uiso 0.234(2) 1 calc R U P A 2
H32C_2 H 0.912894 0.955904 0.325719 0.047 Uiso 0.234(2) 1 calc R U P A 2
C33_2 C 0.8577(5) 0.8575(14) 0.2730(2) 0.0297(13) Uani 0.234(2) 1 d D U P A 2
H33A_2 H 0.893975 0.823926 0.265403 0.045 Uiso 0.234(2) 1 calc R U P A 2
H33B_2 H 0.857713 0.966238 0.274174 0.045 Uiso 0.234(2) 1 calc R U P A 2
H33C_2 H 0.821975 0.824093 0.259815 0.045 Uiso 0.234(2) 1 calc R U P A 2
C34_2 C 0.9235(4) 0.4772(12) 0.3013(2) 0.0300(10) Uani 0.234(2) 1 d D U P A 2
C35_2 C 0.9652(5) 0.4786(17) 0.3311(2) 0.0290(14) Uani 0.234(2) 1 d D U P A 2
H35A_2 H 1.006551 0.456724 0.327912 0.044 Uiso 0.234(2) 1 calc R U P A 2
H35B_2 H 0.951818 0.403080 0.344054 0.044 Uiso 0.234(2) 1 calc R U P A 2
H35C_2 H 0.963874 0.576773 0.340178 0.044 Uiso 0.234(2) 1 calc R U P A 2
C36_2 C 0.9126(7) 0.3113(15) 0.2942(3) 0.0316(14) Uani 0.234(2) 1 d D U P A 2
H36A_2 H 0.885790 0.301326 0.275472 0.047 Uiso 0.234(2) 1 calc R U P A 2
H36B_2 H 0.893950 0.264361 0.309884 0.047 Uiso 0.234(2) 1 calc R U P A 2
H36C_2 H 0.951041 0.262520 0.292735 0.047 Uiso 0.234(2) 1 calc R U P A 2
C37_2 C 0.9569(5) 0.5371(15) 0.2765(2) 0.0340(13) Uani 0.234(2) 1 d D U P A 2
H37A_2 H 0.946740 0.475709 0.258895 0.051 Uiso 0.234(2) 1 calc R U P A 2
H37B_2 H 1.000371 0.533555 0.283005 0.051 Uiso 0.234(2) 1 calc R U P A 2
H37C_2 H 0.944555 0.640067 0.272014 0.051 Uiso 0.234(2) 1 calc R U P A 2
Al2_3 Al 0.7875(4) 0.6602(9) 0.33437(17) 0.0187(15) Uani 0.0874(16) 1 d D U P A 3
Si4_3 Si 0.8550(9) 0.5747(19) 0.3012(4) 0.063(3) Uani 0.0874(16) 1 d D U P A 3
C28_3 C 0.7752(12) 0.8704(19) 0.3409(6) 0.0189(18) Uani 0.0874(16) 1 d D U P A 3
H28A_3 H 0.814326 0.919657 0.345771 0.028 Uiso 0.0874(16) 1 calc R U P A 3
H28B_3 H 0.751922 0.882941 0.357140 0.028 Uiso 0.0874(16) 1 calc R U P A 3
H28C_3 H 0.753273 0.914782 0.322985 0.028 Uiso 0.0874(16) 1 calc R U P A 3
C29_3 C 0.8005(15) 0.576(4) 0.2642(5) 0.064(4) Uani 0.0874(16) 1 d D U P A 3
H29A_3 H 0.823612 0.564022 0.247875 0.096 Uiso 0.0874(16) 1 calc R U P A 3
H29B_3 H 0.778807 0.670908 0.262154 0.096 Uiso 0.0874(16) 1 calc R U P A 3
H29C_3 H 0.771704 0.494334 0.264084 0.096 Uiso 0.0874(16) 1 calc R U P A 3
C30_3 C 0.9238(11) 0.695(3) 0.2977(6) 0.064(3) Uani 0.0874(16) 1 d D U P A 3
C31_3 C 0.9226(19) 0.847(3) 0.3119(9) 0.064(4) Uani 0.0874(16) 1 d D U P A 3
H31A_3 H 0.913657 0.836381 0.332027 0.095 Uiso 0.0874(16) 1 calc R U P A 3
H31B_3 H 0.961933 0.895213 0.312340 0.095 Uiso 0.0874(16) 1 calc R U P A 3
H31C_3 H 0.891538 0.908688 0.300489 0.095 Uiso 0.0874(16) 1 calc R U P A 3
C32_3 C 0.9791(13) 0.620(4) 0.3176(7) 0.065(4) Uani 0.0874(16) 1 d D U P A 3
H32A_3 H 0.970070 0.609061 0.337672 0.097 Uiso 0.0874(16) 1 calc R U P A 3
H32B_3 H 0.986736 0.521993 0.309584 0.097 Uiso 0.0874(16) 1 calc R U P A 3
H32C_3 H 1.014870 0.682702 0.317727 0.097 Uiso 0.0874(16) 1 calc R U P A 3
C33_3 C 0.9376(19) 0.712(4) 0.2666(6) 0.064(4) Uani 0.0874(16) 1 d D U P A 3
H33A_3 H 0.938392 0.614080 0.257424 0.096 Uiso 0.0874(16) 1 calc R U P A 3
H33B_3 H 0.906546 0.773618 0.255210 0.096 Uiso 0.0874(16) 1 calc R U P A 3
H33C_3 H 0.976940 0.760143 0.267060 0.096 Uiso 0.0874(16) 1 calc R U P A 3
C34_3 C 0.8749(13) 0.367(2) 0.3026(6) 0.064(3) Uani 0.0874(16) 1 d D U P A 3
C35_3 C 0.8785(19) 0.303(4) 0.3331(6) 0.064(4) Uani 0.0874(16) 1 d D U P A 3
H35A_3 H 0.848180 0.224788 0.333112 0.096 Uiso 0.0874(16) 1 calc R U P A 3
H35B_3 H 0.871061 0.381651 0.346874 0.096 Uiso 0.0874(16) 1 calc R U P A 3
H35C_3 H 0.918655 0.260928 0.339116 0.096 Uiso 0.0874(16) 1 calc R U P A 3
C36_3 C 0.8230(16) 0.283(4) 0.2831(8) 0.065(4) Uani 0.0874(16) 1 d D U P A 3
H36A_3 H 0.793564 0.248458 0.295379 0.098 Uiso 0.0874(16) 1 calc R U P A 3
H36B_3 H 0.839558 0.197065 0.273824 0.098 Uiso 0.0874(16) 1 calc R U P A 3
H36C_3 H 0.803266 0.349709 0.267828 0.098 Uiso 0.0874(16) 1 calc R U P A 3
C37_3 C 0.9299(16) 0.337(4) 0.2867(9) 0.064(4) Uani 0.0874(16) 1 d D U P A 3
H37A_3 H 0.921208 0.252010 0.273342 0.096 Uiso 0.0874(16) 1 calc R U P A 3
H37B_3 H 0.965086 0.314420 0.301227 0.096 Uiso 0.0874(16) 1 calc R U P A 3
H37C_3 H 0.938115 0.424872 0.275328 0.096 Uiso 0.0874(16) 1 calc R U P A 3
C3 C 0.5672(3) 0.6831(9) 0.41968(16) 0.0424(18) Uani 0.780(9) 1 d D U P B 4
C4 C 0.5348(3) 0.7572(7) 0.39190(14) 0.0716(19) Uani 0.780(9) 1 d D U P B 4
H4A H 0.563077 0.771621 0.377806 0.107 Uiso 0.780(9) 1 calc R U P B 4
H4B H 0.518930 0.853776 0.396978 0.107 Uiso 0.780(9) 1 calc R U P B 4
H4C H 0.501513 0.693718 0.383094 0.107 Uiso 0.780(9) 1 calc R U P B 4
C5 C 0.5233(3) 0.6759(8) 0.4426(2) 0.077(2) Uani 0.780(9) 1 d D U P B 4
H5A H 0.507136 0.775255 0.445330 0.115 Uiso 0.780(9) 1 calc R U P B 4
H5B H 0.544727 0.639788 0.461381 0.115 Uiso 0.780(9) 1 calc R U P B 4
H5C H 0.490178 0.607899 0.435639 0.115 Uiso 0.780(9) 1 calc R U P B 4
C6 C 0.6183(2) 0.7876(6) 0.43234(15) 0.0546(16) Uani 0.780(9) 1 d D U P B 4
H6A H 0.645673 0.802222 0.417814 0.082 Uiso 0.780(9) 1 calc R U P B 4
H6B H 0.640480 0.743772 0.450235 0.082 Uiso 0.780(9) 1 calc R U P B 4
H6C H 0.601478 0.883576 0.437073 0.082 Uiso 0.780(9) 1 calc R U P B 4
C7 C 0.6178(3) 0.3686(7) 0.44370(13) 0.0347(13) Uani 0.780(9) 1 d D U P B 4
C8 C 0.5631(3) 0.3143(9) 0.45750(15) 0.0556(18) Uani 0.780(9) 1 d D U P B 4
H8A H 0.535650 0.259678 0.442743 0.083 Uiso 0.780(9) 1 calc R U P B 4
H8B H 0.542124 0.399912 0.464396 0.083 Uiso 0.780(9) 1 calc R U P B 4
H8C H 0.576870 0.248611 0.474149 0.083 Uiso 0.780(9) 1 calc R U P B 4
C9 C 0.6615(3) 0.4480(10) 0.46705(13) 0.0531(18) Uani 0.780(9) 1 d D U P B 4
H9A H 0.695364 0.486858 0.458150 0.080 Uiso 0.780(9) 1 calc R U P B 4
H9B H 0.676382 0.377933 0.482751 0.080 Uiso 0.780(9) 1 calc R U P B 4
H9C H 0.640733 0.530416 0.475278 0.080 Uiso 0.780(9) 1 calc R U P B 4
C10 C 0.6493(2) 0.2284(5) 0.43497(11) 0.0495(13) Uani 0.780(9) 1 d D U P B 4
H10A H 0.622329 0.174069 0.419973 0.074 Uiso 0.780(9) 1 calc R U P B 4
H10B H 0.659907 0.165078 0.452301 0.074 Uiso 0.780(9) 1 calc R U P B 4
H10C H 0.685974 0.256250 0.427047 0.074 Uiso 0.780(9) 1 calc R U P B 4
C3A C 0.5687(10) 0.706(3) 0.4209(4) 0.045(6) Uani 0.220(9) 1 d D U P B 5
C4A C 0.5727(12) 0.8204(19) 0.3968(4) 0.063(6) Uani 0.220(9) 1 d D U P B 5
H4AA H 0.546477 0.790459 0.378831 0.095 Uiso 0.220(9) 1 calc R U P B 5
H4AB H 0.614341 0.826888 0.392866 0.095 Uiso 0.220(9) 1 calc R U P B 5
H4AC H 0.559886 0.917607 0.403258 0.095 Uiso 0.220(9) 1 calc R U P B 5
C5A C 0.5033(10) 0.701(4) 0.4283(6) 0.097(10) Uani 0.220(9) 1 d D U P B 5
H5AA H 0.475600 0.672181 0.410775 0.145 Uiso 0.220(9) 1 calc R U P B 5
H5AB H 0.492277 0.800042 0.434788 0.145 Uiso 0.220(9) 1 calc R U P B 5
H5AC H 0.500965 0.629083 0.444060 0.145 Uiso 0.220(9) 1 calc R U P B 5
C6A C 0.6106(12) 0.761(3) 0.4478(4) 0.076(7) Uani 0.220(9) 1 d D U P B 5
H6AA H 0.651791 0.727891 0.446620 0.114 Uiso 0.220(9) 1 calc R U P B 5
H6AB H 0.597589 0.720654 0.465638 0.114 Uiso 0.220(9) 1 calc R U P B 5
H6AC H 0.609496 0.869760 0.448392 0.114 Uiso 0.220(9) 1 calc R U P B 5
C7A C 0.6020(11) 0.372(2) 0.4391(6) 0.057(7) Uani 0.220(9) 1 d D U P B 5
C8A C 0.5549(11) 0.384(3) 0.4606(6) 0.055(6) Uani 0.220(9) 1 d D U P B 5
H8AA H 0.514704 0.363745 0.449921 0.083 Uiso 0.220(9) 1 calc R U P B 5
H8AB H 0.555854 0.484489 0.468910 0.083 Uiso 0.220(9) 1 calc R U P B 5
H8AC H 0.564448 0.311481 0.476468 0.083 Uiso 0.220(9) 1 calc R U P B 5
C9A C 0.6629(11) 0.385(4) 0.4577(7) 0.094(10) Uani 0.220(9) 1 d D U P B 5
H9AA H 0.693591 0.401760 0.444923 0.141 Uiso 0.220(9) 1 calc R U P B 5
H9AB H 0.671846 0.292722 0.468796 0.141 Uiso 0.220(9) 1 calc R U P B 5
H9AC H 0.662706 0.468404 0.471344 0.141 Uiso 0.220(9) 1 calc R U P B 5
C10A C 0.5947(17) 0.215(2) 0.4263(6) 0.112(11) Uani 0.220(9) 1 d D U P B 5
H10D H 0.560345 0.213032 0.410455 0.168 Uiso 0.220(9) 1 calc R U P B 5
H10E H 0.587778 0.145220 0.441740 0.168 Uiso 0.220(9) 1 calc R U P B 5
H10F H 0.631338 0.187078 0.418355 0.168 Uiso 0.220(9) 1 calc R U P B 5
 
loop_
 _atom_site_aniso_label
 _atom_site_aniso_U_11
 _atom_site_aniso_U_22
 _atom_site_aniso_U_33
 _atom_site_aniso_U_23
 _atom_site_aniso_U_13
 _atom_site_aniso_U_12
Si1 0.0184(3) 0.0227(4) 0.0234(3) -0.0056(3) 0.0049(3) -0.0057(3)
Si2 0.0187(3) 0.0362(4) 0.0283(4) -0.0095(3) 0.0015(3) -0.0090(3)
Si3 0.0298(4) 0.0229(4) 0.0196(3) -0.0032(3) -0.0011(3) -0.0095(3)
Al1 0.0215(4) 0.0224(4) 0.0202(4) -0.0059(3) 0.0028(3) -0.0064(3)
O1 0.0326(10) 0.0292(10) 0.0220(9) -0.0084(7) 0.0062(7) -0.0142(8)
C1 0.0225(12) 0.0235(13) 0.0217(12) -0.0037(10) -0.0002(10) -0.0053(10)
C12 0.0345(15) 0.0257(14) 0.0370(16) -0.0124(12) 0.0039(12) -0.0059(12)
C24 0.0385(16) 0.0313(15) 0.0314(15) -0.0129(12) 0.0063(12) -0.0153(13)
C11 0.0369(16) 0.0494(19) 0.0406(17) -0.0171(15) 0.0191(14) -0.0143(15)
C16 0.0302(15) 0.0355(16) 0.0311(15) -0.0004(12) -0.0020(12) -0.0019(12)
C20 0.057(2) 0.0401(18) 0.0323(16) 0.0089(14) -0.0065(15) -0.0077(16)
C18 0.062(2) 0.0360(18) 0.0420(19) 0.0062(15) -0.0128(16) -0.0034(16)
C19 0.0311(17) 0.055(2) 0.058(2) 0.0073(18) -0.0102(15) -0.0005(15)
C13 0.0389(18) 0.0369(18) 0.075(3) -0.0268(17) 0.0116(17) -0.0155(15)
C27 0.054(2) 0.050(2) 0.0419(18) -0.0204(16) 0.0114(16) -0.0118(17)
C25 0.093(3) 0.0271(17) 0.052(2) -0.0068(15) 0.021(2) -0.0022(18)
C2 0.0321(17) 0.079(3) 0.0454(19) -0.0197(19) 0.0028(14) -0.0248(18)
C23 0.074(3) 0.071(3) 0.0250(16) 0.0114(17) -0.0054(16) -0.020(2)
C14 0.042(2) 0.048(2) 0.087(3) -0.027(2) 0.0206(19) -0.0017(17)
C17 0.057(2) 0.066(2) 0.0305(16) 0.0050(16) 0.0090(15) -0.0029(19)
C22 0.062(2) 0.059(2) 0.052(2) 0.0101(19) -0.0206(19) -0.002(2)
C21 0.087(3) 0.039(2) 0.057(2) 0.0157(18) -0.025(2) -0.012(2)
C26 0.048(2) 0.057(2) 0.081(3) -0.041(2) 0.015(2) -0.0257(18)
C15 0.140(5) 0.0297(19) 0.056(2) 0.0017(17) 0.000(3) 0.001(2)
Al2_1 0.0174(16) 0.0200(9) 0.0151(12) -0.0018(8) -0.0015(11) -0.0012(12)
Si4_1 0.0191(6) 0.0261(5) 0.0168(5) -0.0036(4) 0.0017(4) -0.0036(4)
C28_1 0.024(2) 0.0252(16) 0.0213(19) 0.0007(14) -0.0058(17) 0.0021(17)
C29_1 0.0185(14) 0.0313(15) 0.0217(14) -0.0040(13) -0.0014(12) -0.0066(13)
C30_1 0.0241(9) 0.0329(9) 0.0213(9) -0.0070(8) 0.0022(8) -0.0021(8)
C31_1 0.0298(18) 0.0367(15) 0.0283(17) -0.0096(14) -0.0029(15) 0.0033(14)
C32_1 0.0273(14) 0.0380(17) 0.0253(15) -0.0103(14) -0.0006(12) -0.0013(14)
C33_1 0.0331(15) 0.0454(17) 0.0274(15) -0.0097(14) 0.0097(13) -0.0054(14)
C34_1 0.0250(9) 0.0275(9) 0.0219(9) -0.0014(8) 0.0009(8) -0.0041(8)
C35_1 0.0346(16) 0.0275(15) 0.0251(14) -0.0035(12) 0.0015(13) -0.0034(14)
C36_1 0.0319(15) 0.0344(16) 0.0320(16) 0.0019(14) 0.0056(13) -0.0082(13)
C37_1 0.0318(15) 0.0312(16) 0.0289(15) 0.0010(13) -0.0050(13) -0.0011(14)
Al2_2 0.020(5) 0.026(3) 0.014(3) -0.001(2) -0.006(3) -0.001(4)
Si4_2 0.0214(16) 0.0394(18) 0.0186(14) 0.0035(13) -0.0086(12) -0.0069(13)
C28_2 0.020(5) 0.028(3) 0.016(3) 0.000(3) -0.008(4) -0.001(4)
C29_2 0.024(2) 0.040(3) 0.019(2) 0.004(2) -0.009(2) -0.008(2)
C30_2 0.0234(18) 0.040(2) 0.0197(16) 0.0042(15) -0.0081(14) -0.0072(15)
C31_2 0.026(2) 0.041(3) 0.022(2) 0.004(2) -0.007(2) -0.007(2)
C32_2 0.026(2) 0.042(3) 0.022(2) 0.005(2) -0.010(2) -0.009(2)
C33_2 0.026(3) 0.041(3) 0.020(2) 0.005(2) -0.007(2) -0.006(2)
C34_2 0.0232(17) 0.041(2) 0.0221(17) 0.0024(15) -0.0077(14) -0.0054(15)
C35_2 0.022(2) 0.040(3) 0.023(2) 0.001(2) -0.007(2) -0.005(2)
C36_2 0.024(3) 0.042(2) 0.025(3) 0.000(2) -0.010(2) -0.004(2)
C37_2 0.027(2) 0.046(3) 0.026(2) 0.004(2) -0.004(2) -0.004(2)
Al2_3 0.021(3) 0.021(3) 0.014(3) -0.006(2) 0.001(2) -0.005(2)
Si4_3 0.104(8) 0.040(6) 0.061(6) -0.004(5) 0.062(6) -0.001(6)
C28_3 0.021(4) 0.021(3) 0.014(3) -0.006(3) 0.002(3) -0.005(3)
C29_3 0.104(8) 0.040(6) 0.061(7) -0.004(5) 0.062(6) -0.001(6)
C30_3 0.104(8) 0.041(6) 0.062(6) -0.004(5) 0.062(6) -0.001(6)
C31_3 0.104(8) 0.041(6) 0.061(7) -0.004(5) 0.063(6) -0.001(6)
C32_3 0.105(8) 0.041(6) 0.063(7) -0.004(5) 0.061(6) -0.001(6)
C33_3 0.104(8) 0.041(6) 0.061(7) -0.004(5) 0.062(6) -0.001(6)
C34_3 0.104(8) 0.040(6) 0.062(6) -0.004(5) 0.062(6) -0.001(6)
C35_3 0.104(8) 0.040(6) 0.062(7) -0.004(5) 0.061(6) -0.001(6)
C36_3 0.105(8) 0.041(6) 0.063(7) -0.004(5) 0.061(6) -0.001(6)
C37_3 0.104(8) 0.040(6) 0.062(7) -0.003(5) 0.062(6) -0.001(6)
C3 0.028(3) 0.041(3) 0.059(4) -0.016(3) 0.009(2) -0.001(2)
C4 0.057(4) 0.048(3) 0.103(5) -0.006(3) -0.012(3) 0.026(3)
C5 0.056(4) 0.068(4) 0.117(6) -0.038(4) 0.050(4) -0.007(3)
C6 0.056(3) 0.044(3) 0.066(4) -0.031(3) 0.017(3) -0.011(2)
C7 0.023(2) 0.055(3) 0.027(2) 0.005(2) 0.0060(19) -0.007(2)
C8 0.031(3) 0.085(5) 0.053(3) 0.016(4) 0.015(2) -0.004(3)
C9 0.043(3) 0.090(5) 0.024(2) 0.000(3) -0.0041(19) -0.011(3)
C10 0.053(3) 0.045(3) 0.052(3) 0.022(2) 0.016(2) 0.005(2)
C3A 0.077(14) 0.034(10) 0.030(9) -0.007(7) 0.025(8) 0.025(9)
C4A 0.122(19) 0.034(9) 0.037(8) -0.001(7) 0.022(10) 0.019(10)
C5A 0.089(14) 0.14(2) 0.069(16) 0.028(16) 0.054(11) 0.053(14)
C6A 0.147(18) 0.064(13) 0.021(8) -0.006(8) 0.026(9) -0.021(13)
C7A 0.055(14) 0.053(10) 0.069(14) 0.023(9) 0.030(10) 0.009(9)
C8A 0.057(11) 0.060(13) 0.054(12) 0.040(10) 0.025(9) 0.006(11)
C9A 0.056(11) 0.12(2) 0.10(2) 0.088(17) 0.018(13) 0.020(14)
C10A 0.19(3) 0.042(10) 0.12(2) 0.026(10) 0.093(19) 0.004(13)
 
_geom_special_details
;
 All esds (except the esd in the dihedral angle between two l.s. planes)
 are estimated using the full covariance matrix.  The cell esds are taken
 into account individually in the estimation of esds in distances, angles
 and torsion angles; correlations between esds in cell parameters are only
 used when they are defined by crystal symmetry.  An approximate (isotropic)
 treatment of cell esds is used for estimating esds involving l.s. planes.
;
 
loop_
 _geom_bond_atom_site_label_1
 _geom_bond_atom_site_label_2
 _geom_bond_distance
 _geom_bond_site_symmetry_2
 _geom_bond_publ_flag
Si1 C11 1.887(3) . ?
Si1 C12 1.915(3) . ?
Si1 C16 1.934(3) . ?
Si1 Al1 2.4819(10) . ?
Si2 C7A 1.77(3) . ?
Si2 C1 1.817(3) . ?
Si2 C2 1.887(3) . ?
Si2 C3 1.888(8) . ?
Si2 C7 1.973(7) . ?
Si2 C3A 2.08(3) . ?
Si3 O1 1.786(2) . ?
Si3 C1 1.792(3) . ?
Si3 C20 1.911(3) . ?
Si3 C24 1.921(3) . ?
Si3 Al1 2.5464(10) . ?
Al1 C1 1.848(3) . ?
Al1 O1 1.9180(19) . ?
O1 Al2_2 1.603(15) . ?
O1 Al2_1 1.824(5) . ?
O1 Al2_3 1.948(8) . ?
C12 C14 1.501(4) . ?
C12 C15 1.534(5) . ?
C12 C13 1.538(4) . ?
C24 C25 1.521(5) . ?
C24 C27 1.532(4) . ?
C24 C26 1.541(4) . ?
C11 H11A 0.9800 . ?
C11 H11B 0.9800 . ?
C11 H11C 0.9800 . ?
C16 C18 1.526(4) . ?
C16 C19 1.531(4) . ?
C16 C17 1.541(4) . ?
C20 C22 1.516(5) . ?
C20 C23 1.526(5) . ?
C20 C21 1.560(5) . ?
C18 H18A 0.9800 . ?
C18 H18B 0.9800 . ?
C18 H18C 0.9800 . ?
C19 H19A 0.9800 . ?
C19 H19B 0.9800 . ?
C19 H19C 0.9800 . ?
C13 H13A 0.9800 . ?
C13 H13B 0.9800 . ?
C13 H13C 0.9800 . ?
C27 H27A 0.9800 . ?
C27 H27B 0.9800 . ?
C27 H27C 0.9800 . ?
C25 H25A 0.9800 . ?
C25 H25B 0.9800 . ?
C25 H25C 0.9800 . ?
C2 H2A 0.9800 . ?
C2 H2B 0.9800 . ?
C2 H2C 0.9800 . ?
C23 H23A 0.9800 . ?
C23 H23B 0.9800 . ?
C23 H23C 0.9800 . ?
C14 H14A 0.9800 . ?
C14 H14B 0.9800 . ?
C14 H14C 0.9800 . ?
C17 H17A 0.9800 . ?
C17 H17B 0.9800 . ?
C17 H17C 0.9800 . ?
C22 H22A 0.9800 . ?
C22 H22B 0.9800 . ?
C22 H22C 0.9800 . ?
C21 H21A 0.9800 . ?
C21 H21B 0.9800 . ?
C21 H21C 0.9800 . ?
C26 H26A 0.9800 . ?
C26 H26B 0.9800 . ?
C26 H26C 0.9800 . ?
C15 H15A 0.9800 . ?
C15 H15B 0.9800 . ?
C15 H15C 0.9800 . ?
Al2_1 C28_1 1.953(4) . ?
Al2_1 Si4_1 2.492(4) . ?
Si4_1 C29_1 1.910(4) . ?
Si4_1 C34_1 1.916(5) . ?
Si4_1 C30_1 1.929(4) . ?
C28_1 H28A_1 0.9800 . ?
C28_1 H28B_1 0.9800 . ?
C28_1 H28C_1 0.9800 . ?
C29_1 H29A_1 0.9800 . ?
C29_1 H29B_1 0.9800 . ?
C29_1 H29C_1 0.9800 . ?
C30_1 C33_1 1.527(5) . ?
C30_1 C32_1 1.532(5) . ?
C30_1 C31_1 1.534(6) . ?
C31_1 H31A_1 0.9800 . ?
C31_1 H31B_1 0.9800 . ?
C31_1 H31C_1 0.9800 . ?
C32_1 H32A_1 0.9800 . ?
C32_1 H32B_1 0.9800 . ?
C32_1 H32C_1 0.9800 . ?
C33_1 H33A_1 0.9800 . ?
C33_1 H33B_1 0.9800 . ?
C33_1 H33C_1 0.9800 . ?
C34_1 C35_1 1.527(6) . ?
C34_1 C37_1 1.545(5) . ?
C34_1 C36_1 1.544(6) . ?
C35_1 H35A_1 0.9800 . ?
C35_1 H35B_1 0.9800 . ?
C35_1 H35C_1 0.9800 . ?
C36_1 H36A_1 0.9800 . ?
C36_1 H36B_1 0.9800 . ?
C36_1 H36C_1 0.9800 . ?
C37_1 H37A_1 0.9800 . ?
C37_1 H37B_1 0.9800 . ?
C37_1 H37C_1 0.9800 . ?
Al2_2 C28_2 1.928(12) . ?
Al2_2 Si4_2 2.487(11) . ?
Si4_2 C34_2 1.899(11) . ?
Si4_2 C29_2 1.908(10) . ?
Si4_2 C30_2 1.925(12) . ?
C28_2 H28A_2 0.9800 . ?
C28_2 H28B_2 0.9800 . ?
C28_2 H28C_2 0.9800 . ?
C29_2 H29A_2 0.9800 . ?
C29_2 H29B_2 0.9800 . ?
C29_2 H29C_2 0.9800 . ?
C30_2 C33_2 1.510(14) . ?
C30_2 C31_2 1.545(14) . ?
C30_2 C32_2 1.561(12) . ?
C31_2 H31A_2 0.9800 . ?
C31_2 H31B_2 0.9800 . ?
C31_2 H31C_2 0.9800 . ?
C32_2 H32A_2 0.9800 . ?
C32_2 H32B_2 0.9800 . ?
C32_2 H32C_2 0.9800 . ?
C33_2 H33A_2 0.9800 . ?
C33_2 H33B_2 0.9800 . ?
C33_2 H33C_2 0.9800 . ?
C34_2 C36_2 1.540(15) . ?
C34_2 C35_2 1.541(12) . ?
C34_2 C37_2 1.548(13) . ?
C35_2 H35A_2 0.9800 . ?
C35_2 H35B_2 0.9800 . ?
C35_2 H35C_2 0.9800 . ?
C36_2 H36A_2 0.9800 . ?
C36_2 H36B_2 0.9800 . ?
C36_2 H36C_2 0.9800 . ?
C37_2 H37A_2 0.9800 . ?
C37_2 H37B_2 0.9800 . ?
C37_2 H37C_2 0.9800 . ?
Al2_3 C28_3 1.940(15) . ?
Al2_3 Si4_3 2.429(13) . ?
Si4_3 C30_3 1.912(16) . ?
Si4_3 C34_3 1.917(16) . ?
Si4_3 C29_3 1.942(16) . ?
C28_3 H28A_3 0.9800 . ?
C28_3 H28B_3 0.9800 . ?
C28_3 H28C_3 0.9800 . ?
C29_3 H29A_3 0.9800 . ?
C29_3 H29B_3 0.9800 . ?
C29_3 H29C_3 0.9800 . ?
C30_3 C33_3 1.514(17) . ?
C30_3 C31_3 1.519(18) . ?
C30_3 C32_3 1.582(18) . ?
C31_3 H31A_3 0.9800 . ?
C31_3 H31B_3 0.9800 . ?
C31_3 H31C_3 0.9800 . ?
C32_3 H32A_3 0.9800 . ?
C32_3 H32B_3 0.9800 . ?
C32_3 H32C_3 0.9800 . ?
C33_3 H33A_3 0.9800 . ?
C33_3 H33B_3 0.9800 . ?
C33_3 H33C_3 0.9800 . ?
C34_3 C35_3 1.508(17) . ?
C34_3 C37_3 1.548(17) . ?
C34_3 C36_3 1.561(18) . ?
C35_3 H35A_3 0.9800 . ?
C35_3 H35B_3 0.9800 . ?
C35_3 H35C_3 0.9800 . ?
C36_3 H36A_3 0.9800 . ?
C36_3 H36B_3 0.9800 . ?
C36_3 H36C_3 0.9800 . ?
C37_3 H37A_3 0.9800 . ?
C37_3 H37B_3 0.9800 . ?
C37_3 H37C_3 0.9800 . ?
C3 C4 1.528(8) . ?
C3 C6 1.530(7) . ?
C3 C5 1.547(8) . ?
C4 H4A 0.9800 . ?
C4 H4B 0.9800 . ?
C4 H4C 0.9800 . ?
C5 H5A 0.9800 . ?
C5 H5B 0.9800 . ?
C5 H5C 0.9800 . ?
C6 H6A 0.9800 . ?
C6 H6B 0.9800 . ?
C6 H6C 0.9800 . ?
C7 C9 1.522(7) . ?
C7 C10 1.529(7) . ?
C7 C8 1.542(6) . ?
C8 H8A 0.9800 . ?
C8 H8B 0.9800 . ?
C8 H8C 0.9800 . ?
C9 H9A 0.9800 . ?
C9 H9B 0.9800 . ?
C9 H9C 0.9800 . ?
C10 H10A 0.9800 . ?
C10 H10B 0.9800 . ?
C10 H10C 0.9800 . ?
C3A C6A 1.525(18) . ?
C3A C4A 1.526(17) . ?
C3A C5A 1.555(17) . ?
C4A H4AA 0.9800 . ?
C4A H4AB 0.9800 . ?
C4A H4AC 0.9800 . ?
C5A H5AA 0.9800 . ?
C5A H5AB 0.9800 . ?
C5A H5AC 0.9800 . ?
C6A H6AA 0.9800 . ?
C6A H6AB 0.9800 . ?
C6A H6AC 0.9800 . ?
C7A C9A 1.506(18) . ?
C7A C10A 1.531(18) . ?
C7A C8A 1.552(17) . ?
C8A H8AA 0.9800 . ?
C8A H8AB 0.9800 . ?
C8A H8AC 0.9800 . ?
C9A H9AA 0.9800 . ?
C9A H9AB 0.9800 . ?
C9A H9AC 0.9800 . ?
C10A H10D 0.9800 . ?
C10A H10E 0.9800 . ?
C10A H10F 0.9800 . ?
 
loop_
 _geom_angle_atom_site_label_1
 _geom_angle_atom_site_label_2
 _geom_angle_atom_site_label_3
 _geom_angle
 _geom_angle_site_symmetry_1
 _geom_angle_site_symmetry_3
 _geom_angle_publ_flag
C11 Si1 C12 107.61(14) . . ?
C11 Si1 C16 106.26(15) . . ?
C12 Si1 C16 114.19(13) . . ?
C11 Si1 Al1 104.31(10) . . ?
C12 Si1 Al1 109.82(10) . . ?
C16 Si1 Al1 113.91(9) . . ?
C7A Si2 C1 118.2(8) . . ?
C7A Si2 C2 96.2(8) . . ?
C1 Si2 C2 112.19(14) . . ?
C1 Si2 C3 112.3(2) . . ?
C2 Si2 C3 105.7(2) . . ?
C1 Si2 C7 109.8(2) . . ?
C2 Si2 C7 105.3(2) . . ?
C3 Si2 C7 111.2(3) . . ?
C7A Si2 C3A 111.0(8) . . ?
C1 Si2 C3A 110.0(6) . . ?
C2 Si2 C3A 108.2(6) . . ?
O1 Si3 C1 95.28(10) . . ?
O1 Si3 C20 103.71(13) . . ?
C1 Si3 C20 118.31(15) . . ?
O1 Si3 C24 103.57(12) . . ?
C1 Si3 C24 119.53(13) . . ?
C20 Si3 C24 111.95(14) . . ?
O1 Si3 Al1 48.77(6) . . ?
C1 Si3 Al1 46.53(8) . . ?
C20 Si3 Al1 121.26(11) . . ?
C24 Si3 Al1 123.70(10) . . ?
C1 Al1 O1 89.17(10) . . ?
C1 Al1 Si1 160.39(9) . . ?
O1 Al1 Si1 110.41(7) . . ?
C1 Al1 Si3 44.72(8) . . ?
O1 Al1 Si3 44.46(6) . . ?
Si1 Al1 Si3 154.79(4) . . ?
Al2_2 O1 Si3 132.3(6) . . ?
Si3 O1 Al2_1 138.9(2) . . ?
Al2_2 O1 Al1 135.1(5) . . ?
Si3 O1 Al1 86.78(8) . . ?
Al2_1 O1 Al1 126.30(17) . . ?
Si3 O1 Al2_3 119.7(3) . . ?
Al1 O1 Al2_3 125.0(2) . . ?
Si3 C1 Si2 137.53(15) . . ?
Si3 C1 Al1 88.75(12) . . ?
Si2 C1 Al1 133.63(14) . . ?
C14 C12 C15 108.4(3) . . ?
C14 C12 C13 109.2(3) . . ?
C15 C12 C13 107.2(3) . . ?
C14 C12 Si1 113.8(2) . . ?
C15 C12 Si1 106.7(2) . . ?
C13 C12 Si1 111.3(2) . . ?
C25 C24 C27 108.1(3) . . ?
C25 C24 C26 108.7(3) . . ?
C27 C24 C26 106.4(3) . . ?
C25 C24 Si3 109.0(2) . . ?
C27 C24 Si3 114.8(2) . . ?
C26 C24 Si3 109.8(2) . . ?
Si1 C11 H11A 109.5 . . ?
Si1 C11 H11B 109.5 . . ?
H11A C11 H11B 109.5 . . ?
Si1 C11 H11C 109.5 . . ?
H11A C11 H11C 109.5 . . ?
H11B C11 H11C 109.5 . . ?
C18 C16 C19 108.0(3) . . ?
C18 C16 C17 108.2(3) . . ?
C19 C16 C17 108.7(3) . . ?
C18 C16 Si1 108.5(2) . . ?
C19 C16 Si1 111.2(2) . . ?
C17 C16 Si1 112.1(2) . . ?
C22 C20 C23 110.2(3) . . ?
C22 C20 C21 107.3(3) . . ?
C23 C20 C21 107.1(3) . . ?
C22 C20 Si3 110.6(2) . . ?
C23 C20 Si3 114.6(3) . . ?
C21 C20 Si3 106.7(2) . . ?
C16 C18 H18A 109.5 . . ?
C16 C18 H18B 109.5 . . ?
H18A C18 H18B 109.5 . . ?
C16 C18 H18C 109.5 . . ?
H18A C18 H18C 109.5 . . ?
H18B C18 H18C 109.5 . . ?
C16 C19 H19A 109.5 . . ?
C16 C19 H19B 109.5 . . ?
H19A C19 H19B 109.5 . . ?
C16 C19 H19C 109.5 . . ?
H19A C19 H19C 109.5 . . ?
H19B C19 H19C 109.5 . . ?
C12 C13 H13A 109.5 . . ?
C12 C13 H13B 109.5 . . ?
H13A C13 H13B 109.5 . . ?
C12 C13 H13C 109.5 . . ?
H13A C13 H13C 109.5 . . ?
H13B C13 H13C 109.5 . . ?
C24 C27 H27A 109.5 . . ?
C24 C27 H27B 109.5 . . ?
H27A C27 H27B 109.5 . . ?
C24 C27 H27C 109.5 . . ?
H27A C27 H27C 109.5 . . ?
H27B C27 H27C 109.5 . . ?
C24 C25 H25A 109.5 . . ?
C24 C25 H25B 109.5 . . ?
H25A C25 H25B 109.5 . . ?
C24 C25 H25C 109.5 . . ?
H25A C25 H25C 109.5 . . ?
H25B C25 H25C 109.5 . . ?
Si2 C2 H2A 109.5 . . ?
Si2 C2 H2B 109.5 . . ?
H2A C2 H2B 109.5 . . ?
Si2 C2 H2C 109.5 . . ?
H2A C2 H2C 109.5 . . ?
H2B C2 H2C 109.5 . . ?
C20 C23 H23A 109.5 . . ?
C20 C23 H23B 109.5 . . ?
H23A C23 H23B 109.5 . . ?
C20 C23 H23C 109.5 . . ?
H23A C23 H23C 109.5 . . ?
H23B C23 H23C 109.5 . . ?
C12 C14 H14A 109.5 . . ?
C12 C14 H14B 109.5 . . ?
H14A C14 H14B 109.5 . . ?
C12 C14 H14C 109.5 . . ?
H14A C14 H14C 109.5 . . ?
H14B C14 H14C 109.5 . . ?
C16 C17 H17A 109.5 . . ?
C16 C17 H17B 109.5 . . ?
H17A C17 H17B 109.5 . . ?
C16 C17 H17C 109.5 . . ?
H17A C17 H17C 109.5 . . ?
H17B C17 H17C 109.5 . . ?
C20 C22 H22A 109.5 . . ?
C20 C22 H22B 109.5 . . ?
H22A C22 H22B 109.5 . . ?
C20 C22 H22C 109.5 . . ?
H22A C22 H22C 109.5 . . ?
H22B C22 H22C 109.5 . . ?
C20 C21 H21A 109.5 . . ?
C20 C21 H21B 109.5 . . ?
H21A C21 H21B 109.5 . . ?
C20 C21 H21C 109.5 . . ?
H21A C21 H21C 109.5 . . ?
H21B C21 H21C 109.5 . . ?
C24 C26 H26A 109.5 . . ?
C24 C26 H26B 109.5 . . ?
H26A C26 H26B 109.5 . . ?
C24 C26 H26C 109.5 . . ?
H26A C26 H26C 109.5 . . ?
H26B C26 H26C 109.5 . . ?
C12 C15 H15A 109.5 . . ?
C12 C15 H15B 109.5 . . ?
H15A C15 H15B 109.5 . . ?
C12 C15 H15C 109.5 . . ?
H15A C15 H15C 109.5 . . ?
H15B C15 H15C 109.5 . . ?
O1 Al2_1 C28_1 114.7(2) . . ?
O1 Al2_1 Si4_1 129.0(2) . . ?
C28_1 Al2_1 Si4_1 116.2(2) . . ?
C29_1 Si4_1 C34_1 106.8(2) . . ?
C29_1 Si4_1 C30_1 105.68(18) . . ?
C34_1 Si4_1 C30_1 115.16(19) . . ?
C29_1 Si4_1 Al2_1 99.45(17) . . ?
C34_1 Si4_1 Al2_1 118.5(2) . . ?
C30_1 Si4_1 Al2_1 109.2(2) . . ?
Al2_1 C28_1 H28A_1 109.5 . . ?
Al2_1 C28_1 H28B_1 109.5 . . ?
H28A_1 C28_1 H28B_1 109.5 . . ?
Al2_1 C28_1 H28C_1 109.5 . . ?
H28A_1 C28_1 H28C_1 109.5 . . ?
H28B_1 C28_1 H28C_1 109.5 . . ?
Si4_1 C29_1 H29A_1 109.5 . . ?
Si4_1 C29_1 H29B_1 109.5 . . ?
H29A_1 C29_1 H29B_1 109.5 . . ?
Si4_1 C29_1 H29C_1 109.5 . . ?
H29A_1 C29_1 H29C_1 109.5 . . ?
H29B_1 C29_1 H29C_1 109.5 . . ?
C33_1 C30_1 C32_1 108.3(3) . . ?
C33_1 C30_1 C31_1 110.1(4) . . ?
C32_1 C30_1 C31_1 106.5(4) . . ?
C33_1 C30_1 Si4_1 111.6(3) . . ?
C32_1 C30_1 Si4_1 112.3(3) . . ?
C31_1 C30_1 Si4_1 107.8(3) . . ?
C30_1 C31_1 H31A_1 109.5 . . ?
C30_1 C31_1 H31B_1 109.5 . . ?
H31A_1 C31_1 H31B_1 109.5 . . ?
C30_1 C31_1 H31C_1 109.5 . . ?
H31A_1 C31_1 H31C_1 109.5 . . ?
H31B_1 C31_1 H31C_1 109.5 . . ?
C30_1 C32_1 H32A_1 109.5 . . ?
C30_1 C32_1 H32B_1 109.5 . . ?
H32A_1 C32_1 H32B_1 109.5 . . ?
C30_1 C32_1 H32C_1 109.5 . . ?
H32A_1 C32_1 H32C_1 109.5 . . ?
H32B_1 C32_1 H32C_1 109.5 . . ?
C30_1 C33_1 H33A_1 109.5 . . ?
C30_1 C33_1 H33B_1 109.5 . . ?
H33A_1 C33_1 H33B_1 109.5 . . ?
C30_1 C33_1 H33C_1 109.5 . . ?
H33A_1 C33_1 H33C_1 109.5 . . ?
H33B_1 C33_1 H33C_1 109.5 . . ?
C35_1 C34_1 C37_1 107.8(4) . . ?
C35_1 C34_1 C36_1 107.6(4) . . ?
C37_1 C34_1 C36_1 107.2(4) . . ?
C35_1 C34_1 Si4_1 109.0(3) . . ?
C37_1 C34_1 Si4_1 113.5(3) . . ?
C36_1 C34_1 Si4_1 111.5(3) . . ?
C34_1 C35_1 H35A_1 109.5 . . ?
C34_1 C35_1 H35B_1 109.5 . . ?
H35A_1 C35_1 H35B_1 109.5 . . ?
C34_1 C35_1 H35C_1 109.5 . . ?
H35A_1 C35_1 H35C_1 109.5 . . ?
H35B_1 C35_1 H35C_1 109.5 . . ?
C34_1 C36_1 H36A_1 109.5 . . ?
C34_1 C36_1 H36B_1 109.5 . . ?
H36A_1 C36_1 H36B_1 109.5 . . ?
C34_1 C36_1 H36C_1 109.5 . . ?
H36A_1 C36_1 H36C_1 109.5 . . ?
H36B_1 C36_1 H36C_1 109.5 . . ?
C34_1 C37_1 H37A_1 109.5 . . ?
C34_1 C37_1 H37B_1 109.5 . . ?
H37A_1 C37_1 H37B_1 109.5 . . ?
C34_1 C37_1 H37C_1 109.5 . . ?
H37A_1 C37_1 H37C_1 109.5 . . ?
H37B_1 C37_1 H37C_1 109.5 . . ?
O1 Al2_2 C28_2 109.0(7) . . ?
O1 Al2_2 Si4_2 129.4(8) . . ?
C28_2 Al2_2 Si4_2 121.6(7) . . ?
C34_2 Si4_2 C29_2 105.0(6) . . ?
C34_2 Si4_2 C30_2 114.6(5) . . ?
C29_2 Si4_2 C30_2 110.2(6) . . ?
C34_2 Si4_2 Al2_2 104.1(5) . . ?
C29_2 Si4_2 Al2_2 108.1(5) . . ?
C30_2 Si4_2 Al2_2 114.1(6) . . ?
Al2_2 C28_2 H28A_2 109.5 . . ?
Al2_2 C28_2 H28B_2 109.5 . . ?
H28A_2 C28_2 H28B_2 109.5 . . ?
Al2_2 C28_2 H28C_2 109.5 . . ?
H28A_2 C28_2 H28C_2 109.5 . . ?
H28B_2 C28_2 H28C_2 109.5 . . ?
Si4_2 C29_2 H29A_2 109.5 . . ?
Si4_2 C29_2 H29B_2 109.5 . . ?
H29A_2 C29_2 H29B_2 109.5 . . ?
Si4_2 C29_2 H29C_2 109.5 . . ?
H29A_2 C29_2 H29C_2 109.5 . . ?
H29B_2 C29_2 H29C_2 109.5 . . ?
C33_2 C30_2 C31_2 106.2(9) . . ?
C33_2 C30_2 C32_2 110.0(9) . . ?
C31_2 C30_2 C32_2 105.8(10) . . ?
C33_2 C30_2 Si4_2 111.4(9) . . ?
C31_2 C30_2 Si4_2 110.4(8) . . ?
C32_2 C30_2 Si4_2 112.7(8) . . ?
C30_2 C31_2 H31A_2 109.5 . . ?
C30_2 C31_2 H31B_2 109.5 . . ?
H31A_2 C31_2 H31B_2 109.5 . . ?
C30_2 C31_2 H31C_2 109.5 . . ?
H31A_2 C31_2 H31C_2 109.5 . . ?
H31B_2 C31_2 H31C_2 109.5 . . ?
C30_2 C32_2 H32A_2 109.5 . . ?
C30_2 C32_2 H32B_2 109.5 . . ?
H32A_2 C32_2 H32B_2 109.5 . . ?
C30_2 C32_2 H32C_2 109.5 . . ?
H32A_2 C32_2 H32C_2 109.5 . . ?
H32B_2 C32_2 H32C_2 109.5 . . ?
C30_2 C33_2 H33A_2 109.5 . . ?
C30_2 C33_2 H33B_2 109.5 . . ?
H33A_2 C33_2 H33B_2 109.5 . . ?
C30_2 C33_2 H33C_2 109.5 . . ?
H33A_2 C33_2 H33C_2 109.5 . . ?
H33B_2 C33_2 H33C_2 109.5 . . ?
C36_2 C34_2 C35_2 104.7(10) . . ?
C36_2 C34_2 C37_2 105.1(10) . . ?
C35_2 C34_2 C37_2 110.7(9) . . ?
C36_2 C34_2 Si4_2 111.2(8) . . ?
C35_2 C34_2 Si4_2 113.7(8) . . ?
C37_2 C34_2 Si4_2 111.0(8) . . ?
C34_2 C35_2 H35A_2 109.5 . . ?
C34_2 C35_2 H35B_2 109.5 . . ?
H35A_2 C35_2 H35B_2 109.5 . . ?
C34_2 C35_2 H35C_2 109.5 . . ?
H35A_2 C35_2 H35C_2 109.5 . . ?
H35B_2 C35_2 H35C_2 109.5 . . ?
C34_2 C36_2 H36A_2 109.5 . . ?
C34_2 C36_2 H36B_2 109.5 . . ?
H36A_2 C36_2 H36B_2 109.5 . . ?
C34_2 C36_2 H36C_2 109.5 . . ?
H36A_2 C36_2 H36C_2 109.5 . . ?
H36B_2 C36_2 H36C_2 109.5 . . ?
C34_2 C37_2 H37A_2 109.5 . . ?
C34_2 C37_2 H37B_2 109.5 . . ?
H37A_2 C37_2 H37B_2 109.5 . . ?
C34_2 C37_2 H37C_2 109.5 . . ?
H37A_2 C37_2 H37C_2 109.5 . . ?
H37B_2 C37_2 H37C_2 109.5 . . ?
C28_3 Al2_3 O1 116.9(8) . . ?
C28_3 Al2_3 Si4_3 121.4(9) . . ?
O1 Al2_3 Si4_3 121.2(6) . . ?
C30_3 Si4_3 C34_3 111.5(11) . . ?
C30_3 Si4_3 C29_3 109.7(14) . . ?
C34_3 Si4_3 C29_3 98.6(13) . . ?
C30_3 Si4_3 Al2_3 117.3(9) . . ?
C34_3 Si4_3 Al2_3 116.8(10) . . ?
C29_3 Si4_3 Al2_3 100.1(11) . . ?
Al2_3 C28_3 H28A_3 109.5 . . ?
Al2_3 C28_3 H28B_3 109.5 . . ?
H28A_3 C28_3 H28B_3 109.5 . . ?
Al2_3 C28_3 H28C_3 109.5 . . ?
H28A_3 C28_3 H28C_3 109.5 . . ?
H28B_3 C28_3 H28C_3 109.5 . . ?
Si4_3 C29_3 H29A_3 109.5 . . ?
Si4_3 C29_3 H29B_3 109.5 . . ?
H29A_3 C29_3 H29B_3 109.5 . . ?
Si4_3 C29_3 H29C_3 109.5 . . ?
H29A_3 C29_3 H29C_3 109.5 . . ?
H29B_3 C29_3 H29C_3 109.5 . . ?
C33_3 C30_3 C31_3 109.4(19) . . ?
C33_3 C30_3 C32_3 109.6(19) . . ?
C31_3 C30_3 C32_3 101.4(19) . . ?
C33_3 C30_3 Si4_3 114.6(17) . . ?
C31_3 C30_3 Si4_3 114.2(17) . . ?
C32_3 C30_3 Si4_3 106.7(16) . . ?
C30_3 C31_3 H31A_3 109.5 . . ?
C30_3 C31_3 H31B_3 109.5 . . ?
H31A_3 C31_3 H31B_3 109.5 . . ?
C30_3 C31_3 H31C_3 109.5 . . ?
H31A_3 C31_3 H31C_3 109.5 . . ?
H31B_3 C31_3 H31C_3 109.5 . . ?
C30_3 C32_3 H32A_3 109.5 . . ?
C30_3 C32_3 H32B_3 109.5 . . ?
H32A_3 C32_3 H32B_3 109.5 . . ?
C30_3 C32_3 H32C_3 109.5 . . ?
H32A_3 C32_3 H32C_3 109.5 . . ?
H32B_3 C32_3 H32C_3 109.5 . . ?
C30_3 C33_3 H33A_3 109.5 . . ?
C30_3 C33_3 H33B_3 109.5 . . ?
H33A_3 C33_3 H33B_3 109.5 . . ?
C30_3 C33_3 H33C_3 109.5 . . ?
H33A_3 C33_3 H33C_3 109.5 . . ?
H33B_3 C33_3 H33C_3 109.5 . . ?
C35_3 C34_3 C37_3 116(2) . . ?
C35_3 C34_3 C36_3 106.3(19) . . ?
C37_3 C34_3 C36_3 102.9(18) . . ?
C35_3 C34_3 Si4_3 112.7(16) . . ?
C37_3 C34_3 Si4_3 110.7(16) . . ?
C36_3 C34_3 Si4_3 107.7(16) . . ?
C34_3 C35_3 H35A_3 109.5 . . ?
C34_3 C35_3 H35B_3 109.5 . . ?
H35A_3 C35_3 H35B_3 109.5 . . ?
C34_3 C35_3 H35C_3 109.5 . . ?
H35A_3 C35_3 H35C_3 109.5 . . ?
H35B_3 C35_3 H35C_3 109.5 . . ?
C34_3 C36_3 H36A_3 109.5 . . ?
C34_3 C36_3 H36B_3 109.5 . . ?
H36A_3 C36_3 H36B_3 109.5 . . ?
C34_3 C36_3 H36C_3 109.5 . . ?
H36A_3 C36_3 H36C_3 109.5 . . ?
H36B_3 C36_3 H36C_3 109.5 . . ?
C34_3 C37_3 H37A_3 109.5 . . ?
C34_3 C37_3 H37B_3 109.5 . . ?
H37A_3 C37_3 H37B_3 109.5 . . ?
C34_3 C37_3 H37C_3 109.5 . . ?
H37A_3 C37_3 H37C_3 109.5 . . ?
H37B_3 C37_3 H37C_3 109.5 . . ?
C4 C3 C6 106.9(6) . . ?
C4 C3 C5 108.3(6) . . ?
C6 C3 C5 106.5(6) . . ?
C4 C3 Si2 107.9(5) . . ?
C6 C3 Si2 112.6(4) . . ?
C5 C3 Si2 114.4(5) . . ?
C3 C4 H4A 109.5 . . ?
C3 C4 H4B 109.5 . . ?
H4A C4 H4B 109.5 . . ?
C3 C4 H4C 109.5 . . ?
H4A C4 H4C 109.5 . . ?
H4B C4 H4C 109.5 . . ?
C3 C5 H5A 109.5 . . ?
C3 C5 H5B 109.5 . . ?
H5A C5 H5B 109.5 . . ?
C3 C5 H5C 109.5 . . ?
H5A C5 H5C 109.5 . . ?
H5B C5 H5C 109.5 . . ?
C3 C6 H6A 109.5 . . ?
C3 C6 H6B 109.5 . . ?
H6A C6 H6B 109.5 . . ?
C3 C6 H6C 109.5 . . ?
H6A C6 H6C 109.5 . . ?
H6B C6 H6C 109.5 . . ?
C9 C7 C10 107.2(5) . . ?
C9 C7 C8 109.2(5) . . ?
C10 C7 C8 105.9(5) . . ?
C9 C7 Si2 111.1(5) . . ?
C10 C7 Si2 109.9(4) . . ?
C8 C7 Si2 113.3(4) . . ?
C7 C8 H8A 109.5 . . ?
C7 C8 H8B 109.5 . . ?
H8A C8 H8B 109.5 . . ?
C7 C8 H8C 109.5 . . ?
H8A C8 H8C 109.5 . . ?
H8B C8 H8C 109.5 . . ?
C7 C9 H9A 109.5 . . ?
C7 C9 H9B 109.5 . . ?
H9A C9 H9B 109.5 . . ?
C7 C9 H9C 109.5 . . ?
H9A C9 H9C 109.5 . . ?
H9B C9 H9C 109.5 . . ?
C7 C10 H10A 109.5 . . ?
C7 C10 H10B 109.5 . . ?
H10A C10 H10B 109.5 . . ?
C7 C10 H10C 109.5 . . ?
H10A C10 H10C 109.5 . . ?
H10B C10 H10C 109.5 . . ?
C6A C3A C4A 105.8(16) . . ?
C6A C3A C5A 108.8(19) . . ?
C4A C3A C5A 109.5(18) . . ?
C6A C3A Si2 110.0(15) . . ?
C4A C3A Si2 111.8(14) . . ?
C5A C3A Si2 110.8(18) . . ?
C3A C4A H4AA 109.5 . . ?
C3A C4A H4AB 109.5 . . ?
H4AA C4A H4AB 109.5 . . ?
C3A C4A H4AC 109.5 . . ?
H4AA C4A H4AC 109.5 . . ?
H4AB C4A H4AC 109.5 . . ?
C3A C5A H5AA 109.5 . . ?
C3A C5A H5AB 109.5 . . ?
H5AA C5A H5AB 109.5 . . ?
C3A C5A H5AC 109.5 . . ?
H5AA C5A H5AC 109.5 . . ?
H5AB C5A H5AC 109.5 . . ?
C3A C6A H6AA 109.5 . . ?
C3A C6A H6AB 109.5 . . ?
H6AA C6A H6AB 109.5 . . ?
C3A C6A H6AC 109.5 . . ?
H6AA C6A H6AC 109.5 . . ?
H6AB C6A H6AC 109.5 . . ?
C9A C7A C10A 109(2) . . ?
C9A C7A C8A 106.3(19) . . ?
C10A C7A C8A 105.3(17) . . ?
C9A C7A Si2 111.2(17) . . ?
C10A C7A Si2 106.7(16) . . ?
C8A C7A Si2 118.0(15) . . ?
C7A C8A H8AA 109.5 . . ?
C7A C8A H8AB 109.5 . . ?
H8AA C8A H8AB 109.5 . . ?
C7A C8A H8AC 109.5 . . ?
H8AA C8A H8AC 109.5 . . ?
H8AB C8A H8AC 109.5 . . ?
C7A C9A H9AA 109.5 . . ?
C7A C9A H9AB 109.5 . . ?
H9AA C9A H9AB 109.5 . . ?
C7A C9A H9AC 109.5 . . ?
H9AA C9A H9AC 109.5 . . ?
H9AB C9A H9AC 109.5 . . ?
C7A C10A H10D 109.5 . . ?
C7A C10A H10E 109.5 . . ?
H10D C10A H10E 109.5 . . ?
C7A C10A H10F 109.5 . . ?
H10D C10A H10F 109.5 . . ?
H10E C10A H10F 109.5 . . ?
 
loop_
 _geom_torsion_atom_site_label_1
 _geom_torsion_atom_site_label_2
 _geom_torsion_atom_site_label_3
 _geom_torsion_atom_site_label_4
 _geom_torsion
 _geom_torsion_site_symmetry_1
 _geom_torsion_site_symmetry_2
 _geom_torsion_site_symmetry_3
 _geom_torsion_site_symmetry_4
 _geom_torsion_publ_flag
C1 Si3 O1 Al2_2 154.1(7) . . . . ?
C20 Si3 O1 Al2_2 -85.0(7) . . . . ?
C24 Si3 O1 Al2_2 32.0(7) . . . . ?
Al1 Si3 O1 Al2_2 155.2(7) . . . . ?
C1 Si3 O1 Al2_1 145.8(3) . . . . ?
C20 Si3 O1 Al2_1 -93.3(3) . . . . ?
C24 Si3 O1 Al2_1 23.7(3) . . . . ?
Al1 Si3 O1 Al2_1 146.9(3) . . . . ?
C1 Si3 O1 Al1 -1.08(11) . . . . ?
C20 Si3 O1 Al1 119.76(13) . . . . ?
C24 Si3 O1 Al1 -123.19(11) . . . . ?
C1 Si3 O1 Al2_3 -130.0(3) . . . . ?
C20 Si3 O1 Al2_3 -9.2(3) . . . . ?
C24 Si3 O1 Al2_3 107.9(3) . . . . ?
Al1 Si3 O1 Al2_3 -128.9(3) . . . . ?
O1 Si3 C1 Si2 -175.6(2) . . . . ?
C20 Si3 C1 Si2 75.7(3) . . . . ?
C24 Si3 C1 Si2 -66.7(3) . . . . ?
Al1 Si3 C1 Si2 -176.7(3) . . . . ?
O1 Si3 C1 Al1 1.12(11) . . . . ?
C20 Si3 C1 Al1 -107.55(15) . . . . ?
C24 Si3 C1 Al1 109.98(14) . . . . ?
C7A Si2 C1 Si3 118.0(9) . . . . ?
C2 Si2 C1 Si3 7.4(3) . . . . ?
C3 Si2 C1 Si3 -111.6(3) . . . . ?
C7 Si2 C1 Si3 124.1(3) . . . . ?
C3A Si2 C1 Si3 -113.2(6) . . . . ?
C7A Si2 C1 Al1 -57.5(9) . . . . ?
C2 Si2 C1 Al1 -168.1(2) . . . . ?
C3 Si2 C1 Al1 72.9(3) . . . . ?
C7 Si2 C1 Al1 -51.4(3) . . . . ?
C3A Si2 C1 Al1 71.4(6) . . . . ?
O1 Al1 C1 Si3 -1.04(11) . . . . ?
Si1 Al1 C1 Si3 175.3(2) . . . . ?
O1 Al1 C1 Si2 175.9(2) . . . . ?
Si1 Al1 C1 Si2 -7.7(4) . . . . ?
Si3 Al1 C1 Si2 176.9(3) . . . . ?
Si3 O1 Al2_1 C28_1 -83.9(3) . . . . ?
Al1 O1 Al2_1 C28_1 53.5(3) . . . . ?
Si3 O1 Al2_1 Si4_1 100.5(4) . . . . ?
Al1 O1 Al2_1 Si4_1 -122.0(2) . . . . ?
Si3 O1 Al2_2 C28_2 -92.2(7) . . . . ?
Al1 O1 Al2_2 C28_2 51.4(11) . . . . ?
Si3 O1 Al2_2 Si4_2 87.1(13) . . . . ?
Al1 O1 Al2_2 Si4_2 -129.3(6) . . . . ?
C29_2 Si4_2 C34_2 C36_2 -47.8(10) . . . . ?
C30_2 Si4_2 C34_2 C36_2 -169.0(9) . . . . ?
Al2_2 Si4_2 C34_2 C36_2 65.7(10) . . . . ?
C29_2 Si4_2 C34_2 C35_2 -165.7(9) . . . . ?
C30_2 Si4_2 C34_2 C35_2 73.2(10) . . . . ?
Al2_2 Si4_2 C34_2 C35_2 -52.1(10) . . . . ?
C29_2 Si4_2 C34_2 C37_2 68.8(9) . . . . ?
C30_2 Si4_2 C34_2 C37_2 -52.4(9) . . . . ?
Al2_2 Si4_2 C34_2 C37_2 -177.7(8) . . . . ?
C1 Si2 C3 C4 72.3(4) . . . . ?
C2 Si2 C3 C4 -50.4(5) . . . . ?
C7 Si2 C3 C4 -164.2(4) . . . . ?
C1 Si2 C3 C6 -45.4(5) . . . . ?
C2 Si2 C3 C6 -168.1(5) . . . . ?
C7 Si2 C3 C6 78.1(5) . . . . ?
C1 Si2 C3 C5 -167.2(5) . . . . ?
C2 Si2 C3 C5 70.1(5) . . . . ?
C7 Si2 C3 C5 -43.7(6) . . . . ?
C1 Si2 C7A C9A 43(2) . . . . ?
C2 Si2 C7A C9A 162.5(18) . . . . ?
C3A Si2 C7A C9A -85(2) . . . . ?
C1 Si2 C7A C10A -75.5(17) . . . . ?
C2 Si2 C7A C10A 43.8(16) . . . . ?
C3A Si2 C7A C10A 156.1(16) . . . . ?
C1 Si2 C7A C8A 166.4(16) . . . . ?
C2 Si2 C7A C8A -74.3(19) . . . . ?
C3A Si2 C7A C8A 38(2) . . . . ?
 
_refine_diff_density_max    0.657
_refine_diff_density_min   -0.513
_refine_diff_density_rms    0.066

_shelx_res_file
;
TITL mo_jkc21_0ma_a.res in C2/c
    mo_jkc21_0ma.res
    created by SHELXL-2019/3 at 16:00:43 on 19-May-2025
REM Old TITL mo_jkc21_0ma_a.res in C2/c
REM SHELXT solution in C2/c
REM R1 0.203, Rweak 0.018, Alpha 0.053, Orientation as input
REM Formula found by SHELXT: C35 O Si6
CELL 0.71073 22.4648 8.9967 45.9595 90 98.381 90
ZERR 8 0.0013 0.0004 0.0024 0 0.004 0
LATT 7
SYMM -X,+Y,0.5-Z
SFAC  C  H  AL  O  SI
UNIT 296 672 16 8 32
REM Restraints for Fragment xyxsb, Alumininum Methyl Di(tBu) Silyl from:
REM ShelXle DSR GUI. Please cite https://doi.org/10.1107/S1600576718004508
SIMU_ALSI AL2 > C37 0.001
RIGU_ALSI AL2 > C37 0.001
SAME_ALSI AL2 > C37

SIMU 0.005 O1 AL2_3 > C37_3
RIGU 0.001 O1 AL2_3 > C37_3

L.S. 15
PLAN  29
SIZE 0.06 0.02 0.01
TEMP -173.15
CONF
BOND $H
list 4
MORE -1
fmap 2 53
acta
SUMP 1.0000 0.000001 1.0000 2 1.0000 3 1.0000 4
WGHT    0.049500   38.351799
FVAR       0.14627   0.67866   0.23395   0.08740   0.78047
SI1   5    0.833263    0.649383    0.429113    11.00000    0.01844    0.02265 =
         0.02338   -0.00563    0.00489   -0.00569
SI2   5    0.595501    0.496285    0.408915    11.00000    0.01869    0.03616 =
         0.02829   -0.00946    0.00151   -0.00895
SI3   5    0.673650    0.479567    0.351886    11.00000    0.02979    0.02290 =
         0.01959   -0.00320   -0.00115   -0.00948
AL1   3    0.738805    0.562877    0.399084    11.00000    0.02149    0.02238 =
         0.02017   -0.00594    0.00279   -0.00642
O1    4    0.752056    0.521825    0.359582    11.00000    0.03264    0.02923 =
         0.02201   -0.00840    0.00623   -0.01424
C1    1    0.658766    0.512701    0.388598    11.00000    0.02253    0.02353 =
         0.02167   -0.00374   -0.00015   -0.00526
C12   1    0.826861    0.856126    0.438052    11.00000    0.03445    0.02574 =
         0.03704   -0.01241    0.00394   -0.00586
C24   1    0.672207    0.279709    0.337103    11.00000    0.03849    0.03128 =
         0.03136   -0.01293    0.00629   -0.01531
C11   1    0.891997    0.630019    0.403889    11.00000    0.03686    0.04938 =
         0.04055   -0.01707    0.01909   -0.01427
AFIX 137
H11A  2    0.901681    0.524677    0.401837    11.00000   -1.50000
H11B  2    0.928402    0.684108    0.412197    11.00000   -1.50000
H11C  2    0.876408    0.671214    0.384535    11.00000   -1.50000
AFIX   0
C16   1    0.859803    0.525803    0.462968    11.00000    0.03022    0.03549 =
         0.03109   -0.00043   -0.00198   -0.00194
C20   1    0.643645    0.619030    0.321936    11.00000    0.05730    0.04015 =
         0.03233    0.00887   -0.00655   -0.00774
C18   1    0.847205    0.363716    0.454396    11.00000    0.06204    0.03597 =
         0.04199    0.00623   -0.01284   -0.00342
AFIX 137
H18A  2    0.803732    0.348901    0.449221    11.00000   -1.50000
H18B  2    0.862543    0.299275    0.470998    11.00000   -1.50000
H18C  2    0.867251    0.338894    0.437464    11.00000   -1.50000
AFIX   0
C19   1    0.927504    0.542433    0.472981    11.00000    0.03114    0.05460 =
         0.05810    0.00726   -0.01018   -0.00055
AFIX 137
H19A  2    0.949293    0.518785    0.456582    11.00000   -1.50000
H19B  2    0.940131    0.474257    0.489349    11.00000   -1.50000
H19C  2    0.936430    0.644903    0.479421    11.00000   -1.50000
AFIX   0
C13   1    0.885716    0.915462    0.455445    11.00000    0.03892    0.03686 =
         0.07490   -0.02682    0.01163   -0.01553
AFIX 137
H13A  2    0.919359    0.891740    0.444863    11.00000   -1.50000
H13B  2    0.892440    0.868988    0.474933    11.00000   -1.50000
H13C  2    0.882863    1.023479    0.457624    11.00000   -1.50000
AFIX   0
C27   1    0.712941    0.252147    0.313668    11.00000    0.05386    0.04964 =
         0.04189   -0.02039    0.01139   -0.01179
AFIX 137
H27A  2    0.700859    0.317717    0.296814    11.00000   -1.50000
H27B  2    0.709210    0.148300    0.307223    11.00000   -1.50000
H27C  2    0.754814    0.272790    0.321974    11.00000   -1.50000
AFIX   0
C25   1    0.691290    0.173963    0.362584    11.00000    0.09270    0.02710 =
         0.05160   -0.00676    0.02073   -0.00220
AFIX 137
H25A  2    0.693055    0.072363    0.355068    11.00000   -1.50000
H25B  2    0.662039    0.178522    0.376430    11.00000   -1.50000
H25C  2    0.731071    0.202877    0.372669    11.00000   -1.50000
AFIX   0
C2    1    0.528789    0.401905    0.386715    11.00000    0.03213    0.07869 =
         0.04540   -0.01975    0.00277   -0.02480
AFIX 137
H2A   2    0.517297    0.455959    0.368238    11.00000   -1.50000
H2B   2    0.494938    0.401300    0.397967    11.00000   -1.50000
H2C   2    0.539494    0.299450    0.382414    11.00000   -1.50000
AFIX   0
C23   1    0.666620    0.595738    0.292610    11.00000    0.07409    0.07109 =
         0.02498    0.01143   -0.00544   -0.02017
AFIX 137
H23A  2    0.649972    0.503171    0.283580    11.00000   -1.50000
H23B  2    0.710645    0.589731    0.295935    11.00000   -1.50000
H23C  2    0.653992    0.679358    0.279485    11.00000   -1.50000
AFIX   0
C14   1    0.775623    0.892056    0.454466    11.00000    0.04245    0.04771 =
         0.08676   -0.02705    0.02058   -0.00175
AFIX 137
H14A  2    0.775861    0.998645    0.458877    11.00000   -1.50000
H14B  2    0.780041    0.835428    0.472870    11.00000   -1.50000
H14C  2    0.737503    0.865560    0.442370    11.00000   -1.50000
AFIX   0
C17   1    0.826397    0.562310    0.489078    11.00000    0.05720    0.06571 =
         0.03050    0.00500    0.00902   -0.00293
AFIX 137
H17A  2    0.835582    0.664555    0.495593    11.00000   -1.50000
H17B  2    0.839406    0.493601    0.505308    11.00000   -1.50000
H17C  2    0.782954    0.551994    0.482940    11.00000   -1.50000
AFIX   0
C22   1    0.575457    0.621185    0.317381    11.00000    0.06177    0.05860 =
         0.05167    0.01007   -0.02058   -0.00192
AFIX 137
H22A  2    0.560983    0.706300    0.305033    11.00000   -1.50000
H22B  2    0.561183    0.629670    0.336471    11.00000   -1.50000
H22C  2    0.560116    0.528977    0.307695    11.00000   -1.50000
AFIX   0
C21   1    0.665556    0.775706    0.333474    11.00000    0.08704    0.03871 =
         0.05712    0.01571   -0.02488   -0.01241
AFIX 137
H21A  2    0.709593    0.776524    0.337687    11.00000   -1.50000
H21B  2    0.648762    0.798301    0.351491    11.00000   -1.50000
H21C  2    0.652076    0.850703    0.318490    11.00000   -1.50000
AFIX   0
C26   1    0.607890    0.239033    0.322845    11.00000    0.04828    0.05714 =
         0.08078   -0.04132    0.01549   -0.02574
AFIX 137
H26A  2    0.596218    0.301433    0.305473    11.00000   -1.50000
H26B  2    0.579929    0.255571    0.337020    11.00000   -1.50000
H26C  2    0.606623    0.134227    0.316976    11.00000   -1.50000
AFIX   0
C15   1    0.816870    0.938702    0.408551    11.00000    0.13961    0.02967 =
         0.05575    0.00172   -0.00010    0.00081
AFIX 137
H15A  2    0.850197    0.917160    0.397615    11.00000   -1.50000
H15B  2    0.815078    1.045897    0.412113    11.00000   -1.50000
H15C  2    0.778951    0.905819    0.397074    11.00000   -1.50000
AFIX   0
PART 1
RESI ALSI 1
AL2   3    0.822656    0.461973    0.348104    21.00000    0.01738    0.02003 =
         0.01507   -0.00177   -0.00151   -0.00119
SI4   5    0.881854    0.582232    0.312743    21.00000    0.01912    0.02605 =
         0.01684   -0.00363    0.00169   -0.00362
C28   1    0.858747    0.286266    0.368525    21.00000    0.02432    0.02517 =
         0.02129    0.00075   -0.00582    0.00207
AFIX 137
H28A  2    0.841070    0.270370    0.386551    21.00000   -1.50000
H28B  2    0.902250    0.301056    0.373557    21.00000   -1.50000
H28C  2    0.851028    0.199215    0.355713    21.00000   -1.50000
AFIX   0
C29   1    0.961092    0.554871    0.333573    21.00000    0.01850    0.03126 =
         0.02167   -0.00402   -0.00141   -0.00662
AFIX 137
H29A  2    0.990474    0.563364    0.319853    21.00000   -1.50000
H29B  2    0.964166    0.456149    0.342680    21.00000   -1.50000
H29C  2    0.969289    0.631065    0.348871    21.00000   -1.50000
AFIX   0
C30   1    0.877768    0.460406    0.277965    21.00000    0.02411    0.03286 =
         0.02129   -0.00698    0.00216   -0.00207
C31   1    0.895804    0.301713    0.287799    21.00000    0.02978    0.03674 =
         0.02835   -0.00956   -0.00294    0.00332
AFIX 137
H31A  2    0.893684    0.237131    0.270507    21.00000   -1.50000
H31B  2    0.868259    0.264664    0.300825    21.00000   -1.50000
H31C  2    0.936992    0.301970    0.298347    21.00000   -1.50000
AFIX   0
C32   1    0.813837    0.450766    0.261092    21.00000    0.02731    0.03802 =
         0.02533   -0.01032   -0.00059   -0.00134
AFIX 137
H32A  2    0.813659    0.385409    0.244021    21.00000   -1.50000
H32B  2    0.800214    0.550216    0.254439    21.00000   -1.50000
H32C  2    0.786739    0.410507    0.274023    21.00000   -1.50000
AFIX   0
C33   1    0.919328    0.518431    0.257036    21.00000    0.03314    0.04541 =
         0.02740   -0.00973    0.00970   -0.00540
AFIX 137
H33A  2    0.915317    0.455830    0.239409    21.00000   -1.50000
H33B  2    0.961071    0.515769    0.266860    21.00000   -1.50000
H33C  2    0.908270    0.620937    0.251407    21.00000   -1.50000
AFIX   0
C34   1    0.871890    0.791151    0.305600    21.00000    0.02498    0.02754 =
         0.02194   -0.00141    0.00093   -0.00408
C35   1    0.861907    0.868085    0.334099    21.00000    0.03456    0.02751 =
         0.02509   -0.00346    0.00145   -0.00341
AFIX 137
H35A  2    0.856508    0.974998    0.330576    21.00000   -1.50000
H35B  2    0.896911    0.851497    0.349147    21.00000   -1.50000
H35C  2    0.825894    0.827146    0.340870    21.00000   -1.50000
AFIX   0
C36   1    0.928510    0.860378    0.295651    21.00000    0.03188    0.03441 =
         0.03200    0.00185    0.00558   -0.00823
AFIX 137
H36A  2    0.935264    0.815657    0.276965    21.00000   -1.50000
H36B  2    0.963470    0.841618    0.310607    21.00000   -1.50000
H36C  2    0.922730    0.967795    0.293066    21.00000   -1.50000
AFIX   0
C37   1    0.817999    0.829344    0.281901    21.00000    0.03184    0.03121 =
         0.02893    0.00099   -0.00496   -0.00109
AFIX 137
H37A  2    0.825855    0.792670    0.262745    21.00000   -1.50000
H37B  2    0.812427    0.937366    0.280972    21.00000   -1.50000
H37C  2    0.781523    0.782229    0.286949    21.00000   -1.50000
AFIX   0
PART 2 31.0
RESI ALSI 2
AL2   3    0.808609    0.470028    0.344468    31.00000    0.01958    0.02636 =
         0.01441   -0.00067   -0.00557   -0.00078
SI4   5    0.849804    0.579718    0.301914    31.00000    0.02142    0.03944 =
         0.01865    0.00348   -0.00860   -0.00690
C28   1    0.843877    0.295920    0.364508    31.00000    0.01988    0.02834 =
         0.01634   -0.00001   -0.00813   -0.00080
AFIX 137
H28A  2    0.817294    0.210404    0.359582    31.00000   -1.50000
H28B  2    0.849196    0.312736    0.385797    31.00000   -1.50000
H28C  2    0.883070    0.276117    0.358331    31.00000   -1.50000
AFIX   0
C29   1    0.799571    0.519556    0.266793    31.00000    0.02393    0.03979 =
         0.01934    0.00422   -0.00904   -0.00782
AFIX 137
H29A  2    0.766810    0.591420    0.262052    31.00000   -1.50000
H29B  2    0.782689    0.421157    0.269713    31.00000   -1.50000
H29C  2    0.823415    0.515194    0.250575    31.00000   -1.50000
AFIX   0
C30   1    0.856853    0.792982    0.303289    31.00000    0.02342    0.03995 =
         0.01974    0.00420   -0.00813   -0.00722
C31   1    0.801918    0.862471    0.314831    31.00000    0.02565    0.04095 =
         0.02249    0.00382   -0.00665   -0.00653
AFIX 137
H31A  2    0.765039    0.833746    0.301956    31.00000   -1.50000
H31B  2    0.805728    0.970992    0.315029    31.00000   -1.50000
H31C  2    0.800134    0.826761    0.334830    31.00000   -1.50000
AFIX   0
C32   1    0.913113    0.847115    0.324660    31.00000    0.02626    0.04153 =
         0.02204    0.00502   -0.01013   -0.00884
AFIX 137
H32A  2    0.949773    0.813756    0.317385    31.00000   -1.50000
H32B  2    0.911987    0.805664    0.344291    31.00000   -1.50000
H32C  2    0.912894    0.955904    0.325719    31.00000   -1.50000
AFIX   0
C33   1    0.857704    0.857470    0.273013    31.00000    0.02592    0.04058 =
         0.01966    0.00497   -0.00678   -0.00641
AFIX 137
H33A  2    0.893975    0.823926    0.265403    31.00000   -1.50000
H33B  2    0.857713    0.966238    0.274174    31.00000   -1.50000
H33C  2    0.821975    0.824093    0.259815    31.00000   -1.50000
AFIX   0
C34   1    0.923517    0.477186    0.301315    31.00000    0.02323    0.04135 =
         0.02205    0.00242   -0.00767   -0.00536
C35   1    0.965238    0.478566    0.331074    31.00000    0.02179    0.03966 =
         0.02251    0.00149   -0.00712   -0.00474
AFIX 137
H35A  2    1.006551    0.456724    0.327912    31.00000   -1.50000
H35B  2    0.951818    0.403080    0.344054    31.00000   -1.50000
H35C  2    0.963874    0.576773    0.340178    31.00000   -1.50000
AFIX   0
C36   1    0.912580    0.311261    0.294205    31.00000    0.02356    0.04220 =
         0.02508   -0.00011   -0.01016   -0.00423
AFIX 137
H36A  2    0.885790    0.301326    0.275472    31.00000   -1.50000
H36B  2    0.893950    0.264361    0.309884    31.00000   -1.50000
H36C  2    0.951041    0.262520    0.292735    31.00000   -1.50000
AFIX   0
C37   1    0.956855    0.537131    0.276533    31.00000    0.02720    0.04622 =
         0.02638    0.00366   -0.00368   -0.00426
AFIX 137
H37A  2    0.946740    0.475709    0.258895    31.00000   -1.50000
H37B  2    1.000371    0.533555    0.283005    31.00000   -1.50000
H37C  2    0.944555    0.640067    0.272014    31.00000   -1.50000
AFIX   0
RESI ALSI 3
PART 3  41
AL2   3    0.787511    0.660230    0.334372    41.00000    0.02110    0.02088 =
         0.01362   -0.00643    0.00134   -0.00514
SI4   5    0.855040    0.574687    0.301161    41.00000    0.10399    0.04012 =
         0.06129   -0.00406    0.06247   -0.00068
C28   1    0.775240    0.870408    0.340871    41.00000    0.02143    0.02098 =
         0.01408   -0.00622    0.00175   -0.00502
AFIX 137
H28A  2    0.814326    0.919657    0.345771    41.00000   -1.50000
H28B  2    0.751922    0.882941    0.357140    41.00000   -1.50000
H28C  2    0.753273    0.914782    0.322985    41.00000   -1.50000
AFIX   0
C29   1    0.800541    0.576172    0.264247    41.00000    0.10438    0.04021 =
         0.06132   -0.00370    0.06205   -0.00124
AFIX 137
H29A  2    0.823612    0.564022    0.247875    41.00000   -1.50000
H29B  2    0.778807    0.670908    0.262154    41.00000   -1.50000
H29C  2    0.771704    0.494334    0.264084    41.00000   -1.50000
AFIX   0
C30   1    0.923777    0.695072    0.297700    41.00000    0.10431    0.04067 =
         0.06158   -0.00410    0.06226   -0.00077
C31   1    0.922624    0.847353    0.311899    41.00000    0.10415    0.04092 =
         0.06081   -0.00411    0.06300   -0.00067
AFIX  33
H31A  2    0.913657    0.836381    0.332027    41.00000   -1.50000
H31B  2    0.961933    0.895213    0.312340    41.00000   -1.50000
H31C  2    0.891538    0.908688    0.300489    41.00000   -1.50000
AFIX   0
C32   1    0.979131    0.620069    0.317561    41.00000    0.10487    0.04149 =
         0.06264   -0.00416    0.06132   -0.00063
AFIX  33
H32A  2    0.970070    0.609061    0.337672    41.00000   -1.50000
H32B  2    0.986736    0.521993    0.309584    41.00000   -1.50000
H32C  2    1.014870    0.682702    0.317727    41.00000   -1.50000
AFIX   0
C33   1    0.937636    0.712243    0.266606    41.00000    0.10413    0.04057 =
         0.06146   -0.00392    0.06237   -0.00098
AFIX  33
H33A  2    0.938392    0.614080    0.257424    41.00000   -1.50000
H33B  2    0.906546    0.773618    0.255210    41.00000   -1.50000
H33C  2    0.976940    0.760143    0.267060    41.00000   -1.50000
AFIX   0
C34   1    0.874922    0.367318    0.302574    41.00000    0.10439    0.04042 =
         0.06190   -0.00394    0.06189   -0.00065
C35   1    0.878519    0.303043    0.333091    41.00000    0.10434    0.03999 =
         0.06197   -0.00391    0.06138   -0.00066
AFIX 137
H35A  2    0.848180    0.224788    0.333112    41.00000   -1.50000
H35B  2    0.871061    0.381651    0.346874    41.00000   -1.50000
H35C  2    0.918655    0.260928    0.339116    41.00000   -1.50000
AFIX   0
C36   1    0.822995    0.282770    0.283088    41.00000    0.10531    0.04129 =
         0.06317   -0.00394    0.06074   -0.00087
AFIX 137
H36A  2    0.793564    0.248458    0.295379    41.00000   -1.50000
H36B  2    0.839558    0.197065    0.273824    41.00000   -1.50000
H36C  2    0.803266    0.349709    0.267828    41.00000   -1.50000
AFIX   0
C37   1    0.929876    0.336860    0.286657    41.00000    0.10433    0.04004 =
         0.06159   -0.00349    0.06214   -0.00101
AFIX 137
H37A  2    0.921208    0.252010    0.273342    41.00000   -1.50000
H37B  2    0.965086    0.314420    0.301227    41.00000   -1.50000
H37C  2    0.938115    0.424872    0.275328    41.00000   -1.50000
AFIX   0
PART 0
RESI 0
PART 4 51.0
SIMU SI2 C3 > C10
RIGU SI2 C3 > C10
C3    1    0.567250    0.683149    0.419677    51.00000    0.02759    0.04099 =
         0.05921   -0.01631    0.00871   -0.00145
C4    1    0.534782    0.757205    0.391899    51.00000    0.05697    0.04827 =
         0.10256   -0.00629   -0.01213    0.02619
AFIX 137
H4A   2    0.563077    0.771621    0.377806    51.00000   -1.50000
H4B   2    0.518930    0.853776    0.396978    51.00000   -1.50000
H4C   2    0.501513    0.693718    0.383094    51.00000   -1.50000
AFIX   0
C5    1    0.523295    0.675854    0.442608    51.00000    0.05637    0.06795 =
         0.11680   -0.03795    0.05019   -0.00652
AFIX 137
H5A   2    0.507136    0.775255    0.445330    51.00000   -1.50000
H5B   2    0.544727    0.639788    0.461381    51.00000   -1.50000
H5C   2    0.490178    0.607899    0.435639    51.00000   -1.50000
AFIX   0
C6    1    0.618312    0.787569    0.432338    51.00000    0.05600    0.04407 =
         0.06595   -0.03094    0.01650   -0.01101
AFIX 137
H6A   2    0.645673    0.802222    0.417814    51.00000   -1.50000
H6B   2    0.640480    0.743772    0.450235    51.00000   -1.50000
H6C   2    0.601478    0.883576    0.437073    51.00000   -1.50000
AFIX   0
C7    1    0.617788    0.368649    0.443703    51.00000    0.02319    0.05450 =
         0.02698    0.00509    0.00596   -0.00654
C8    1    0.563130    0.314259    0.457505    51.00000    0.03089    0.08542 =
         0.05321    0.01632    0.01518   -0.00443
AFIX 137
H8A   2    0.535650    0.259678    0.442743    51.00000   -1.50000
H8B   2    0.542124    0.399912    0.464396    51.00000   -1.50000
H8C   2    0.576870    0.248611    0.474149    51.00000   -1.50000
AFIX   0
C9    1    0.661455    0.448032    0.467049    51.00000    0.04255    0.09026 =
         0.02372    0.00050   -0.00407   -0.01088
AFIX 137
H9A   2    0.695364    0.486858    0.458150    51.00000   -1.50000
H9B   2    0.676382    0.377933    0.482751    51.00000   -1.50000
H9C   2    0.640733    0.530416    0.475278    51.00000   -1.50000
AFIX   0
C10   1    0.649330    0.228426    0.434972    51.00000    0.05340    0.04517 =
         0.05236    0.02185    0.01608    0.00544
AFIX 137
H10A  2    0.622329    0.174069    0.419973    51.00000   -1.50000
H10B  2    0.659907    0.165078    0.452301    51.00000   -1.50000
H10C  2    0.685974    0.256250    0.427047    51.00000   -1.50000
AFIX   0
PART 5 -51.0
SAME C3 C4 C5 C6 C7 C8 C9 C10
SIMU SI2 C3A > C10A
RIGU SI2 C3A > C10A
C3A   1    0.568678    0.705638    0.420882   -51.00000    0.07706    0.03427 =
         0.02974   -0.00731    0.02515    0.02452
C4A   1    0.572706    0.820412    0.396806   -51.00000    0.12152    0.03378 =
         0.03721   -0.00072    0.02231    0.01896
AFIX 137
H4AA  2    0.546477    0.790459    0.378831   -51.00000   -1.50000
H4AB  2    0.614341    0.826888    0.392866   -51.00000   -1.50000
H4AC  2    0.559886    0.917607    0.403258   -51.00000   -1.50000
AFIX   0
C5A   1    0.503338    0.701338    0.428313   -51.00000    0.08936    0.14439 =
         0.06900    0.02762    0.05375    0.05270
AFIX 137
H5AA  2    0.475600    0.672181    0.410775   -51.00000   -1.50000
H5AB  2    0.492277    0.800042    0.434788   -51.00000   -1.50000
H5AC  2    0.500965    0.629083    0.444060   -51.00000   -1.50000
AFIX   0
C6A   1    0.610636    0.760924    0.447786   -51.00000    0.14657    0.06387 =
         0.02149   -0.00606    0.02599   -0.02139
AFIX 137
H6AA  2    0.651791    0.727891    0.446620   -51.00000   -1.50000
H6AB  2    0.597589    0.720654    0.465638   -51.00000   -1.50000
H6AC  2    0.609496    0.869760    0.448392   -51.00000   -1.50000
AFIX   0
C7A   1    0.602011    0.372353    0.439094   -51.00000    0.05520    0.05333 =
         0.06912    0.02285    0.02956    0.00874
C8A   1    0.554912    0.384100    0.460579   -51.00000    0.05685    0.05954 =
         0.05376    0.04047    0.02454    0.00649
AFIX 137
H8AA  2    0.514704    0.363745    0.449921   -51.00000   -1.50000
H8AB  2    0.555854    0.484489    0.468910   -51.00000   -1.50000
H8AC  2    0.564448    0.311481    0.476468   -51.00000   -1.50000
AFIX   0
C9A   1    0.662853    0.384906    0.457661   -51.00000    0.05639    0.12362 =
         0.10380    0.08821    0.01760    0.01983
AFIX 137
H9AA  2    0.693591    0.401760    0.444923   -51.00000   -1.50000
H9AB  2    0.671846    0.292722    0.468796   -51.00000   -1.50000
H9AC  2    0.662706    0.468404    0.471344   -51.00000   -1.50000
AFIX   0
C10A  1    0.594711    0.215292    0.426256   -51.00000    0.18975    0.04195 =
         0.12460    0.02558    0.09279    0.00417
AFIX 137
H10D  2    0.560345    0.213032    0.410455   -51.00000   -1.50000
H10E  2    0.587778    0.145220    0.441740   -51.00000   -1.50000
H10F  2    0.631338    0.187078    0.418355   -51.00000   -1.50000

REM <hkl>
REM mo_jkc21_0ma.hkl
REM </hkl>
AFIX   0
HKLF 4


REM  mo_jkc21_0ma_a.res in C2/c
REM wR2 = 0.1547, GooF = S = 1.098, Restrained GooF = 1.108 for all data
REM R1 = 0.0657 for 8450 Fo > 4sig(Fo) and 0.0703 for all 9124 data
REM 736 parameters refined using 739 restraints

END

WGHT      0.0500     37.4840

REM Highest difference peak  0.657,  deepest hole -0.513,  1-sigma level  0.066
Q1    1   0.8798  0.3767  0.4206  11.00000  0.05    0.66
Q2    1   0.5157  0.4992  0.3801  11.00000  0.05    0.64
Q3    1   0.5713  0.5168  0.2998  11.00000  0.05    0.58
Q4    1   0.8619  0.4884  0.4394  11.00000  0.05    0.57
Q5    1   0.7766  0.9476  0.4186  11.00000  0.05    0.57
Q6    1   0.9126  0.4185  0.3193  11.00000  0.05    0.48
Q7    1   0.7985  0.7941  0.4809  11.00000  0.05    0.46
Q8    1   0.8794  0.7248  0.4001  11.00000  0.05    0.41
Q9    1   0.7340  0.2158  0.3610  11.00000  0.05    0.40
Q10   1   0.6107  0.7431  0.3212  11.00000  0.05    0.39
Q11   1   0.6385  0.6397  0.2987  11.00000  0.05    0.38
Q12   1   0.6129  0.1907  0.3399  11.00000  0.05    0.38
Q13   1   0.8926  0.7405  0.2822  11.00000  0.05    0.37
Q14   1   0.8208  0.4366  0.4614  11.00000  0.05    0.35
Q15   1   0.8341  0.7660  0.4403  11.00000  0.05    0.32
Q16   1   0.6570  0.5534  0.3403  11.00000  0.05    0.31
Q17   1   0.5802  0.5952  0.4143  11.00000  0.05    0.28
Q18   1   0.8821  0.9523  0.4418  11.00000  0.05    0.28
Q19   1   0.9649  0.6177  0.2783  11.00000  0.05    0.27
Q20   1   0.6740  0.3681  0.3407  11.00000  0.05    0.27
Q21   1   0.6981  0.5148  0.3958  11.00000  0.05    0.26
Q22   1   0.8384  0.3867  0.3604  11.00000  0.05    0.24
Q23   1   0.6441  0.4854  0.3603  11.00000  0.05    0.24
Q24   1   0.6360  0.4897  0.3984  11.00000  0.05    0.24
Q25   1   0.8957  0.2701  0.3021  11.00000  0.05    0.23
Q26   1   0.8650  0.6385  0.4190  11.00000  0.05    0.23
Q27   1   0.8805  0.6251  0.3783  11.00000  0.05    0.22
Q28   1   0.7849  0.6194  0.4206  11.00000  0.05    0.21
Q29   1   0.5599  0.4592  0.4012  11.00000  0.05    0.21
;
_shelx_res_checksum   62590

_shelx_hkl_file
;
   1  -1  -1   49.40    2.30
   1  -1  -1   56.29    2.30
   1  -1  -1   50.09    2.50
   1  -1  -1   52.89    2.30
   1  -1  -1   55.59    2.20
   1  -1  -1   55.99    2.40
  -1   1   1   53.69    2.20
  -1   1   1   61.29    2.60
  -1   1   1   54.89    2.30
  -1   1   1   53.59    2.30
  -1   1   1   55.09    2.30
  -1   1   1   55.49    2.30
   2  -2  -2   -1.00    1.20
   2  -2  -2   -0.50    1.00
   2  -2  -2    0.60    0.80
   2  -2  -2    1.60    1.20
   2  -2  -2    1.10    0.90
   2  -2  -2   -1.00    1.10
   2  -2  -2    0.30    1.00
  -2   2   2    2.10    1.20
  -2   2   2    0.60    1.30
  -2   2   2    1.00    1.00
  -2   2   2    2.10    1.10
  -2   2   2   -1.20    1.00
  -2   2   2   -0.20    1.00
   3  -3  -3   16.80    2.30
   3  -3  -3   21.40    2.50
   3  -3  -3   16.70    2.00
   3  -3  -3   14.20    1.70
   3  -3  -3   15.80    2.20
   3  -3  -3   14.10    1.80
   3  -3  -3   17.50    2.70
  -3   3   3   23.40    2.40
  -3   3   3   17.30    2.70
  -3   3   3   22.80    2.40
  -3   3   3   20.40    2.40
  -3   3   3   13.00    2.00
  -3   3   3   17.30    2.40
   4  -4  -4   39.40    3.70
   4  -4  -4   37.10    3.90
   4  -4  -4   38.90    3.40
   4  -4  -4   40.90    3.30
   4  -4  -4   40.10    3.50
   4  -4  -4   29.20    4.00
  -4   4   4   42.20    4.50
  -4   4   4   31.80    3.60
  -4   4   4   43.60    4.20
  -4   4   4   34.00    3.50
  -4   4   4   34.30    3.50
  -4   4   4   38.60    3.60
   5  -5  -5  245.78   10.40
   5  -5  -5  239.88    9.80
   5  -5  -5  232.78   11.40
   5  -5  -5  231.98    9.80
   5  -5  -5  243.18   10.70
   5  -5  -5  223.98   10.20
   5  -5  -5  232.58   10.30
   5  -5  -5  241.18   10.00
  -5   5   5  220.78   11.10
  -5   5   5  224.48   10.40
  -5   5   5  245.88   10.20
  -5   5   5  235.48    9.90
  -5   5   5  250.67   10.30
  -5   5   5  233.58   10.70
   6  -6  -6   -0.70    2.20
   6  -6  -6    2.40    1.90
   6  -6  -6    1.60    2.40
   6  -6  -6    1.70    2.10
   6  -6  -6   -0.30    2.10
   6  -6  -6    3.70    1.90
   6  -6  -6    5.60    2.50
   6  -6  -6    4.10    1.90
  -6   6   6    2.80    2.20
  -6   6   6    3.30    2.20
  -6   6   6    3.70    2.80
  -6   6   6    5.00    2.20
  -6   6   6    5.00    2.40
  -6   6   6    4.60    2.40
   7  -7  -7  321.67   14.20
   7  -7  -7  328.37   13.60
   7  -7  -7  307.27   13.60
   7  -7  -7  310.77   13.50
   7  -7  -7  322.97   13.40
  -7   7   7  317.17   13.40
  -7   7   7  315.67   14.00
  -7   7   7  318.97   13.60
  -7   7   7  345.07   15.70
  -7   7   7  339.17   14.50
   8  -8  -8    3.30    2.50
   8  -8  -8    1.60    2.10
   8  -8  -8    1.20    1.40
   8  -8  -8    4.00    2.20
   8  -8  -8    1.50    2.80
   8  -8  -8    1.00    2.30
  -8   8   8    1.70    2.20
  -8   8   8    2.80    3.20
  -8   8   8    0.70    2.30
  -8   8   8    0.80    2.40
  -8   8   8    5.60    2.40
   9  -9  -9    9.90    3.70
   9  -9  -9    7.70    3.40
   9  -9  -9   15.40    3.00
   9  -9  -9   15.40    4.10
  -9   9   9   16.60    4.00
  -9   9   9   11.30    3.50
  -9   9   9   10.20    2.90
  -9   9   9   15.90    3.50
  -9   9   9   13.80    4.70
  10 -10 -10    4.60    1.60
  10 -10 -10    2.60    2.90
  10 -10 -10    2.80    3.50
 -10  10  10   -2.20    2.40
 -10  10  10   -4.40    2.90
 -10  10  10    4.80    2.50
 -10  10  10    2.60    3.30
 -10  10  10    1.50    3.40
  -8  10   9  124.89    9.30
  -8  10   9  137.19    8.40
  -8  10   9  124.09   10.50
  -8  10   9  121.39    7.40
  -8  10   9  124.39    8.30
   8 -10  -9  143.69    9.60
   8 -10  -9  121.39    9.20
  -7   9   8    9.40    3.00
  -7   9   8    4.60    2.40
  -7   9   8    3.70    2.00
  -7   9   8    5.90    3.80
  -7   9   8    4.50    2.30
   7  -9  -8    1.90    2.80
   7  -9  -8    2.60    3.60
   7  -9  -8    4.30    2.40
  -6   8   7    1.30    2.50
  -6   8   7    5.50    3.00
  -6   8   7    1.30    3.20
  -6   8   7    7.40    2.70
  -6   8   7    2.70    2.20
   6  -8  -7    2.80    2.80
   6  -8  -7    5.70    2.70
   6  -8  -7    5.80    2.10
   6  -8  -7    2.10    2.20
   6  -8  -7    1.60    2.60
   6  -8  -7    4.50    2.50
   6  -8  -7    5.70    2.30
  -5   7   6   33.50    5.40
  -5   7   6   29.30    3.90
  -5   7   6   32.50    4.10
  -5   7   6   32.60    3.90
  -5   7   6   33.90    3.70
   5  -7  -6   33.00    4.00
   5  -7  -6   33.30    4.40
   5  -7  -6   38.60    4.60
   5  -7  -6   45.20    4.60
   5  -7  -6   31.40    3.50
   5  -7  -6   32.40    4.20
  -4   6   5    2.70    2.00
  -4   6   5    1.10    2.50
  -4   6   5    1.80    2.00
  -4   6   5    2.50    1.90
  -4   6   5    4.80    1.90
   4  -6  -5    4.10    2.30
   4  -6  -5    8.00    2.40
   4  -6  -5    2.40    1.70
   4  -6  -5    2.40    2.20
   4  -6  -5    6.40    2.10
   4  -6  -5    7.00    2.30
  -3   5   4  135.89    7.90
  -3   5   4  135.39    6.60
  -3   5   4  134.99    6.60
  -3   5   4  145.09    6.50
  -3   5   4  146.79    4.80
  -3   5   4  146.19    7.00
  -3   5   4  145.89    7.80
   3  -5  -4  151.58    7.20
   3  -5  -4  133.79    7.60
   3  -5  -4  149.29    6.70
   3  -5  -4  138.59    6.70
   3  -5  -4  150.38    7.00
   3  -5  -4  143.99    6.50
   3  -5  -4  135.99    7.00
  -2   4   3    3.80    1.80
  -2   4   3    7.00    1.80
  -2   4   3    0.60    2.20
  -2   4   3    4.80    1.90
  -2   4   3    5.70    2.70
  -2   4   3    5.90    2.00
  -2   4   3    5.10    1.80
   2  -4  -3    4.10    1.70
   2  -4  -3    3.60    1.80
   2  -4  -3    4.40    1.90
   2  -4  -3    3.60    2.30
   2  -4  -3   10.20    2.90
   2  -4  -3    2.50    1.80
   2  -4  -3    5.70    2.10
   2  -4  -3    6.00    2.00
   2  -4  -3    4.10    1.70
  -1   3   2  528.45   18.30
  -1   3   2  543.55   18.60
  -1   3   2  518.65   19.10
  -1   3   2  530.65   18.20
  -1   3   2  532.65   18.60
  -1   3   2  533.95   18.40
  -1   3   2  557.54   17.60
  -1   3   2  561.84   19.40
  -1   3   2  565.14   18.30
   1  -3  -2  567.84   18.50
   1  -3  -2  547.55   19.20
   1  -3  -2  505.35   18.30
   1  -3  -2  506.25   19.20
   1  -3  -2  552.24   18.70
   1  -3  -2  514.85   17.80
   1  -3  -2  548.05   18.70
   1  -3  -2  534.65   18.80
   1  -3  -2  551.54   18.40
   0   2   1   16.70    1.50
   0   2   1   16.50    1.30
   0   2   1   13.00    1.80
   0   2   1   15.90    1.40
   0   2   1   18.00    1.80
   0   2   1   13.10    1.80
   0   2   1   17.10    1.50
   0   2   1   15.20    1.10
   0   2   1   15.30    1.30
   0   2   1   15.60    1.40
   0  -2  -1   16.70    1.60
   0  -2  -1   16.00    1.90
   0  -2  -1   14.30    1.80
   0  -2  -1   14.80    1.40
   0  -2  -1   16.30    1.70
   0  -2  -1   17.70    1.30
   0  -2  -1   15.60    1.40
   1   1   0   71.39    3.20
   1   1   0   74.99    3.00
   1   1   0   75.09    2.80
   1   1   0   78.49    2.90
   1   1   0   72.69    3.00
  -1  -1   0   71.89    2.90
  -1  -1   0   75.79    3.20
  -1  -1   0   74.59    2.90
  -1  -1   0   73.19    3.10
  -1  -1   0   75.59    3.10
   3  -1  -2  370.06   13.30
   3  -1  -2  381.86   13.20
   3  -1  -2  393.06   13.70
   3  -1  -2  375.36   13.10
   3  -1  -2  362.66   13.50
  -3   1   2  385.96   13.10
  -3   1   2  386.96   13.30
  -3   1   2  371.26   13.30
  -3   1   2  380.46   13.10
  -3   1   2  372.56   13.10
   4  -2  -3  235.68    9.10
   4  -2  -3  236.28    9.30
   4  -2  -3  242.08    9.10
   4  -2  -3  228.28    9.10
   4  -2  -3  236.48    9.30
  -4   2   3  232.68    9.20
  -4   2   3  242.98    8.90
  -4   2   3  225.68    9.00
  -4   2   3  235.78    9.20
  -4   2   3  233.58    9.30
   5  -3  -4   51.69    1.90
   5  -3  -4   49.99    3.50
   5  -3  -4   50.09    2.10
   5  -3  -4   45.90    3.60
   5  -3  -4   54.19    4.10
   5  -3  -4   50.99    4.40
   5  -3  -4   54.59    4.00
   5  -3  -4   51.89    3.40
  -5   3   4   48.00    4.00
  -5   3   4   52.49    4.00
  -5   3   4   60.89    4.40
  -5   3   4   48.50    3.60
  -5   3   4   50.09    3.90
   6  -4  -5   78.99    4.90
   6  -4  -5   69.99    4.50
   6  -4  -5   75.79    5.20
   6  -4  -5   67.49    5.50
   6  -4  -5   67.19    5.10
   6  -4  -5   67.79    3.90
   6  -4  -5   72.89    5.00
  -6   4   5   65.59    5.00
  -6   4   5   80.39    5.20
  -6   4   5   71.09    4.90
  -6   4   5   77.09    5.40
  -6   4   5   74.99    5.10
  -6   4   5   76.89    5.60
   7  -5  -6   89.99    6.60
   7  -5  -6   83.49    5.20
   7  -5  -6   80.59    4.60
   7  -5  -6   78.49    5.70
   7  -5  -6   88.49    5.60
   7  -5  -6   75.79    5.30
   7  -5  -6   82.89    6.50
  -7   5   6   89.29    5.80
  -7   5   6   83.19    5.40
  -7   5   6   78.69    5.40
  -7   5   6   78.79    5.70
  -7   5   6   75.09    5.50
  -7   5   6   83.99    6.30
   8  -6  -7    5.30    3.30
   8  -6  -7    5.90    2.50
   8  -6  -7    4.20    2.20
   8  -6  -7    3.90    2.70
   8  -6  -7    2.70    1.70
   8  -6  -7    3.80    2.20
   8  -6  -7    4.90    2.90
  -8   6   7    4.40    2.50
  -8   6   7    6.30    3.00
  -8   6   7    1.50    2.70
  -8   6   7    3.00    2.70
  -8   6   7    4.10    2.70
  -8   6   7    6.60    3.00
   9  -7  -8  356.86   16.30
   9  -7  -8  357.36   15.60
   9  -7  -8  383.76   15.80
   9  -7  -8  378.36   15.10
   9  -7  -8  382.76   16.20
  -9   7   8  397.86   16.90
  -9   7   8  385.86   16.10
  -9   7   8  389.66   17.60
  -9   7   8  415.96   17.30
  -9   7   8  387.16   15.90
  10  -8  -9    3.00    2.40
  10  -8  -9    3.40    2.70
  10  -8  -9    0.40    2.10
  10  -8  -9    1.40    2.00
 -10   8   9    1.40    2.20
 -10   8   9    1.50    2.50
 -10   8   9   -0.10    2.10
 -10   8   9   -2.10    2.80
 -10   8   9    8.40    3.20
  11  -9 -10    2.30    2.00
  11  -9 -10    4.00    2.60
  11  -9 -10   -0.10    2.30
  11  -9 -10    3.30    1.40
  11  -9 -10    3.80    3.40
 -11   9  10    4.90    2.90
 -11   9  10    7.30    3.20
 -11   9  10    6.60    3.10
 -11   9  10    3.60    3.60
 -11   9  10    2.30    2.70
  -6  10   8   11.90    2.50
  -6  10   8    9.60    3.10
  -6  10   8   10.20    4.80
  -6  10   8   15.40    3.20
  -6  10   8   10.00    2.70
   6 -10  -8   12.60    4.00
   6 -10  -8   23.20    4.30
   6 -10  -8   10.80    4.00
  -5   9   7    8.20    2.30
  -5   9   7    5.10    3.50
  -5   9   7    5.50    2.20
  -5   9   7    2.20    1.80
  -5   9   7    0.40    2.30
   5  -9  -7   11.00    2.70
   5  -9  -7    1.80    2.90
   5  -9  -7    2.80    2.50
   5  -9  -7    2.70    2.50
   5  -9  -7    1.40    0.80
   5  -9  -7   10.50    3.60
  -4   8   6   61.49    4.80
  -4   8   6   49.60    4.30
  -4   8   6   51.29    4.10
  -4   8   6   56.69    4.10
  -4   8   6   54.09    7.00
   4  -8  -6   59.39    5.90
   4  -8  -6   58.59    4.40
   4  -8  -6   58.29    4.60
   4  -8  -6   59.59    5.70
   4  -8  -6   53.29    4.00
   4  -8  -6   61.49    5.60
  -3   7   5   -0.60    2.70
  -3   7   5    2.90    2.10
  -3   7   5    3.30    1.80
  -3   7   5    2.40    1.70
  -3   7   5    0.30    1.70
   3  -7  -5    3.80    1.90
   3  -7  -5    4.10    2.50
   3  -7  -5    1.90    1.80
   3  -7  -5    4.70    2.60
   3  -7  -5    2.00    2.00
   3  -7  -5    5.90    3.00
   3  -7  -5    3.60    1.70
   3  -7  -5    1.50    2.70
  -2   6   4   31.80    3.00
  -2   6   4   40.10    3.40
  -2   6   4   41.10    4.90
  -2   6   4   41.20    3.10
  -2   6   4   42.20    5.50
  -2   6   4   40.70    3.20
  -2   6   4   38.50    1.80
   2  -6  -4   38.60    3.40
   2  -6  -4   44.20    4.60
   2  -6  -4   40.80    3.20
   2  -6  -4   40.30    3.30
   2  -6  -4   38.50    4.20
   2  -6  -4   40.90    4.00
   2  -6  -4   36.60    4.60
  -1   5   3  239.18    9.00
  -1   5   3  224.08    8.80
  -1   5   3  226.98    9.70
  -1   5   3  233.18    7.90
  -1   5   3  220.88    9.40
  -1   5   3  225.58    8.80
  -1   5   3  223.68    8.60
  -1   5   3  221.88   10.40
   1  -5  -3  229.18    9.80
   1  -5  -3  229.78   10.10
   1  -5  -3  219.78    8.80
   1  -5  -3  231.38    8.90
   1  -5  -3  228.08   10.60
   1  -5  -3  228.08   10.00
   0   4   2  150.38    7.30
   0   4   2  165.78    6.30
   0   4   2  158.58    5.80
   0   4   2  154.48    7.60
   0   4   2  154.58    6.10
   0   4   2  159.78    7.90
   0   4   2  163.48    6.20
   0   4   2  154.68    6.10
   0   4   2  153.28    6.80
   0   4   2  157.08    6.70
   0  -4  -2  146.49    7.80
   0  -4  -2  152.68    7.10
   0  -4  -2  155.08    6.20
   0  -4  -2  152.08    6.50
   0  -4  -2  163.48    6.30
   0  -4  -2  162.38    7.40
   0  -4  -2  150.18    7.50
   1   3   1 2143.29   71.69
   1   3   1 2219.78   70.59
   1   3   1 2279.37   70.29
   1   3   1 2213.68   70.29
   1   3   1 2258.17   71.79
   1   3   1 2223.38   71.09
   1   3   1 2178.78   70.29
   1   3   1 2195.48   71.69
   1   3   1 2171.38   70.29
   1   3   1 2233.78   71.29
  -1  -3  -1 1969.90   70.89
  -1  -3  -1 2235.98   70.29
  -1  -3  -1 2193.88   71.79
  -1  -3  -1 2202.18   71.79
  -1  -3  -1 2147.69   70.29
  -1  -3  -1 2175.28   71.19
  -1  -3  -1 2294.17   70.29
  -1  -3  -1 2189.48   71.59
  -1  -3  -1 2032.30   70.79
   2   2   0  589.04   19.60
   2   2   0  567.44   19.10
   2   2   0  550.84   19.50
   2   2   0  560.94   19.10
   2   2   0  577.84   19.80
  -2  -2   0  567.04   18.30
  -2  -2   0  567.94   19.20
  -2  -2   0  585.94   18.40
  -2  -2   0  595.34   18.40
  -2  -2   0  573.84   19.60
  -2  -2   0  551.94   19.50
  -2  -2   0  560.44   19.80
  -2  -2   0  563.44   18.30
  -2  -2   0  571.14   19.70
   3   1  -1  886.41   29.20
   3   1  -1  897.61   29.10
   3   1  -1  834.72   29.10
   3   1  -1  914.81   29.90
   3   1  -1  902.71   29.20
   3   1  -1  925.11   29.60
   3   1  -1  914.91   29.30
   3   1  -1  903.81   29.20
   3   1  -1  930.41   28.90
  -3  -1   1  857.81   29.10
  -3  -1   1  884.11   29.10
  -3  -1   1  929.01   29.20
  -3  -1   1  889.31   29.40
   4   0  -2  139.69    5.60
   4   0  -2  132.99    5.50
   4   0  -2  140.79    5.00
   4   0  -2  145.19    5.60
   4   0  -2  129.19    5.40
   4   0  -2  126.99    5.30
  -4   0   2  125.59    6.00
  -4   0   2  136.89    5.50
  -4   0   2  139.69    5.00
  -4   0   2  129.49    5.00
  -4   0   2  135.69    5.40
  -4   0   2  139.19    5.50
   5  -1  -3    0.00    0.80
   5  -1  -3    1.80    1.20
   5  -1  -3    2.00    1.30
   5  -1  -3   -1.50    1.20
   5  -1  -3   -0.50    1.20
   5  -1  -3    0.00    1.40
  -5   1   3   -0.30    1.20
  -5   1   3    1.20    1.30
  -5   1   3   -1.70    1.00
  -5   1   3    0.00    1.30
  -5   1   3    0.40    1.20
   6  -2  -4    5.50    1.80
   6  -2  -4    6.40    1.70
   6  -2  -4    7.70    1.10
   6  -2  -4    9.40    2.00
   6  -2  -4    7.50    1.70
   6  -2  -4    5.10    1.90
  -6   2   4    7.50    2.10
  -6   2   4    8.20    1.90
  -6   2   4    7.70    1.80
  -6   2   4    8.20    1.90
   7  -3  -5  145.29    8.00
   7  -3  -5  150.58    5.90
   7  -3  -5  136.79    7.50
   7  -3  -5  158.68    6.80
   7  -3  -5  156.68    7.90
   7  -3  -5  143.89    7.80
   7  -3  -5  162.48    7.60
  -7   3   5  158.58    7.90
  -7   3   5  157.88    7.30
  -7   3   5  162.08    7.60
  -7   3   5  168.08    8.20
  -7   3   5  160.38    7.90
  -7   3   5  149.49    7.90
   8  -4  -6   84.69    6.10
   8  -4  -6   89.19    6.00
   8  -4  -6   82.09    5.00
   8  -4  -6   89.49    3.40
   8  -4  -6   90.79    3.50
   8  -4  -6   91.69    6.30
   8  -4  -6   96.19    6.10
   8  -4  -6   92.99    6.50
  -8   4   6   87.29    5.50
  -8   4   6   83.09    6.10
  -8   4   6   91.69    6.00
  -8   4   6   88.69    5.50
  -8   4   6   97.29    6.10
  -8   4   6   88.89    6.10
   9  -5  -7   10.50    3.20
   9  -5  -7    5.90    2.90
   9  -5  -7    9.00    2.90
   9  -5  -7   11.20    2.90
   9  -5  -7    8.20    2.20
   9  -5  -7   15.80    3.70
   9  -5  -7   10.00    1.90
  -9   5   7    7.00    3.10
  -9   5   7   10.10    3.20
  -9   5   7   11.20    3.00
  -9   5   7   11.90    3.20
  -9   5   7    7.80    2.70
  -9   5   7    4.90    2.40
  10  -6  -8   12.90    3.20
  10  -6  -8   20.00    4.10
  10  -6  -8   17.10    4.10
  10  -6  -8   23.10    4.50
  10  -6  -8   16.60    3.70
  10  -6  -8   19.60    2.60
  10  -6  -8   16.20    3.40
 -10   6   8   16.60    3.60
 -10   6   8    9.90    3.60
 -10   6   8   17.00    3.40
 -10   6   8   22.70    4.50
 -10   6   8   16.10    3.20
 -10   6   8   19.30    4.10
  11  -7  -9    8.90    3.20
  11  -7  -9    1.50    2.90
  11  -7  -9    5.80    2.70
  11  -7  -9    9.80    3.10
  11  -7  -9    7.40    1.90
 -11   7   9    9.80    3.60
 -11   7   9   10.80    3.20
 -11   7   9    4.90    2.90
 -11   7   9    8.50    3.40
 -11   7   9    8.70    3.40
  12  -8 -10    4.00    3.00
  12  -8 -10    5.30    3.00
  12  -8 -10    6.60    2.70
  12  -8 -10    9.10    2.20
 -12   8  10   10.40    3.30
 -12   8  10    7.10    3.50
 -12   8  10    7.10    3.70
 -12   8  10   17.30    3.70
 -12   8  10   10.50    3.10
  13  -9 -11   22.50    4.30
  13  -9 -11   22.10    4.70
  13  -9 -11   15.40    3.50
 -13   9  11   25.50    4.50
 -13   9  11   14.60    5.30
 -13   9  11   16.50    3.70
 -13   9  11   15.60    4.60
 -13   9  11   21.40    4.20
  -4  10   7   59.59    7.80
  -4  10   7   52.49    4.70
  -4  10   7   49.80    3.70
  -4  10   7   53.79    3.80
  -4  10   7   49.90    4.00
   4 -10  -7   64.59    6.50
   4 -10  -7   50.49    4.20
   4 -10  -7   54.09    7.20
  -3   9   6    0.50    3.20
  -3   9   6    2.20    1.60
  -3   9   6    0.80    1.80
  -3   9   6    0.30    1.40
  -3   9   6    2.90    1.60
   3  -9  -6    1.30    2.90
   3  -9  -6    1.10    0.60
   3  -9  -6   -1.50    2.70
   3  -9  -6    2.40    1.80
  -2   8   5   16.90    2.70
  -2   8   5   15.20    1.20
  -2   8   5   20.10    2.60
  -2   8   5   20.20    2.40
  -2   8   5   12.70    4.00
  -2   8   5   18.00    2.30
   2  -8  -5   26.20    4.50
   2  -8  -5   18.60    2.40
   2  -8  -5   17.50    2.30
   2  -8  -5   15.00    3.80
   2  -8  -5   20.00    2.70
   2  -8  -5   15.80    3.60
   2  -8  -5   17.70    2.70
   2  -8  -5   20.70    4.40
  -1   7   4  221.08   13.30
  -1   7   4  253.47   10.00
  -1   7   4  238.68    9.60
  -1   7   4  243.38    9.70
  -1   7   4  250.67   11.30
  -1   7   4  258.67    8.80
  -1   7   4  246.98   12.60
  -1   7   4  254.17    9.50
   1  -7  -4  255.87   11.80
   1  -7  -4  270.47   12.80
   1  -7  -4  255.57    9.70
   1  -7  -4  266.47   10.20
   1  -7  -4  256.77   12.10
   1  -7  -4  247.08   12.10
   1  -7  -4  251.47    9.50
   0   6   3   43.30    2.90
   0   6   3   49.40    2.50
   0   6   3   51.59    4.40
   0   6   3   40.20    3.70
   0   6   3   48.50    5.50
   0   6   3   40.20    2.70
   0   6   3   52.59    5.50
   0   6   3   45.70    3.00
   0   6   3   47.40    2.70
   0  -6  -3   36.00    2.90
   0  -6  -3   46.10    4.60
   0  -6  -3   47.30    4.80
   0  -6  -3   47.60    2.70
   0  -6  -3   43.60    4.90
   0  -6  -3   47.70    2.90
   0  -6  -3   45.30    3.00
   0  -6  -3   54.29    4.40
   1   5   2   94.79    4.00
   1   5   2   95.09    5.00
   1   5   2   76.79    5.70
   1   5   2   89.09    6.10
   1   5   2   84.29    3.80
   1   5   2   92.99    3.90
   1   5   2   91.49    5.10
   1   5   2   89.69    3.70
   1   5   2   92.99    5.70
  -1  -5  -2   94.79    4.00
  -1  -5  -2   89.79    3.90
  -1  -5  -2   86.39    6.00
  -1  -5  -2   95.99    5.40
  -1  -5  -2   85.29    5.90
  -1  -5  -2   93.99    5.80
  -1  -5  -2   87.89    3.90
  -1  -5  -2   89.19    3.80
   2   4   1   20.20    3.20
   2   4   1   17.00    3.10
   2   4   1   21.20    2.70
   2   4   1   20.10    1.30
   2   4   1   19.60    1.20
   2   4   1   23.20    1.10
   2   4   1   20.60    3.30
   2   4   1   18.40    2.50
   2   4   1   20.90    2.10
  -2  -4  -1   19.90    1.30
  -2  -4  -1   21.20    1.30
  -2  -4  -1   17.40    2.80
  -2  -4  -1   24.80    3.60
  -2  -4  -1   21.60    2.80
  -2  -4  -1   18.60    3.20
  -2  -4  -1   19.30    1.40
   3   3   0  786.22   28.00
   3   3   0  793.92   27.60
   3   3   0  785.62   27.60
   3   3   0  787.82   27.00
   3   3   0  802.92   27.00
   3   3   0  841.42   26.70
  -3  -3   0  797.52   28.10
  -3  -3   0  804.62   27.80
  -3  -3   0  812.12   27.20
  -3  -3   0  829.72   27.80
   4   2  -1   53.29    2.40
   4   2  -1   50.59    3.00
   4   2  -1   54.39    3.10
   4   2  -1   51.39    3.20
   4   2  -1   52.99    2.10
   4   2  -1   56.79    2.20
   4   2  -1   52.59    2.70
   4   2  -1   49.40    3.60
   4   2  -1   50.19    2.30
   4   2  -1   51.09    2.10
  -4  -2   1   42.30    3.00
  -4  -2   1   56.79    2.20
  -4  -2   1   51.19    2.30
  -4  -2   1   51.79    2.70
  -4  -2   1   53.89    3.10
  -4  -2   1   46.20    2.30
   5   1  -2    2.90    1.00
   5   1  -2    2.80    1.00
   5   1  -2    1.50    1.10
   5   1  -2    1.10    1.10
   5   1  -2    2.90    0.60
   5   1  -2    3.50    1.10
  -5  -1   2    3.80    0.60
  -5  -1   2    2.20    1.10
  -5  -1   2    1.80    1.10
  -5  -1   2    2.30    1.00
   6   0  -3    1.20    1.30
   6   0  -3   -0.20    1.10
   6   0  -3    1.00    1.10
   6   0  -3    0.10    1.30
   6   0  -3    0.90    1.10
  -6   0   3    1.10    0.70
  -6   0   3   -0.10    1.10
  -6   0   3    1.10    1.40
  -6   0   3   -1.00    1.10
  -6   0   3   -0.40    1.00
   7  -1  -4  235.48    8.80
   7  -1  -4  227.58    9.00
   7  -1  -4  233.88    9.50
   7  -1  -4  229.58    9.60
   7  -1  -4  235.58    9.30
   7  -1  -4  230.98    9.50
  -7   1   4  227.18    9.40
  -7   1   4  233.28    9.40
  -7   1   4  224.78    9.50
  -7   1   4  229.88    8.90
  -7   1   4  237.58    9.70
   8  -2  -5   97.59    6.10
   8  -2  -5   94.99    5.70
   8  -2  -5   96.99    5.60
   8  -2  -5   92.49    4.50
   8  -2  -5   91.39    5.60
  -8   2   5   96.69    5.40
  -8   2   5   86.89    6.50
  -8   2   5   95.69    5.90
  -8   2   5   86.69    5.50
  -8   2   5   94.89    5.50
   9  -3  -6   10.70    3.10
   9  -3  -6    9.10    2.50
   9  -3  -6    7.40    2.60
   9  -3  -6    8.80    1.60
   9  -3  -6    7.80    2.70
   9  -3  -6    8.70    3.00
  -9   3   6   10.20    2.80
  -9   3   6    9.60    2.90
  -9   3   6    6.80    2.50
  -9   3   6   12.40    2.90
  -9   3   6    7.10    2.80
  -9   3   6   10.70    2.30
  10  -4  -7   24.50    3.00
  10  -4  -7   16.50    3.10
  10  -4  -7   21.70    1.90
  10  -4  -7   19.80    3.40
  10  -4  -7   22.10    4.10
  10  -4  -7   23.60    3.80
 -10   4   7   22.10    3.80
 -10   4   7   24.40    3.80
 -10   4   7   16.70    3.20
 -10   4   7   23.60    3.20
 -10   4   7   21.20    3.90
 -10   4   7   18.00    3.70
  11  -5  -8  103.39    6.70
  11  -5  -8  105.39    7.30
  11  -5  -8   81.99    6.90
  11  -5  -8   94.69    3.70
  11  -5  -8   98.09    6.00
  11  -5  -8   94.89    7.20
  11  -5  -8  103.29    7.10
  11  -5  -8   95.49    3.70
 -11   5   8   93.99    7.20
 -11   5   8   81.09    6.40
 -11   5   8   87.89    6.60
 -11   5   8   99.59    7.00
 -11   5   8   95.59    6.40
 -11   5   8   89.39    6.60
  12  -6  -9   68.69    4.40
  12  -6  -9   64.39   10.20
  12  -6  -9   64.49    5.40
  12  -6  -9   62.99    5.70
  12  -6  -9   61.39    6.60
  12  -6  -9   65.19    6.70
  12  -6  -9   70.39    6.20
 -12   6   9   71.29    6.00
 -12   6   9   73.39    6.30
 -12   6   9   68.49    6.90
 -12   6   9   65.09    6.50
 -12   6   9   64.59    6.00
 -12   6   9   59.29    6.20
  13  -7 -10   18.70    3.70
  13  -7 -10   17.60    5.00
  13  -7 -10   22.50    4.20
  13  -7 -10   11.40    3.80
  13  -7 -10   17.40    2.60
  13  -7 -10   22.30    4.30
 -13   7  10   13.80    3.90
 -13   7  10   22.80    4.30
 -13   7  10   17.20    4.90
 -13   7  10   24.50    4.70
 -13   7  10   20.80    4.50
  14  -8 -11    6.40    3.00
  14  -8 -11    3.30    1.40
  14  -8 -11    2.60    1.50
  14  -8 -11    7.70    3.00
 -14   8  11    4.70    3.20
 -14   8  11    7.00    3.30
 -14   8  11   -1.70    3.40
 -14   8  11   12.70    3.60
 -14   8  11    4.80    3.70
  15  -9 -12   45.90    5.70
  15  -9 -12   38.30    5.60
 -15   9  12   35.60    5.50
 -15   9  12   22.60    5.70
 -15   9  12   47.10    6.50
 -15   9  12   45.40    5.90
  -3  11   7    0.00    1.30
  -3  11   7   -0.70    3.80
  -2  10   6   17.20    1.90
  -2  10   6   17.80    5.30
  -2  10   6   19.50    2.00
  -2  10   6   18.90    2.10
  -2  10   6   18.90    4.10
  -2  10   6   22.30    2.50
   2 -10  -6   21.80    5.00
   2 -10  -6   16.90    2.30
   2 -10  -6   21.60    4.80
  -1   9   5   58.49    3.10
  -1   9   5   59.69    7.20
  -1   9   5   55.49    3.40
  -1   9   5   51.59    3.00
  -1   9   5   57.29    3.10
  -1   9   5   56.09    2.50
   1  -9  -5   66.89    6.80
   1  -9  -5   58.39    3.50
   1  -9  -5   59.69    6.60
   1  -9  -5   54.59    6.70
   0   8   4   10.80    3.10
   0   8   4   13.40    1.80
   0   8   4   13.10    1.60
   0   8   4   12.80    1.60
   0   8   4   19.50    4.20
   0   8   4   12.60    1.40
   0   8   4   12.40    1.40
   0  -8  -4   14.60    1.90
   0  -8  -4   12.00    1.60
   0  -8  -4   17.80    3.90
   0  -8  -4   13.70    1.90
   0  -8  -4   15.00    4.10
   0  -8  -4   12.90    3.40
   0  -8  -4   11.50    1.50
   1   7   3  106.49    4.10
   1   7   3   97.29    6.70
   1   7   3  104.59    3.90
   1   7   3  111.79    7.70
   1   7   3   98.89    3.90
   1   7   3   86.09    7.80
   1   7   3   93.59    3.90
  -1  -7  -3   86.49    4.10
  -1  -7  -3  101.59    7.30
  -1  -7  -3   99.29    4.30
  -1  -7  -3  111.09    7.70
  -1  -7  -3   99.89    4.00
  -1  -7  -3   94.99    4.00
  -1  -7  -3   95.99    6.60
  -1  -7  -3   93.49    7.00
   2   6   2   45.90    5.40
   2   6   2   55.29    5.60
   2   6   2   55.29    3.20
   2   6   2   50.89    4.00
   2   6   2   42.40    3.80
   2   6   2   53.69    5.30
  -2  -6  -2   49.60    2.20
  -2  -6  -2   43.60    4.30
  -2  -6  -2   50.19    2.10
  -2  -6  -2   54.19    5.00
  -2  -6  -2   56.69    5.20
  -2  -6  -2   52.99    5.40
  -2  -6  -2   50.19    2.20
   3   5   1   14.70    2.10
   3   5   1   11.50    2.60
   3   5   1   13.20    2.30
   3   5   1   14.50    2.30
   3   5   1   12.20    2.70
   3   5   1   15.30    3.00
   3   5   1   16.20    2.50
  -3  -5  -1   15.60    3.30
  -3  -5  -1   17.90    3.20
  -3  -5  -1   16.30    2.70
  -3  -5  -1    9.70    2.80
   4   4   0   -1.10    1.90
   4   4   0    1.00    2.10
   4   4   0   -1.10    1.80
   4   4   0    0.10    1.20
   4   4   0    0.00    1.40
   4   4   0    0.90    2.30
  -4  -4   0   -3.50    2.00
  -4  -4   0    1.40    1.70
  -4  -4   0    1.20    2.20
  -4  -4   0   -0.60    2.40
   5   3  -1  152.98    5.60
   5   3  -1  160.08    5.70
   5   3  -1  155.98    6.80
   5   3  -1  153.18    6.30
   5   3  -1  159.48    7.40
   5   3  -1  152.18    5.50
   5   3  -1  152.48    5.30
   5   3  -1  152.08    7.70
   5   3  -1  150.18    5.40
  -5  -3   1  149.19    5.50
  -5  -3   1  155.78    5.30
  -5  -3   1  152.78    6.50
  -5  -3   1  143.39    5.50
  -5  -3   1  153.28    7.20
  -5  -3   1  153.18    7.10
  -5  -3   1  150.38    5.20
   6   2  -2   23.20    1.90
   6   2  -2   23.30    1.60
   6   2  -2   22.40    2.90
   6   2  -2   22.80    2.60
   6   2  -2   22.70    2.00
   6   2  -2   21.20    1.30
   6   2  -2   22.20    1.70
   6   2  -2   26.10    2.60
   6   2  -2   22.00    1.80
  -6  -2   2   26.10    2.40
  -6  -2   2   20.70    1.80
  -6  -2   2   23.70    2.00
  -6  -2   2   17.70    1.50
  -6  -2   2   24.50    1.90
  -6  -2   2   22.90    1.30
   7   1  -3    0.60    0.70
   7   1  -3    0.00    1.20
   7   1  -3    2.80    1.10
   7   1  -3    0.70    0.70
   7   1  -3   -1.20    1.10
   7   1  -3    3.40    1.50
   7   1  -3    1.70    1.20
  -7  -1   3    2.70    1.40
  -7  -1   3    0.50    1.10
  -7  -1   3    0.00    0.80
  -7  -1   3    1.90    1.20
  -7  -1   3    1.10    0.70
  -7  -1   3   -0.10    0.60
   8   0  -4    2.40    1.60
   8   0  -4    0.80    1.00
   8   0  -4    0.60    1.60
   8   0  -4   -0.80    1.30
   8   0  -4    0.50    1.60
   8   0  -4    0.70    1.50
  -8   0   4    0.90    1.00
  -8   0   4    0.00    1.40
  -8   0   4    0.90    0.90
  -8   0   4   -1.50    1.30
  -8   0   4   -0.20    1.70
  -8   0   4    1.20    1.40
   9  -1  -5  773.32   26.80
   9  -1  -5  771.92   26.80
   9  -1  -5  766.62   27.60
   9  -1  -5  776.92   27.60
   9  -1  -5  767.82   27.80
   9  -1  -5  803.42   27.40
  -9   1   5  772.22   27.60
  -9   1   5  790.72   27.90
  -9   1   5  785.32   27.40
  -9   1   5  809.62   26.80
  -9   1   5  770.22   27.60
  10  -2  -6   56.59    5.20
  10  -2  -6   53.29    4.60
  10  -2  -6   64.09    4.70
  10  -2  -6   56.19    3.90
  10  -2  -6   62.49    5.30
  10  -2  -6   60.39    5.40
 -10   2   6   48.10    5.10
 -10   2   6   63.39    5.20
 -10   2   6   49.90    5.40
 -10   2   6   62.19    4.60
 -10   2   6   60.09    5.20
  11  -3  -7  225.88   10.90
  11  -3  -7  208.88   10.50
  11  -3  -7  207.08   10.10
  11  -3  -7  215.68   10.00
  11  -3  -7  208.38    8.50
  11  -3  -7  209.18   10.30
 -11   3   7  206.48    9.80
 -11   3   7  222.28   10.40
 -11   3   7  211.48    9.10
 -11   3   7  219.68   10.50
 -11   3   7  221.68   10.20
 -11   3   7  204.08   10.70
  12  -4  -8  275.07   10.40
  12  -4  -8  273.47   12.40
  12  -4  -8  264.67   13.10
  12  -4  -8  280.17   12.60
  12  -4  -8  288.57   13.10
  12  -4  -8  274.07   13.40
  12  -4  -8  269.97   12.90
 -12   4   8  280.37   12.60
 -12   4   8  274.47   13.00
 -12   4   8  305.07   13.00
 -12   4   8  267.57   11.80
 -12   4   8  281.27   13.10
 -12   4   8  280.67   13.50
  13  -5  -9   18.20    1.80
  13  -5  -9    9.60    3.30
  13  -5  -9   18.90    4.50
  13  -5  -9   14.00    3.80
  13  -5  -9   16.30    3.50
  13  -5  -9   14.50    3.00
  13  -5  -9   16.20    4.10
 -13   5   9   19.70    4.50
 -13   5   9   14.00    3.80
 -13   5   9   12.50    3.10
 -13   5   9   14.20    3.90
 -13   5   9    9.70    3.30
 -13   5   9   14.10    4.50
  14  -6 -10    9.70    3.80
  14  -6 -10    3.10    1.70
  14  -6 -10    6.50    3.20
  14  -6 -10    3.60    0.60
  14  -6 -10    6.50    2.80
  14  -6 -10    5.20    2.80
  14  -6 -10    3.30    0.60
  14  -6 -10   12.10    4.20
 -14   6  10    6.60    3.70
 -14   6  10   -0.80    3.20
 -14   6  10    3.80    3.50
 -14   6  10    2.90    3.00
 -14   6  10   10.50    3.50
 -14   6  10    6.40    3.50
  15  -7 -11   68.69    6.40
  15  -7 -11   62.89    7.20
  15  -7 -11   66.39    5.90
  15  -7 -11   64.59    5.90
  15  -7 -11   65.89    8.00
  15  -7 -11   68.09    4.30
 -15   7  11   56.79    6.90
 -15   7  11   53.49    7.60
 -15   7  11   77.49    7.10
 -15   7  11   60.39    6.40
 -15   7  11   70.49    6.60
  16  -8 -12   54.19    6.30
  16  -8 -12   44.70    5.90
 -16   8  12   52.59    6.80
 -16   8  12   42.80    7.50
 -16   8  12   61.19    6.90
 -16   8  12   53.09    7.30
 -16   8  12   54.49    7.80
  -1  11   6   29.80    4.80
  -1  11   6   29.80    6.10
   1 -11  -6   27.90    5.10
   0  10   5   76.39    8.70
   0  10   5   69.59    6.00
   0  10   5   70.49    3.10
   0 -10  -5   84.09    8.00
   0 -10  -5   71.69    7.20
   1   9   4   43.10    2.60
   1   9   4   42.70    4.70
   1   9   4   50.79    5.90
   1   9   4   52.79    6.30
  -1  -9  -4   62.59    7.30
  -1  -9  -4   38.20    5.60
  -1  -9  -4   57.99    6.50
   2   8   3   34.80    4.10
   2   8   3   33.60    5.10
   2   8   3   34.30    2.60
   2   8   3   33.50    4.60
  -2  -8  -3   19.90    4.40
  -2  -8  -3   44.10    5.20
  -2  -8  -3   41.30    5.80
   3   7   2  267.07   12.50
   3   7   2  254.27    9.80
   3   7   2  239.88   10.90
   3   7   2  268.47   12.50
   3   7   2  248.28   10.60
  -3  -7  -2  249.28   12.70
  -3  -7  -2  244.98   11.60
  -3  -7  -2  243.98   12.70
   4   6   1  267.67   12.30
   4   6   1  262.77   12.50
   4   6   1  277.37   10.80
   4   6   1  275.47   11.80
   4   6   1  276.07   11.30
   4   6   1  269.07   10.50
  -4  -6  -1  270.77   11.70
  -4  -6  -1  257.27   12.70
  -4  -6  -1  293.77   14.20
   5   5   0   30.80    3.60
   5   5   0   26.60    3.50
   5   5   0   29.50    3.60
   5   5   0   28.70    2.60
   5   5   0   26.50    5.00
   5   5   0   33.40    3.00
   5   5   0   38.20    3.20
  -5  -5   0   35.90    3.50
  -5  -5   0   29.60    3.80
  -5  -5   0   27.90    3.80
   6   4  -1   96.09    4.20
   6   4  -1   99.59    3.70
   6   4  -1   88.99    3.50
   6   4  -1   99.99    5.70
   6   4  -1   97.59    3.80
   6   4  -1   94.79    4.90
   6   4  -1   98.69    6.00
   6   4  -1   91.49    5.30
   6   4  -1  107.69    6.80
   6   4  -1   96.49    3.60
  -6  -4   1   92.99    3.70
  -6  -4   1   94.59    3.50
  -6  -4   1   98.69    3.80
  -6  -4   1  100.59    3.50
  -6  -4   1   90.19    6.00
  -6  -4   1  105.69    5.40
  -6  -4   1  102.39    6.10
   7   3  -2   45.30    2.40
   7   3  -2   47.70    3.10
   7   3  -2   41.90    3.10
   7   3  -2   42.60    4.20
   7   3  -2   46.20    4.00
   7   3  -2   44.90    2.30
   7   3  -2   48.00    5.00
   7   3  -2   43.60    2.90
   7   3  -2   41.70    2.40
  -7  -3   2   48.20    2.70
  -7  -3   2   44.30    3.30
  -7  -3   2   43.80    4.00
  -7  -3   2   41.70    2.80
  -7  -3   2   41.20    2.90
   8   2  -3    7.20    1.10
   8   2  -3    6.80    1.20
   8   2  -3    5.10    1.60
   8   2  -3    5.10    1.30
   8   2  -3    6.90    1.90
   8   2  -3    6.00    2.60
   8   2  -3    4.90    2.00
   8   2  -3    5.50    1.80
   8   2  -3    6.20    1.50
  -8  -2   3    9.50    1.90
  -8  -2   3    7.00    1.80
  -8  -2   3    6.10    1.70
  -8  -2   3    8.70    1.70
  -8  -2   3    7.60    0.90
  -8  -2   3    6.10    1.90
   9   1  -4   21.00    3.00
   9   1  -4   25.20    3.10
   9   1  -4   19.00    2.60
   9   1  -4   22.80    3.10
   9   1  -4   23.80    2.10
   9   1  -4   23.50    2.60
  -9  -1   4   21.50    2.80
  -9  -1   4   21.20    1.80
  -9  -1   4   21.80    1.90
  -9  -1   4   18.50    2.70
  -9  -1   4   17.70    2.80
  -9  -1   4   23.70    2.80
  10   0  -5   -1.90    2.00
  10   0  -5    1.80    1.90
  10   0  -5   -3.10    2.10
  10   0  -5   -0.10    1.80
  10   0  -5    2.30    2.30
  10   0  -5    1.00    1.40
 -10   0   5   -1.20    2.10
 -10   0   5    0.10    1.30
 -10   0   5   -0.10    2.00
 -10   0   5   -0.80    1.50
 -10   0   5   -2.50    2.30
 -10   0   5    3.00    2.30
  11  -1  -6    4.30    2.30
  11  -1  -6    3.40    2.00
  11  -1  -6    6.00    2.10
  11  -1  -6    7.50    2.90
  11  -1  -6    5.70    2.80
  11  -1  -6    4.20    2.50
 -11   1   6    1.40    2.80
 -11   1   6    4.70    2.80
 -11   1   6    5.10    2.20
 -11   1   6    7.10    3.00
 -11   1   6    6.70    2.70
 -11   1   6    9.20    2.10
  12  -2  -7   27.60    4.20
  12  -2  -7   34.20    3.90
  12  -2  -7   30.30    4.10
  12  -2  -7   26.10    3.00
  12  -2  -7   27.20    4.10
  12  -2  -7   27.00    3.90
 -12   2   7   32.50    4.50
 -12   2   7   26.70    4.20
 -12   2   7   30.80    4.00
 -12   2   7   30.40    3.50
 -12   2   7   28.70    4.10
  13  -3  -8   43.80    4.80
  13  -3  -8   39.20    5.20
  13  -3  -8   42.30    4.50
  13  -3  -8   48.20    5.10
  13  -3  -8   38.60    3.40
  13  -3  -8   43.90    5.20
 -13   3   8   46.50    4.70
 -13   3   8   39.60    4.70
 -13   3   8   41.40    5.10
 -13   3   8   37.30    5.10
 -13   3   8   43.60    4.70
  14  -4  -9  128.39    6.60
  14  -4  -9  130.89    8.30
  14  -4  -9  110.89    7.70
  14  -4  -9  128.09    9.00
  14  -4  -9  116.49    8.50
  14  -4  -9  126.79    5.90
  14  -4  -9  120.49    8.10
 -14   4   9  110.49    7.90
 -14   4   9  139.09    8.30
 -14   4   9  124.69    8.50
 -14   4   9  131.29    8.90
 -14   4   9  123.29    9.80
 -14   4   9  126.89    7.20
  15  -5 -10   23.90    4.40
  15  -5 -10   22.80    3.00
  15  -5 -10   18.00    4.40
  15  -5 -10   16.50    4.50
  15  -5 -10   25.00    3.60
  15  -5 -10   24.90    5.20
 -15   5  10   27.60    5.20
 -15   5  10   29.00    8.80
 -15   5  10   18.10    3.60
 -15   5  10   20.00    4.70
 -15   5  10   21.60    4.30
 -15   5  10   26.30    5.50
  16  -6 -11    3.80    3.00
  16  -6 -11    9.80    3.40
  16  -6 -11    4.90    3.90
  16  -6 -11    0.50    3.10
  16  -6 -11    2.40    2.40
  16  -6 -11    0.70    0.90
 -16   6  11    3.30    3.80
 -16   6  11   11.20    4.20
 -16   6  11    6.90    3.60
 -16   6  11    2.90    3.40
 -16   6  11    8.70    3.40
  17  -7 -12   14.60    3.60
  17  -7 -12   15.10    4.40
  17  -7 -12   20.90    4.80
 -17   7  12   14.10    4.30
 -17   7  12   11.90    3.80
 -17   7  12   15.60    4.20
 -17   7  12   14.80    4.10
 -17   7  12   14.70    4.20
  18  -8 -13   15.80    4.30
  18  -8 -13    5.10    2.10
  18  -8 -13   10.50    3.60
 -18   8  13   14.20    3.70
 -18   8  13    9.90    4.10
 -18   8  13   11.20    4.80
 -18   8  13   14.90    4.30
 -18   8  13    9.90    4.70
   1  11   5   13.10    1.30
   1  11   5   15.60    3.80
  -1 -11  -5   21.50    5.00
   2  10   4   12.50    3.30
   2  10   4   10.50    4.20
   2  10   4   16.90    1.90
  -2 -10  -4   12.80    4.30
  -2 -10  -4   15.10    4.60
  -2 -10  -4   17.50    5.00
   3   9   3   45.50    3.20
   3   9   3   51.39    6.10
   3   9   3   58.59    6.80
   3   9   3   53.79    5.50
  -3  -9  -3   60.69    6.20
  -3  -9  -3   46.40    6.60
  -3  -9  -3   59.39    7.30
   4   8   2   26.20    2.80
   4   8   2   18.30    4.00
   4   8   2   27.70    4.70
   4   8   2   30.10    3.70
  -4  -8  -2   22.00    3.90
  -4  -8  -2   17.10    4.20
  -4  -8  -2   17.90    4.60
   5   7   1   76.89    5.00
   5   7   1   89.79    6.80
   5   7   1   87.49    6.00
   5   7   1   88.49    5.60
   5   7   1  100.29    5.10
   5   7   1   86.29    7.10
  -5  -7  -1   80.29    6.10
  -5  -7  -1   81.69    7.30
  -5  -7  -1   97.49    7.40
   6   6   0   51.29    3.60
   6   6   0   61.89    5.90
   6   6   0   60.79    4.10
   6   6   0   59.19    5.00
   6   6   0   58.59    4.20
   6   6   0   55.29    5.10
   6   6   0   53.99    5.10
  -6  -6   0   61.09    5.60
  -6  -6   0   48.40    5.60
  -6  -6   0   59.79    4.90
   7   5  -1  383.86   13.80
   7   5  -1  410.06   15.40
   7   5  -1  380.66   14.60
   7   5  -1  379.36   15.80
   7   5  -1  411.16   15.00
   7   5  -1  368.46   16.50
   7   5  -1  385.26   15.50
  -7  -5   1  385.46   15.00
  -7  -5   1  365.96   15.80
  -7  -5   1  400.86   16.20
   8   4  -2   20.30    2.00
   8   4  -2   19.10    2.70
   8   4  -2   19.40    1.60
   8   4  -2   19.00    3.40
   8   4  -2   18.10    2.00
   8   4  -2   20.10    2.90
   8   4  -2   20.40    1.50
   8   4  -2   20.10    2.50
   8   4  -2   11.50    3.00
   8   4  -2   19.30    1.70
  -8  -4   2   18.40    1.40
  -8  -4   2   20.50    1.50
  -8  -4   2   22.40    2.80
  -8  -4   2   20.10    3.30
  -8  -4   2   18.90    1.90
  -8  -4   2   17.20    2.00
   9   3  -3   88.69    6.30
   9   3  -3   78.99    4.30
   9   3  -3   79.09    4.00
   9   3  -3   88.79    4.50
   9   3  -3   88.49    5.40
   9   3  -3   83.19    3.90
   9   3  -3   81.29    4.60
   9   3  -3   84.09    3.50
   9   3  -3   86.19    4.10
   9   3  -3   80.49    5.50
  -9  -3   3   80.49    5.20
  -9  -3   3   85.59    3.70
  -9  -3   3   83.59    4.60
  -9  -3   3   86.59    4.10
  -9  -3   3   81.49    3.90
  -9  -3   3   82.59    4.50
  10   2  -4    6.00    1.30
  10   2  -4    7.30    1.90
  10   2  -4    6.20    2.40
  10   2  -4    4.70    1.90
  10   2  -4    4.70    2.70
  10   2  -4    4.40    1.30
  10   2  -4    7.20    1.40
  10   2  -4    5.80    2.50
 -10  -2   4    6.80    1.90
 -10  -2   4    5.30    1.90
 -10  -2   4    3.10    2.10
 -10  -2   4    5.70    1.20
 -10  -2   4    6.90    2.30
  11   1  -5   -1.60    1.90
  11   1  -5   -0.30    1.60
  11   1  -5   -0.80    2.00
  11   1  -5    0.60    1.20
  11   1  -5    0.30    2.30
  11   1  -5    2.70    2.30
 -11  -1   5   -1.30    2.20
 -11  -1   5   -0.30    1.80
 -11  -1   5   -0.50    2.10
 -11  -1   5    0.60    1.10
 -11  -1   5   -0.20    1.20
 -11  -1   5   -3.20    1.90
  12   0  -6   95.49    5.90
  12   0  -6   96.99    5.80
  12   0  -6   99.79    5.20
  12   0  -6   95.09    6.20
  12   0  -6  104.89    6.60
  12   0  -6  100.19    6.30
 -12   0   6  108.49    5.20
 -12   0   6   95.89    6.10
 -12   0   6  101.59    6.20
 -12   0   6   97.69    6.20
 -12   0   6  105.69    5.20
 -12   0   6  111.79    6.70
  13  -1  -7  110.99    6.20
  13  -1  -7  110.69    7.30
  13  -1  -7   97.69    6.60
  13  -1  -7  125.79    7.60
  13  -1  -7  107.09    6.60
  13  -1  -7  105.89    5.90
 -13   1   7  110.09    5.90
 -13   1   7  106.79    6.60
 -13   1   7  105.69    7.00
 -13   1   7  103.49    5.90
 -13   1   7  103.69    7.00
 -13   1   7  114.29    7.20
  14  -2  -8   16.80    3.80
  14  -2  -8   23.90    3.50
  14  -2  -8   17.90    3.40
  14  -2  -8   15.40    4.00
  14  -2  -8   16.50    2.60
 -14   2   8   21.80    4.60
 -14   2   8   16.00    3.60
 -14   2   8   20.00    3.70
 -14   2   8   16.80    3.90
 -14   2   8   15.10    2.80
 -14   2   8   15.60    3.00
  15  -3  -9    2.70    2.90
  15  -3  -9    3.90    3.00
  15  -3  -9   13.60    3.10
  15  -3  -9    3.80    1.90
  15  -3  -9    7.20    3.20
 -15   3   9    6.30    2.90
 -15   3   9    9.30    3.60
 -15   3   9    5.70    2.90
 -15   3   9    3.30    2.80
 -15   3   9    2.60    3.10
  16  -4 -10  301.07   14.30
  16  -4 -10  275.27   14.50
  16  -4 -10  293.27   15.10
  16  -4 -10  298.07   11.70
  16  -4 -10  285.67   14.10
  16  -4 -10  312.47   12.40
  16  -4 -10  303.57   14.00
 -16   4  10  301.47   15.30
 -16   4  10  292.17   13.80
 -16   4  10  296.77   14.00
 -16   4  10  286.97   12.70
 -16   4  10  272.67   14.30
 -16   4  10  288.47   14.20
  17  -5 -11    2.00    2.80
  17  -5 -11    1.80    2.30
  17  -5 -11    0.90    1.50
  17  -5 -11   -1.30    2.70
  17  -5 -11    4.00    3.50
  17  -5 -11    0.90    2.70
 -17   5  11    0.40    2.80
 -17   5  11    3.50    3.20
 -17   5  11    2.80    3.00
 -17   5  11    1.60    3.10
 -17   5  11    4.40    2.50
 -17   5  11    2.20    3.10
  18  -6 -12   40.50    6.20
  18  -6 -12   39.80    6.80
  18  -6 -12   37.50    6.20
  18  -6 -12   39.20    5.70
  18  -6 -12   38.60    4.80
 -18   6  12   45.80    6.60
 -18   6  12   50.99    7.40
 -18   6  12   42.10    7.00
 -18   6  12   31.80    5.30
 -18   6  12   25.70    5.10
 -18   6  12   46.40    6.50
  19  -7 -13    3.10    2.90
  19  -7 -13   -0.20    1.10
  19  -7 -13   -1.20    3.00
  19  -7 -13    8.50    4.10
 -19   7  13   11.20    3.60
 -19   7  13   -0.30    3.30
 -19   7  13    2.50    3.70
 -19   7  13    8.60    4.50
 -19   7  13    9.60    4.40
   3  11   4    0.00    1.00
   3  11   4   -6.20    2.90
   3  11   4    0.50    2.50
  -3 -11  -4    3.90    3.00
  -3 -11  -4    3.70    3.60
   4  10   3    0.50    1.30
   4  10   3    1.50    2.80
   4  10   3    0.80    2.30
  -4 -10  -3   -1.20    3.00
  -4 -10  -3    3.70    3.90
  -4 -10  -3   -4.00    3.40
   5   9   2   27.00    2.90
   5   9   2   30.60    5.10
   5   9   2   32.30    4.00
   5   9   2   32.20    5.00
  -5  -9  -2   32.30    5.80
  -5  -9  -2   25.90    4.70
  -5  -9  -2   32.90    5.40
   6   8   1   37.80    3.50
   6   8   1   36.70    3.50
   6   8   1   28.10    4.90
   6   8   1   26.40    4.80
  -6  -8  -1   35.70    5.40
  -6  -8  -1   40.80    5.60
  -6  -8  -1   45.40    5.60
   7   7   0   14.90    2.30
   7   7   0   16.90    3.30
   7   7   0   15.20    2.60
   7   7   0   17.70    2.80
   7   7   0   11.80    3.70
   7   7   0   15.70    3.20
  -7  -7   0    9.90    3.50
  -7  -7   0   17.00    3.60
  -7  -7   0   16.20    4.10
   8   6  -1  103.19    6.90
   8   6  -1  103.19    6.70
   8   6  -1   94.89    5.60
   8   6  -1   96.99    7.60
   8   6  -1  104.69    5.00
   8   6  -1  102.59    6.00
   8   6  -1   92.49    6.50
  -8  -6   1  108.99    6.50
  -8  -6   1  106.39    7.60
   9   5  -2   62.29    4.10
   9   5  -2   59.49    2.90
   9   5  -2   61.89    3.10
   9   5  -2   63.99    5.50
   9   5  -2   60.99    4.70
   9   5  -2   65.89    3.20
   9   5  -2   61.19    6.00
   9   5  -2   55.49    2.70
   9   5  -2   60.59    2.70
   9   5  -2   54.09    4.40
  -9  -5   2   57.89    3.00
  -9  -5   2   61.09    2.60
  -9  -5   2   55.19    2.90
  -9  -5   2   56.89    4.40
  10   4  -3    9.40    3.10
  10   4  -3    3.40    1.40
  10   4  -3    6.30    1.20
  10   4  -3    2.90    2.00
  10   4  -3    7.30    1.30
  10   4  -3    5.60    1.30
  10   4  -3    5.40    1.60
  10   4  -3    5.50    2.40
  10   4  -3    4.50    1.70
 -10  -4   3    5.40    1.20
 -10  -4   3    5.20    2.30
 -10  -4   3    6.40    1.80
  11   3  -4  181.38    7.30
  11   3  -4  157.18    7.20
  11   3  -4  176.68    6.90
  11   3  -4  176.08    9.60
  11   3  -4  188.88    8.10
  11   3  -4  175.58    7.80
  11   3  -4  176.68    7.10
  11   3  -4  167.08    8.80
  11   3  -4  174.68    8.50
  11   3  -4  173.78    6.50
 -11  -3   4  179.78    7.40
 -11  -3   4  172.18    8.10
 -11  -3   4  165.38    7.80
 -11  -3   4  175.98    7.20
 -11  -3   4  170.18    7.80
  12   2  -5  453.95   17.50
  12   2  -5  447.56   17.30
  12   2  -5  424.66   18.00
  12   2  -5  455.05   15.70
  12   2  -5  461.75   16.70
  12   2  -5  454.15   15.80
  12   2  -5  460.35   17.20
  12   2  -5  452.75   16.40
 -12  -2   5  391.56   16.90
 -12  -2   5  446.36   16.30
 -12  -2   5  431.16   16.90
 -12  -2   5  475.75   16.60
 -12  -2   5  450.95   15.20
  13   1  -6  598.94   22.70
  13   1  -6  613.44   22.40
  13   1  -6  588.34   21.70
  13   1  -6  625.94   22.20
  13   1  -6  593.44   22.50
  13   1  -6  591.24   20.80
 -13  -1   6  625.74   22.30
 -13  -1   6  586.04   22.60
 -13  -1   6  591.84   20.60
 -13  -1   6  603.04   20.70
 -13  -1   6  580.64   22.40
  14   0  -7   -1.70    2.20
  14   0  -7   -2.60    1.90
  14   0  -7   -4.00    1.50
  14   0  -7    0.50    2.00
  14   0  -7   -4.20    2.10
  14   0  -7   -0.20    1.50
 -14   0   7   -2.00    1.40
 -14   0   7   -1.60    2.20
 -14   0   7   -0.40    1.20
 -14   0   7   -3.10    2.00
 -14   0   7   -1.10    2.10
 -14   0   7    0.30    2.40
  15  -1  -8   -1.70    2.60
  15  -1  -8    2.80    2.60
  15  -1  -8    1.80    2.00
  15  -1  -8    0.30    1.70
  15  -1  -8   -0.20    1.60
  15  -1  -8    3.00    2.40
 -15   1   8   -3.80    2.20
 -15   1   8   -1.20    2.50
 -15   1   8    4.40    1.90
 -15   1   8   -2.30    2.00
 -15   1   8    0.70    2.30
 -15   1   8   -0.70    1.50
  16  -2  -9   78.99    7.20
  16  -2  -9   81.59    6.00
  16  -2  -9   89.89    5.70
  16  -2  -9   82.39    6.90
  16  -2  -9   72.49    7.10
  16  -2  -9   92.79    6.50
 -16   2   9   69.49    6.80
 -16   2   9   82.89    5.90
 -16   2   9   76.39    6.40
 -16   2   9   86.99    7.20
 -16   2   9   85.59    6.70
 -16   2   9   85.89    6.80
  17  -3 -10   15.40    4.00
  17  -3 -10   10.40    3.90
  17  -3 -10   11.50    3.80
  17  -3 -10   16.10    4.30
  17  -3 -10   11.20    3.40
  17  -3 -10   16.10    2.90
 -17   3  10   12.30    3.40
 -17   3  10    8.10    4.00
 -17   3  10   10.30    3.20
 -17   3  10    6.40    4.40
 -17   3  10   14.30    3.90
 -17   3  10   16.60    4.00
  18  -4 -11    2.50    3.20
  18  -4 -11    6.70    4.40
  18  -4 -11    1.50    2.10
  18  -4 -11    2.10    2.00
  18  -4 -11    3.60    4.00
  18  -4 -11    2.60    3.10
 -18   4  11    5.20    2.90
 -18   4  11    5.10    2.50
 -18   4  11    0.10    3.50
 -18   4  11   -0.10    2.90
 -18   4  11    6.30    3.40
 -18   4  11   -2.50    6.70
 -18   4  11    4.40    3.50
  19  -5 -12   98.69   15.20
  19  -5 -12   92.79    8.20
  19  -5 -12   93.99    6.40
  19  -5 -12   86.49    5.00
  19  -5 -12   74.19    7.30
  19  -5 -12   90.89    7.70
  19  -5 -12   86.09    8.30
 -19   5  12   86.59    8.50
 -19   5  12   84.49    7.60
 -19   5  12   95.39    8.20
 -19   5  12   76.59    7.90
 -19   5  12   93.29    7.40
 -19   5  12   80.69    6.40
  20  -6 -13    0.40    1.30
  20  -6 -13    3.70    3.60
  20  -6 -13   -0.50    2.80
  20  -6 -13    1.30    2.40
 -20   6  13    5.30    3.40
 -20   6  13    1.80    3.00
 -20   6  13    2.80    3.50
 -20   6  13    3.80    6.80
 -20   6  13    0.60    3.10
  21  -7 -14   17.10    4.80
  21  -7 -14    7.20    3.60
  21  -7 -14   10.20    3.30
 -21   7  14    4.40    3.60
 -21   7  14    1.10    4.10
 -21   7  14   11.80    3.70
 -21   7  14    5.70    3.80
 -21   7  14   15.50    4.80
   6  10   2   16.30    2.50
   6  10   2   15.90    3.10
   6  10   2   18.20    4.90
  -6 -10  -2   10.30    4.40
  -6 -10  -2   13.50    4.00
  -6 -10  -2   21.10    5.10
   7   9   1    1.70    1.80
   7   9   1    4.30    3.00
   7   9   1    2.40    1.70
   7   9   1    3.60    3.20
  -7  -9  -1   -1.50    3.10
  -7  -9  -1    0.70    2.40
  -7  -9  -1    2.40    3.30
   8   8   0    5.60    3.50
   8   8   0    7.20    2.70
   8   8   0    2.30    1.50
   8   8   0    4.10    2.10
  -8  -8   0    6.40    3.00
  -8  -8   0   10.60    3.80
   9   7  -1  160.68    8.80
   9   7  -1  161.98    8.00
   9   7  -1  152.78    7.90
   9   7  -1  151.58    6.80
   9   7  -1  151.28   10.20
  -9  -7   1  166.68   10.00
  -9  -7   1  140.79    8.50
  10   6  -2   11.40    1.80
  10   6  -2    8.20    3.20
  10   6  -2   12.40    4.10
  10   6  -2    8.60    2.80
  10   6  -2    8.00    2.50
  10   6  -2   12.90    2.60
 -10  -6   2   12.00    3.50
 -10  -6   2   11.60    2.80
  11   5  -3    5.00    1.30
  11   5  -3    3.40    1.20
  11   5  -3    1.90    1.60
  11   5  -3    5.10    2.90
  11   5  -3    2.40    2.60
  11   5  -3    4.60    2.10
  11   5  -3    3.50    1.20
  11   5  -3    2.50    1.50
  11   5  -3    3.80    1.70
 -11  -5   3    4.20    2.80
 -11  -5   3    4.70    1.00
 -11  -5   3    3.80    1.60
 -11  -5   3    1.80    1.00
 -11  -5   3    3.70    1.50
  12   4  -4  257.47    9.40
  12   4  -4  233.38    8.70
  12   4  -4  236.88    9.90
  12   4  -4  243.08    9.20
  12   4  -4  227.88   12.30
  12   4  -4  251.27   10.30
  12   4  -4  260.57   11.30
  12   4  -4  246.48    9.40
  12   4  -4  229.78    9.70
 -12  -4   4  245.18   11.00
 -12  -4   4  230.78    9.90
 -12  -4   4  253.87   10.20
 -12  -4   4  240.78    9.30
 -12  -4   4  238.98    9.10
  13   3  -5   70.39    4.20
  13   3  -5   71.39    3.80
  13   3  -5   73.49    3.50
  13   3  -5   74.59    5.20
  13   3  -5   82.19    4.60
  13   3  -5   66.99    4.00
  13   3  -5   76.69    5.80
  13   3  -5   72.09    5.60
  13   3  -5   69.89    5.50
  13   3  -5   71.39    6.00
 -13  -3   5   72.59    4.50
 -13  -3   5   80.19    5.10
 -13  -3   5   75.69    4.40
 -13  -3   5   70.79    5.10
 -13  -3   5   70.99    3.10
 -13  -3   5   77.59    5.10
  14   2  -6    2.30    1.30
  14   2  -6    0.60    2.20
  14   2  -6    2.00    1.90
  14   2  -6   -1.00    2.10
  14   2  -6   -0.10    2.00
  14   2  -6    1.00    2.00
  14   2  -6    2.80    1.80
 -14  -2   6    1.80    1.80
 -14  -2   6    0.70    1.50
 -14  -2   6    0.50    1.80
 -14  -2   6    1.40    2.00
 -14  -2   6   -1.30    2.00
 -14  -2   6    2.30    1.10
  15   1  -7   25.40    2.80
  15   1  -7   20.30    3.30
  15   1  -7   19.70    3.80
  15   1  -7   22.70    3.60
  15   1  -7   21.00    3.90
  15   1  -7   21.30    3.60
 -15  -1   7   23.90    2.50
 -15  -1   7   23.00    4.00
 -15  -1   7   18.00    3.50
 -15  -1   7   23.00    2.50
 -15  -1   7   19.60    3.60
 -15  -1   7   17.40    3.20
  16   0  -8   43.10    4.80
  16   0  -8   57.39    4.80
  16   0  -8   55.29    4.20
  16   0  -8   54.89    5.50
  16   0  -8   55.09    5.40
  16   0  -8   53.79    5.30
 -16   0   8   64.09    5.40
 -16   0   8   57.69    5.40
 -16   0   8   51.89    4.00
 -16   0   8   48.80    5.20
 -16   0   8   56.19    4.10
 -16   0   8   64.49    5.30
  17  -1  -9    2.90    3.20
  17  -1  -9    1.70    2.10
  17  -1  -9    6.50    3.40
  17  -1  -9    1.30    2.50
  17  -1  -9    5.10    3.20
  17  -1  -9    0.50    2.30
 -17   1   9    0.00    2.00
 -17   1   9   -3.90    2.80
 -17   1   9    0.20    1.90
 -17   1   9    3.50    2.90
 -17   1   9   -0.90    2.90
 -17   1   9    1.00    3.00
  18  -2 -10   -1.40    2.80
  18  -2 -10   -0.60    2.20
  18  -2 -10    0.30    2.40
  18  -2 -10   -2.60    2.50
  18  -2 -10   -0.50    2.70
  18  -2 -10    7.00    2.50
 -18   2  10    1.40    3.10
 -18   2  10    0.50    2.30
 -18   2  10    4.40    3.30
 -18   2  10    3.20    2.50
 -18   2  10   -3.40    3.10
 -18   2  10    0.00    3.20
  19  -3 -11   23.50    4.50
  19  -3 -11   36.10    6.30
  19  -3 -11   39.00    6.20
  19  -3 -11   24.40    5.20
  19  -3 -11   23.30    3.50
  19  -3 -11   35.30    5.10
 -19   3  11   28.60    4.50
 -19   3  11   28.60    4.20
 -19   3  11   32.70    5.70
 -19   3  11   23.50    5.00
 -19   3  11   27.10    6.20
 -19   3  11   26.90    5.30
  20  -4 -12    8.30    2.10
  20  -4 -12    8.60    2.60
  20  -4 -12    5.30    3.00
  20  -4 -12    8.00    3.80
  20  -4 -12    8.00    3.60
  20  -4 -12    2.20    4.00
  20  -4 -12    5.10    3.40
 -20   4  12   12.40    4.50
 -20   4  12    7.20    3.60
 -20   4  12    7.90    4.50
 -20   4  12    7.50    2.80
 -20   4  12    4.60    3.50
 -20   4  12    6.10    3.60
 -20   4  12    7.30    2.80
  21  -5 -13  123.59    9.40
  21  -5 -13  129.19    7.70
  21  -5 -13  115.89    8.90
  21  -5 -13  112.49    6.30
  21  -5 -13  125.19   10.20
  21  -5 -13  102.69    8.70
 -21   5  13  116.09    9.70
 -21   5  13  113.99    9.30
 -21   5  13  114.39    9.80
 -21   5  13  118.99    9.20
 -21   5  13  121.69    9.20
  22  -6 -14    5.50    3.00
  22  -6 -14    7.10    4.50
  22  -6 -14   16.00    4.70
 -22   6  14    8.40    4.20
 -22   6  14    2.30    3.80
 -22   6  14    5.20    4.60
 -22   6  14    6.20    4.10
   8  10   1    0.60    2.30
   8  10   1    3.70    3.10
   8  10   1   -1.40    1.70
  -8 -10  -1    4.10    4.00
  -8 -10  -1    6.10    3.30
   9   9   0   30.10    5.10
   9   9   0   32.60    3.60
   9   9   0   35.10    4.50
  -9  -9   0   45.30    6.90
  -9  -9   0   33.40    5.30
  10   8  -1    9.30    2.80
  10   8  -1    7.70    3.80
  10   8  -1   12.80    3.40
  10   8  -1   10.50    2.10
 -10  -8   1    8.90    3.90
 -10  -8   1   13.40    3.60
  11   7  -2   22.90    3.30
  11   7  -2   29.00    4.10
  11   7  -2   31.80    5.80
  11   7  -2   26.00    2.50
  11   7  -2   26.10    3.70
 -11  -7   2   21.80    3.70
 -11  -7   2   21.00    4.50
  12   6  -3    3.70    1.00
  12   6  -3    7.60    2.00
  12   6  -3    6.10    3.60
  12   6  -3    3.80    1.30
  12   6  -3    4.50    1.30
  12   6  -3    5.10    2.20
  12   6  -3    8.50    2.70
  12   6  -3    2.80    1.10
  12   6  -3    2.60    1.40
 -12  -6   3    6.20    3.00
 -12  -6   3    3.10    1.40
 -12  -6   3    2.30    1.00
 -12  -6   3    2.40    0.90
 -12  -6   3    2.50    1.20
  13   5  -4   13.80    1.90
  13   5  -4   14.70    2.30
  13   5  -4   12.10    1.80
  13   5  -4    9.50    3.60
  13   5  -4   15.60    3.90
  13   5  -4   10.90    3.00
  13   5  -4    9.80    1.50
  13   5  -4   12.80    2.10
  13   5  -4    9.80    2.30
 -13  -5   4   11.00    1.70
 -13  -5   4   13.50    3.40
 -13  -5   4   12.30    1.70
 -13  -5   4   15.20    2.60
  14   4  -5   24.40    2.40
  14   4  -5   24.90    2.80
  14   4  -5   24.40    2.70
  14   4  -5   19.60    4.10
  14   4  -5   20.40    3.80
  14   4  -5   21.70    1.90
  14   4  -5   27.40    2.90
  14   4  -5   28.00    3.60
  14   4  -5   22.80    3.30
  14   4  -5   27.60    4.20
 -14  -4   5   27.20    3.50
 -14  -4   5   32.40    4.10
 -14  -4   5   29.80    2.80
 -14  -4   5   23.80    3.30
 -14  -4   5   28.60    2.90
  15   3  -6   70.19    5.10
  15   3  -6   53.49    5.10
  15   3  -6   49.00    3.40
  15   3  -6   65.39    6.30
  15   3  -6   47.20    4.10
  15   3  -6   55.79    4.10
  15   3  -6   49.70    3.60
  15   3  -6   57.69    5.00
 -15  -3   6   46.80    4.50
 -15  -3   6   56.49    4.60
 -15  -3   6   60.49    5.20
 -15  -3   6   58.29    2.70
 -15  -3   6   55.49    4.20
 -15  -3   6   50.89    4.20
  16   2  -7   46.30    5.10
  16   2  -7   36.80    4.80
  16   2  -7   37.30    3.20
  16   2  -7   45.30    5.20
  16   2  -7   38.90    4.20
  16   2  -7   45.10    4.10
  16   2  -7   41.60    3.00
  16   2  -7   45.40    5.50
 -16  -2   7   40.20    3.80
 -16  -2   7   44.40    2.80
 -16  -2   7   36.20    4.20
 -16  -2   7   40.60    4.90
 -16  -2   7   37.50    4.70
 -16  -2   7   33.40    4.00
  17   1  -8   36.80    4.60
  17   1  -8   41.40    5.30
  17   1  -8   43.60    4.50
  17   1  -8   49.60    5.50
  17   1  -8   43.00    3.60
  17   1  -8   47.70    5.50
  17   1  -8   42.20    4.50
 -17  -1   8   47.20    3.50
 -17  -1   8   42.50    5.40
 -17  -1   8   38.70    3.20
 -17  -1   8   41.70    4.40
 -17  -1   8   36.70    4.70
 -17  -1   8   42.50    5.60
  18   0  -9    4.80    2.50
  18   0  -9    1.00    3.30
  18   0  -9    6.30    3.30
  18   0  -9    2.70    1.90
  18   0  -9    8.20    2.70
  18   0  -9    2.10    3.00
 -18   0   9    1.40    1.70
 -18   0   9    6.50    3.00
 -18   0   9    3.80    3.10
 -18   0   9    5.20    3.10
 -18   0   9    6.50    2.20
 -18   0   9    5.60    2.90
  19  -1 -10   55.29    5.90
  19  -1 -10   58.49    6.50
  19  -1 -10   60.79    7.20
  19  -1 -10   54.19    5.80
  19  -1 -10   59.99    5.60
 -19   1  10   53.69    4.80
 -19   1  10   61.89    6.90
 -19   1  10   68.49    6.90
 -19   1  10   64.89    7.30
 -19   1  10   53.39    6.20
 -19   1  10   59.99    5.00
  20  -2 -11   46.10    5.80
  20  -2 -11   33.30    5.80
  20  -2 -11   51.99    5.90
  20  -2 -11   42.60    5.10
  20  -2 -11   46.60    4.90
  20  -2 -11   42.10    6.50
 -20   2  11   36.00    5.30
 -20   2  11   46.30    5.00
 -20   2  11   51.29    4.70
 -20   2  11   49.90    6.90
 -20   2  11   46.90    6.20
 -20   2  11   41.10    6.20
  21  -3 -12   57.99    7.90
  21  -3 -12   54.69    5.90
  21  -3 -12   55.49    7.00
  21  -3 -12   57.69    7.00
  21  -3 -12   48.00    8.40
  21  -3 -12   54.29    5.10
 -21   3  12   57.99    6.30
 -21   3  12   69.99    7.60
 -21   3  12   67.09    7.20
 -21   3  12   69.99    8.80
 -21   3  12   62.69    7.70
 -21   3  12   57.69    5.50
  22  -4 -13   24.40    3.80
  22  -4 -13   35.40    6.30
  22  -4 -13   20.40    4.60
  22  -4 -13   23.30    5.10
  22  -4 -13   28.70    3.90
 -22   4  13   16.00    4.70
 -22   4  13   27.70    5.80
 -22   4  13   29.00    5.50
 -22   4  13   34.90    5.50
 -22   4  13   35.90    6.80
  23  -5 -14    3.70    2.40
  23  -5 -14    7.10    3.40
  23  -5 -14    1.90    3.40
  23  -5 -14    2.90    2.10
 -23   5  14    2.80    2.90
 -23   5  14   -0.60    5.40
 -23   5  14    1.20    3.10
 -23   5  14   14.00    5.40
  10  10   0    9.80    2.70
  10  10   0   14.60    3.80
  10  10   0   12.10    2.60
 -10 -10   0   15.90    4.40
 -10 -10   0   12.80    4.50
  11   9  -1   61.79    6.30
  11   9  -1   58.89    4.20
  11   9  -1   56.19    5.00
 -11  -9   1   59.99    6.60
  12   8  -2   90.59    5.00
  12   8  -2   96.09    6.70
  12   8  -2  113.69    7.40
 -12  -8   2  106.79    8.50
  13   7  -3   58.99    3.50
  13   7  -3   53.49    5.30
  13   7  -3   53.09    5.00
  13   7  -3   53.89    7.20
  13   7  -3   61.89    5.40
 -13  -7   3   56.99    6.40
  14   6  -4   28.90    3.20
  14   6  -4   23.30    2.00
  14   6  -4   27.90    2.20
  14   6  -4   17.20    3.40
 -14  -6   4   22.70    2.00
 -14  -6   4   24.50    2.60
 -14  -6   4   32.70    4.90
 -14  -6   4   22.90    2.30
 -14  -6   4   25.60    2.70
  15   5  -5   40.40    4.00
  15   5  -5   32.50    3.80
  15   5  -5   43.00    5.10
  15   5  -5   34.50    2.90
  15   5  -5   35.70    3.40
  15   5  -5   33.20    2.90
  15   5  -5   34.40    2.20
  15   5  -5   36.30    3.00
 -15  -5   5   40.20    2.90
 -15  -5   5   44.50    5.10
 -15  -5   5   39.10    3.70
 -15  -5   5   38.70    3.90
  16   4  -6   25.60    2.70
  16   4  -6   25.00    4.40
  16   4  -6   27.10    3.90
  16   4  -6   23.50    5.10
  16   4  -6   26.00    3.10
  16   4  -6   28.40    3.00
  16   4  -6   26.70    3.00
  16   4  -6   26.80    4.20
 -16  -4   6   24.00    3.40
 -16  -4   6   24.80    3.10
 -16  -4   6   27.10    3.80
 -16  -4   6   31.20    4.30
  17   3  -7   46.70    5.40
  17   3  -7   66.89    5.10
  17   3  -7   51.69    5.30
  17   3  -7   60.89    4.60
  17   3  -7   62.29    7.00
  17   3  -7   59.99    3.90
  17   3  -7   57.39    5.80
  17   3  -7   58.09    4.00
 -17  -3   7   64.49    5.60
 -17  -3   7   55.59    2.90
 -17  -3   7   59.19    4.70
 -17  -3   7   57.59    4.90
  18   2  -8   13.40    2.30
  18   2  -8    8.70    3.40
  18   2  -8    8.70    1.90
  18   2  -8    9.30    3.20
  18   2  -8   13.50    3.80
  18   2  -8    3.30    2.70
  18   2  -8    7.70    2.90
 -18  -2   8    9.00    1.70
 -18  -2   8    9.70    3.50
 -18  -2   8    9.70    3.00
 -18  -2   8    9.30    3.00
 -18  -2   8    5.30    2.70
 -18  -2   8    4.80    2.00
  19   1  -9   12.60    3.90
  19   1  -9    5.10    3.10
  19   1  -9    4.40    2.70
  19   1  -9   10.80    3.30
  19   1  -9    8.00    2.40
  19   1  -9    8.00    3.20
  19   1  -9   11.50    3.40
 -19  -1   9    6.90    1.90
 -19  -1   9    9.10    3.70
 -19  -1   9    4.80    3.10
 -19  -1   9    7.90    2.10
 -19  -1   9    8.30    3.10
  20   0 -10   37.90    6.10
  20   0 -10   40.00    5.00
  20   0 -10   44.40    6.10
  20   0 -10   44.80    5.80
  20   0 -10   50.39    5.80
  20   0 -10   42.60    4.30
 -20   0  10   39.70    3.90
 -20   0  10   52.19    6.80
 -20   0  10   35.00    4.90
 -20   0  10   33.50    5.20
 -20   0  10   38.40    3.90
  21  -1 -11    7.90    3.40
  21  -1 -11    3.80    3.10
  21  -1 -11   -0.60    2.00
  21  -1 -11    6.00    3.60
  21  -1 -11    2.50    2.70
  21  -1 -11    1.90    2.80
 -21   1  11    8.00    3.70
 -21   1  11    4.60    4.00
 -21   1  11    2.60    3.50
 -21   1  11    2.30    2.30
 -21   1  11    3.10    3.30
 -21   1  11    1.30    2.00
  22  -2 -12   -1.30    3.20
  22  -2 -12    3.20    2.50
  22  -2 -12   -0.20    3.90
  22  -2 -12    0.80    2.50
  22  -2 -12   -0.20    3.30
  22  -2 -12    3.50    2.60
 -22   2  12   -0.90    2.30
 -22   2  12    2.00    3.10
 -22   2  12    3.30    3.40
 -22   2  12    4.30    4.00
 -22   2  12   -1.30    2.90
 -22   2  12    3.20    2.60
  23  -3 -13   27.20    5.40
  23  -3 -13   27.00    5.80
  23  -3 -13   32.80    5.20
  23  -3 -13   33.90    6.20
  23  -3 -13   20.90    4.30
  23  -3 -13   27.60    3.50
  23  -3 -13   27.80    4.00
 -23   3  13   28.40    4.50
 -23   3  13   31.70    6.50
 -23   3  13   32.10    5.40
 -23   3  13   31.40    5.80
  24  -4 -14   59.59    8.40
  24  -4 -14   66.19    7.60
  24  -4 -14   65.89    8.10
  24  -4 -14   59.39    5.30
  24  -4 -14   53.99    5.20
  24  -4 -14   59.79    6.70
 -24   4  14   63.69    7.50
 -24   4  14   71.89   11.00
 -24   4  14   66.49    6.70
 -24   4  14   64.99    7.10
  12  10  -1    1.20    2.10
  12  10  -1    2.20    1.80
  12  10  -1    0.00    2.70
 -12 -10   1    6.00    3.00
 -12 -10   1    2.70    3.80
  13   9  -2    2.10    1.60
  13   9  -2    0.80    2.20
 -13  -9   2    0.80    3.30
  14   8  -3   12.70    3.00
  14   8  -3    1.70    1.30
  14   8  -3    2.90    2.40
 -14  -8   3   -2.20    3.10
  15   7  -4   -0.50    2.10
  15   7  -4    3.00    2.40
  15   7  -4    1.30    1.60
  15   7  -4    0.80    1.00
 -15  -7   4   -0.60    2.80
  16   6  -5   11.20    2.00
  16   6  -5   10.00    2.20
  16   6  -5    9.90    3.20
  16   6  -5   11.20    1.90
  16   6  -5   12.70    2.10
  16   6  -5   12.00    1.30
 -16  -6   5    8.70    3.40
 -16  -6   5   14.10    2.50
 -16  -6   5   12.80    2.50
 -16  -6   5   10.10    1.60
  17   5  -6   55.29    3.90
  17   5  -6   54.49    3.60
  17   5  -6   53.49    3.80
  17   5  -6   61.99    5.10
  17   5  -6   54.69    5.70
  17   5  -6   51.19    4.10
  17   5  -6   56.99    4.70
 -17  -5   6   52.79    4.80
 -17  -5   6   52.49    3.80
 -17  -5   6   54.49    3.80
 -17  -5   6   45.90    4.40
 -17  -5   6   48.70    5.40
  18   4  -7    1.10    2.60
  18   4  -7   -0.50    1.40
  18   4  -7    2.60    1.60
  18   4  -7   -1.20    2.40
  18   4  -7   -0.60    2.50
  18   4  -7    2.70    2.10
  18   4  -7    3.50    1.70
  18   4  -7    5.00    3.10
 -18  -4   7    5.90    2.70
 -18  -4   7   -3.30    2.20
 -18  -4   7    0.50    1.90
 -18  -4   7    1.90    2.00
  19   3  -8  194.78    9.70
  19   3  -8  211.18   11.20
  19   3  -8  202.88    9.50
  19   3  -8  193.08    8.50
  19   3  -8  186.78    8.50
  19   3  -8  204.38   12.10
  19   3  -8  189.08   10.60
  19   3  -8  209.88   11.10
 -19  -3   8  203.28    7.50
 -19  -3   8  199.18   10.60
 -19  -3   8  210.78    9.90
 -19  -3   8  202.08    9.70
  20   2  -9   59.19    7.80
  20   2  -9   51.39    6.10
  20   2  -9   55.79    5.40
  20   2  -9   63.59    6.30
  20   2  -9   59.29    5.00
  20   2  -9   50.49    3.70
  20   2  -9   54.49    4.00
 -20  -2   9   54.69    3.40
 -20  -2   9   52.19    5.50
 -20  -2   9   55.89    4.60
 -20  -2   9   52.19    5.40
 -20  -2   9   51.09    5.30
  21   1 -10  222.78   12.60
  21   1 -10  225.78   11.60
  21   1 -10  222.58   12.50
  21   1 -10  228.38   11.20
  21   1 -10  208.88    9.90
  21   1 -10  241.28   12.70
  21   1 -10  204.58   11.40
 -21  -1  10  223.28   14.60
 -21  -1  10  223.78   11.70
 -21  -1  10  226.98   11.50
 -21  -1  10  219.08    9.50
 -21  -1  10  224.28    9.60
  22   0 -11    3.00    2.70
  22   0 -11   -5.30    2.40
  22   0 -11    1.50    2.80
  22   0 -11    3.50    2.10
  22   0 -11    1.60    3.20
  22   0 -11   -1.30    2.50
  22   0 -11    1.80    3.90
 -22   0  11   -0.10    1.50
 -22   0  11    2.60    2.90
 -22   0  11    2.20    2.90
 -22   0  11   -0.90    1.80
  23  -1 -12    0.60    3.30
  23  -1 -12    8.20    2.60
  23  -1 -12    0.50    3.60
  23  -1 -12    2.00    2.50
  23  -1 -12    1.10    2.80
  23  -1 -12    3.20    2.80
  23  -1 -12    0.00    3.10
 -23   1  12    3.40    4.30
 -23   1  12    9.00    2.80
 -23   1  12    3.30    3.30
 -23   1  12    3.30    2.30
 -23   1  12    1.60    3.30
  24  -2 -13    8.90    3.40
  24  -2 -13    9.80    4.50
  24  -2 -13    4.40    2.90
  24  -2 -13   10.90    4.30
  24  -2 -13    7.20    3.00
  24  -2 -13   16.60    5.00
  24  -2 -13    6.90    3.50
 -24   2  13   15.40    3.50
 -24   2  13    8.90    4.10
 -24   2  13    8.20    3.90
 -24   2  13    9.40    4.40
 -24   2  13    8.70    3.00
  25  -3 -14   12.00    4.70
  25  -3 -14    8.10    3.30
  25  -3 -14    5.00    3.60
  25  -3 -14   14.70    4.20
  25  -3 -14   15.30    2.90
  25  -3 -14   10.30    5.20
 -25   3  14   18.40    5.80
 -25   3  14   17.30    4.50
 -25   3  14    9.30    3.40
 -25   3  14    5.90    4.30
 -25   3  14   14.40    3.50
  15   9  -3    3.60    2.40
  15   9  -3    0.50    2.40
  15   9  -3    8.00    1.80
  15   9  -3    9.70    3.30
 -15  -9   3    4.60    3.90
  16   8  -4   -0.20    2.20
  16   8  -4    2.30    2.60
  16   8  -4   -0.90    1.60
  16   8  -4    1.10    1.00
 -16  -8   4    3.70    3.30
  17   7  -5    7.40    1.80
  17   7  -5    5.70    1.30
  17   7  -5    0.80    2.60
  17   7  -5    4.20    1.70
  17   7  -5    5.50    1.40
  17   7  -5    7.20    2.40
 -17  -7   5    5.60    3.20
  18   6  -6   95.39    6.00
  18   6  -6  100.79    5.40
  18   6  -6  126.09    8.20
  18   6  -6  102.19    5.50
  18   6  -6   99.49    5.50
 -18  -6   6  125.19    8.40
 -18  -6   6   98.79    7.30
 -18  -6   6  107.19    6.20
  19   5  -7   11.60    3.10
  19   5  -7   14.50    2.50
  19   5  -7   14.00    2.40
  19   5  -7    8.60    2.30
  19   5  -7   13.00    2.20
  19   5  -7   14.50    3.90
  19   5  -7   18.00    3.60
 -19  -5   7   17.70    3.50
 -19  -5   7   11.20    2.30
 -19  -5   7   12.90    3.50
 -19  -5   7   17.20    3.60
  20   4  -8   67.69    6.00
  20   4  -8   70.29    4.60
  20   4  -8   73.69    5.20
  20   4  -8   74.59    6.50
  20   4  -8   72.59    6.70
  20   4  -8   69.19    5.10
  20   4  -8   68.69    4.40
 -20  -4   8   79.99    5.50
 -20  -4   8   84.49    6.30
  21   3  -9   11.20    3.70
  21   3  -9    9.40    1.90
  21   3  -9   15.60    3.30
  21   3  -9   12.30    3.50
  21   3  -9   12.80    3.70
  21   3  -9    6.90    1.80
  21   3  -9   14.20    3.00
 -21  -3   9    3.90    2.20
 -21  -3   9    7.70    2.90
 -21  -3   9    9.20    2.80
  22   2 -10    3.80    1.90
  22   2 -10    5.80    2.90
  22   2 -10   13.50    3.80
  22   2 -10   10.90    4.00
  22   2 -10    6.60    3.60
  22   2 -10    6.60    2.60
  22   2 -10   10.30    2.10
 -22  -2  10    7.70    2.80
 -22  -2  10   12.20    4.40
 -22  -2  10   12.70    3.80
 -22  -2  10    7.10    3.10
 -22  -2  10    8.80    2.60
  23   1 -11    1.90    2.90
  23   1 -11    5.30    2.40
  23   1 -11    3.00    2.60
  23   1 -11    6.70    4.10
  23   1 -11    4.00    3.00
  23   1 -11    7.60    3.30
  23   1 -11    2.40    3.30
 -23  -1  11    4.80    3.00
 -23  -1  11    4.00    3.90
 -23  -1  11    3.40    1.80
 -23  -1  11    7.70    3.60
  24   0 -12   13.40    3.90
  24   0 -12    7.70    3.70
  24   0 -12   18.40    3.90
  24   0 -12   16.40    4.20
  24   0 -12   18.80    4.90
  24   0 -12    5.60    2.60
  24   0 -12    6.40    4.20
 -24   0  12    9.30    3.60
 -24   0  12   10.20    2.60
 -24   0  12    7.20    3.60
 -24   0  12   19.50    5.30
  25  -1 -13   39.90    5.90
  25  -1 -13   48.60    5.60
  25  -1 -13   25.90    5.60
  25  -1 -13   35.10    5.90
  25  -1 -13   24.50    5.70
  25  -1 -13   40.60    5.60
  25  -1 -13   43.10    6.00
 -25   1  13   42.50    6.10
 -25   1  13   34.90    5.70
 -25   1  13   28.70    3.80
  26  -2 -14   72.69    7.20
  26  -2 -14   62.39    9.10
  26  -2 -14   61.59    7.60
  26  -2 -14   59.99    6.20
  26  -2 -14   69.29    7.00
 -26   2  14   61.29    5.70
 -26   2  14   75.79    9.00
 -26   2  14   61.89    7.90
  18   8  -5   41.80    3.80
  18   8  -5   49.20    5.10
  18   8  -5   61.79    6.80
 -18  -8   5   51.89    6.80
  19   7  -6   -1.80    2.30
  19   7  -6    0.60    2.10
  19   7  -6   -2.30    1.20
  19   7  -6   -0.40    2.00
  19   7  -6    0.20    1.40
  19   7  -6    5.80    1.80
  19   7  -6   -0.20    1.30
 -19  -7   6    0.90    0.70
 -19  -7   6    0.30    1.10
 -19  -7   6    5.20    3.10
 -19  -7   6   -1.50    0.60
  20   6  -7    3.20    1.90
  20   6  -7    2.50    2.90
  20   6  -7    3.80    2.00
  20   6  -7    3.50    1.60
  20   6  -7    3.80    1.60
 -20  -6   7    3.50    3.00
  21   5  -8   11.60    2.60
  21   5  -8   10.80    3.20
  21   5  -8    8.40    3.40
  21   5  -8   10.40    3.70
  21   5  -8    7.80    2.40
  21   5  -8    8.70    1.90
  21   5  -8    8.90    2.20
 -21  -5   8    6.60    3.20
  22   4  -9    3.10    1.90
  22   4  -9   -2.50    1.70
  22   4  -9    4.00    3.10
  22   4  -9    2.70    1.50
  22   4  -9   -4.90    2.30
  22   4  -9    2.20    1.80
  22   4  -9   -1.40    2.60
 -22  -4   9    3.40    2.50
 -22  -4   9    3.00    3.30
 -22  -4   9    1.50    2.40
 -22  -4   9    0.10    1.00
  23   3 -10   15.40    4.20
  23   3 -10   14.10    3.60
  23   3 -10    7.90    3.50
  23   3 -10   14.90    4.00
  23   3 -10   18.90    3.70
  23   3 -10   22.00    2.60
  23   3 -10   17.50    2.60
 -23  -3  10   14.80    3.30
 -23  -3  10   24.40    4.20
  24   2 -11   17.60    4.60
  24   2 -11   16.50    3.70
  24   2 -11   13.00    2.20
  24   2 -11    6.70    3.50
  24   2 -11   18.00    4.20
  24   2 -11   16.70    2.80
  24   2 -11   23.50    4.10
 -24  -2  11   21.90    4.40
 -24  -2  11   20.40    3.50
  25   1 -12    6.10    2.20
  25   1 -12   11.40    3.70
  25   1 -12    8.00    3.80
  25   1 -12   13.20    4.10
  25   1 -12    6.30    4.10
  25   1 -12    7.10    3.10
 -25  -1  12    8.60    2.30
 -25  -1  12    6.20    5.40
 -25  -1  12    8.00    3.50
  26   0 -13    9.20    3.70
  26   0 -13   10.40    4.40
  26   0 -13    2.40    2.50
  26   0 -13    5.10    3.50
  26   0 -13   10.10    3.30
 -26   0  13    6.40    4.40
 -26   0  13   16.10    4.70
  27  -1 -14  109.59    8.70
  27  -1 -14   97.39    7.80
  27  -1 -14  110.39    9.80
  27  -1 -14  126.19    8.70
  27  -1 -14  100.39    8.70
 -27   1  14   97.09    9.00
 -27   1  14  110.19    7.20
 -27   1  14  114.29    9.30
  21   7  -7   10.90    2.20
  21   7  -7   10.30    2.10
  21   7  -7   11.60    2.80
  21   7  -7   15.40    3.80
  21   7  -7   13.50    3.50
  21   7  -7   14.70    2.70
  21   7  -7   18.50    2.90
 -21  -7   7   26.80    4.80
  22   6  -8    6.60    3.20
  22   6  -8    2.00    2.00
  22   6  -8    1.20    1.50
  22   6  -8    3.00    1.90
  22   6  -8    2.10    3.30
 -22  -6   8    4.70    3.10
 -22  -6   8   -0.70    0.90
  23   5  -9    0.70    3.00
  23   5  -9    3.00    1.60
  23   5  -9    7.10    2.30
  23   5  -9    2.00    2.20
  23   5  -9    3.70    2.10
  23   5  -9    7.10    3.30
  23   5  -9    6.40    3.70
 -23  -5   9    6.10    3.10
  24   4 -10    3.70    1.70
  24   4 -10    4.40    2.70
  24   4 -10    1.10    3.60
  24   4 -10    6.10    1.90
  24   4 -10    2.40    3.30
  24   4 -10    2.80    2.50
  24   4 -10    1.10    3.30
 -24  -4  10    3.40    2.20
 -24  -4  10   -2.70    2.00
 -24  -4  10   -0.20    1.20
  25   3 -11   18.20    4.60
  25   3 -11    6.50    3.30
  25   3 -11    7.00    3.80
  25   3 -11   18.10    5.00
  25   3 -11   12.70    2.20
  25   3 -11   13.70    2.50
  25   3 -11   11.10    3.20
 -25  -3  11   12.50    3.10
 -25  -3  11   10.00    3.70
  26   2 -12   35.80    6.40
  26   2 -12   45.70    5.90
  26   2 -12   31.50    6.10
  26   2 -12   33.30    5.20
  26   2 -12   40.00    4.30
  26   2 -12   34.20    3.50
  26   2 -12   28.00    5.20
 -26  -2  12   44.30    4.60
 -26  -2  12   51.79    6.10
  27   1 -13   18.20    3.50
  27   1 -13   26.20    4.60
  27   1 -13   27.80    6.00
  27   1 -13   23.10    6.10
  27   1 -13   28.10    5.20
  27   1 -13   31.30    5.20
  27   1 -13   16.50    2.60
 -27  -1  13   22.10    3.30
 -27  -1  13   17.10    3.20
 -27  -1  13   37.10    6.00
 -27  -1  12   62.89    6.90
  27   1 -12   65.29    5.40
  27   1 -12   56.49    8.50
  27   1 -12   64.79    4.70
  27   1 -12   72.29    9.10
  27   1 -12   69.49    6.80
  27   1 -12   60.59    6.90
  27   1 -12   72.79    7.20
 -26  -2  11   15.60    4.30
 -26  -2  11   17.10    3.10
  26   2 -11   18.50    4.60
  26   2 -11   18.90    3.10
  26   2 -11   17.50    2.70
  26   2 -11   14.50    3.80
  26   2 -11   16.80    4.00
  26   2 -11   16.90    5.10
  26   2 -11   25.10    4.90
 -25  -3  10   22.00    3.50
 -25  -3  10   13.70    4.10
  25   3 -10   13.00    2.60
  25   3 -10   19.00    3.80
  25   3 -10   20.10    4.20
  25   3 -10   15.50    4.80
  25   3 -10   16.60    4.40
  25   3 -10   20.20    2.80
 -24  -4   9    7.00    2.80
 -24  -4   9   26.50    4.20
  24   4  -9   19.50    4.60
  24   4  -9   16.80    3.70
  24   4  -9   14.30    2.20
  24   4  -9   19.50    2.80
  24   4  -9   14.30    4.50
  24   4  -9   15.50    4.70
  24   4  -9   15.70    3.40
 -23  -5   8   19.80    4.10
  23   5  -8   19.50    2.90
  23   5  -8   17.30    3.80
  23   5  -8   18.40    2.50
  23   5  -8   14.60    3.20
  23   5  -8   24.10    4.70
  23   5  -8   24.10    4.90
  23   5  -8   12.60    4.40
 -22  -6   7   19.00    4.30
 -22  -6   7   10.50    3.70
  22   6  -7   19.30    3.60
  22   6  -7   14.90    2.70
  22   6  -7   19.00    3.10
  22   6  -7   10.40    3.30
  22   6  -7   12.50    2.10
  22   6  -7   10.50    3.70
  22   6  -7   13.00    2.30
 -21  -7   6   39.40    5.70
  21   7  -6   27.40    3.00
  21   7  -6   29.60    3.50
  21   7  -6   24.90    3.80
  21   7  -6   21.40    4.50
  21   7  -6   29.60    3.60
  21   7  -6   26.80    2.80
  21   7  -6   27.70    2.80
 -27   1  13   22.60    3.70
 -27   1  13   41.00    6.50
 -27   1  13   35.70    6.10
  27  -1 -13   25.50    5.20
  27  -1 -13   26.70    6.00
  27  -1 -13   31.10    4.90
  27  -1 -13   32.50    5.40
  27  -1 -13   16.80    4.20
 -26   0  12  104.09    8.30
 -26   0  12  117.79    9.20
 -26   0  12  111.99    6.80
  26   0 -12  109.69    9.40
  26   0 -12  109.49    8.90
  26   0 -12  118.99    7.20
  26   0 -12  102.39    8.40
  26   0 -12  109.59    8.50
  26   0 -12  107.59   11.40
 -25  -1  11    2.30    1.80
 -25  -1  11    3.40    2.90
 -25  -1  11    8.70    3.80
 -25  -1  11   -1.50    1.90
  25   1 -11    0.20    2.60
  25   1 -11   -1.60    3.40
  25   1 -11    0.10    3.30
  25   1 -11   -1.10    2.40
  25   1 -11    9.60    3.80
 -24  -2  10   -2.40    2.50
 -24  -2  10   -0.70    0.70
 -24  -2  10    3.90    2.80
 -24  -2  10    0.50    1.50
  24   2 -10    2.50    1.70
  24   2 -10    1.00    1.40
  24   2 -10   -1.20    2.30
  24   2 -10    4.50    2.50
  24   2 -10    7.10    3.30
  24   2 -10    1.60    3.10
  24   2 -10    0.10    2.90
 -23  -3   9    5.60    3.10
 -23  -3   9    5.10    2.60
 -23  -3   9    2.80    1.40
  23   3  -9    5.20    2.80
  23   3  -9    5.90    1.90
  23   3  -9    3.90    1.80
  23   3  -9    1.90    2.90
  23   3  -9    2.80    2.80
  23   3  -9    4.10    2.90
  23   3  -9    2.50    2.50
 -22  -4   8    7.00    2.80
 -22  -4   8    1.00    1.00
 -22  -4   8    0.70    2.50
 -22  -4   8    1.70    3.00
  22   4  -8    1.00    1.90
  22   4  -8    0.00    2.60
  22   4  -8    2.30    2.30
  22   4  -8    1.20    2.70
  22   4  -8    3.70    1.50
  22   4  -8    3.10    2.80
  22   4  -8    3.60    1.90
 -21  -5   7    4.70    3.10
  21   5  -7    7.70    2.70
  21   5  -7    3.90    2.00
  21   5  -7    4.80    2.30
  21   5  -7    5.70    3.20
  21   5  -7    5.30    1.80
  21   5  -7    8.60    3.40
 -20  -6   6    4.50    3.10
 -20  -6   6   -0.60    0.70
  20   6  -6    1.70    1.70
  20   6  -6    5.70    2.30
  20   6  -6   -0.50    1.80
  20   6  -6    4.00    1.80
  20   6  -6   -0.80    1.10
  20   6  -6   -0.70    2.70
  20   6  -6    1.10    1.50
  20   6  -6    6.70    2.50
 -19  -7   5    4.10    1.30
 -19  -7   5   -6.10    2.60
 -19  -7   5    0.40    0.60
  19   7  -5    0.70    2.80
  19   7  -5   -1.40    1.70
  19   7  -5    3.80    1.60
  19   7  -5    3.10    1.90
  19   7  -5    3.10    1.50
  19   7  -5    2.10    1.40
 -18  -8   4    1.30    3.30
  18   8  -4    0.20    1.80
  18   8  -4    1.30    2.20
  18   8  -4    5.80    3.00
 -26   2  13    4.10    4.40
 -26   2  13    2.60    2.40
 -26   2  13    9.00    5.30
  26  -2 -13    5.50    3.80
  26  -2 -13    1.80    3.00
  26  -2 -13    7.40    3.80
  26  -2 -13   -1.80    2.80
  26  -2 -13   13.70    5.50
  26  -2 -13   -0.80    2.40
 -25   1  12   17.10    4.30
 -25   1  12    9.10    2.60
 -25   1  12    5.60    3.30
  25  -1 -12    8.90    4.20
  25  -1 -12    5.40    3.10
  25  -1 -12    3.50    5.00
  25  -1 -12    9.60    3.70
  25  -1 -12   10.90    4.10
  25  -1 -12    4.30    3.00
  25  -1 -12   11.00    2.80
 -24   0  11    0.60    1.70
 -24   0  11    4.30    3.50
 -24   0  11    1.20    3.10
 -24   0  11    1.90    0.90
 -24   0  11    0.60    3.30
  24   0 -11   -1.90    3.20
  24   0 -11   -1.70    1.80
  24   0 -11    1.60    3.10
  24   0 -11    3.70    2.80
  24   0 -11    5.50    3.50
  24   0 -11    1.80    2.70
  24   0 -11   -2.20    2.30
 -23  -1  10    8.50    3.40
 -23  -1  10   12.90    3.50
 -23  -1  10    5.90    1.90
 -23  -1  10   13.00    5.10
 -23  -1  10   12.50    2.50
  23   1 -10    6.20    2.20
  23   1 -10    5.60    3.00
  23   1 -10    5.10    3.90
  23   1 -10   12.10    3.80
  23   1 -10    9.10    3.80
  23   1 -10    8.40    3.90
  23   1 -10    5.30    3.00
 -22  -2   9   13.00    3.50
 -22  -2   9    8.30    3.90
 -22  -2   9   13.00    2.50
 -22  -2   9   11.50    4.20
 -22  -2   9   10.70    3.50
  22   2  -9   10.70    3.60
  22   2  -9    9.50    1.90
  22   2  -9   15.00    3.50
  22   2  -9   14.60    4.10
  22   2  -9   17.90    4.20
  22   2  -9    7.90    3.00
  22   2  -9   10.00    2.30
 -21  -3   8   33.70    3.80
 -21  -3   8   47.90    4.70
  21   3  -8   41.20    5.00
  21   3  -8   46.10    6.10
  21   3  -8   43.30    3.40
  21   3  -8   50.29    5.40
  21   3  -8   45.80    3.70
  21   3  -8   45.90    4.40
  21   3  -8   33.20    5.30
 -20  -4   7   18.00    3.30
 -20  -4   7    9.70    3.30
  20   4  -7   20.40    3.70
  20   4  -7   14.70    3.50
  20   4  -7   15.30    2.50
  20   4  -7   14.50    2.20
  20   4  -7   15.60    3.00
  20   4  -7   22.50    3.30
  20   4  -7   17.60    3.90
 -19  -5   6    4.60    1.90
 -19  -5   6    5.70    2.80
 -19  -5   6    6.50    2.50
 -19  -5   6    7.40    3.70
  19   5  -6    7.40    2.80
  19   5  -6    2.50    2.60
  19   5  -6    5.80    2.00
  19   5  -6    3.50    2.60
  19   5  -6    5.00    1.90
  19   5  -6    2.00    1.90
  19   5  -6    3.70    1.50
 -18  -6   5   -0.40    0.60
 -18  -6   5    0.90    2.40
 -18  -6   5    3.60    2.00
  18   6  -5    1.70    1.70
  18   6  -5    4.70    2.00
  18   6  -5   -0.10    1.90
  18   6  -5    1.00    1.80
  18   6  -5    2.90    1.60
  18   6  -5    1.00    1.20
  18   6  -5    2.80    1.90
  18   6  -5    4.10    3.00
 -17  -7   4  163.18   10.10
  17   7  -4  149.29    5.90
  17   7  -4  148.49    7.90
  17   7  -4  146.69    7.10
  17   7  -4  150.88    9.10
  17   7  -4  155.08    6.60
  17   7  -4  144.19    5.90
  17   7  -4  147.79    5.60
 -16  -8   3   -1.90    2.90
  16   8  -3   -2.10    1.40
  16   8  -3    0.80    2.50
  16   8  -3    2.20    1.10
  16   8  -3   -2.20    2.10
 -15  -9   2   33.40    6.20
  15   9  -2   27.10    4.60
  15   9  -2   32.80    2.80
  15   9  -2   26.00    4.50
 -25   3  13   26.00    4.80
 -25   3  13   39.50    5.40
 -25   3  13   35.90    6.40
 -25   3  13   27.20    5.90
 -25   3  13   39.30    7.20
  25  -3 -13   29.70    6.80
  25  -3 -13   27.00    5.10
  25  -3 -13   31.20    3.90
  25  -3 -13   32.30    4.90
  25  -3 -13   31.90    5.60
  25  -3 -13   29.70    6.10
 -24   2  12    0.50    2.30
 -24   2  12    9.20    4.40
 -24   2  12    1.10    3.20
 -24   2  12    2.00    3.00
 -24   2  12   -1.00    2.20
  24  -2 -12    2.60    2.50
  24  -2 -12    2.40    4.30
  24  -2 -12   11.10    4.00
  24  -2 -12   -1.80    3.40
  24  -2 -12    0.70    2.90
  24  -2 -12    3.90    3.00
  24  -2 -12   -4.70    2.30
 -23   1  11    0.00    3.60
 -23   1  11    7.40    2.60
 -23   1  11   11.00    5.50
 -23   1  11    3.90    3.90
 -23   1  11    5.80    2.30
 -23   1  11    5.80    4.30
  23  -1 -11    4.20    2.90
  23  -1 -11    5.90    3.10
  23  -1 -11    6.70    3.40
  23  -1 -11    3.10    3.00
  23  -1 -11    1.00    3.60
  23  -1 -11    5.80    2.60
 -22   0  10   34.90    5.50
 -22   0  10   33.50    5.20
 -22   0  10   30.10    3.50
 -22   0  10   36.70    4.10
  22   0 -10   32.40    5.90
  22   0 -10   31.00    5.10
  22   0 -10   24.40    4.20
  22   0 -10   32.70    5.10
  22   0 -10   39.00    5.50
  22   0 -10   29.10    5.50
 -21  -1   9    1.30    1.60
 -21  -1   9    5.80    1.90
 -21  -1   9    6.60    3.10
 -21  -1   9    8.30    4.90
 -21  -1   9    2.40    3.10
  21   1  -9   15.00    4.10
  21   1  -9    2.90    3.00
  21   1  -9    3.00    3.40
  21   1  -9    4.30    2.90
  21   1  -9    8.20    3.40
  21   1  -9    6.30    2.80
  21   1  -9    2.70    1.80
 -20  -2   8  121.19    6.80
 -20  -2   8  129.69    8.30
 -20  -2   8  121.19    7.90
 -20  -2   8  126.39    7.80
 -20  -2   8  127.29    5.80
  20   2  -8  116.49    6.20
  20   2  -8  137.79    8.70
  20   2  -8  130.69    8.70
  20   2  -8  135.19    7.50
  20   2  -8  124.29    7.80
  20   2  -8  102.59    9.90
  20   2  -8  124.29    6.20
 -19  -3   7    4.00    2.90
 -19  -3   7    2.10    1.10
 -19  -3   7    5.10    2.50
 -19  -3   7    1.80    2.20
  19   3  -7    1.40    2.10
  19   3  -7    6.40    3.10
  19   3  -7    3.70    3.20
  19   3  -7   -1.10    2.60
  19   3  -7    1.50    1.50
  19   3  -7    2.80    1.60
  19   3  -7    4.60    2.30
  19   3  -7    2.80    2.80
 -18  -4   6  122.29    7.20
 -18  -4   6  107.89    6.30
 -18  -4   6  110.39    6.90
 -18  -4   6  106.59    4.30
 -18  -4   6  100.79    6.00
  18   4  -6   98.19    5.70
  18   4  -6  102.39    5.30
  18   4  -6  103.69    7.70
  18   4  -6  106.29    5.80
  18   4  -6  106.59    7.20
  18   4  -6  103.89    7.10
  18   4  -6  111.79    8.60
  18   4  -6  113.49    6.30
 -17  -5   5    5.70    2.90
 -17  -5   5    0.30    2.20
 -17  -5   5    5.30    2.40
 -17  -5   5    3.80    1.70
 -17  -5   5    3.40    1.80
  17   5  -5    4.40    1.90
  17   5  -5    3.20    1.40
  17   5  -5    5.10    2.50
  17   5  -5    3.50    1.70
  17   5  -5    4.90    1.90
  17   5  -5    4.00    2.30
  17   5  -5    1.50    2.40
 -16  -6   4   16.30    2.60
 -16  -6   4   15.60    1.70
 -16  -6   4   17.20    2.60
 -16  -6   4   21.70    4.50
  16   6  -4   12.40    2.70
  16   6  -4   17.90    2.80
  16   6  -4   16.20    2.10
  16   6  -4   17.10    2.30
  16   6  -4   17.00    1.70
  16   6  -4   23.30    3.10
  16   6  -4   13.90    3.50
  16   6  -4   19.80    2.80
  16   6  -4   17.90    2.20
 -15  -7   3   24.10    4.70
  15   7  -3   17.90    3.60
  15   7  -3   14.90    3.10
  15   7  -3   20.40    2.10
  15   7  -3   20.00    2.80
 -14  -8   2    2.60    3.30
  14   8  -2    6.40    2.70
  14   8  -2    3.80    2.70
  14   8  -2    4.50    1.60
 -13  -9   1   19.00    5.40
  13   9  -1   18.40    3.60
  13   9  -1   22.20    4.40
  13   9  -1   22.20    2.90
 -12 -10   0   16.80    5.50
  12  10   0   10.80    2.50
  12  10   0    8.80    3.40
 -24   4  13   13.80    3.70
 -24   4  13   20.40    5.50
 -24   4  13    4.90    3.90
 -24   4  13   19.00    6.70
  24  -4 -13   17.50    3.60
  24  -4 -13    9.80    3.80
  24  -4 -13   13.10    3.10
  24  -4 -13   22.30    5.70
  24  -4 -13    5.20    3.80
  24  -4 -13   20.40    4.60
 -23   3  12   18.90    3.90
 -23   3  12   25.70    5.90
 -23   3  12   24.10    5.00
 -23   3  12   13.10    3.80
  23  -3 -12   11.80    4.80
  23  -3 -12   20.60    5.80
  23  -3 -12   34.50    5.20
  23  -3 -12   25.50    4.00
  23  -3 -12   26.40    4.80
  23  -3 -12   26.50    5.50
 -22   2  11   65.19    7.30
 -22   2  11   63.89    8.30
 -22   2  11   64.29    5.70
 -22   2  11   66.09    5.70
 -22   2  11   72.39    7.80
 -22   2  11   58.29    7.00
  22  -2 -11   62.19    6.70
  22  -2 -11   57.69    7.60
  22  -2 -11   67.49    6.80
  22  -2 -11   59.09    5.70
  22  -2 -11   71.29    8.70
  22  -2 -11   62.69    5.90
 -21   1  10  185.28   13.60
 -21   1  10  242.38   10.50
 -21   1  10  195.78   12.40
 -21   1  10  217.08   12.00
 -21   1  10  215.78   10.40
 -21   1  10  214.98   11.70
  21  -1 -10  213.98   10.70
  21  -1 -10  211.78   11.40
  21  -1 -10  218.78   13.00
  21  -1 -10  219.48   12.90
  21  -1 -10  230.68   11.40
  21  -1 -10  237.68   12.40
 -20   0   9   -1.40    2.40
 -20   0   9    2.00    2.00
 -20   0   9   -3.30    2.60
 -20   0   9    3.60    1.90
 -20   0   9    8.10    3.30
  20   0  -9    0.60    2.80
  20   0  -9    5.80    3.40
  20   0  -9   -0.30    2.50
  20   0  -9    0.40    1.90
  20   0  -9    3.70    3.10
  20   0  -9    5.10    3.10
  20   0  -9    5.70    2.90
 -19  -1   8   20.30    4.60
 -19  -1   8   29.00    3.10
 -19  -1   8   29.30    4.70
 -19  -1   8   25.90    4.50
 -19  -1   8   25.00    3.10
  19   1  -8   22.80    4.50
  19   1  -8   28.20    4.30
  19   1  -8   31.10    4.60
  19   1  -8   24.40    4.00
  19   1  -8   26.00    5.00
  19   1  -8   27.50    3.30
  19   1  -8   28.40    5.20
 -18  -2   7   61.39    4.60
 -18  -2   7   73.29    5.50
 -18  -2   7   57.69    5.50
 -18  -2   7   48.60    5.40
 -18  -2   7   71.49    5.60
 -18  -2   7   68.09    3.70
  18   2  -7   59.09    4.10
  18   2  -7   56.49    4.00
  18   2  -7   61.39    6.50
  18   2  -7   62.39    6.10
  18   2  -7   66.99    5.90
  18   2  -7   58.19    5.90
  18   2  -7   70.99    5.50
 -17  -3   6    7.90    2.90
 -17  -3   6    7.00    1.30
 -17  -3   6    9.00    2.50
 -17  -3   6   10.30    2.80
  17   3  -6    7.90    2.40
  17   3  -6    1.70    2.70
  17   3  -6    4.80    3.70
  17   3  -6    5.30    1.80
  17   3  -6    1.70    2.60
  17   3  -6    3.40    2.80
  17   3  -6    5.70    1.70
  17   3  -6    7.20    2.60
 -16  -4   5  184.28    8.30
 -16  -4   5  178.38    6.80
 -16  -4   5  183.78    9.30
 -16  -4   5  186.98    9.20
 -16  -4   5  185.68   10.60
  16   4  -5  182.78    7.70
  16   4  -5  185.48    8.20
  16   4  -5  190.18    8.20
  16   4  -5  196.68    8.50
  16   4  -5  177.08    9.40
  16   4  -5  188.18   10.00
  16   4  -5  184.08   11.20
 -15  -5   4    3.00    2.70
 -15  -5   4    4.30    1.60
 -15  -5   4    0.70    1.80
 -15  -5   4    4.80    1.90
  15   5  -4    3.30    2.10
  15   5  -4    4.30    2.70
  15   5  -4    2.20    1.40
  15   5  -4    2.80    1.50
  15   5  -4    2.60    2.50
  15   5  -4    3.10    1.90
  15   5  -4    5.00    1.20
  15   5  -4    3.80    1.40
 -14  -6   3   13.00    3.60
 -14  -6   3   15.70    2.30
 -14  -6   3   23.80    2.70
 -14  -6   3   18.00    1.80
  14   6  -3   17.80    1.90
  14   6  -3   14.50    2.40
  14   6  -3   20.30    2.30
  14   6  -3   18.80    2.00
  14   6  -3   22.50    3.30
  14   6  -3   20.40    2.90
  14   6  -3   19.50    2.70
  14   6  -3   23.80    3.20
  14   6  -3   19.00    3.80
 -13  -7   2   88.09    7.40
  13   7  -2   79.19    6.00
  13   7  -2   78.59    4.30
  13   7  -2   86.39    6.40
  13   7  -2   90.19    8.80
 -12  -8   1    9.10    3.60
  12   8  -1    7.90    1.90
  12   8  -1    9.90    2.90
  12   8  -1    7.40    2.80
 -11  -9   0   67.39    6.70
  11   9   0   69.79    5.50
  11   9   0   66.29    4.60
 -10 -10  -1    1.80    3.80
 -10 -10  -1    1.90    3.40
  10  10   1   -0.60    1.90
  10  10   1    1.90    1.80
  10  10   1   -1.20    2.70
 -23   5  13   11.00    3.90
 -23   5  13   19.70    4.30
 -23   5  13   21.00    6.30
  23  -5 -13   18.10    4.70
  23  -5 -13   23.20    3.80
  23  -5 -13   19.00    4.90
  23  -5 -13   12.10    2.80
 -22   4  12   13.90    4.50
 -22   4  12    7.60    4.30
 -22   4  12   10.50    4.40
 -22   4  12    8.00    3.40
 -22   4  12   23.20    5.60
  22  -4 -12   14.50    4.10
  22  -4 -12   12.70    4.80
  22  -4 -12   10.30    3.90
  22  -4 -12   13.30    3.10
 -21   3  11   -1.80    2.90
 -21   3  11    4.30    2.20
 -21   3  11    5.20    3.20
 -21   3  11    7.30    2.70
 -21   3  11    4.30    3.60
 -21   3  11    7.20    3.80
 -21   3  11    7.10    4.30
  21  -3 -11    2.80    2.40
  21  -3 -11    6.40    3.30
  21  -3 -11    4.60    2.90
  21  -3 -11   -1.20    2.80
  21  -3 -11   -3.80    3.00
 -20   2  10   13.10    3.20
 -20   2  10   21.20    4.90
 -20   2  10   20.40    5.00
 -20   2  10   17.90    3.30
 -20   2  10   18.50    5.00
 -20   2  10   20.70    4.60
  20  -2 -10   21.40    3.60
  20  -2 -10   19.10    4.70
  20  -2 -10   17.80    4.20
  20  -2 -10   17.20    3.40
  20  -2 -10   13.20    4.70
  20  -2 -10   25.00    5.00
 -19   1   9   10.40    3.50
 -19   1   9    6.40    2.70
 -19   1   9    8.60    3.70
 -19   1   9    3.20    3.20
 -19   1   9    6.50    2.50
 -19   1   9    2.40    3.30
  19  -1  -9    7.00    2.60
  19  -1  -9    5.80    2.80
  19  -1  -9    1.20    3.10
  19  -1  -9    3.00    3.20
  19  -1  -9    9.00    3.50
  19  -1  -9    4.20    3.40
 -18   0   8  275.97   14.50
 -18   0   8  358.66   16.00
 -18   0   8  327.87   13.10
 -18   0   8  320.57   12.80
 -18   0   8  329.07   14.60
 -18   0   8  353.66   15.20
  18   0  -8  316.97   14.40
  18   0  -8  351.56   16.00
  18   0  -8  320.07   14.60
  18   0  -8  338.17   14.50
  18   0  -8  319.07   15.50
  18   0  -8  310.07   13.10
 -17  -1   7   46.80    5.00
 -17  -1   7   48.20    3.40
 -17  -1   7   41.90    5.10
 -17  -1   7   48.40    5.10
 -17  -1   7   49.00    6.10
 -17  -1   7   41.60    3.30
  17   1  -7   45.30    5.60
  17   1  -7   49.50    4.70
  17   1  -7   42.20    3.60
  17   1  -7   41.20    5.10
  17   1  -7   45.20    5.00
  17   1  -7   48.80    5.90
  17   1  -7   37.40    5.10
 -16  -2   6  116.39    7.30
 -16  -2   6  116.19    6.80
 -16  -2   6  130.89    7.90
 -16  -2   6  125.39    7.10
 -16  -2   6  114.69    6.30
 -16  -2   6  130.19    5.40
  16   2  -6  109.89    6.50
  16   2  -6  113.29    7.30
  16   2  -6  125.09    7.10
  16   2  -6  120.29    7.70
  16   2  -6  119.99    5.80
  16   2  -6  119.19    7.70
  16   2  -6  118.79    8.30
  16   2  -6  126.79    5.80
 -15  -3   5   36.60    3.90
 -15  -3   5   43.30    3.70
 -15  -3   5   38.00    3.80
 -15  -3   5   40.50    2.30
 -15  -3   5   37.50    4.10
 -15  -3   5   44.30    4.60
  15   3  -5   43.00    4.20
  15   3  -5   39.10    4.80
  15   3  -5   45.20    4.50
  15   3  -5   31.90    3.30
  15   3  -5   36.30    4.70
  15   3  -5   36.20    2.80
  15   3  -5   30.90    3.10
  15   3  -5   33.10    3.50
  15   3  -5   45.60    5.50
 -14  -4   4    1.10    1.50
 -14  -4   4   -3.10    1.80
 -14  -4   4    1.60    1.40
 -14  -4   4    4.30    2.00
 -14  -4   4   -1.30    1.70
  14   4  -4   -0.70    1.40
  14   4  -4   -2.70    2.30
  14   4  -4    0.80    1.10
  14   4  -4    0.90    2.10
  14   4  -4    0.90    1.30
  14   4  -4   -4.30    1.70
  14   4  -4    2.10    2.70
  14   4  -4   -2.00    2.40
  14   4  -4    0.30    1.00
  14   4  -4    0.80    1.50
 -13  -5   3   14.00    3.60
 -13  -5   3   16.50    1.90
 -13  -5   3   17.10    2.80
 -13  -5   3   22.00    2.80
 -13  -5   3   19.50    2.10
  13   5  -3   19.40    2.10
  13   5  -3   20.60    2.00
  13   5  -3   20.50    4.20
  13   5  -3   23.30    3.20
  13   5  -3   18.70    2.30
  13   5  -3   17.50    2.10
  13   5  -3   15.50    4.10
  13   5  -3   19.70    2.70
  13   5  -3   18.20    3.50
  13   5  -3   16.00    2.50
 -12  -6   2   46.10    2.70
 -12  -6   2   47.00    2.20
 -12  -6   2   50.39    2.40
 -12  -6   2   46.00    2.60
 -12  -6   2   51.89    5.70
  12   6  -2   45.30    4.80
  12   6  -2   48.20    4.40
  12   6  -2   57.19    7.20
  12   6  -2   44.70    2.20
 -11  -7   1   57.79    6.60
 -11  -7   1   49.20    5.20
  11   7  -1   47.10    6.50
  11   7  -1   53.29    4.90
  11   7  -1   52.69    3.50
  11   7  -1   61.09    5.30
  11   7  -1   64.49    5.20
 -10  -8   0    8.10    3.00
 -10  -8   0    6.30    4.00
  10   8   0    8.80    3.20
  10   8   0    3.10    1.60
  10   8   0    6.50    2.40
  10   8   0    3.20    3.70
  -9  -9  -1    4.40    3.50
  -9  -9  -1   -2.90    2.40
   9   9   1    2.10    1.90
   9   9   1    1.90    2.70
  -8 -10  -2   25.80    5.00
  -8 -10  -2   22.30    5.50
   8  10   2   22.90    4.70
   8  10   2   23.00    3.70
   8  10   2   25.30    3.80
 -22   6  13   -0.50    3.40
 -22   6  13   -1.50    3.80
 -22   6  13    5.20    4.20
 -22   6  13    0.50    3.60
  22  -6 -13   -3.10    1.00
  22  -6 -13    4.10    3.50
  22  -6 -13   -1.70    3.20
  22  -6 -13    1.70    2.50
 -21   5  12    9.20    4.20
 -21   5  12    6.50    3.80
 -21   5  12    4.60    3.50
 -21   5  12   14.30    4.40
 -21   5  12    6.50    3.70
  21  -5 -12    5.90    3.60
  21  -5 -12    5.10    2.10
  21  -5 -12    4.70    2.40
  21  -5 -12    9.50    3.70
  21  -5 -12    8.00    4.40
  21  -5 -12    8.50    3.70
 -20   4  11  128.29   10.10
 -20   4  11  106.89    8.20
 -20   4  11  119.79    8.10
 -20   4  11  121.09    9.70
 -20   4  11  109.69    8.70
 -20   4  11  120.69    9.10
  20  -4 -11  124.59    6.70
  20  -4 -11  123.59   10.00
  20  -4 -11  120.49    9.80
  20  -4 -11  122.79    8.90
  20  -4 -11  115.49    9.20
  20  -4 -11  119.99    6.90
  20  -4 -11   97.89    8.20
 -19   3  10  127.29    9.30
 -19   3  10  116.09    8.80
 -19   3  10  127.19    8.90
 -19   3  10  119.29    7.80
 -19   3  10  121.19    9.40
 -19   3  10  108.19    6.70
 -19   3  10  109.09    7.80
  19  -3 -10  111.39    8.80
  19  -3 -10  115.69    7.00
  19  -3 -10  120.89    9.00
  19  -3 -10  117.39    8.20
  19  -3 -10  115.19    8.00
  19  -3 -10  123.29    9.30
 -18   2   9   49.90    6.50
 -18   2   9   57.29    7.20
 -18   2   9   45.60    5.80
 -18   2   9   44.70    4.90
 -18   2   9   37.10    5.70
 -18   2   9   45.90    4.80
  18  -2  -9   47.70    5.70
  18  -2  -9   60.99    7.40
  18  -2  -9   55.69    6.70
  18  -2  -9   48.20    5.40
  18  -2  -9   49.99    6.10
  18  -2  -9   47.90    4.70
 -17   1   8   42.70    4.10
 -17   1   8   42.30    4.20
 -17   1   8   41.70    5.20
 -17   1   8   40.70    5.70
 -17   1   8   26.90    4.60
 -17   1   8   36.80    5.50
  17  -1  -8   42.90    5.60
  17  -1  -8   43.60    4.50
  17  -1  -8   45.00    4.80
  17  -1  -8   51.19    6.40
  17  -1  -8   48.20    5.90
  17  -1  -8   38.70    4.90
 -16   0   7   -2.70    2.50
 -16   0   7   -3.00    2.10
 -16   0   7    2.50    1.70
 -16   0   7    1.30    1.50
 -16   0   7   -0.70    2.20
 -16   0   7    0.10    2.20
  16   0  -7    1.10    1.70
  16   0  -7   -2.20    2.40
  16   0  -7   -3.10    1.90
  16   0  -7   -0.20    2.20
  16   0  -7    1.00    2.60
  16   0  -7   -1.60    2.40
 -15  -1   6    1.40    2.60
 -15  -1   6   -1.00    2.30
 -15  -1   6    0.30    2.20
 -15  -1   6    0.60    2.30
 -15  -1   6   -0.60    1.20
  15   1  -6   -0.40    2.00
  15   1  -6    1.60    1.40
  15   1  -6    5.30    2.70
  15   1  -6    0.80    2.20
  15   1  -6    2.90    2.10
  15   1  -6   -1.50    1.90
  15   1  -6    0.90    2.20
 -14  -2   5    1.90    1.90
 -14  -2   5   -1.00    1.80
 -14  -2   5   -1.30    1.30
 -14  -2   5   -0.80    0.90
 -14  -2   5   -2.90    1.60
 -14  -2   5    0.20    1.90
  14   2  -5   -1.10    1.10
  14   2  -5   -0.20    2.10
  14   2  -5    1.20    1.80
  14   2  -5   -4.40    1.60
  14   2  -5   -0.50    1.00
  14   2  -5   -1.00    2.00
  14   2  -5   -3.30    1.80
  14   2  -5    2.40    1.60
 -13  -3   4    4.30    0.90
 -13  -3   4    5.10    1.80
 -13  -3   4    1.30    1.80
 -13  -3   4    1.40    1.60
 -13  -3   4    0.00    1.70
 -13  -3   4    5.60    2.10
  13   3  -4    3.00    1.80
  13   3  -4    1.40    1.10
  13   3  -4    1.20    2.10
  13   3  -4    0.40    1.30
  13   3  -4    1.00    2.00
  13   3  -4    1.80    1.20
  13   3  -4    4.50    1.70
  13   3  -4    3.90    2.70
  13   3  -4    1.90    2.10
 -12  -4   3    6.30    1.40
 -12  -4   3   10.90    1.80
 -12  -4   3    8.80    2.10
 -12  -4   3    3.80    1.90
 -12  -4   3   12.50    2.90
  12   4  -3    9.80    1.60
  12   4  -3    6.90    1.80
  12   4  -3   11.00    1.70
  12   4  -3    8.80    1.70
  12   4  -3    6.90    3.20
  12   4  -3    9.30    2.50
  12   4  -3    7.20    1.90
  12   4  -3    8.10    2.20
  12   4  -3   10.30    1.50
 -11  -5   2  207.28    8.20
 -11  -5   2  209.18    8.30
 -11  -5   2  208.28   10.30
 -11  -5   2  212.08    7.50
 -11  -5   2  212.88    7.60
  11   5  -2  215.38    7.80
  11   5  -2  212.38    7.70
  11   5  -2  207.58   11.50
  11   5  -2  203.88    9.90
  11   5  -2  208.38   10.80
  11   5  -2  216.88    9.10
  11   5  -2  198.98    8.20
  11   5  -2  205.18    7.90
  11   5  -2  195.48    8.00
 -10  -6   1    4.10    2.50
 -10  -6   1    3.50    3.00
  10   6  -1    3.50    3.30
  10   6  -1    6.10    2.40
  10   6  -1    3.40    2.00
  10   6  -1    7.90    2.40
  10   6  -1    4.00    2.80
  10   6  -1    6.50    1.50
  10   6  -1    5.80    2.60
  -9  -7   0    2.90    2.60
  -9  -7   0    0.20    3.00
   9   7   0    1.70    1.50
   9   7   0    4.00    3.60
   9   7   0    3.00    2.20
   9   7   0    2.70    2.10
   9   7   0    4.20    2.50
  -8  -8  -1   15.00    4.20
  -8  -8  -1   15.40    4.30
  -8  -8  -1   16.60    3.50
   8   8   1   14.70    2.80
   8   8   1   12.80    2.30
   8   8   1   10.60    3.10
   8   8   1   13.90    4.20
  -7  -9  -2    4.20    2.80
  -7  -9  -2    3.90    3.40
  -7  -9  -2   -5.00    3.40
   7   9   2    2.40    2.70
   7   9   2    4.10    2.00
   7   9   2   -1.00    2.90
  -6 -10  -3   29.50    6.10
  -6 -10  -3   35.70    5.80
  -6 -10  -3   38.00    6.50
   6  10   3   32.20    5.90
   6  10   3   28.30    3.20
   6  10   3   34.70    4.30
 -21   7  13   34.60    5.90
 -21   7  13   17.10    4.90
 -21   7  13   28.00    5.90
 -21   7  13   21.20    4.80
 -21   7  13   25.90    5.70
  21  -7 -13   18.70    4.00
  21  -7 -13   17.60    5.00
  21  -7 -13   27.50    5.60
 -20   6  12   22.50    5.30
 -20   6  12   38.80   10.70
 -20   6  12   13.80    5.20
 -20   6  12   13.80    4.00
 -20   6  12   13.70    4.40
  20  -6 -12   18.00    3.80
  20  -6 -12   14.50    4.60
  20  -6 -12   15.30    2.10
  20  -6 -12   21.90    5.00
 -19   5  11    9.10    4.00
 -19   5  11    3.00    3.20
 -19   5  11    0.10    3.00
 -19   5  11    3.90    3.50
 -19   5  11    6.30    3.30
 -19   5  11    3.40    2.70
  19  -5 -11    3.70    3.80
  19  -5 -11    2.80    3.20
  19  -5 -11    5.70    2.70
  19  -5 -11    1.10    3.80
  19  -5 -11    4.50    3.30
  19  -5 -11    6.20    3.50
  19  -5 -11    4.80    1.90
 -18   4  10    5.50    3.50
 -18   4  10    2.00    2.10
 -18   4  10   -0.50    3.20
 -18   4  10    1.00    2.40
 -18   4  10    5.70    3.50
 -18   4  10   -2.80    5.30
  18  -4 -10   -0.90    1.80
  18  -4 -10    1.70    3.20
  18  -4 -10   -1.80    2.60
  18  -4 -10   -0.70    1.90
  18  -4 -10    3.40    3.30
  18  -4 -10   -1.90    3.10
 -17   3   9   43.00    6.00
 -17   3   9   40.20    5.60
 -17   3   9   36.90    4.80
 -17   3   9   41.70    5.00
 -17   3   9   46.40    5.80
 -17   3   9   55.19    7.30
  17  -3  -9   57.39    7.10
  17  -3  -9   45.50    5.50
  17  -3  -9   49.70    6.20
  17  -3  -9   40.90    4.30
  17  -3  -9   46.60    6.40
  17  -3  -9   50.49    6.00
 -16   2   8   21.30    4.40
 -16   2   8   18.40    4.10
 -16   2   8   23.10    3.60
 -16   2   8   20.30    3.90
 -16   2   8   32.10    5.40
 -16   2   8   27.60    3.80
  16  -2  -8   22.50    4.30
  16  -2  -8   21.80    4.30
  16  -2  -8   27.60    3.90
  16  -2  -8   22.90    4.80
  16  -2  -8   29.60    3.70
  16  -2  -8   22.00    4.50
 -15   1   7   20.40    4.30
 -15   1   7   22.50    3.80
 -15   1   7   20.60    3.10
 -15   1   7   19.80    4.00
 -15   1   7   20.10    3.90
 -15   1   7   23.20    3.00
  15  -1  -7   27.10    3.30
  15  -1  -7   26.80    4.20
  15  -1  -7   20.20    3.40
  15  -1  -7   25.00    3.80
  15  -1  -7   27.20    4.80
  15  -1  -7   24.90    4.30
 -14   0   6  110.09    6.90
 -14   0   6  115.29    5.80
 -14   0   6  115.29    7.20
 -14   0   6  114.19    7.20
 -14   0   6  106.09    7.30
 -14   0   6  113.79    5.60
  14   0  -6  129.09    6.00
  14   0  -6  121.09    6.70
  14   0  -6  112.09    6.80
  14   0  -6  118.39    6.90
  14   0  -6  111.69    7.20
  14   0  -6  104.39    7.20
 -13  -1   5  452.95   15.80
 -13  -1   5  450.95   17.30
 -13  -1   5  454.45   15.70
 -13  -1   5  468.05   18.40
 -13  -1   5  447.66   17.80
 -13  -1   5  442.06   17.50
  13   1  -5  431.06   17.50
  13   1  -5  450.45   17.70
  13   1  -5  452.55   17.80
  13   1  -5  419.56   15.80
  13   1  -5  443.26   17.20
  13   1  -5  444.46   16.90
 -12  -2   4  780.02   27.50
 -12  -2   4  786.82   27.80
 -12  -2   4  777.32   25.70
 -12  -2   4  766.52   26.70
 -12  -2   4  745.33   26.90
  12   2  -4  784.82   28.90
  12   2  -4  788.92   27.10
  12   2  -4  775.62   26.00
  12   2  -4  780.52   26.00
  12   2  -4  773.62   26.30
  12   2  -4  827.52   27.90
  12   2  -4  740.73   26.70
  12   2  -4  736.93   27.40
  12   2  -4  768.42   27.90
 -11  -3   3   61.29    4.40
 -11  -3   3   61.59    3.70
 -11  -3   3   59.79    4.20
 -11  -3   3   62.39    4.10
 -11  -3   3   61.79    2.80
 -11  -3   3   58.09    3.70
  11   3  -3   62.69    3.10
  11   3  -3   55.39    4.70
  11   3  -3   66.39    3.60
  11   3  -3   69.19    4.30
  11   3  -3   59.69    5.70
  11   3  -3   65.79    3.80
  11   3  -3   62.49    3.70
  11   3  -3   60.09    5.00
  11   3  -3   62.39    3.20
  11   3  -3   59.29    4.30
 -10  -4   2   88.69    3.90
 -10  -4   2   84.09    4.40
 -10  -4   2   83.99    5.70
 -10  -4   2   84.49    4.50
  10   4  -2   87.89    3.90
  10   4  -2   84.19    4.70
  10   4  -2   79.09    6.60
  10   4  -2   89.19    4.50
  10   4  -2   87.39    3.90
  10   4  -2   87.79    5.70
  10   4  -2   98.59    4.70
  10   4  -2   91.89    6.40
  10   4  -2   82.39    3.90
  -9  -5   1   55.89    2.30
  -9  -5   1   48.60    2.60
  -9  -5   1   48.60    2.60
  -9  -5   1   53.89    2.20
  -9  -5   1   54.09    4.40
  -9  -5   1   55.59    8.10
   9   5  -1   43.30    5.30
   9   5  -1   52.69    4.40
   9   5  -1   56.69    3.10
   9   5  -1   49.99    2.50
   9   5  -1   52.79    2.50
   9   5  -1   50.79    2.30
   9   5  -1   49.70    5.00
   9   5  -1   53.99    2.30
   9   5  -1   53.29    3.90
   9   5  -1   46.60    4.30
  -8  -6   0  294.47   12.90
  -8  -6   0  305.17   14.00
   8   6   0  321.67   14.80
   8   6   0  300.77   12.40
   8   6   0  281.07   13.20
   8   6   0  320.67   12.60
   8   6   0  315.17   13.80
   8   6   0  301.07   11.40
   8   6   0  290.57   13.00
  -7  -7  -1   11.50    3.90
  -7  -7  -1   10.20    4.00
  -7  -7  -1    6.60    3.00
   7   7   1    5.70    2.40
   7   7   1    6.40    2.50
   7   7   1    5.70    2.20
   7   7   1    5.60    2.90
   7   7   1    6.40    2.00
   7   7   1    2.10    2.40
  -6  -8  -2    9.20    3.90
  -6  -8  -2    6.70    3.50
  -6  -8  -2    8.40    3.30
   6   8   2    5.10    2.00
   6   8   2    4.50    3.20
   6   8   2    9.20    2.10
   6   8   2    6.80    3.10
  -5  -9  -3   45.20    5.60
  -5  -9  -3   48.50    6.60
  -5  -9  -3   55.99    6.80
   5   9   3   52.99    4.50
   5   9   3   48.90    3.70
   5   9   3   53.09    6.20
   5   9   3   61.39    7.20
  -4 -10  -4   18.30    4.80
  -4 -10  -4    8.50    4.10
  -4 -10  -4    5.40    4.10
   4  10   4    7.70    2.80
   4  10   4   11.90    3.80
   4  10   4   12.20    2.00
  -3 -11  -5   -1.60    3.80
   3  11   5   -0.50    2.30
 -19   7  12   58.39    7.10
 -19   7  12   32.30    5.60
 -19   7  12   44.50    6.90
 -19   7  12   31.80    6.40
 -19   7  12   45.40    7.40
  19  -7 -12   41.00    5.60
  19  -7 -12   37.30    5.70
  19  -7 -12   39.60    6.20
 -18   6  11   32.50    5.60
 -18   6  11   44.80    6.10
 -18   6  11   44.10    6.50
 -18   6  11   44.70    6.10
 -18   6  11   35.20    5.80
 -18   6  11   49.90    7.90
  18  -6 -11   36.00    2.80
  18  -6 -11   42.00    6.70
  18  -6 -11   46.20    5.30
  18  -6 -11   36.70    5.90
  18  -6 -11   45.00    6.30
  18  -6 -11   39.20    5.70
 -17   5  10   26.80    4.70
 -17   5  10   30.40    4.00
 -17   5  10   39.30    6.50
 -17   5  10   32.00    5.40
 -17   5  10   27.20    5.00
 -17   5  10   30.20    4.90
 -17   5  10   31.10    5.00
  17  -5 -10   35.20    5.40
  17  -5 -10   35.80    5.20
  17  -5 -10   48.20    7.10
  17  -5 -10   38.60    5.60
  17  -5 -10   36.50    4.40
  17  -5 -10   27.40    3.00
 -16   4   9   55.29    6.80
 -16   4   9   58.49    7.10
 -16   4   9   56.89    5.80
 -16   4   9   53.19    6.20
 -16   4   9   52.79    4.80
 -16   4   9   52.79    5.60
 -16   4   9   51.49    6.30
  16  -4  -9   61.09    6.10
  16  -4  -9   56.69    4.10
  16  -4  -9   41.00    6.00
  16  -4  -9   59.79    4.60
  16  -4  -9   48.50    5.80
  16  -4  -9   61.39    6.20
  16  -4  -9   50.69    6.50
 -15   3   8  290.87   13.20
 -15   3   8  293.47   13.80
 -15   3   8  270.87   12.50
 -15   3   8  278.77   12.60
 -15   3   8  276.67   13.50
 -15   3   8  251.17   13.60
  15  -3  -8  291.77   13.60
  15  -3  -8  273.57   13.70
  15  -3  -8  276.27   12.90
  15  -3  -8  283.07   12.90
  15  -3  -8  270.97   11.40
 -14   2   7    7.60    3.10
 -14   2   7    2.60    2.20
 -14   2   7    7.70    3.90
 -14   2   7    6.20    2.10
 -14   2   7    3.40    3.00
 -14   2   7    3.60    2.80
  14  -2  -7    6.20    2.50
  14  -2  -7    5.00    2.00
  14  -2  -7    9.30    3.10
  14  -2  -7    8.80    3.20
  14  -2  -7    3.90    2.50
 -13   1   6  600.24   23.40
 -13   1   6  608.84   24.70
 -13   1   6  616.14   21.70
 -13   1   6  586.04   21.70
 -13   1   6  603.54   22.70
 -13   1   6  576.14   22.90
  13  -1  -6  628.44   23.30
  13  -1  -6  585.54   22.00
  13  -1  -6  599.34   21.80
  13  -1  -6  611.74   23.50
  13  -1  -6  603.64   22.60
  13  -1  -6  626.64   23.00
 -12   0   5    1.70    2.20
 -12   0   5    0.80    2.20
 -12   0   5   -1.80    2.00
 -12   0   5    0.20    2.30
 -12   0   5   -1.10    1.50
 -12   0   5    0.60    1.30
  12   0  -5    2.00    1.50
  12   0  -5   -0.60    2.10
  12   0  -5   -1.30    1.90
  12   0  -5   -0.60    2.20
  12   0  -5    2.60    2.50
  12   0  -5    2.70    2.40
 -11  -1   4   21.10    2.10
 -11  -1   4   18.30    3.10
 -11  -1   4   22.50    3.50
 -11  -1   4   19.30    3.10
 -11  -1   4   20.60    2.00
 -11  -1   4   26.30    3.30
  11   1  -4   25.10    3.50
  11   1  -4   15.20    3.00
  11   1  -4   20.40    2.90
  11   1  -4   23.20    3.60
  11   1  -4   16.00    3.10
  11   1  -4   23.40    2.20
 -10  -2   3  167.58    7.20
 -10  -2   3  161.28    7.10
 -10  -2   3  167.98    7.50
 -10  -2   3  157.08    7.60
 -10  -2   3  160.18    6.00
  10   2  -3  157.18    6.60
  10   2  -3  172.08    8.80
  10   2  -3  162.78    6.30
  10   2  -3  157.58    7.60
  10   2  -3  170.88    7.70
  10   2  -3  160.08    8.10
  10   2  -3  166.58    7.20
  10   2  -3  163.48    7.00
  10   2  -3  158.68    6.30
  -9  -3   2    2.40    1.30
  -9  -3   2    0.70    0.80
  -9  -3   2    2.30    1.10
  -9  -3   2    2.60    1.60
  -9  -3   2   -0.10    1.80
  -9  -3   2    3.10    1.70
   9   3  -2    0.40    1.10
   9   3  -2   -2.80    1.80
   9   3  -2    1.90    1.20
   9   3  -2    1.50    1.30
   9   3  -2    1.30    0.90
   9   3  -2    2.00    1.50
   9   3  -2    2.30    1.80
   9   3  -2    3.80    2.60
   9   3  -2    1.80    1.50
   9   3  -2    1.10    1.90
  -8  -4   1  117.39    6.70
  -8  -4   1  114.89    4.90
  -8  -4   1  112.79    4.40
  -8  -4   1  125.29    6.10
  -8  -4   1  117.49    5.00
  -8  -4   1  125.09    4.50
   8   4  -1  115.09    6.90
   8   4  -1  117.59    5.70
   8   4  -1  120.29    4.60
   8   4  -1  113.09    7.50
   8   4  -1  122.49    5.00
   8   4  -1  124.69    5.10
   8   4  -1  122.89    4.90
   8   4  -1  108.19    6.10
   8   4  -1  117.39    6.40
   8   4  -1  120.39    4.50
  -7  -5   0   13.30    3.30
  -7  -5   0   10.70    2.40
  -7  -5   0    9.60    3.00
   7   5   0    8.40    1.80
   7   5   0   12.40    2.40
   7   5   0   12.20    2.60
   7   5   0   11.00    3.20
   7   5   0    7.50    2.20
   7   5   0   13.90    2.20
   7   5   0    7.90    2.50
  -6  -6  -1  281.07   13.30
  -6  -6  -1  282.97   12.50
  -6  -6  -1  282.17   13.40
   6   6   1  290.67   11.80
   6   6   1  280.97   12.80
   6   6   1  279.17   13.50
   6   6   1  283.77   11.50
   6   6   1  274.37   13.70
   6   6   1  318.47   12.90
   6   6   1  306.07   11.20
  -5  -7  -2  121.19    7.70
  -5  -7  -2  136.49    8.80
  -5  -7  -2  132.89    8.80
   5   7   2  137.49    6.50
   5   7   2  132.49    8.20
   5   7   2  127.29    7.00
   5   7   2  141.79    8.90
   5   7   2  132.59    7.60
   5   7   2  131.69    6.60
  -4  -8  -3   32.60    5.50
  -4  -8  -3   20.70    3.90
  -4  -8  -3   25.10    4.70
   4   8   3   24.70    2.70
   4   8   3   26.30    4.80
   4   8   3   26.40    3.50
   4   8   3   22.50    4.30
  -3  -9  -4   53.09    6.30
  -3  -9  -4   56.49    7.30
  -3  -9  -4   53.09    6.70
   3   9   4   52.59    6.30
   3   9   4   45.50    6.00
   3   9   4   48.30    3.20
   3   9   4   45.70    4.50
  -2 -10  -5  117.79    9.60
  -2 -10  -5  108.99    9.30
  -2 -10  -5  100.59    8.10
   2  10   5   98.59    8.90
   2  10   5   95.79    4.50
   2  10   5   91.69    6.70
  -1 -11  -6    5.90    3.70
  -1 -11  -6    8.70    4.20
   1  11   6    8.50    3.10
   1  11   6    7.90    1.00
 -18   8  12   20.90    5.40
 -18   8  12   28.10    6.00
 -18   8  12   35.60    5.60
 -18   8  12   19.80    4.70
 -18   8  12   20.60    4.70
  18  -8 -12   24.00    4.70
  18  -8 -12   18.10    4.50
 -17   7  11    8.20    3.60
 -17   7  11    4.90    3.70
 -17   7  11    3.70    3.20
 -17   7  11    7.40    3.80
 -17   7  11    3.90    3.60
  17  -7 -11    4.60    3.50
  17  -7 -11    3.30    2.80
  17  -7 -11   -2.10    2.50
 -16   6  10   12.30    3.80
 -16   6  10    7.40    3.60
 -16   6  10   10.80    4.00
 -16   6  10   14.40    4.50
 -16   6  10   16.70    4.00
  16  -6 -10   12.70    2.10
  16  -6 -10   14.10    4.10
  16  -6 -10   19.80    4.50
  16  -6 -10   12.10    3.10
  16  -6 -10   16.00    4.50
  16  -6 -10   10.90    3.70
  16  -6 -10   13.50    1.50
 -15   5   9   79.19    7.30
 -15   5   9   63.19    7.20
 -15   5   9   74.99    6.90
 -15   5   9   74.99    6.80
 -15   5   9   83.89   12.40
  15  -5  -9   68.49    6.90
  15  -5  -9   61.09    6.30
  15  -5  -9   60.89    7.40
  15  -5  -9   71.69    5.40
  15  -5  -9   68.19    6.40
 -14   4   8    1.70    2.70
 -14   4   8   -2.00    3.10
 -14   4   8    1.90    2.60
 -14   4   8    5.40    3.20
 -14   4   8    2.30    2.10
 -14   4   8   -0.80    2.70
  14  -4  -8    1.00    3.20
  14  -4  -8   -0.90    2.40
  14  -4  -8    2.30    2.90
  14  -4  -8    6.10    2.10
  14  -4  -8    2.90    2.90
  14  -4  -8    0.10    2.70
  14  -4  -8   -0.40    1.50
 -13   3   7  139.19    8.70
 -13   3   7  129.49    6.70
 -13   3   7  138.89    8.30
 -13   3   7  125.49    8.10
 -13   3   7  137.99    7.90
 -13   3   7  131.99    7.50
  13  -3  -7  136.89    6.50
  13  -3  -7  138.39    8.50
  13  -3  -7  128.09    8.40
  13  -3  -7  137.59    8.10
  13  -3  -7  130.19    7.90
  13  -3  -7  132.89    7.80
 -12   2   6   29.60    4.50
 -12   2   6   29.20    4.20
 -12   2   6   30.90    3.80
 -12   2   6   27.50    3.20
 -12   2   6   33.80    4.50
 -12   2   6   29.80    4.40
  12  -2  -6   28.00    4.10
  12  -2  -6   29.70    4.20
  12  -2  -6   33.90    4.40
  12  -2  -6   30.00    3.30
  12  -2  -6   30.20    4.00
  12  -2  -6   29.10    3.50
 -11   1   5    0.50    2.80
 -11   1   5    2.40    1.80
 -11   1   5   -1.90    2.50
 -11   1   5    0.30    2.40
 -11   1   5    0.20    2.40
 -11   1   5   -1.30    1.80
  11  -1  -5    0.20    2.40
  11  -1  -5    2.20    2.00
  11  -1  -5    3.00    1.80
  11  -1  -5    2.20    2.60
  11  -1  -5    0.60    2.10
  11  -1  -5   -1.50    2.30
 -10   0   4  404.56   14.70
 -10   0   4  414.46   15.90
 -10   0   4  397.56   15.80
 -10   0   4  416.86   16.10
 -10   0   4  427.56   15.70
 -10   0   4  426.26   14.60
  10   0  -4  405.26   16.00
  10   0  -4  427.56   16.00
  10   0  -4  414.66   15.60
  10   0  -4  425.06   14.70
  10   0  -4  392.76   15.80
  10   0  -4  385.26   15.40
  -9  -1   3    8.70    2.30
  -9  -1   3   10.80    1.50
  -9  -1   3   10.50    2.30
  -9  -1   3   12.00    2.30
  -9  -1   3   11.50    1.40
  -9  -1   3    6.40    2.20
   9   1  -3   10.30    2.40
   9   1  -3    7.20    2.10
   9   1  -3   10.80    1.40
   9   1  -3    9.20    2.40
   9   1  -3    8.40    1.50
   9   1  -3    9.90    2.50
   9   1  -3    8.60    2.00
  -8  -2   2   76.69    4.30
  -8  -2   2   68.69    4.30
  -8  -2   2   76.29    3.90
  -8  -2   2   74.69    4.10
  -8  -2   2   75.49    3.10
  -8  -2   2   72.09    4.10
   8   2  -2   78.99    4.10
   8   2  -2   69.69    3.30
   8   2  -2   73.29    3.30
   8   2  -2   71.69    4.80
   8   2  -2   74.19    3.80
   8   2  -2   80.69    4.20
   8   2  -2   79.69    4.40
   8   2  -2   81.59    5.40
   8   2  -2   77.99    3.80
  -7  -3   1  706.33   22.90
  -7  -3   1  704.93   23.90
  -7  -3   1  697.73   23.20
  -7  -3   1  675.13   24.30
  -7  -3   1  694.93   23.30
   7   3  -1  654.03   22.80
   7   3  -1  694.33   23.60
   7   3  -1  727.13   24.50
   7   3  -1  689.73   25.40
   7   3  -1  697.93   23.20
   7   3  -1  692.93   22.90
   7   3  -1  706.63   22.80
   7   3  -1  659.03   23.30
   7   3  -1  696.53   24.00
   7   3  -1  672.03   24.80
  -6  -4   0   21.40    2.80
  -6  -4   0   15.50    3.10
  -6  -4   0   16.30    3.00
   6   4   0   14.80    3.30
   6   4   0   18.00    2.30
   6   4   0   17.60    3.10
   6   4   0   17.90    1.80
   6   4   0   15.30    2.60
   6   4   0   16.30    2.50
  -5  -5  -1   39.60    3.70
  -5  -5  -1   33.70    4.20
  -5  -5  -1   42.50    4.50
   5   5   1   34.00    3.20
   5   5   1   42.60    4.00
   5   5   1   41.40    4.30
   5   5   1   29.20    4.10
   5   5   1   42.00    3.20
   5   5   1   34.60    2.70
   5   5   1   34.60    3.90
  -4  -6  -2   10.70    3.50
  -4  -6  -2    6.60    2.90
  -4  -6  -2    9.60    2.50
   4   6   2   11.20    3.00
   4   6   2   11.70    2.60
   4   6   2   16.70    2.70
   4   6   2   14.00    3.50
   4   6   2    9.40    1.90
   4   6   2   11.40    2.00
  -3  -7  -3    0.20    2.90
  -3  -7  -3    1.80    2.90
  -3  -7  -3    4.70    3.50
  -3  -7  -3    2.40    2.20
   3   7   3    5.90    2.80
   3   7   3    4.00    2.80
   3   7   3    4.90    2.30
   3   7   3    6.20    2.10
   3   7   3    2.60    1.90
   3   7   3    5.30    1.60
  -2  -8  -4  141.69    8.60
  -2  -8  -4  141.29    9.70
  -2  -8  -4  158.88    9.70
   2   8   4  141.29    7.70
   2   8   4  160.98   10.00
   2   8   4  139.99    8.90
   2   8   4  157.18    6.30
  -1  -9  -5   -1.40    3.20
  -1  -9  -5    4.20    3.20
  -1  -9  -5    3.20    3.60
   1   9   5    2.10    0.90
   1   9   5    5.10    3.20
   1   9   5    1.20    2.20
   0 -10  -6    8.80    4.30
   0 -10  -6    6.50    3.50
   0  10   6    6.40    0.90
   0  10   6    6.10    3.10
   0  10   6    6.60    3.90
   1 -11  -7   10.30    4.20
   1 -11  -7   10.40    4.80
  -1  11   7    2.40    4.10
  -1  11   7    7.00    3.20
 -16   8  11    5.80    3.00
 -16   8  11    8.80    4.10
 -16   8  11    8.90    4.20
 -16   8  11    0.60    3.70
 -16   8  11   11.90    3.90
  16  -8 -11    4.00    1.80
  16  -8 -11    2.20    3.10
  16  -8 -11    4.80    2.80
 -15   7  10   34.70    5.70
 -15   7  10   22.90    4.50
 -15   7  10   27.00    4.90
 -15   7  10   24.40    5.60
 -15   7  10   27.10    5.00
  15  -7 -10   29.40    4.80
  15  -7 -10   23.80    2.70
  15  -7 -10   27.70    4.10
  15  -7 -10   25.80    5.30
  15  -7 -10   24.40    4.40
  15  -7 -10   24.50    5.40
 -14   6   9   49.90    6.30
 -14   6   9   52.49    5.70
 -14   6   9   64.29    7.00
 -14   6   9   44.50    6.00
 -14   6   9   58.59    6.00
 -14   6   9   54.89    6.90
  14  -6  -9   57.79    5.50
  14  -6  -9   50.29    2.30
  14  -6  -9   44.60    6.60
  14  -6  -9   50.09    3.60
  14  -6  -9   53.29    5.00
  14  -6  -9   57.19    7.40
  14  -6  -9   50.59    5.50
 -13   5   8    1.90    2.90
 -13   5   8    2.70    3.00
 -13   5   8    1.30    3.20
 -13   5   8   -1.70    2.90
 -13   5   8    4.80    3.10
 -13   5   8   -1.30    2.10
  13  -5  -8    2.60    3.10
  13  -5  -8    0.90    2.20
  13  -5  -8   -0.80    2.50
  13  -5  -8    3.70    1.20
  13  -5  -8    4.90    3.10
  13  -5  -8    5.80    2.90
  13  -5  -8    0.10    0.90
  13  -5  -8    1.70    2.80
 -12   4   7   69.39    5.50
 -12   4   7   64.29    6.00
 -12   4   7   70.09    6.20
 -12   4   7   71.69    5.80
 -12   4   7   58.99    4.80
 -12   4   7   69.19    5.80
  12  -4  -7   65.29    5.80
  12  -4  -7   64.99    3.80
  12  -4  -7   60.69    5.50
  12  -4  -7   70.49    6.10
  12  -4  -7   63.29    5.70
  12  -4  -7   68.79    6.00
 -11   3   6  204.98    9.30
 -11   3   6  201.58    9.90
 -11   3   6  185.38   10.00
 -11   3   6  208.68   10.00
 -11   3   6  181.78    9.40
 -11   3   6  187.68    8.40
  11  -3  -6  188.18   10.00
  11  -3  -6  186.18    9.40
  11  -3  -6  191.38    7.90
  11  -3  -6  187.38    9.80
  11  -3  -6  195.88    9.40
  11  -3  -6  179.28    9.70
 -10   2   5  143.39    7.70
 -10   2   5  153.78    7.20
 -10   2   5  145.49    7.60
 -10   2   5  142.89    8.20
 -10   2   5  136.39    7.90
  10  -2  -5  134.29    8.00
  10  -2  -5  131.19    7.10
  10  -2  -5  138.59    7.30
  10  -2  -5  120.89    7.60
  10  -2  -5  140.29    7.90
  10  -2  -5  129.09    6.30
  -9   1   4   20.20    3.10
  -9   1   4   18.60    2.90
  -9   1   4   22.20    3.50
  -9   1   4   23.60    2.50
  -9   1   4   19.80    3.30
  -9   1   4   20.10    2.60
   9  -1  -4   19.20    2.80
   9  -1  -4   21.90    3.30
   9  -1  -4   22.60    3.50
   9  -1  -4   21.10    3.30
   9  -1  -4   15.50    2.40
   9  -1  -4   23.70    2.80
  -8   0   3   -1.50    1.50
  -8   0   3    1.40    1.50
  -8   0   3    1.00    1.60
  -8   0   3    1.00    0.90
  -8   0   3   -0.70    1.60
  -8   0   3    1.20    1.10
   8   0  -3   -2.00    1.40
   8   0  -3   -0.70    1.50
   8   0  -3   -1.30    0.80
   8   0  -3    1.90    1.40
   8   0  -3   -0.90    1.70
  -7  -1   2  276.27    9.70
  -7  -1   2  277.67    9.70
  -7  -1   2  282.97   10.60
  -7  -1   2  250.37   10.60
  -7  -1   2  283.17   10.50
   7   1  -2  293.97   10.60
   7   1  -2  305.17   10.90
   7   1  -2  282.27    9.80
   7   1  -2  291.17    9.80
   7   1  -2  279.57   10.40
   7   1  -2  286.87   10.70
   7   1  -2  275.57   10.90
  -6  -2   1    5.40    1.20
  -6  -2   1    6.80    0.90
  -6  -2   1    6.20    1.20
  -6  -2   1    7.70    1.40
  -6  -2   1    6.30    1.50
   6   2  -1    6.50    1.30
   6   2  -1    6.80    1.10
   6   2  -1    8.70    1.00
   6   2  -1    9.30    2.10
   6   2  -1    8.50    1.30
   6   2  -1    5.60    1.20
   6   2  -1    4.40    1.60
   6   2  -1    6.60    1.80
   6   2  -1    6.70    1.40
  -5  -3   0   22.10    3.00
  -5  -3   0   18.40    1.10
  -5  -3   0   19.60    1.50
  -5  -3   0   16.40    1.40
  -5  -3   0   20.40    1.10
  -5  -3   0   20.60    2.80
  -5  -3   0   21.50    2.40
   5   3   0   19.70    2.80
   5   3   0   21.90    2.20
   5   3   0   23.80    2.60
   5   3   0   18.30    1.50
   5   3   0   20.30    1.40
   5   3   0   25.30    3.40
   5   3   0   17.70    1.10
   5   3   0   24.20    3.00
   5   3   0   19.60    1.60
   5   3   0   19.00    1.10
  -4  -4  -1    4.00    2.30
  -4  -4  -1    3.80    2.50
  -4  -4  -1    5.20    2.70
  -4  -4  -1    3.20    1.80
   4   4   1    4.10    2.50
   4   4   1    5.20    1.40
   4   4   1    5.40    2.20
   4   4   1    4.90    2.10
   4   4   1    6.60    1.90
  -3  -5  -2   72.49    5.30
  -3  -5  -2   67.79    4.70
  -3  -5  -2   80.79    5.70
  -3  -5  -2   75.89    5.80
   3   5   2   72.49    5.50
   3   5   2   69.49    4.30
   3   5   2   74.59    4.80
   3   5   2   64.39    4.10
   3   5   2   74.59    5.40
   3   5   2   75.29    5.80
   3   5   2   69.99    5.30
  -2  -6  -3    2.30    0.60
  -2  -6  -3    4.10    2.80
  -2  -6  -3    3.20    2.20
  -2  -6  -3    1.70    0.60
  -2  -6  -3    3.40    2.40
  -2  -6  -3   -3.20    2.10
   2   6   3    0.40    1.90
   2   6   3    1.70    2.20
   2   6   3    3.80    1.80
   2   6   3    2.80    1.70
   2   6   3    0.40    2.40
  -1  -7  -4   36.10    4.80
  -1  -7  -4   50.29    5.10
  -1  -7  -4   39.70    2.20
  -1  -7  -4   32.40    4.80
  -1  -7  -4   40.10    2.40
  -1  -7  -4   39.00    2.10
  -1  -7  -4   38.80    4.80
  -1  -7  -4   37.40    2.20
   1   7   4   47.80    8.00
   1   7   4   43.30    5.40
   1   7   4   43.60    2.00
   1   7   4   42.80    2.20
   1   7   4   39.40    4.60
   1   7   4   39.30    2.80
   1   7   4   39.10    2.00
   1   7   4   38.60    2.10
   1   7   4   39.90    4.00
   0  -8  -5  104.99    7.80
   0  -8  -5   93.19    4.10
   0  -8  -5   87.19    4.20
   0  -8  -5   88.19    4.00
   0  -8  -5   85.39    7.50
   0  -8  -5   93.29    7.40
   0  -8  -5   91.29    6.90
   0  -8  -5   87.29    4.30
   0   8   5   87.09    4.00
   0   8   5   89.69    3.80
   0   8   5  100.19    6.70
   0   8   5   96.89    4.00
   0   8   5   98.89    4.30
   0   8   5   89.39    7.60
   0   8   5   96.49    3.90
   1  -9  -6   23.20    2.40
   1  -9  -6   24.10    4.40
   1  -9  -6   23.30    2.40
   1  -9  -6   20.20    4.50
  -1   9   6   22.80    2.00
  -1   9   6   24.60    1.90
  -1   9   6   16.60    4.50
  -1   9   6   21.80    1.30
  -1   9   6   21.50    2.30
  -1   9   6   23.00    1.90
  -1   9   6   24.40    4.00
   2 -10  -7   -5.30    2.70
   2 -10  -7   -1.80    0.50
   2 -10  -7   -0.90    0.60
   2 -10  -7   -0.40    0.80
   2 -10  -7   -5.50    2.30
   2 -10  -7   -1.50    1.30
  -2  10   7    0.20    2.70
  -2  10   7    0.50    3.20
  -2  10   7    0.10    1.10
  -2  10   7   -0.30    1.00
  -2  10   7   -2.50    1.30
 -15   9  11   13.50    3.60
 -15   9  11    8.70    3.60
 -15   9  11    9.90    4.70
 -15   9  11   17.90    4.40
  15  -9 -11    5.60    3.00
  15  -9 -11   11.30    3.50
  15  -9 -11   11.30    3.70
 -14   8  10    1.10    3.50
 -14   8  10    0.80    2.70
 -14   8  10    1.00    2.80
 -14   8  10    1.50    3.10
 -14   8  10   -4.60    3.20
  14  -8 -10    5.70    2.70
  14  -8 -10    3.60    1.40
  14  -8 -10    4.20    3.00
  14  -8 -10   -0.40    0.90
 -13   7   9    2.20    2.90
 -13   7   9    6.80    3.60
 -13   7   9    2.50    3.30
 -13   7   9    4.70    3.10
  13  -7  -9    0.00    3.20
  13  -7  -9    9.20    3.10
  13  -7  -9   -4.90    3.00
  13  -7  -9    7.60    3.10
  13  -7  -9    0.80    2.60
  13  -7  -9    5.20    1.60
 -12   6   8   15.00    3.80
 -12   6   8   17.90    4.30
 -12   6   8   19.40    3.50
 -12   6   8   15.80    4.20
 -12   6   8   20.70    4.00
 -12   6   8   17.90    3.90
  12  -6  -8   13.40    3.10
  12  -6  -8   15.60    6.00
  12  -6  -8   21.50    4.60
  12  -6  -8   16.60    4.50
  12  -6  -8   16.50    3.90
  12  -6  -8   13.70    3.50
  12  -6  -8   20.20    2.50
 -11   5   7    5.60    2.60
 -11   5   7    3.00    2.90
 -11   5   7    5.60    3.20
 -11   5   7    2.30    2.60
 -11   5   7   11.60    3.50
 -11   5   7    5.60    3.10
  11  -5  -7    3.20    2.70
  11  -5  -7    2.90    2.70
  11  -5  -7    4.80    2.40
  11  -5  -7    5.30    3.00
  11  -5  -7    8.60    3.00
  11  -5  -7    5.60    1.50
  11  -5  -7   12.50    3.60
 -10   4   6   84.59    5.60
 -10   4   6   78.39    5.90
 -10   4   6   89.69    5.30
 -10   4   6   82.79    6.00
 -10   4   6   86.49    6.40
 -10   4   6   77.19    5.90
  10  -4  -6   79.29    3.80
  10  -4  -6   71.39    5.60
  10  -4  -6   67.69    5.40
  10  -4  -6   73.89    5.90
  10  -4  -6   79.59    6.20
  10  -4  -6   84.19    4.90
  10  -4  -6   68.39    7.50
  -9   3   5   63.59    5.00
  -9   3   5   56.89    4.10
  -9   3   5   54.29    5.20
  -9   3   5   57.79    4.70
  -9   3   5   54.59    5.10
  -9   3   5   50.99    5.10
   9  -3  -5   60.89    5.30
   9  -3  -5   53.49    5.00
   9  -3  -5   60.59    4.80
   9  -3  -5   58.59    5.20
   9  -3  -5   54.99    3.40
   9  -3  -5   55.69    4.90
  -8   2   4   18.00    3.20
  -8   2   4   11.30    2.70
  -8   2   4    9.70    2.50
  -8   2   4   15.90    2.60
   8  -2  -4   10.90    1.80
   8  -2  -4    9.60    2.80
   8  -2  -4    7.50    2.50
   8  -2  -4    9.90    2.60
   8  -2  -4   18.30    2.90
  -7   1   3    0.50    1.40
  -7   1   3    0.50    1.00
  -7   1   3    0.30    1.40
  -7   1   3    0.90    1.40
  -7   1   3   -2.30    1.40
   7  -1  -3    0.50    1.10
   7  -1  -3    0.30    1.30
   7  -1  -3   -1.10    1.40
   7  -1  -3   -0.60    1.30
   7  -1  -3    0.90    1.40
  -6   0   2  300.37   10.60
  -6   0   2  306.57   11.40
  -6   0   2  307.37   11.50
  -6   0   2  316.47   11.40
  -6   0   2  314.87   11.50
  -6   0   2  285.67   11.10
   6   0  -2  296.37   11.40
   6   0  -2  301.57   11.20
   6   0  -2  312.37   11.30
   6   0  -2  322.87   11.60
   6   0  -2  316.17   10.70
   6   0  -2  304.87   11.40
  -5  -1   1    0.90    0.90
  -5  -1   1   -0.30    0.50
  -5  -1   1    1.10    1.10
  -5  -1   1   -0.80    0.90
  -5  -1   1   -0.70    0.70
   5   1  -1    0.60    0.50
   5   1  -1   -0.10    0.90
   5   1  -1    0.80    0.60
   5   1  -1    2.00    1.20
   5   1  -1    0.70    1.00
   5   1  -1    1.10    1.10
   5   1  -1    1.40    1.00
   5   1  -1    1.30    1.40
  -4  -2   0   73.29    3.00
  -4  -2   0   73.79    2.80
  -4  -2   0   75.99    2.90
  -4  -2   0   72.79    2.70
  -4  -2   0   70.59    3.40
  -4  -2   0   72.89    3.90
  -4  -2   0   69.99    3.70
  -4  -2   0   67.49    2.80
  -4  -2   0   67.29    4.20
   4   2   0   70.69    2.90
   4   2   0   69.59    3.70
   4   2   0   74.59    3.40
   4   2   0   68.69    4.10
   4   2   0   70.09    2.90
   4   2   0   63.69    3.50
   4   2   0   70.99    2.70
   4   2   0   70.19    4.00
   4   2   0   73.09    2.80
   4   2   0   72.49    2.90
  -3  -3  -1    2.00    1.60
  -3  -3  -1    0.00    1.10
  -3  -3  -1   -2.00    1.60
  -3  -3  -1   -1.00    1.50
   3   3   1    0.00    1.10
   3   3   1    1.20    1.60
   3   3   1    0.30    1.40
   3   3   1    1.10    1.50
   3   3   1   -1.00    1.00
   3   3   1   -0.20    0.90
   3   3   1    0.20    1.50
  -2  -4  -2 1565.34   50.09
  -2  -4  -2 1547.75   52.39
  -2  -4  -2 1592.24   51.89
  -2  -4  -2 1577.84   52.69
  -2  -4  -2 1536.85   50.09
  -2  -4  -2 1603.44   50.09
  -2  -4  -2 1543.15   52.69
   2   4   2 1522.95   51.09
   2   4   2 1572.04   52.49
   2   4   2 1547.85   52.29
   2   4   2 1551.64   51.59
   2   4   2 1562.54   51.89
   2   4   2 1579.84   52.59
  -1  -5  -3   73.99    4.70
  -1  -5  -3   63.09    5.30
  -1  -5  -3   70.29    5.00
  -1  -5  -3   66.49    3.10
  -1  -5  -3   67.49    3.20
  -1  -5  -3   65.59    2.90
  -1  -5  -3   67.49    5.30
  -1  -5  -3   79.29    3.30
   1   5   3   64.09    5.00
   1   5   3   67.89    4.20
   1   5   3   68.09    5.00
   1   5   3   70.09    3.30
   1   5   3   68.49    3.00
   1   5   3   71.79    4.40
   1   5   3   61.29    3.00
   1   5   3   66.29    3.10
   1   5   3   68.29    5.40
   0  -6  -4   66.99    5.40
   0  -6  -4   66.19    3.60
   0  -6  -4   67.79    5.60
   0  -6  -4   68.69    3.70
   0  -6  -4   66.09    3.30
   0  -6  -4   62.59    5.00
   0  -6  -4   69.29    5.90
   0  -6  -4   64.49    3.40
   0   6   4   69.09    3.40
   0   6   4   58.09    5.70
   0   6   4   70.89    6.20
   0   6   4   66.89    5.10
   0   6   4   71.89    3.10
   0   6   4   70.99    3.30
   0   6   4   63.79    3.50
   0   6   4   71.59    3.70
   0   6   4   65.29    4.50
   1  -7  -5   28.20    2.60
   1  -7  -5   23.60    3.80
   1  -7  -5   25.60    4.10
   1  -7  -5   28.40    4.70
   1  -7  -5   34.80    2.50
   1  -7  -5   28.20    2.90
   1  -7  -5   27.30    4.10
   1  -7  -5   27.80    3.00
  -1   7   5   24.30    2.60
  -1   7   5   28.80    1.70
  -1   7   5   26.30    2.40
  -1   7   5   30.30    2.90
  -1   7   5   23.60    4.40
  -1   7   5   28.40    2.90
   2  -8  -6   55.49    3.50
   2  -8  -6   63.29    6.00
   2  -8  -6   61.79    3.60
   2  -8  -6   58.39    6.30
   2  -8  -6   51.39    3.90
   2  -8  -6   52.79    5.70
  -2   8   6   52.39    6.30
  -2   8   6   59.29    4.20
  -2   8   6   53.29    3.80
  -2   8   6   53.29    3.50
  -2   8   6   49.20    3.40
   3  -9  -7    0.40    2.80
   3  -9  -7   -1.30    2.40
   3  -9  -7    3.10    1.80
   3  -9  -7   -1.50    3.00
   3  -9  -7   -0.10    0.50
   3  -9  -7   -1.90    0.70
  -3   9   7   -0.80    1.20
  -3   9   7    3.10    3.60
  -3   9   7    0.30    1.80
  -3   9   7    1.90    1.50
  -3   9   7    2.70    1.50
   4 -10  -8    1.60    0.90
   4 -10  -8    7.50    2.20
   4 -10  -8    1.80    3.20
   4 -10  -8    1.20    2.80
  -4  10   8    6.50    1.70
  -4  10   8   -2.10    3.30
  -4  10   8    0.40    1.50
  -4  10   8    2.60    1.70
  -4  10   8    0.00    2.10
 -13   9  10   -0.60    2.50
 -13   9  10    5.70    3.10
 -13   9  10    3.50    3.90
 -13   9  10    1.60    3.20
 -13   9  10    3.80    2.90
  13  -9 -10    2.20    2.60
  13  -9 -10    0.60    3.30
  13  -9 -10    3.60    1.90
  13  -9 -10    0.40    1.10
  13  -9 -10   -0.40    2.60
 -12   8   9   82.59    7.80
 -12   8   9   79.49    6.80
 -12   8   9   75.99    6.60
 -12   8   9   85.89    7.50
 -12   8   9   76.89    6.30
  12  -8  -9   80.99    4.90
  12  -8  -9   74.39    6.20
  12  -8  -9   75.69    5.90
  12  -8  -9   76.79    6.70
  12  -8  -9   79.59    6.90
 -11   7   8   59.09    6.20
 -11   7   8   54.29    6.60
 -11   7   8   62.29    5.80
 -11   7   8   67.69    5.80
 -11   7   8   67.19    6.00
  11  -7  -8   54.59    4.20
  11  -7  -8   62.69    5.50
  11  -7  -8   62.59    5.70
  11  -7  -8   65.99    5.80
  11  -7  -8   55.29    5.90
 -10   6   7   57.79    5.30
 -10   6   7   70.29    6.50
 -10   6   7   50.99    5.70
 -10   6   7   54.89    5.20
 -10   6   7   55.19    5.10
 -10   6   7   48.40    5.30
  10  -6  -7   60.49    6.30
  10  -6  -7   48.20    5.50
  10  -6  -7   54.19    5.60
  10  -6  -7   60.39    5.20
  10  -6  -7   55.19    5.50
  10  -6  -7   46.80    3.70
  10  -6  -7   51.49    4.90
  -9   5   6    6.10    2.40
  -9   5   6    0.30    2.60
  -9   5   6    2.80    2.70
  -9   5   6    4.50    2.90
  -9   5   6   -0.30    2.20
  -9   5   6    1.60    2.20
   9  -5  -6    5.60    2.30
   9  -5  -6    2.60    2.60
   9  -5  -6    4.70    2.90
   9  -5  -6    1.20    2.40
   9  -5  -6    2.20    1.30
   9  -5  -6    7.50    2.50
   9  -5  -6    0.00    2.60
  -8   4   5  137.89    7.50
  -8   4   5  128.09    7.30
  -8   4   5  121.09    7.40
  -8   4   5  123.79    7.20
  -8   4   5  125.49    6.80
  -8   4   5  130.69    7.10
   8  -4  -5  126.29    7.70
   8  -4  -5  134.19    7.20
   8  -4  -5  128.69    7.30
   8  -4  -5  134.79    6.40
   8  -4  -5  129.59    4.90
   8  -4  -5  124.19    7.30
   8  -4  -5  128.89    4.70
   8  -4  -5  130.29    7.60
  -7   3   4  777.82   27.60
  -7   3   4  776.12   27.50
  -7   3   4  826.32   28.10
  -7   3   4  791.62   27.80
  -7   3   4  793.22   27.70
  -7   3   4  761.02   27.10
   7  -3  -4  734.03   27.70
   7  -3  -4  790.82   27.50
   7  -3  -4  766.32   27.70
   7  -3  -4  774.32   27.80
   7  -3  -4  775.92   27.70
  -6   2   3   89.59    5.30
  -6   2   3   92.99    4.90
  -6   2   3   96.99    5.10
  -6   2   3   87.89    4.30
  -6   2   3   85.89    5.40
  -6   2   3   87.79    5.10
   6  -2  -3   95.89    5.30
   6  -2  -3   91.39    5.10
   6  -2  -3   85.89    4.80
   6  -2  -3   94.29    5.00
   6  -2  -3   90.09    4.90
  -5   1   2    0.90    1.40
  -5   1   2    1.00    1.40
  -5   1   2    1.00    1.40
  -5   1   2    1.50    1.30
  -5   1   2    3.30    1.20
   5  -1  -2    5.30    1.50
   5  -1  -2    3.60    1.60
   5  -1  -2    2.30    1.40
   5  -1  -2    2.80    1.40
   5  -1  -2    3.30    1.30
  -4   0   1    0.30    1.20
  -4   0   1    1.90    0.70
  -4   0   1   -1.10    1.40
  -4   0   1    0.30    1.10
  -4   0   1   -0.20    1.30
  -4   0   1   -0.20    0.90
   4   0  -1   -0.50    0.80
   4   0  -1    0.10    1.10
   4   0  -1   -0.10    0.70
   4   0  -1    0.60    1.20
   4   0  -1   -1.00    1.20
   4   0  -1    0.10    1.20
  -3  -1   0    7.20    1.00
  -3  -1   0    8.20    1.10
  -3  -1   0    7.00    1.50
  -3  -1   0    7.20    1.00
  -3  -1   0    8.30    0.80
  -3  -1   0    6.80    1.80
   3   1   0    8.40    0.90
   3   1   0    7.20    1.10
   3   1   0    6.00    1.50
   3   1   0    6.90    1.00
   3   1   0    6.60    1.40
   3   1   0    8.10    0.80
   3   1   0    5.90    1.00
   3   1   0    8.40    1.10
   3   1   0    8.60    1.00
   3   1   0    7.40    1.30
  -2  -2  -1    2.10    1.00
  -2  -2  -1    2.50    1.30
  -2  -2  -1    4.70    1.40
  -2  -2  -1    1.70    1.40
   2   2   1    3.30    1.00
   2   2   1    4.30    1.30
   2   2   1    2.40    1.30
   2   2   1    3.20    1.30
   2   2   1    2.40    1.00
   2   2   1    2.20    1.10
   2   2   1    2.80    0.80
  -1  -3  -2 2187.28   73.19
  -1  -3  -2 2186.98   74.79
  -1  -3  -2 2398.66   73.29
  -1  -3  -2 2301.77   74.29
  -1  -3  -2 2392.76   73.29
  -1  -3  -2 2274.97   74.59
  -1  -3  -2 2292.17   73.19
  -1  -3  -2 2236.08   74.79
   1   3   2 2297.07   74.19
   1   3   2 2225.28   74.69
   1   3   2 2293.77   73.19
   1   3   2 2319.47   74.29
   1   3   2 2292.17   73.19
   1   3   2 2295.07   74.69
   1   3   2 2220.68   73.59
   1   3   2 2386.56   73.29
   1   3   2 2234.38   73.09
   1   3   2 2208.28   74.69
   0  -4  -3  248.78    9.50
   0  -4  -3  252.97   11.30
   0  -4  -3  282.97   10.70
   0  -4  -3  259.87    9.50
   0  -4  -3  273.87   11.20
   0  -4  -3  257.37    9.60
   0  -4  -3  280.67   11.00
   0   4   3  275.47    9.30
   0   4   3  265.47    9.50
   0   4   3  269.57    9.70
   0   4   3  272.97    9.60
   0   4   3  263.47    9.60
   0   4   3  282.57   11.50
   0   4   3  253.77   11.20
   0   4   3  279.87   10.50
   0   4   3  260.47   10.80
   0   4   3  274.07   10.20
   1  -5  -4  129.79    6.50
   1  -5  -4  126.79    6.80
   1  -5  -4  127.59    5.70
   1  -5  -4  118.49    5.50
   1  -5  -4  122.49    7.20
   1  -5  -4  124.29    6.90
  -1   5   4  121.09    5.50
  -1   5   4  132.59    6.50
  -1   5   4  128.09    4.60
  -1   5   4  121.09    7.00
  -1   5   4  139.49    7.60
  -1   5   4  126.89    5.50
  -1   5   4  128.29    6.30
  -1   5   4  129.19    5.80
  -1   5   4  119.19    5.30
   2  -6  -5  240.98   11.20
   2  -6  -5  226.48    9.20
   2  -6  -5  209.88   10.50
   2  -6  -5  233.88    9.60
   2  -6  -5  234.08   10.70
   2  -6  -5  228.18   10.40
  -2   6   5  242.58    9.30
  -2   6   5  240.28   11.60
  -2   6   5  237.98    9.10
  -2   6   5  220.78    9.40
  -2   6   5  241.68    7.80
  -2   6   5  223.98    9.50
   3  -7  -6   45.00    3.60
   3  -7  -6   42.40    4.10
   3  -7  -6   42.70    3.40
   3  -7  -6   41.30    4.80
   3  -7  -6   52.99    5.10
   3  -7  -6   42.10    3.90
   3  -7  -6   45.00    5.20
  -3   7   6   52.39    3.70
  -3   7   6   48.80    5.80
  -3   7   6   47.90    3.70
  -3   7   6   48.40    4.20
  -3   7   6   52.29    3.90
   4  -8  -7    3.60    1.90
   4  -8  -7    8.60    3.10
   4  -8  -7    4.10    2.80
   4  -8  -7    6.00    2.70
   4  -8  -7    5.80    2.40
   4  -8  -7    9.10    2.60
   4  -8  -7    5.30    1.80
  -4   8   7    6.70    2.10
  -4   8   7    6.40    3.70
  -4   8   7    5.60    1.90
  -4   8   7    3.70    2.20
  -4   8   7    3.70    2.10
   5  -9  -8    0.90    2.70
   5  -9  -8   -0.40    2.70
   5  -9  -8    1.00    2.40
   5  -9  -8    2.80    2.30
   5  -9  -8    2.50    0.90
   5  -9  -8    0.40    2.40
  -5   9   8    1.60    3.70
  -5   9   8    0.00    1.80
  -5   9   8   -2.80    1.90
  -5   9   8    0.30    1.70
  -5   9   8   -0.90    1.80
   6 -10  -9  107.19    8.00
   6 -10  -9  108.89    8.90
   6 -10  -9   98.79    8.30
  -6  10   9  107.79    5.90
  -6  10   9  102.79    7.30
  -6  10   9  109.59    6.40
  -6  10   9  107.79    6.80
  -6  10   9  100.69    9.90
 -11   9   9   79.39    6.30
 -11   9   9   91.29    8.50
 -11   9   9   79.99    7.00
 -11   9   9   78.39    7.00
 -11   9   9   81.49    6.70
  11  -9  -9   69.29    5.90
  11  -9  -9   69.79    6.00
  11  -9  -9   87.09    7.50
  11  -9  -9   69.19    6.40
 -10   8   8    0.00    2.20
 -10   8   8    0.70    2.10
 -10   8   8    3.50    2.70
 -10   8   8    0.90    2.50
 -10   8   8    4.70    3.20
  10  -8  -8    0.00    2.80
  10  -8  -8    3.00    2.40
  10  -8  -8    2.30    2.40
  10  -8  -8    1.20    3.00
  -9   7   7  166.38    8.90
  -9   7   7  171.58    9.20
  -9   7   7  155.38    9.30
  -9   7   7  176.98    9.80
  -9   7   7  167.38   10.40
   9  -7  -7  176.18    9.30
   9  -7  -7  168.48    8.00
   9  -7  -7  167.68    8.90
   9  -7  -7  162.88    8.50
  -8   6   6   35.70    5.10
  -8   6   6   47.70    5.00
  -8   6   6   41.90    4.90
  -8   6   6   52.89    4.70
  -8   6   6   43.50    5.00
  -8   6   6   45.00    5.20
   8  -6  -6   40.30    5.70
   8  -6  -6   47.30    4.70
   8  -6  -6   47.30    3.70
   8  -6  -6   43.20    5.20
   8  -6  -6   36.70    4.30
   8  -6  -6   41.50    4.40
   8  -6  -6   41.60    4.70
  -7   5   5   97.49    6.00
  -7   5   5   93.69    6.10
  -7   5   5   87.29    5.80
  -7   5   5   82.09    5.60
  -7   5   5   97.49    6.70
  -7   5   5   86.59    5.70
   7  -5  -5   93.19    5.50
   7  -5  -5   84.49    5.90
   7  -5  -5   86.19    5.60
   7  -5  -5   90.79    5.80
   7  -5  -5   95.29    4.90
   7  -5  -5   85.99    6.50
  -6   4   4    4.30    2.40
  -6   4   4    7.50    2.30
  -6   4   4    3.50    2.40
  -6   4   4    3.50    2.40
  -6   4   4    5.80    2.70
  -6   4   4    4.70    2.40
   6  -4  -4    8.00    2.40
   6  -4  -4    2.90    1.80
   6  -4  -4    4.40    2.40
   6  -4  -4    7.40    2.50
   6  -4  -4    5.80    1.50
   6  -4  -4    4.60    0.50
   6  -4  -4    3.70    2.60
   6  -4  -4    6.80    2.50
  -5   3   3    3.70    1.90
  -5   3   3   -0.90    1.80
  -5   3   3    5.40    2.10
  -5   3   3    2.10    1.80
  -5   3   3    4.60    2.00
  -5   3   3    5.10    2.10
   5  -3  -3    6.00    1.20
   5  -3  -3    5.20    0.60
   5  -3  -3    6.10    1.50
   5  -3  -3    3.00    1.90
   5  -3  -3    3.00    2.00
   5  -3  -3    1.50    1.80
   5  -3  -3    4.10    2.10
   5  -3  -3    4.90    1.90
  -4   2   2    5.80    1.50
  -4   2   2    6.20    1.30
  -4   2   2    6.50    1.70
  -4   2   2    6.30    1.50
  -4   2   2    6.20    1.70
   4  -2  -2    6.50    1.60
   4  -2  -2    6.70    1.70
   4  -2  -2    8.70    1.80
   4  -2  -2    8.70    1.60
   4  -2  -2    6.10    1.50
  -3   1   1  909.41   29.60
  -3   1   1  909.51   30.00
  -3   1   1  920.61   30.10
  -3   1   1  912.41   30.20
  -3   1   1  907.81   30.00
  -3   1   1  874.21   30.10
   3  -1  -1  931.51   30.20
   3  -1  -1  917.71   30.20
   3  -1  -1  882.41   30.00
   3  -1  -1  907.31   30.00
  -1  -1  -1 1211.88   39.10
  -1  -1  -1 1215.08   39.20
  -1  -1  -1 1167.78   39.00
   1   1   1 1184.98   39.00
   1   1   1 1199.48   38.90
   1   1   1 1221.48   38.90
   1   1   1 1238.38   39.10
   1   1   1 1177.68   39.20
   0  -2  -2   30.90    1.70
   0  -2  -2   30.90    2.20
   0  -2  -2   32.10    2.50
   0  -2  -2   29.80    2.40
   0  -2  -2   33.70    2.60
   0  -2  -2   29.60    1.70
   0  -2  -2   29.00    2.10
   0  -2  -2   30.20    1.80
   0   2   2   28.20    2.00
   0   2   2   29.20    2.30
   0   2   2   32.10    1.60
   0   2   2   28.60    1.70
   0   2   2   32.50    1.60
   0   2   2   26.80    1.60
   0   2   2   30.70    2.00
   0   2   2   30.30    1.80
   0   2   2   33.80    2.60
   0   2   2   30.10    2.50
   1  -3  -3 1559.54   52.99
   1  -3  -3 1578.04   53.29
   1  -3  -3 1557.04   53.79
   1  -3  -3 1789.92   54.19
   1  -3  -3 1564.74   53.49
   1  -3  -3 1599.04   52.89
   1  -3  -3 1582.64   53.29
   1  -3  -3 1801.72   52.99
  -1   3   3 1580.14   53.79
  -1   3   3 1632.44   52.19
  -1   3   3 1566.94   52.79
  -1   3   3 1630.64   52.89
  -1   3   3 1637.84   53.39
  -1   3   3 1814.12   54.19
  -1   3   3 1591.84   53.19
  -1   3   3 1539.95   52.99
  -1   3   3 1610.24   52.89
   2  -4  -4   19.60    2.80
   2  -4  -4   21.00    3.20
   2  -4  -4   18.20    3.30
   2  -4  -4   20.40    2.50
   2  -4  -4   18.50    2.20
   2  -4  -4   17.70    2.60
   2  -4  -4   17.20    2.50
   2  -4  -4   21.50    2.80
   2  -4  -4   20.30    2.60
  -2   4   4   21.10    2.50
  -2   4   4   23.60    2.60
  -2   4   4   19.70    2.40
  -2   4   4   19.40    2.30
  -2   4   4   24.10    3.40
  -2   4   4   20.70    1.00
  -2   4   4   16.40    3.10
  -2   4   4   22.20    2.70
   3  -5  -5   70.69    4.80
   3  -5  -5   68.09    4.50
   3  -5  -5   71.79    4.10
   3  -5  -5   70.29    4.80
   3  -5  -5   69.49    4.60
   3  -5  -5   79.19    5.50
   3  -5  -5   70.29    4.50
   3  -5  -5   71.89    4.30
   3  -5  -5   60.49    5.50
  -3   5   5   67.59    4.30
  -3   5   5   78.19    4.80
  -3   5   5   71.39    5.30
  -3   5   5   73.09    4.20
  -3   5   5   76.39    4.40
  -3   5   5   67.79    5.50
   4  -6  -6   49.40    4.50
   4  -6  -6   40.10    4.40
   4  -6  -6   47.60    4.30
   4  -6  -6   48.80    3.80
   4  -6  -6   45.50    3.50
  -4   6   6   44.00    3.90
  -4   6   6   41.80    3.90
  -4   6   6   46.30    3.70
  -4   6   6   57.19    5.70
  -4   6   6   46.80    4.30
  -4   6   6   45.10    5.10
   5  -7  -7   74.19    5.50
   5  -7  -7   72.29    5.70
   5  -7  -7   70.09    4.70
   5  -7  -7   84.39    6.10
   5  -7  -7   61.69    5.10
   5  -7  -7   74.39    5.60
  -5   7   7   60.99    5.30
  -5   7   7   73.19    7.50
  -5   7   7   63.99    4.90
  -5   7   7   68.09    5.30
  -5   7   7   76.89    4.70
   6  -8  -8   15.60    3.50
   6  -8  -8   19.70    3.10
   6  -8  -8   22.70    3.60
   6  -8  -8   18.40    2.90
   6  -8  -8   18.60    4.10
   6  -8  -8   15.00    3.30
  -6   8   8   23.90    3.90
  -6   8   8   24.40    3.80
  -6   8   8   24.30    3.40
  -6   8   8   15.30    4.30
   7  -9  -9   24.50    4.60
   7  -9  -9   23.30    4.00
  -7   9   9   21.30    3.70
  -7   9   9   23.00    3.40
  -7   9   9   20.00    3.40
  -7   9   9   13.20    3.50
  -7   9   9   23.20    5.50
   8 -10 -10    4.60    3.30
   8 -10 -10    8.40    3.80
  -8  10  10    3.70    3.20
  -8  10  10   -2.20    1.90
  -8  10  10    1.10    3.60
  -8  10  10    6.00    2.80
  -8  10  10    3.20    2.10
 -10  10   9   18.70    4.00
 -10  10   9   17.30    4.10
 -10  10   9   18.20    5.30
 -10  10   9   12.50    4.10
 -10  10   9   20.90    3.70
  10 -10  -9   24.70    5.10
  10 -10  -9   16.70    4.50
  -9   9   8   59.39    6.90
  -9   9   8   65.49    5.70
  -9   9   8   54.99    7.40
  -9   9   8   62.19    5.40
  -9   9   8   52.89    5.90
   9  -9  -8   58.39    5.90
   9  -9  -8   66.39    6.40
   9  -9  -8   60.09    4.80
   9  -9  -8   63.99    6.50
  -8   8   7   13.80    3.00
  -8   8   7   10.20    3.00
  -8   8   7   11.40    3.30
  -8   8   7    7.40    2.70
  -8   8   7    6.60    3.80
   8  -8  -7   13.40    3.20
   8  -8  -7   10.00    2.90
   8  -8  -7   10.80    3.20
   8  -8  -7   12.10    2.50
   8  -8  -7    8.80    3.60
  -7   7   6   46.00    5.70
  -7   7   6   47.40    4.90
  -7   7   6   43.90    5.00
  -7   7   6   48.60    4.50
  -7   7   6   45.50    4.70
   7  -7  -6   54.19    4.90
   7  -7  -6   47.00    4.70
   7  -7  -6   42.70    4.90
   7  -7  -6   51.09    4.90
   7  -7  -6   51.49    4.70
   7  -7  -6   48.10    4.30
  -6   6   5   54.29    4.70
  -6   6   5   49.30    4.50
  -6   6   5   58.19    4.60
  -6   6   5   50.79    4.60
  -6   6   5   56.89    5.90
  -6   6   5   63.39    6.10
   6  -6  -5   53.49    4.20
   6  -6  -5   50.39    4.60
   6  -6  -5   53.29    4.40
   6  -6  -5   52.29    4.50
   6  -6  -5   47.60    4.10
   6  -6  -5   56.89    4.80
  -5   5   4  142.19    7.50
  -5   5   4  118.69    6.90
  -5   5   4  135.09    6.90
  -5   5   4  144.59    6.80
  -5   5   4  129.39    6.90
  -5   5   4  139.89    8.10
   5  -5  -4  130.79    8.00
   5  -5  -4  135.59    6.70
   5  -5  -4  141.49    6.50
   5  -5  -4  135.59    7.10
   5  -5  -4  134.69    7.20
   5  -5  -4  132.39    6.40
   5  -5  -4  147.29    8.00
   5  -5  -4  132.79    7.00
  -4   4   3  591.24   21.50
  -4   4   3  612.94   21.40
  -4   4   3  594.54   21.90
  -4   4   3  619.74   22.50
  -4   4   3  548.05   21.50
  -4   4   3  609.74   21.60
   4  -4  -3  621.24   21.40
   4  -4  -3  610.84   21.00
   4  -4  -3  608.84   21.90
   4  -4  -3  593.14   21.30
   4  -4  -3  594.34   21.70
   4  -4  -3  641.14   22.70
   4  -4  -3  601.74   21.60
  -3   3   2  188.78    7.50
  -3   3   2  179.68    9.00
  -3   3   2  184.58    7.80
  -3   3   2  180.98    8.20
  -3   3   2  185.58    7.50
  -3   3   2  188.28    7.70
   3  -3  -2  180.48    7.00
   3  -3  -2  185.48    7.30
   3  -3  -2  174.48    7.60
   3  -3  -2  169.08    7.50
   3  -3  -2  182.28    6.00
   3  -3  -2  169.08    7.30
   3  -3  -2  186.38    8.20
   3  -3  -2  193.08    7.90
  -2   2   1   -0.80    1.10
  -2   2   1   -0.10    1.20
  -2   2   1   -1.20    1.00
  -2   2   1   -0.50    1.10
  -2   2   1   -0.70    1.10
  -2   2   1   -1.80    1.00
  -2   2   1    1.00    0.30
   2  -2  -1    0.90    0.30
   2  -2  -1   -0.30    1.30
   2  -2  -1    1.20    0.80
   2  -2  -1    1.30    1.20
   2  -2  -1   -0.60    0.90
   2  -2  -1   -0.70    1.00
   2  -2  -1    1.60    1.10
   2  -2  -1    0.50    1.10
  -1   1   0   73.29    3.20
  -1   1   0   78.09    3.00
  -1   1   0   74.89    3.10
  -1   1   0   73.49    2.70
  -1   1   0   80.39    2.60
  -1   1   0   75.59    3.00
  -1   1   0   84.79    3.10
  -1   1   0   82.19    3.10
   1  -1   0   77.59    3.10
   1  -1   0   74.19    3.20
   1  -1   0   69.99    3.00
   1  -1   0   70.89    2.80
   1  -1   0   72.39    3.00
   1  -1   0   77.69    2.50
   1  -1  -2 2917.91  106.89
   1  -1  -2 3209.48  106.49
  -1   1   2 2863.51  165.58
  -1   1   2 3069.29  106.39
  -1   1   2 3060.99  107.69
   2  -2  -3 1078.99   35.10
   2  -2  -3 1080.49   35.10
   2  -2  -3 1119.39   35.50
   2  -2  -3 1041.30   35.30
   2  -2  -3  941.81   35.10
   2  -2  -3 1063.99   35.70
   2  -2  -3 1090.69   35.10
  -2   2   3 1043.40   35.20
  -2   2   3 1009.80   35.20
  -2   2   3 1163.58   35.40
  -2   2   3 1068.59   35.50
  -2   2   3 1106.69   35.10
  -2   2   3 1117.19   35.70
  -2   2   3 1055.49   35.10
   3  -3  -4  855.91   28.20
   3  -3  -4  886.81   28.60
   3  -3  -4  792.82   28.30
   3  -3  -4  827.82   28.20
   3  -3  -4  830.82   28.10
   3  -3  -4  817.62   29.00
  -3   3   4  836.12   29.60
  -3   3   4  802.52   29.10
  -3   3   4  852.41   28.40
  -3   3   4  884.21   28.20
  -3   3   4  815.82   28.30
  -3   3   4  839.32   28.50
   4  -4  -5   47.00    3.70
   4  -4  -5   44.10    3.70
   4  -4  -5   47.30    5.00
   4  -4  -5   37.50    3.90
   4  -4  -5   43.80    3.60
   4  -4  -5   50.99    4.00
  -4   4   5   58.79    5.10
  -4   4   5   43.20    3.70
  -4   4   5   48.20    4.10
  -4   4   5   53.89    4.40
  -4   4   5   47.90    3.80
  -4   4   5   51.49    3.90
   5  -5  -6  149.09    7.60
   5  -5  -6  155.38    7.10
   5  -5  -6  145.09    7.50
   5  -5  -6  151.98    7.20
   5  -5  -6  132.59    8.50
   5  -5  -6  153.88    7.30
   5  -5  -6  159.98    7.90
   5  -5  -6  162.38    7.30
  -5   5   6  152.68    7.70
  -5   5   6  155.28    7.50
  -5   5   6  149.39    7.90
  -5   5   6  155.68    7.40
  -5   5   6  146.59    7.10
  -5   5   6  158.88    8.60
   6  -6  -7    2.60    2.70
   6  -6  -7   -0.20    2.20
   6  -6  -7   -1.60    1.80
   6  -6  -7    2.30    2.20
   6  -6  -7   -0.50    2.10
   6  -6  -7    2.00    1.70
   6  -6  -7    0.40    1.80
   6  -6  -7    3.30    2.10
  -6   6   7    3.40    2.20
  -6   6   7    0.90    2.50
  -6   6   7    3.50    2.00
  -6   6   7    3.90    2.50
  -6   6   7    5.30    2.40
  -6   6   7    0.70    2.10
   7  -7  -8   28.70    4.20
   7  -7  -8   27.30    3.50
   7  -7  -8   29.90    3.80
   7  -7  -8   33.00    3.90
   7  -7  -8   34.20    4.10
   7  -7  -8   30.00    4.30
  -7   7   8   25.80    3.60
  -7   7   8   22.80    3.80
  -7   7   8   36.50    5.40
  -7   7   8   32.00    4.00
  -7   7   8   33.30    4.70
   8  -8  -9  128.79    8.00
   8  -8  -9  144.59    8.60
   8  -8  -9  131.19    7.40
   8  -8  -9  128.99    8.00
   8  -8  -9  123.19    7.00
  -8   8   9  123.89    8.20
  -8   8   9  123.89    7.20
  -8   8   9  140.79    8.20
  -8   8   9  128.79    9.50
  -8   8   9  114.69    7.20
   9  -9 -10   -1.90    1.20
   9  -9 -10    0.90    2.00
   9  -9 -10   -2.90    2.60
   9  -9 -10    0.60    2.90
   9  -9 -10    6.20    3.40
  -9   9  10    4.00    2.70
  -9   9  10    1.00    2.70
  -9   9  10   -0.90    2.20
  -9   9  10    2.50    2.50
  -9   9  10    1.20    3.60
  10 -10 -11    1.30    3.20
  10 -10 -11   -0.40    2.60
  10 -10 -11    5.00    1.60
 -10  10  11    2.60    4.00
 -10  10  11    2.50    3.30
 -10  10  11    8.20    2.70
 -10  10  11    8.40    3.80
 -10  10  11    0.90    2.90
  -8  10   8   48.20    5.20
  -8  10   8   44.40    4.90
  -8  10   8   54.89    6.10
  -8  10   8   45.10    7.20
  -8  10   8   40.30    7.80
   8 -10  -8   46.70    6.10
   8 -10  -8   41.60    6.20
  -7   9   7  148.49    7.80
  -7   9   7  148.89    8.40
  -7   9   7  144.39    8.90
  -7   9   7  145.39   10.60
  -7   9   7  138.39    7.80
   7  -9  -7  152.78    8.20
   7  -9  -7  142.19    9.50
   7  -9  -7  171.98   11.00
  -6   8   6    0.80    2.30
  -6   8   6    0.80    2.30
  -6   8   6    2.40    3.30
  -6   8   6   -2.40    2.10
  -6   8   6    3.50    2.20
   6  -8  -6   -2.40    2.00
   6  -8  -6    1.20    2.50
   6  -8  -6   -1.70    2.30
   6  -8  -6    3.80    2.40
   6  -8  -6    1.90    2.00
   6  -8  -6   -2.70    1.60
   6  -8  -6    2.10    2.20
  -5   7   5    2.80    2.10
  -5   7   5    4.10    2.40
  -5   7   5    3.80    3.50
  -5   7   5    3.20    2.30
  -5   7   5    4.30    2.70
   5  -7  -5   -3.00    2.10
   5  -7  -5    2.90    1.90
   5  -7  -5    1.10    2.00
   5  -7  -5    2.50    2.30
   5  -7  -5    2.50    2.60
   5  -7  -5    2.90    2.40
   5  -7  -5   -2.50    2.40
  -4   6   4    0.30    1.80
  -4   6   4   -1.20    1.70
  -4   6   4   -1.60    1.50
  -4   6   4   -2.30    2.30
  -4   6   4    0.60    1.80
   4  -6  -4   -0.20    2.00
   4  -6  -4   -2.00    1.70
   4  -6  -4    4.50    1.90
   4  -6  -4   -0.90    1.40
   4  -6  -4    3.80    2.50
   4  -6  -4   -1.30    1.70
   4  -6  -4   -3.20    1.90
   4  -6  -4    0.50    1.80
  -3   5   3    1.80    1.70
  -3   5   3    2.40    1.70
  -3   5   3    1.30    0.50
  -3   5   3    4.40    1.90
  -3   5   3    0.40    2.20
  -3   5   3    3.00    2.10
  -3   5   3    2.00    1.80
   3  -5  -3    5.50    1.90
   3  -5  -3    2.60    2.20
   3  -5  -3    1.20    1.70
   3  -5  -3    1.40    1.50
   3  -5  -3    0.20    1.60
   3  -5  -3    2.10    1.90
   3  -5  -3    1.20    1.50
  -2   4   2  418.56   14.90
  -2   4   2  402.46   14.80
  -2   4   2  432.46   14.90
  -2   4   2  390.46   16.00
  -2   4   2  432.16   15.10
  -2   4   2  392.86   15.70
  -2   4   2  429.96   13.50
  -2   4   2  421.06   14.80
   2  -4  -2  422.06   14.80
   2  -4  -2  396.06   13.80
   2  -4  -2  390.96   15.70
   2  -4  -2  416.16   15.00
   2  -4  -2  424.76   15.20
   2  -4  -2  364.26   14.80
   2  -4  -2  422.46   15.20
  -1   3   1  336.67   12.00
  -1   3   1  335.77   12.30
  -1   3   1  337.87   12.10
  -1   3   1  350.36   11.30
  -1   3   1  342.67   12.80
  -1   3   1  318.77   12.00
  -1   3   1  339.07   12.20
  -1   3   1  362.36   13.20
  -1   3   1  340.97   12.00
   1  -3  -1  342.97   11.50
   1  -3  -1  309.57   12.00
   1  -3  -1  371.66   12.20
   1  -3  -1  334.97   12.20
   1  -3  -1  349.87   12.90
   1  -3  -1  336.57   12.30
   1  -3  -1  350.16   12.50
   0   2   0  866.91   28.10
   0   2   0  849.91   28.30
   0   2   0  858.31   28.60
   0   2   0  862.31   28.80
   0   2   0  862.61   29.00
   0   2   0  890.21   28.30
   0   2   0  903.01   28.60
   0   2   0  875.61   28.30
   0   2   0  856.41   28.40
   0   2   0  925.01   29.20
   0  -2   0  886.21   28.60
   0  -2   0  892.61   28.70
   0  -2   0  853.51   29.00
   0  -2   0  793.72   28.30
   0  -2   0  848.82   28.20
   0  -2   0  868.21   28.90
   1   1  -1   57.39    1.90
   1   1  -1   55.79    2.00
   1   1  -1   57.09    2.00
   1   1  -1   55.79    2.20
   1   1  -1   52.59    2.40
   1   1  -1   53.89    2.40
   1   1  -1   52.99    2.20
   1   1  -1   56.19    1.90
   1   1  -1   52.09    2.50
  -1  -1   1   52.89    2.20
  -1  -1   1   53.19    2.20
  -1  -1   1   53.39    2.40
  -1  -1   1   56.59    2.00
  -1  -1   1   56.39    2.00
  -1  -1   1   55.49    2.00
  -1  -1   1   54.99    2.60
   2   0  -2    0.60    0.50
   3  -1  -3   56.59    2.90
   3  -1  -3   56.59    3.10
   3  -1  -3   53.39    3.40
   3  -1  -3   50.39    2.90
   3  -1  -3   53.89    2.30
  -3   1   3   51.19    3.00
  -3   1   3   56.79    3.00
  -3   1   3   56.89    3.10
  -3   1   3   54.49    2.90
  -3   1   3   57.29    3.00
   4  -2  -4    5.00    1.50
   4  -2  -4    1.30    1.30
   4  -2  -4    3.00    0.90
   4  -2  -4    4.40    0.60
   4  -2  -4    3.10    1.40
   4  -2  -4    4.10    1.40
   4  -2  -4    2.60    1.40
  -4   2   4    3.30    1.30
  -4   2   4    3.00    1.30
  -4   2   4    3.40    1.10
  -4   2   4    4.90    1.50
  -4   2   4    4.80    1.40
   5  -3  -5    1.80    1.90
   5  -3  -5    4.50    1.90
   5  -3  -5    5.60    2.10
   5  -3  -5    4.00    0.50
   5  -3  -5    3.80    2.20
   5  -3  -5    4.10    0.50
   5  -3  -5    5.60    1.60
   5  -3  -5    6.20    2.20
  -5   3   5    2.20    2.00
  -5   3   5    7.40    2.00
  -5   3   5    7.40    2.30
  -5   3   5    5.40    2.00
  -5   3   5    2.80    1.80
  -5   3   5    5.10    2.20
   6  -4  -6  290.37   11.60
   6  -4  -6  307.57   13.00
   6  -4  -6  323.07   12.30
   6  -4  -6  298.27   11.10
   6  -4  -6  291.37   12.40
   6  -4  -6  292.47   12.20
   6  -4  -6  288.97   11.80
  -6   4   6  295.17   12.10
  -6   4   6  267.27   12.50
  -6   4   6  309.37   12.30
  -6   4   6  304.87   12.00
  -6   4   6  284.47   12.20
  -6   4   6  299.57   12.50
   7  -5  -7    5.10    2.30
   7  -5  -7    5.10    1.60
   7  -5  -7    4.20    2.60
   7  -5  -7    0.10    1.60
   7  -5  -7    2.90    2.10
   7  -5  -7    0.30    2.40
   7  -5  -7    7.00    2.60
  -7   5   7    3.10    2.50
  -7   5   7    3.40    2.10
  -7   5   7    1.30    2.00
  -7   5   7    1.40    2.30
  -7   5   7    0.80    2.20
  -7   5   7    1.20    2.00
   8  -6  -8    2.20    1.70
   8  -6  -8    0.00    2.20
   8  -6  -8    3.20    2.10
   8  -6  -8    0.10    1.90
   8  -6  -8    0.30    2.30
   8  -6  -8    2.20    2.80
   8  -6  -8    0.60    2.50
  -8   6   8   -0.40    2.20
  -8   6   8    0.90    2.60
  -8   6   8   -1.50    2.80
  -8   6   8    3.10    2.70
  -8   6   8    3.10    2.50
  -8   6   8    0.00    2.40
   9  -7  -9   12.80    2.90
   9  -7  -9   10.40    3.80
   9  -7  -9    9.50    2.90
   9  -7  -9   12.20    3.30
   9  -7  -9    7.50    3.30
  -9   7   9   15.90    3.80
  -9   7   9    7.70    3.40
  -9   7   9   11.60    3.00
  -9   7   9   15.10    3.70
  10  -8 -10  128.49    7.30
  10  -8 -10  124.59    7.70
  10  -8 -10  147.79    8.50
  10  -8 -10  135.59    8.80
 -10   8  10  135.89    8.90
 -10   8  10  138.99    8.70
 -10   8  10  136.99    8.00
 -10   8  10  148.59    8.40
 -10   8  10  133.29    9.90
  11  -9 -11   -0.60    2.40
  11  -9 -11    2.20    2.90
  11  -9 -11   -0.80    1.70
  11  -9 -11    6.30    2.80
  11  -9 -11    3.60    1.40
 -11   9  11    6.00    2.80
 -11   9  11    3.10    3.50
 -11   9  11    0.30    2.60
 -11   9  11    2.60    2.40
 -11   9  11   -2.00    2.40
  -6  10   7   21.70    3.20
  -6  10   7   27.90    5.80
  -6  10   7   27.60    4.30
  -6  10   7   24.90    3.50
  -6  10   7   21.70    3.50
   6 -10  -7   21.30    5.00
   6 -10  -7   28.20    5.20
   6 -10  -7   29.40    4.60
  -5   9   6   -0.30    3.30
  -5   9   6    0.10    2.20
  -5   9   6    1.20    1.70
  -5   9   6    2.80    2.00
  -5   9   6    1.70    1.80
   5  -9  -6   -0.20    2.80
   5  -9  -6    1.90    1.90
   5  -9  -6    1.90    0.90
   5  -9  -6    4.30    2.90
   5  -9  -6   -1.50    2.20
  -4   8   5   63.09    5.10
  -4   8   5   73.69    4.70
  -4   8   5   70.79    5.00
  -4   8   5   77.29    7.40
  -4   8   5   87.09    5.10
   4  -8  -5   70.99    5.90
   4  -8  -5   86.99    5.60
   4  -8  -5   77.09    5.40
   4  -8  -5   80.49    6.40
   4  -8  -5   67.49    4.80
   4  -8  -5   69.89    4.60
   4  -8  -5   75.29    6.30
  -3   7   4  146.79    5.20
  -3   7   4  141.89    9.40
  -3   7   4  154.58    7.30
  -3   7   4  143.59    7.10
  -3   7   4  159.68    7.10
  -3   7   4  194.58   14.00
  -3   7   4  148.59    7.40
   3  -7  -4  142.79    6.90
   3  -7  -4  143.69    8.30
   3  -7  -4  162.88    7.60
   3  -7  -4  155.08    7.20
   3  -7  -4  160.18    9.40
   3  -7  -4  147.69    7.60
   3  -7  -4  142.29    8.10
   3  -7  -4  147.99    8.30
  -2   6   3   33.50    3.20
  -2   6   3   36.30    4.70
  -2   6   3   34.30    3.40
  -2   6   3   35.00    2.90
  -2   6   3   32.90    1.70
  -2   6   3   28.40    2.80
  -2   6   3   33.30    3.10
  -2   6   3   30.70    4.30
   2  -6  -3   40.10    4.00
   2  -6  -3   30.20    3.00
   2  -6  -3   32.80    3.80
   2  -6  -3   38.40    3.30
   2  -6  -3   32.60    3.10
   2  -6  -3   38.10    4.80
   2  -6  -3   29.50    3.70
  -1   5   2  103.29    6.50
  -1   5   2  112.19    5.80
  -1   5   2  106.79    4.90
  -1   5   2  102.19    4.00
  -1   5   2  105.59    4.90
  -1   5   2  111.09    6.90
  -1   5   2  110.59    5.20
  -1   5   2  100.29    5.00
   1  -5  -2  104.79    5.90
   1  -5  -2  107.09    6.10
   1  -5  -2  102.09    5.00
   1  -5  -2  107.79    5.10
   1  -5  -2  105.99    6.70
   1  -5  -2   97.89    5.80
   0   4   1  260.77   10.00
   0   4   1  299.07   11.30
   0   4   1  276.77   11.50
   0   4   1  287.37    9.60
   0   4   1  312.27   12.00
   0   4   1  272.37   10.10
   0   4   1  277.27    9.90
   0   4   1  280.87   10.00
   0   4   1  269.87   10.60
   0  -4  -1  267.97   11.70
   0  -4  -1  261.37   10.00
   0  -4  -1  276.17   11.10
   0  -4  -1  278.17   10.00
   0  -4  -1  298.47   10.30
   0  -4  -1  254.97   10.00
   0  -4  -1  280.97   11.40
   0  -4  -1  284.27   11.00
   1   3   0   39.10    1.80
   1   3   0   31.60    3.20
   1   3   0   35.70    2.10
   1   3   0   37.30    2.10
   1   3   0   34.90    3.10
   1   3   0   35.70    2.50
   1   3   0   37.00    3.00
   1   3   0   40.30    2.00
   1   3   0   36.90    1.90
   1   3   0   45.50    2.70
  -1  -3   0   34.80    3.20
  -1  -3   0   35.70    2.60
  -1  -3   0   33.30    1.90
  -1  -3   0   33.40    2.30
  -1  -3   0   39.80    2.90
  -1  -3   0   38.00    2.00
  -1  -3   0   39.00    3.20
  -1  -3   0   41.40    2.40
  -1  -3   0   36.00    1.90
   2   2  -1    0.60    0.50
   2   2  -1   -0.70    1.20
   2   2  -1    1.00    1.20
   2   2  -1   -0.30    0.70
   2   2  -1    0.70    0.80
   2   2  -1    1.00    0.50
   2   2  -1    0.70    0.30
   2   2  -1    0.70    1.10
   2   2  -1    1.30    0.40
  -2  -2   1    0.90    0.50
  -2  -2   1    0.70    0.40
  -2  -2   1    0.60    0.90
  -2  -2   1    1.80    1.30
  -2  -2   1   -1.80    1.10
  -2  -2   1    0.20    0.40
  -2  -2   1    1.00    0.90
  -2  -2   1    0.30    1.10
  -2  -2   1    1.70    0.50
   3   1  -2  352.06   12.90
   3   1  -2  385.76   12.60
   3   1  -2  363.46   12.60
   3   1  -2  395.16   12.70
   3   1  -2  374.56   12.50
   3   1  -2  383.56   12.20
   3   1  -2  376.06   12.50
  -3  -1   2  384.06   12.60
  -3  -1   2  386.16   12.90
  -3  -1   2  383.36   12.60
  -3  -1   2  373.06   12.60
  -3  -1   2  378.76   12.20
   4   0  -3    0.60    0.80
   4   0  -3   -1.00    1.10
   4   0  -3    0.40    1.10
   4   0  -3   -1.60    1.10
   4   0  -3   -0.30    1.10
   4   0  -3   -0.20    1.00
  -4   0   3   -0.30    0.80
  -4   0   3   -0.80    1.40
  -4   0   3    1.60    1.10
  -4   0   3   -0.40    1.20
  -4   0   3    0.20    1.00
  -4   0   3    2.00    1.10
   5  -1  -4   42.30    2.90
   5  -1  -4   39.70    3.00
   5  -1  -4   50.59    3.00
   5  -1  -4   39.70    2.90
   5  -1  -4   41.90    2.30
   5  -1  -4   42.30    2.80
  -5   1   4   44.70    2.80
  -5   1   4   43.80    2.90
  -5   1   4   44.20    3.00
  -5   1   4   38.40    3.10
  -5   1   4   41.60    3.00
   6  -2  -5  165.38    7.20
   6  -2  -5  155.88    5.90
   6  -2  -5  154.68    6.80
   6  -2  -5  154.58    7.00
   6  -2  -5  157.68    7.20
   6  -2  -5  164.38    7.20
  -6   2   5  145.39    6.90
  -6   2   5  148.79    7.20
  -6   2   5  160.28    7.10
  -6   2   5  164.68    7.10
   7  -3  -6   30.50    3.80
   7  -3  -6   24.30    3.70
   7  -3  -6   28.30    2.90
   7  -3  -6   25.00    1.90
   7  -3  -6   25.30    3.30
   7  -3  -6   27.00    3.70
   7  -3  -6   26.60    3.70
  -7   3   6   25.90    3.70
  -7   3   6   26.00    3.00
  -7   3   6   24.80    3.50
  -7   3   6   21.70    3.30
  -7   3   6   32.50    3.70
  -7   3   6   27.80    3.70
   8  -4  -7   26.00    1.40
   8  -4  -7   25.20    3.70
   8  -4  -7   28.20    3.80
   8  -4  -7   28.20    1.50
   8  -4  -7   39.30    4.40
   8  -4  -7   28.80    4.30
   8  -4  -7   33.30    4.40
   8  -4  -7   28.00    3.00
  -8   4   7   23.60    3.60
  -8   4   7   31.60    3.90
  -8   4   7   27.40    3.70
  -8   4   7   30.80    3.70
  -8   4   7   23.00    3.60
  -8   4   7   25.20    3.40
   9  -5  -8  183.78    8.90
   9  -5  -8  168.78    9.30
   9  -5  -8  184.18   10.00
   9  -5  -8  184.08    9.70
   9  -5  -8  186.58    7.80
   9  -5  -8  174.68    8.50
   9  -5  -8  186.68    9.30
  -9   5   8  190.28    9.80
  -9   5   8  173.18    9.30
  -9   5   8  169.98    9.00
  -9   5   8  175.78    9.10
  -9   5   8  181.28    9.70
  -9   5   8  180.88    8.90
  10  -6  -9   19.90    2.80
  10  -6  -9   25.00    4.70
  10  -6  -9   21.10    4.20
  10  -6  -9   22.20    4.00
  10  -6  -9   27.10    4.20
  10  -6  -9   19.50    3.50
  10  -6  -9   21.90    3.50
 -10   6   9   21.30    4.50
 -10   6   9   20.80    4.30
 -10   6   9   17.20    4.80
 -10   6   9   25.10    3.80
 -10   6   9   20.30    3.50
 -10   6   9   18.80    3.90
  11  -7 -10    2.60    2.40
  11  -7 -10    1.10    1.90
  11  -7 -10   -4.10    2.50
  11  -7 -10   -0.50    2.30
  11  -7 -10   -0.60    2.30
 -11   7  10   -1.30    2.90
 -11   7  10    1.30    2.50
 -11   7  10    1.20    2.60
 -11   7  10    5.10    2.80
 -11   7  10    5.80    2.70
  12  -8 -11   15.50    4.00
  12  -8 -11   11.60    2.40
  12  -8 -11   17.80    3.30
  12  -8 -11   16.20    3.80
  12  -8 -11   16.00    3.60
 -12   8  11   16.60    3.90
 -12   8  11   15.10    3.60
 -12   8  11   19.40    4.50
 -12   8  11   14.40    4.40
 -12   8  11   12.50    3.20
  13  -9 -12    0.20    2.50
  13  -9 -12    0.80    1.20
  13  -9 -12    1.80    1.70
  13  -9 -12    0.70    2.70
  13  -9 -12    6.80    3.40
 -13   9  12    6.20    3.70
 -13   9  12    2.30    2.80
 -13   9  12    4.20    4.30
 -13   9  12   -3.10    2.40
 -13   9  12    7.10    4.10
  -4  10   6   -0.50    2.10
  -4  10   6    1.50    1.50
  -4  10   6    3.50    3.90
  -4  10   6    3.50    1.70
  -4  10   6   -0.90    1.50
   4 -10  -6    1.00    0.80
   4 -10  -6    2.00    3.20
   4 -10  -6    0.00    2.80
   4 -10  -6    2.40    1.90
  -3   9   5    0.50    1.70
  -3   9   5    3.20    1.60
  -3   9   5   -2.20    3.10
  -3   9   5    1.70    1.50
  -3   9   5    0.60    1.60
   3  -9  -5   -1.40    0.80
   3  -9  -5    6.30    3.20
   3  -9  -5    2.30    0.70
   3  -9  -5    0.40    3.10
   3  -9  -5    2.40    1.80
  -2   8   4   24.90    2.70
  -2   8   4   20.00    2.50
  -2   8   4   16.80    4.40
  -2   8   4   27.00    3.10
  -2   8   4   18.70    1.30
  -2   8   4   20.20    2.60
   2  -8  -4   17.40    3.90
   2  -8  -4   26.80    2.70
   2  -8  -4   24.00    3.10
   2  -8  -4   20.30    2.60
   2  -8  -4   18.30    3.90
   2  -8  -4   22.70    3.90
   2  -8  -4   22.50    2.90
   2  -8  -4   20.70    4.90
  -1   7   3   90.89    4.80
  -1   7   3   95.79    3.80
  -1   7   3   99.89    8.10
  -1   7   3   90.89    7.40
  -1   7   3   83.79    4.70
  -1   7   3   94.39    4.70
  -1   7   3   91.39    6.90
   1  -7  -3   90.09    6.60
   1  -7  -3  103.69    7.50
   1  -7  -3   94.39    4.80
   1  -7  -3  105.29    6.70
   1  -7  -3   92.29    4.60
   1  -7  -3   90.29    6.60
   1  -7  -3   82.29    4.90
   1  -7  -3   99.99    5.10
   0   6   2   48.30    5.30
   0   6   2   56.69    3.20
   0   6   2   58.89    4.70
   0   6   2   62.39    3.30
   0   6   2   50.89    5.00
   0   6   2   64.99    3.50
   0   6   2   55.59    2.80
   0   6   2   57.39    3.40
   0  -6  -2   55.79    5.60
   0  -6  -2   56.19    3.40
   0  -6  -2   53.39    3.30
   0  -6  -2   57.79    4.90
   0  -6  -2   55.69    3.20
   0  -6  -2   58.29    4.60
   0  -6  -2   53.99    5.00
   1   5   1   19.00    1.80
   1   5   1   21.80    2.50
   1   5   1   17.90    2.50
   1   5   1   20.90    1.90
   1   5   1   21.60    3.20
   1   5   1   20.10    1.80
   1   5   1   19.90    1.60
   1   5   1   18.50    3.00
   1   5   1   16.40    3.00
   1   5   1   21.80    1.90
  -1  -5  -1   22.90    3.90
  -1  -5  -1   18.30    1.70
  -1  -5  -1   26.70    3.40
  -1  -5  -1   19.60    3.30
  -1  -5  -1   19.70    1.90
  -1  -5  -1   18.50    1.80
  -1  -5  -1   16.20    1.90
  -1  -5  -1   17.50    2.70
   2   4   0   25.10    2.40
   2   4   0   26.30    2.80
   2   4   0   24.10    3.40
   2   4   0   23.30    3.30
   2   4   0   25.20    1.80
   2   4   0   27.80    1.80
   2   4   0   26.40    1.40
   2   4   0   26.70    3.40
   2   4   0   22.70    2.60
   2   4   0   27.10    1.40
  -2  -4   0   21.50    3.10
  -2  -4   0   23.70    2.80
  -2  -4   0   25.60    3.60
  -2  -4   0   27.20    1.80
  -2  -4   0   25.40    1.60
  -2  -4   0   23.90    1.50
  -2  -4   0   24.10    2.60
  -2  -4   0   28.80    3.70
  -2  -4   0   24.80    1.90
   3   3  -1  109.99    5.70
   3   3  -1  104.59    3.60
   3   3  -1  113.79    3.80
   3   3  -1  101.59    5.30
   3   3  -1  100.29    4.60
   3   3  -1  103.19    3.60
   3   3  -1  107.09    3.70
   3   3  -1  104.49    5.20
   3   3  -1  107.89    4.70
  -3  -3   1  103.39    3.70
  -3  -3   1   99.39    4.80
  -3  -3   1   99.69    4.70
  -3  -3   1  104.19    3.60
  -3  -3   1   98.19    5.40
  -3  -3   1  105.89    5.30
  -3  -3   1  100.79    3.60
  -3  -3   1  106.99    3.80
   4   2  -2    7.90    0.80
   4   2  -2    5.60    1.20
   4   2  -2    8.60    1.20
   4   2  -2    8.40    0.90
   4   2  -2   10.00    1.50
   4   2  -2    7.70    1.60
   4   2  -2    8.80    0.90
   4   2  -2    8.30    0.80
   4   2  -2    8.20    1.00
   4   2  -2    8.40    1.80
  -4  -2   2    6.20    1.40
  -4  -2   2    7.40    1.40
  -4  -2   2    6.80    0.80
  -4  -2   2    6.30    1.10
  -4  -2   2    8.20    1.00
  -4  -2   2    5.70    0.80
   5   1  -3    0.20    0.80
   5   1  -3    0.60    0.60
   5   1  -3   -0.60    0.80
   5   1  -3   -0.30    1.00
   5   1  -3   -0.20    0.50
   5   1  -3   -0.10    1.00
   5   1  -3    1.80    1.00
   5   1  -3    1.20    0.60
  -5  -1   3    0.80    0.90
  -5  -1   3   -0.10    0.90
  -5  -1   3    0.00    0.40
  -5  -1   3    0.70    0.70
  -5  -1   3   -0.70    0.90
  -5  -1   3    0.10    1.10
   6   0  -4    3.30    1.00
   6   0  -4    2.20    1.30
   6   0  -4    2.80    1.30
   6   0  -4    2.60    1.30
   6   0  -4    3.20    1.20
   6   0  -4    6.80    1.50
  -6   0   4    3.70    0.90
  -6   0   4    3.70    1.30
  -6   0   4    3.70    1.50
  -6   0   4    3.00    1.30
  -6   0   4    4.90    1.40
   7  -1  -5   35.30    3.30
   7  -1  -5   36.80    2.80
   7  -1  -5   32.90    3.10
   7  -1  -5   33.90    3.00
   7  -1  -5   36.10    2.50
   7  -1  -5   34.10    2.80
  -7   1   5   32.70    3.30
  -7   1   5   38.70    3.00
  -7   1   5   35.50    2.90
  -7   1   5   29.00    2.90
  -7   1   5   39.20    2.80
   8  -2  -6  176.38    8.10
   8  -2  -6  167.78    8.30
   8  -2  -6  181.98    7.00
   8  -2  -6  170.48    8.20
   8  -2  -6  172.68    8.60
  -8   2   6  168.78    8.60
  -8   2   6  182.88    8.00
  -8   2   6  177.48    8.10
  -8   2   6  165.28    8.30
  -8   2   6  176.18    8.40
   9  -3  -7    9.10    1.50
   9  -3  -7    7.00    2.40
   9  -3  -7    8.30    2.80
   9  -3  -7    6.20    2.60
   9  -3  -7   11.20    2.70
   9  -3  -7    9.20    1.90
   9  -3  -7    6.10    2.60
  -9   3   7    8.00    2.60
  -9   3   7   13.20    2.70
  -9   3   7    5.40    2.50
  -9   3   7    6.50    2.00
  -9   3   7    7.20    2.70
  -9   3   7    8.40    2.60
  10  -4  -8  147.09    8.40
  10  -4  -8  164.68    8.60
  10  -4  -8  151.28    8.10
  10  -4  -8  156.98    9.90
  10  -4  -8  163.58    7.50
  10  -4  -8  163.18    6.10
  10  -4  -8  165.58   10.30
 -10   4   8  164.38    8.60
 -10   4   8  160.48    8.30
 -10   4   8  150.38    7.80
 -10   4   8  161.08    9.00
 -10   4   8  161.58    8.70
 -10   4   8  160.88    8.60
  11  -5  -9  219.48   11.40
  11  -5  -9  224.98    9.90
  11  -5  -9  225.88   11.20
  11  -5  -9  223.88   11.00
  11  -5  -9  208.48    7.40
  11  -5  -9  207.08    7.40
  11  -5  -9  215.68   10.50
  11  -5  -9  201.68   11.20
 -11   5   9  211.18   10.60
 -11   5   9  219.18   10.40
 -11   5   9  219.88   11.30
 -11   5   9  226.08   11.50
 -11   5   9  221.98   10.80
 -11   5   9  207.18   11.00
  12  -6 -10    0.30    2.20
  12  -6 -10    1.90    1.70
  12  -6 -10    2.90    2.70
  12  -6 -10   -3.10    2.80
  12  -6 -10   -1.00    3.00
  12  -6 -10    2.90    2.40
  12  -6 -10    2.70    5.00
 -12   6  10    2.10    2.90
 -12   6  10    5.90    2.90
 -12   6  10    4.40    3.10
 -12   6  10   -0.70    2.30
 -12   6  10    1.20    3.20
 -12   6  10    1.80    2.80
  13  -7 -11   23.10    3.90
  13  -7 -11   28.40    5.40
  13  -7 -11   22.20    2.90
  13  -7 -11   24.00    4.20
  13  -7 -11   23.50    4.20
 -13   7  11   20.70    4.50
 -13   7  11   23.40    5.10
 -13   7  11   22.60    4.30
 -13   7  11   22.70    4.20
 -13   7  11   20.70    4.50
  14  -8 -12    3.20    1.50
  14  -8 -12    1.60    2.80
  14  -8 -12   -1.00    2.70
  14  -8 -12    0.20    2.50
 -14   8  12    8.70    3.80
 -14   8  12    0.10    3.50
 -14   8  12    2.10    2.90
 -14   8  12    2.60    2.70
 -14   8  12    8.10    3.30
  15  -9 -13    0.10    1.20
  15  -9 -13    2.10    2.90
  15  -9 -13    1.30    2.90
  15  -9 -13    2.80    2.60
  15  -9 -13    0.20    1.90
 -15   9  13    2.50    2.30
 -15   9  13    8.60    4.20
 -15   9  13    1.80    3.10
 -15   9  13   13.40    4.80
  -3  11   6    4.90    1.40
  -3  11   6    4.80    1.40
  -3  11   6    8.60    4.50
  -3  11   6    6.90    1.70
  -3  11   6    7.50    1.40
   3 -11  -6    4.50    3.90
   3 -11  -6    3.30    3.50
  -2  10   5    3.50    1.60
  -2  10   5    4.70    1.30
  -2  10   5    2.40    1.20
  -2  10   5    3.30    1.30
  -2  10   5    1.10    2.50
  -2  10   5    3.30    3.50
   2 -10  -5    2.40    1.60
   2 -10  -5    5.80    3.40
   2 -10  -5    1.70    3.30
   2 -10  -5    0.20    0.80
  -1   9   4    2.60    1.20
  -1   9   4   -0.20    0.70
  -1   9   4    5.50    3.30
  -1   9   4    1.00    1.40
  -1   9   4    2.10    1.20
  -1   9   4   -0.10    1.10
   1  -9  -4   -0.30    2.60
   1  -9  -4    2.70    1.20
   1  -9  -4   -1.50    2.70
   1  -9  -4    0.90    0.90
   1  -9  -4   -0.50    1.30
   1  -9  -4    5.40    3.30
   0   8   3   85.59    4.10
   0   8   3   85.09    6.30
   0   8   3   89.19    3.80
   0   8   3   82.09    3.90
   0   8   3   85.59    3.90
   0   8   3   91.29    7.50
   0   8   3   84.19    3.80
   0  -8  -3   87.89    7.70
   0  -8  -3   83.89    4.00
   0  -8  -3   81.19    4.90
   0  -8  -3   94.39    6.90
   0  -8  -3   78.89    6.90
   1   7   2    1.50    1.00
   1   7   2   -0.70    2.40
   1   7   2    1.50    1.00
   1   7   2    0.80    0.90
   1   7   2    0.20    0.80
   1   7   2    3.50    2.90
   1   7   2    0.40    1.00
   1   7   2    1.90    2.20
  -1  -7  -2    2.00    1.10
  -1  -7  -2    0.00    1.00
  -1  -7  -2    5.90    3.20
  -1  -7  -2   -2.40    2.10
  -1  -7  -2    6.90    3.00
  -1  -7  -2    0.60    1.10
   2   6   1   26.40    2.20
   2   6   1   22.70    1.40
   2   6   1   23.60    1.30
   2   6   1   21.70    1.40
   2   6   1   22.70    1.50
   2   6   1   22.90    4.30
   2   6   1   23.30    2.80
   2   6   1   23.80    3.10
   2   6   1   22.30    3.70
  -2  -6  -1   27.10    4.20
  -2  -6  -1   21.40    1.50
  -2  -6  -1   19.20    3.50
  -2  -6  -1   23.90    1.60
  -2  -6  -1   22.30    1.50
  -2  -6  -1   22.70    1.60
  -2  -6  -1   27.30    3.60
  -2  -6  -1   26.40    3.90
   3   5   0   -0.60    1.90
   3   5   0   -1.30    1.90
   3   5   0    0.60    1.50
   3   5   0    1.50    1.30
   3   5   0   -0.20    2.10
   3   5   0    1.10    1.50
  -3  -5   0   -0.60    2.20
  -3  -5   0    0.00    1.60
  -3  -5   0    1.90    2.10
   4   4  -1  186.28    8.60
   4   4  -1  188.58    8.40
   4   4  -1  178.38    9.00
   4   4  -1  190.98    8.50
   4   4  -1  193.88    7.30
   4   4  -1  190.08    7.70
  -4  -4   1  171.68    8.00
  -4  -4   1  198.18    8.80
  -4  -4   1  176.48    7.90
  -4  -4   1  177.38    8.90
   5   3  -2    1.10    1.20
   5   3  -2   -1.10    1.90
   5   3  -2    1.30    0.80
   5   3  -2   -0.60    0.70
   5   3  -2    0.80    0.70
   5   3  -2   -0.20    0.90
   5   3  -2    0.50    1.60
  -5  -3   2    1.00    0.80
  -5  -3   2    0.10    1.50
  -5  -3   2    1.80    1.30
  -5  -3   2    1.60    1.80
  -5  -3   2    1.10    0.60
  -5  -3   2   -0.80    0.80
  -5  -3   2    0.10    0.50
   6   2  -3   88.69    5.30
   6   2  -3   94.59    3.90
   6   2  -3   98.09    4.00
   6   2  -3   95.79    4.20
   6   2  -3   98.89    3.50
   6   2  -3   93.79    4.30
   6   2  -3   95.69    4.00
   6   2  -3   94.79    4.80
   6   2  -3   88.99    4.90
  -6  -2   3   86.79    4.50
  -6  -2   3   87.19    4.90
  -6  -2   3   94.59    3.40
  -6  -2   3   87.39    4.20
  -6  -2   3   99.39    3.90
  -6  -2   3   94.79    4.10
  -6  -2   3   95.49    4.00
   7   1  -4  225.78    8.80
   7   1  -4  234.68    8.60
   7   1  -4  233.88    8.90
   7   1  -4  247.18    9.10
   7   1  -4  231.48    8.20
   7   1  -4  233.28    9.10
  -7  -1   4  234.78    7.90
  -7  -1   4  229.48    8.80
  -7  -1   4  229.88    8.20
  -7  -1   4  210.98    8.70
  -7  -1   4  223.28    8.60
  -7  -1   4  205.08    8.80
   8   0  -5   -0.70    1.20
   8   0  -5   -1.60    1.30
   8   0  -5    0.20    1.60
   8   0  -5    0.80    1.80
   8   0  -5    0.10    1.00
   8   0  -5    0.20    1.30
  -8   0   5    1.00    1.10
  -8   0   5   -0.30    1.60
  -8   0   5    0.10    1.30
  -8   0   5    0.30    0.90
  -8   0   5    0.50    1.40
  -8   0   5   -0.10    1.30
   9  -1  -6  162.98    7.10
   9  -1  -6  164.18    8.30
   9  -1  -6  155.98    7.90
   9  -1  -6  152.08    7.70
   9  -1  -6  161.98    7.20
   9  -1  -6  157.38    7.50
  -9   1   6  166.88    7.80
  -9   1   6  156.38    7.50
  -9   1   6  160.08    7.80
  -9   1   6  166.18    8.10
  -9   1   6  165.28    7.20
  10  -2  -7   29.30    3.50
  10  -2  -7   29.10    3.00
  10  -2  -7   31.40    4.20
  10  -2  -7   34.00    4.10
  10  -2  -7   31.40    4.20
  10  -2  -7   27.80    3.60
 -10   2   7   29.70    4.20
 -10   2   7   28.10    3.30
 -10   2   7   39.90    4.10
 -10   2   7   37.50    4.20
 -10   2   7   31.60    4.30
  11  -3  -8    5.00    2.70
  11  -3  -8    1.00    2.20
  11  -3  -8    3.80    2.70
  11  -3  -8    3.10    1.40
  11  -3  -8   -0.80    2.00
  11  -3  -8    0.20    2.20
 -11   3   8    1.30    2.60
 -11   3   8    1.80    2.70
 -11   3   8    2.90    2.30
 -11   3   8   -1.30    2.20
 -11   3   8    0.20    1.90
  12  -4  -9    5.00    2.80
  12  -4  -9    4.00    2.70
  12  -4  -9    3.40    1.30
  12  -4  -9    7.00    2.10
  12  -4  -9    6.40    2.80
  12  -4  -9    5.50    2.80
  12  -4  -9    4.60    3.10
 -12   4   9    1.00    2.40
 -12   4   9    4.20    2.70
 -12   4   9    6.10    2.20
 -12   4   9    6.30    2.90
 -12   4   9    4.20    2.70
 -12   4   9    5.80    3.10
  13  -5 -10    0.20    2.70
  13  -5 -10    2.60    1.00
  13  -5 -10    5.30    3.50
  13  -5 -10    5.50    3.10
  13  -5 -10    0.20    2.90
  13  -5 -10    1.90    2.20
  13  -5 -10    3.80    2.50
 -13   5  10    2.30    3.00
 -13   5  10    2.20    2.80
 -13   5  10   -0.10    2.70
 -13   5  10    5.20    5.20
 -13   5  10    3.20    3.20
 -13   5  10    4.40    3.30
  14  -6 -11    8.30    2.90
  14  -6 -11   11.70    4.20
  14  -6 -11   10.30    3.70
  14  -6 -11    9.10    2.00
  14  -6 -11   16.30    4.00
  14  -6 -11    7.50    3.70
 -14   6  11    7.90    3.00
 -14   6  11    7.30    3.60
 -14   6  11    4.30    3.40
 -14   6  11   10.50    3.90
 -14   6  11   12.40    3.90
  15  -7 -12   21.80    5.70
  15  -7 -12   27.60    4.70
  15  -7 -12   32.40    5.80
  15  -7 -12   24.80    4.40
  15  -7 -12   26.80    3.00
  15  -7 -12   24.10    4.10
 -15   7  12   28.60    5.10
 -15   7  12   28.10    5.50
 -15   7  12   23.70    4.70
 -15   7  12   25.00    5.20
 -15   7  12   27.30    5.90
  16  -8 -13    9.80    3.60
  16  -8 -13   17.80    3.90
 -16   8  13   19.10    5.60
 -16   8  13   19.10    5.60
 -16   8  13   28.80    7.70
 -16   8  13   24.00    4.90
  -1  11   5   18.90    3.80
  -1  11   5   14.80    5.10
   1 -11  -5   13.50    4.90
   1 -11  -5   22.40    5.20
   0  10   4    0.20    0.70
   0  10   4   -1.00    2.30
   0  10   4    1.90    3.50
   0 -10  -4    0.70    3.10
   0 -10  -4   -1.60    2.70
   0 -10  -4   -6.70    2.70
   1   9   3  131.49    7.90
   1   9   3  132.79    5.70
   1   9   3  134.79    8.80
   1   9   3  159.68   10.20
  -1  -9  -3  156.18   10.00
  -1  -9  -3  156.48    9.40
  -1  -9  -3  143.29   10.10
   2   8   2  105.39    6.50
   2   8   2  103.59    5.00
   2   8   2  110.69    7.60
   2   8   2  122.39    9.70
  -2  -8  -2  117.19    8.80
  -2  -8  -2  116.49    7.70
  -2  -8  -2  112.89    8.10
   3   7   1    7.60    3.00
   3   7   1    2.20    2.00
   3   7   1    5.10    1.90
   3   7   1    1.80    1.80
   3   7   1    0.50    1.30
   3   7   1   -0.20    2.40
  -3  -7  -1    1.70    2.30
  -3  -7  -1    2.40    3.30
  -3  -7  -1    1.90    3.00
   4   6   0   73.89    4.90
   4   6   0   73.29    4.50
   4   6   0   87.39    6.30
   4   6   0   73.09    4.30
   4   6   0   74.59    5.90
   4   6   0   85.19    5.40
  -4  -6   0   80.09    6.30
  -4  -6   0   88.09    5.60
  -4  -6   0   81.29    6.20
   5   5  -1  529.65   18.50
   5   5  -1  468.85   19.10
   5   5  -1  516.35   19.40
   5   5  -1  519.85   17.80
   5   5  -1  492.45   19.30
   5   5  -1  507.85   18.20
  -5  -5   1  516.75   18.80
  -5  -5   1  515.75   19.80
  -5  -5   1  514.35   19.60
   6   4  -2    3.40    0.80
   6   4  -2    3.40    0.90
   6   4  -2    1.60    1.10
   6   4  -2    3.50    2.60
   6   4  -2    1.40    1.00
   6   4  -2    4.50    2.20
   6   4  -2    0.60    0.90
   6   4  -2    4.60    2.00
   6   4  -2    2.90    1.50
   6   4  -2    2.80    1.80
  -6  -4   2    3.80    1.70
  -6  -4   2    2.20    0.80
  -6  -4   2    3.70    0.80
  -6  -4   2    1.50    1.00
  -6  -4   2    2.50    0.90
  -6  -4   2   -1.80    2.00
   7   3  -3  175.28    7.80
   7   3  -3  161.68    6.90
   7   3  -3  174.08    6.90
   7   3  -3  169.48    6.30
   7   3  -3  178.78    8.30
   7   3  -3  168.68    6.10
   7   3  -3  172.88    6.70
   7   3  -3  159.68    8.70
   7   3  -3  185.48    6.40
  -7  -3   3  162.98    7.80
  -7  -3   3  174.18    6.70
  -7  -3   3  171.88    7.20
  -7  -3   3  148.19    6.70
  -7  -3   3  177.18    7.50
   8   2  -4   14.70    2.40
   8   2  -4   15.10    2.20
   8   2  -4   13.40    2.30
   8   2  -4   12.10    1.30
   8   2  -4   16.30    1.90
   8   2  -4   16.80    1.80
   8   2  -4   13.20    1.60
   8   2  -4   15.30    2.00
  -8  -2   4   13.20    2.10
  -8  -2   4   13.70    2.10
  -8  -2   4   11.90    1.80
  -8  -2   4   11.70    2.20
  -8  -2   4   15.70    2.10
  -8  -2   4   13.90    1.10
   9   1  -5  786.12   27.20
   9   1  -5  799.82   27.60
   9   1  -5  765.02   27.40
   9   1  -5  809.02   26.40
   9   1  -5  807.32   27.00
   9   1  -5  796.22   27.40
  -9  -1   5  749.92   27.40
  -9  -1   5  790.82   27.00
  -9  -1   5  803.02   26.30
  -9  -1   5  769.12   27.20
  -9  -1   5  792.72   27.20
  10   0  -6   83.89    5.10
  10   0  -6   75.39    5.50
  10   0  -6   84.19    5.70
  10   0  -6   70.49    5.00
  10   0  -6   77.99    4.80
  10   0  -6   82.69    4.40
 -10   0   6   72.49    4.20
 -10   0   6   77.39    5.60
 -10   0   6   80.29    4.30
 -10   0   6   84.89    5.30
 -10   0   6   82.19    5.10
 -10   0   6   79.79    5.40
  11  -1  -7  338.67   14.00
  11  -1  -7  348.97   14.30
  11  -1  -7  323.97   12.90
  11  -1  -7  331.57   13.70
  11  -1  -7  324.67   12.90
  11  -1  -7  337.57   13.40
 -11   1   7  340.67   13.60
 -11   1   7  338.87   12.90
 -11   1   7  312.77   13.60
 -11   1   7  341.07   14.20
 -11   1   7  320.07   13.80
  12  -2  -8  347.87   14.60
  12  -2  -8  368.46   15.40
  12  -2  -8  359.16   15.60
  12  -2  -8  360.26   15.20
  12  -2  -8  368.46   13.80
  12  -2  -8  375.76   15.00
 -12   2   8  365.86   15.40
 -12   2   8  343.17   15.00
 -12   2   8  367.76   14.40
 -12   2   8  380.26   15.00
 -12   2   8  373.66   15.80
  13  -3  -9    1.50    2.50
  13  -3  -9    7.90    4.30
  13  -3  -9    4.80    2.70
  13  -3  -9    3.10    1.60
  13  -3  -9    1.70    2.70
  13  -3  -9    4.30    3.10
 -13   3   9    0.00    2.70
 -13   3   9    5.50    2.50
 -13   3   9    0.10    2.20
 -13   3   9    4.80    2.90
 -13   3   9    3.00    2.80
  14  -4 -10  108.09    5.40
  14  -4 -10  119.89    8.60
  14  -4 -10  113.59    6.20
  14  -4 -10  111.89    7.30
  14  -4 -10  120.09    8.10
  14  -4 -10  115.69    7.90
  14  -4 -10  113.79    8.10
 -14   4  10   98.89    7.40
 -14   4  10  108.89    6.70
 -14   4  10  107.79    7.50
 -14   4  10  122.69    8.50
 -14   4  10  108.79    7.40
 -14   4  10  117.99    9.10
  15  -5 -11   29.10    2.60
  15  -5 -11   39.20    6.00
  15  -5 -11   34.60    3.90
  15  -5 -11   32.10    5.30
  15  -5 -11   45.20    6.00
  15  -5 -11   44.70    5.50
 -15   5  11   43.30    7.00
 -15   5  11   34.00    5.60
 -15   5  11   35.00    4.90
 -15   5  11   31.90    5.10
 -15   5  11   32.70    4.50
 -15   5  11   35.40    5.50
  16  -6 -12   32.00    5.10
  16  -6 -12   32.60    4.40
  16  -6 -12   26.60    1.80
  16  -6 -12   33.30    5.80
  16  -6 -12   33.70    5.20
  16  -6 -12   30.40    5.10
 -16   6  12   36.00    5.60
 -16   6  12   34.20    5.50
 -16   6  12   26.80    5.40
 -16   6  12   37.50    5.50
 -16   6  12   31.60    5.80
  17  -7 -13    6.20    3.10
  17  -7 -13    6.40    1.90
  17  -7 -13    8.10    3.80
  17  -7 -13   10.60    3.60
 -17   7  13   17.20    4.40
 -17   7  13   18.20    4.60
 -17   7  13   11.60    3.50
 -17   7  13   10.60    4.30
 -17   7  13   15.40    4.10
  18  -8 -14    7.50    3.60
  18  -8 -14   13.40    3.80
 -18   8  14   16.00    4.60
 -18   8  14   13.00    3.90
 -18   8  14   17.10    5.60
 -18   8  14    9.60    3.40
 -18   8  14   13.10    4.30
   1  11   4   14.10    3.70
   1  11   4   20.00    1.90
  -1 -11  -4   23.10    5.20
  -1 -11  -4    8.70    4.90
   2  10   3   32.80    4.40
   2  10   3   24.70    2.20
   2  10   3   21.30    4.60
   2  10   3   39.30    6.50
  -2 -10  -3   44.20    6.50
  -2 -10  -3   41.00    6.00
  -2 -10  -3   22.80    5.20
   3   9   2   58.99    6.30
   3   9   2   65.69    7.30
   3   9   2   54.19    3.50
  -3  -9  -2   53.69    7.00
  -3  -9  -2   62.49    6.70
  -3  -9  -2   58.99    6.90
   4   8   1    9.30    3.60
   4   8   1   12.40    2.00
   4   8   1   12.50    2.60
   4   8   1    8.50    3.40
   4   8   1   11.20    2.90
  -4  -8  -1   10.30    3.80
  -4  -8  -1   11.40    3.40
  -4  -8  -1   10.00    3.70
   5   7   0  185.58    7.80
   5   7   0  177.18   10.20
   5   7   0  165.68    8.30
   5   7   0  174.68    9.80
   5   7   0  160.28    7.70
   5   7   0  176.18    9.00
  -5  -7   0  169.28    9.00
  -5  -7   0  183.88   10.20
  -5  -7   0  175.78   10.40
   6   6  -1  245.98   11.40
   6   6  -1  233.18   11.20
   6   6  -1  242.18   10.20
   6   6  -1  245.88    9.50
   6   6  -1  243.88   10.00
   6   6  -1  232.08   11.90
   6   6  -1  237.68   11.40
  -6  -6   1  229.38   11.80
  -6  -6   1  249.97   10.80
  -6  -6   1  239.68   11.60
   7   5  -2  159.48    7.20
   7   5  -2  165.28    9.20
   7   5  -2  170.78    8.60
   7   5  -2  155.48    6.40
   7   5  -2  156.58    8.00
   7   5  -2  165.78    7.60
  -7  -5   2  148.19    8.40
  -7  -5   2  158.08    7.60
   8   4  -3   67.29    4.70
   8   4  -3   70.79    3.80
   8   4  -3   80.69    3.40
   8   4  -3   77.69    3.40
   8   4  -3   80.39    4.20
   8   4  -3   69.99    5.20
   8   4  -3   86.19    6.10
   8   4  -3   77.29    3.40
   8   4  -3   75.99    3.70
  -8  -4   3   81.19    3.20
  -8  -4   3   66.09    3.70
  -8  -4   3   76.79    4.50
  -8  -4   3   72.99    3.60
  -8  -4   3   78.89    3.20
  -8  -4   3   68.29    5.20
   9   3  -4   29.80    4.00
   9   3  -4   33.10    2.90
   9   3  -4   37.60    2.70
   9   3  -4   40.10    2.70
   9   3  -4   32.50    2.50
   9   3  -4   32.70    1.90
   9   3  -4   31.90    3.10
   9   3  -4   34.60    2.40
   9   3  -4   38.70    3.80
   9   3  -4   40.00    4.10
  -9  -3   4   30.90    2.80
  -9  -3   4   33.50    2.40
  -9  -3   4   36.00    2.50
  -9  -3   4   36.50    3.70
  -9  -3   4   31.50    3.00
  10   2  -5  152.68    5.90
  10   2  -5  138.89    7.50
  10   2  -5  141.59    5.80
  10   2  -5  129.49    6.90
  10   2  -5  132.59    5.40
  10   2  -5  151.28    6.50
  10   2  -5  141.79    6.20
  10   2  -5  142.49    7.30
 -10  -2   5  132.19    6.70
 -10  -2   5  135.89    6.40
 -10  -2   5  141.39    6.40
 -10  -2   5  146.89    5.20
 -10  -2   5  138.49    6.90
  11   1  -6    5.00    1.60
  11   1  -6    6.60    2.50
  11   1  -6    3.40    2.50
  11   1  -6    7.90    2.20
  11   1  -6    3.30    2.30
  11   1  -6    4.70    2.50
 -11  -1   6    4.30    1.40
 -11  -1   6    4.90    2.20
 -11  -1   6    3.60    2.10
 -11  -1   6    3.90    2.40
 -11  -1   6    6.70    1.40
 -11  -1   6    4.00    2.30
  12   0  -7   -0.70    2.20
  12   0  -7   -0.10    2.00
  12   0  -7    1.30    1.50
  12   0  -7    0.50    2.50
  12   0  -7    1.10    1.70
  12   0  -7    0.20    1.90
 -12   0   7    4.10    2.70
 -12   0   7   -0.80    2.40
 -12   0   7    1.50    1.50
 -12   0   7   -0.90    2.10
 -12   0   7   -1.80    1.50
 -12   0   7    1.60    2.30
  13  -1  -8    0.00    2.00
  13  -1  -8    0.40    2.60
  13  -1  -8    2.90    1.90
  13  -1  -8    5.70    2.00
  13  -1  -8   -0.50    2.40
  13  -1  -8    3.60    2.80
 -13   1   8    0.90    2.00
 -13   1   8    1.50    2.30
 -13   1   8    2.20    2.50
 -13   1   8    4.30    2.90
 -13   1   8    6.60    2.00
 -13   1   8    2.70    2.40
  14  -2  -9   55.49    4.20
  14  -2  -9   54.49    5.50
  14  -2  -9   58.99    7.00
  14  -2  -9   57.59    5.30
  14  -2  -9   56.89    4.80
  14  -2  -9   58.39    5.10
 -14   2   9   58.39    4.70
 -14   2   9   59.59    4.70
 -14   2   9   53.19    5.20
 -14   2   9   66.29    7.50
 -14   2   9   61.29    5.70
 -14   2   9   53.99    5.00
  15  -3 -10   32.70    4.50
  15  -3 -10   35.30    4.70
  15  -3 -10   38.30    5.30
  15  -3 -10   37.00    5.20
  15  -3 -10   32.70    3.50
  15  -3 -10   35.60    6.50
 -15   3  10   34.10    5.20
 -15   3  10   29.20    5.10
 -15   3  10   26.10    5.00
 -15   3  10   37.90    4.60
 -15   3  10   28.10    4.60
  16  -4 -11   26.30    3.40
  16  -4 -11   32.60    5.60
  16  -4 -11   25.70    4.40
  16  -4 -11   29.20    3.10
  16  -4 -11   23.10    4.30
  16  -4 -11   26.60    5.00
  16  -4 -11   32.60    4.70
 -16   4  11   34.30    5.00
 -16   4  11   26.30    5.30
 -16   4  11   22.80    4.60
 -16   4  11   25.80    3.60
 -16   4  11   35.70    5.00
 -16   4  11   31.40    5.50
  17  -5 -12   16.80    3.10
  17  -5 -12   13.20    4.00
  17  -5 -12   13.90    4.20
  17  -5 -12   11.70    2.00
  17  -5 -12   18.00    4.60
  17  -5 -12   10.60    4.70
 -17   5  12   13.60    3.90
 -17   5  12   17.80    4.40
 -17   5  12   20.30    4.40
 -17   5  12   27.60    5.60
 -17   5  12   13.30    3.70
 -17   5  12   13.00    3.20
  18  -6 -13    8.70    3.60
  18  -6 -13    4.40    2.70
  18  -6 -13    6.40    3.80
  18  -6 -13    4.50    3.10
  18  -6 -13    3.60    3.70
 -18   6  13    2.30    3.40
 -18   6  13   12.70    4.20
 -18   6  13    9.00    3.40
 -18   6  13   14.50    5.00
 -18   6  13    2.90    3.00
  19  -7 -14    6.70    3.50
  19  -7 -14    5.90    3.10
  19  -7 -14   13.40    3.90
 -19   7  14    8.20    4.20
 -19   7  14   10.00    3.90
 -19   7  14    8.90    4.70
 -19   7  14   11.10    4.50
 -19   7  14   19.60    5.20
   3  11   3    6.70    1.50
   3  11   3    2.30    2.90
   3  11   3   10.70    4.40
  -3 -11  -3    4.00    4.40
  -3 -11  -3    3.60    3.70
  -3 -11  -3    2.50    4.70
   4  10   2    4.80    3.50
   4  10   2    2.00    2.30
   4  10   2    5.30    3.70
   4  10   2    3.90    1.50
  -4 -10  -2   -1.70    3.30
  -4 -10  -2    6.70    3.60
  -4 -10  -2    6.40    4.20
   5   9   1    4.20    2.30
   5   9   1    2.50    3.10
   5   9   1    2.20    1.60
   5   9   1    1.80    2.90
  -5  -9  -1    3.20    2.70
  -5  -9  -1    1.90    3.40
  -5  -9  -1    2.40    3.30
   6   8   0   10.20    2.40
   6   8   0    2.40    3.20
   6   8   0    6.20    3.30
   6   8   0    8.50    2.10
  -6  -8   0    6.90    4.00
  -6  -8   0    5.00    3.10
  -6  -8   0    6.20    3.10
   7   7  -1   12.80    3.10
   7   7  -1   13.20    3.40
   7   7  -1   11.90    2.20
   7   7  -1   13.10    3.40
   7   7  -1   14.00    2.60
   7   7  -1   16.90    2.80
  -7  -7   1    5.20    3.10
  -7  -7   1   11.90    3.00
  -7  -7   1    9.50    3.80
   8   6  -2   40.70    5.30
   8   6  -2   39.40    2.90
   8   6  -2   38.30    3.60
   8   6  -2   37.70    4.60
   8   6  -2   35.70    4.60
   8   6  -2   38.60    3.80
  -8  -6   2   44.20    5.40
  -8  -6   2   43.30    4.30
   9   5  -3  149.59    5.70
   9   5  -3  145.99    7.60
   9   5  -3  153.48    6.00
   9   5  -3  162.98    6.10
   9   5  -3  150.78    9.20
   9   5  -3  140.89    6.80
   9   5  -3  148.79    5.80
   9   5  -3  147.69    8.50
   9   5  -3  145.79    5.60
  -9  -5   3  152.08    5.60
  -9  -5   3  146.49    5.50
  -9  -5   3  151.68    5.90
  -9  -5   3  151.38    9.40
  -9  -5   3  148.89    7.40
  -9  -5   3  150.68    6.00
  10   4  -4   98.19    4.00
  10   4  -4   91.09    5.80
  10   4  -4   93.89    4.20
  10   4  -4   92.39    6.40
  10   4  -4   92.79    5.00
  10   4  -4  100.49    4.40
  10   4  -4   99.59    5.00
  10   4  -4   94.69    7.00
  10   4  -4   98.59    4.80
 -10  -4   4   99.49    4.80
 -10  -4   4   97.59    6.10
 -10  -4   4   96.49    5.00
 -10  -4   4  102.09    4.30
  11   3  -5   32.80    3.70
  11   3  -5   38.30    5.00
  11   3  -5   42.50    3.00
  11   3  -5   46.70    3.80
  11   3  -5   42.60    3.40
  11   3  -5   42.00    2.70
  11   3  -5   36.20    4.40
  11   3  -5   38.10    2.10
  11   3  -5   43.60    2.90
 -11  -3   5   39.40    1.90
 -11  -3   5   40.20    3.40
 -11  -3   5   38.40    2.90
 -11  -3   5   39.40    3.60
 -11  -3   5   34.60    2.90
 -11  -3   5   37.10    3.70
  12   2  -6   25.40    2.40
  12   2  -6   18.60    3.10
  12   2  -6   31.30    2.40
  12   2  -6   26.80    2.90
  12   2  -6   19.90    3.30
  12   2  -6   24.20    3.00
  12   2  -6   28.90    3.70
 -12  -2   6   24.80    3.40
 -12  -2   6   25.30    3.30
 -12  -2   6   30.60    3.10
 -12  -2   6   28.80    1.90
 -12  -2   6   26.80    3.10
  13   1  -7  101.19    6.50
  13   1  -7  106.69    6.70
  13   1  -7  107.59    5.30
  13   1  -7  107.79    6.90
  13   1  -7  104.89    6.20
  13   1  -7  106.09    6.00
 -13  -1   7  107.79    6.20
 -13  -1   7  102.39    4.90
 -13  -1   7  120.09    7.00
 -13  -1   7  118.19    5.20
 -13  -1   7   95.99    6.20
 -13  -1   7  109.49    7.10
  14   0  -8    6.80    2.00
  14   0  -8    7.20    2.70
  14   0  -8    3.70    2.40
  14   0  -8    2.50    2.20
  14   0  -8    6.30    2.70
  14   0  -8    1.40    2.50
 -14   0   8    6.60    1.80
 -14   0   8    7.90    2.10
 -14   0   8    5.80    2.80
 -14   0   8    2.60    2.40
 -14   0   8    4.90    2.70
 -14   0   8    4.30    2.60
  15  -1  -9   63.99    4.90
  15  -1  -9   63.99    5.60
  15  -1  -9   76.09    6.30
  15  -1  -9   75.09    6.20
  15  -1  -9   67.89    5.40
  15  -1  -9   72.09    5.00
 -15   1   9   69.09    6.10
 -15   1   9   79.59    5.70
 -15   1   9   70.19    6.10
 -15   1   9   68.99    4.70
 -15   1   9   71.29    4.80
 -15   1   9   60.79    5.60
  16  -2 -10   44.80    5.40
  16  -2 -10   57.39    6.60
  16  -2 -10   54.39    5.50
  16  -2 -10   53.49    6.80
  16  -2 -10   50.59    4.50
 -16   2  10   43.30    5.20
 -16   2  10   54.49    5.60
 -16   2  10   40.60    5.40
 -16   2  10   46.30    4.70
 -16   2  10   53.39    6.00
 -16   2  10   50.79    6.10
  17  -3 -11   19.00    4.40
  17  -3 -11   29.00    4.50
  17  -3 -11   21.30    3.10
  17  -3 -11   16.40    4.50
  17  -3 -11   23.80    4.40
  17  -3 -11   16.50    4.70
 -17   3  11   19.90    3.90
 -17   3  11   20.50    3.80
 -17   3  11   20.90    4.30
 -17   3  11   10.20    3.90
 -17   3  11   32.50    5.40
 -17   3  11   14.90    4.30
  18  -4 -12   24.40    5.60
  18  -4 -12   34.00    5.90
  18  -4 -12   21.80    4.50
  18  -4 -12   29.00    5.30
  18  -4 -12   31.00    3.70
  18  -4 -12   32.90    3.60
 -18   4  12   27.80    4.80
 -18   4  12   27.90    4.30
 -18   4  12   40.80    5.30
 -18   4  12   19.80    8.30
 -18   4  12   40.20    6.20
 -18   4  12   28.10    4.90
 -18   4  12   36.50    5.70
  19  -5 -13  144.99    9.30
  19  -5 -13  115.09    8.80
  19  -5 -13  123.99    6.20
  19  -5 -13  130.99    7.60
  19  -5 -13  110.69    9.10
  19  -5 -13  122.49    9.50
 -19   5  13  125.59    9.10
 -19   5  13  113.19    8.90
 -19   5  13  126.49    9.30
 -19   5  13  125.19   10.30
 -19   5  13  112.39    9.40
 -19   5  13  126.29    8.90
  20  -6 -14   31.50    5.40
  20  -6 -14   23.00    4.80
  20  -6 -14   22.20    4.10
 -20   6  14   23.00    5.50
 -20   6  14   22.80    4.50
 -20   6  14   13.80    3.80
 -20   6  14   28.80   10.80
 -20   6  14   27.20    5.60
  21  -7 -15   19.80    4.80
  21  -7 -15   14.20    4.20
  21  -7 -15   14.00    3.60
 -21   7  15   23.00    4.90
 -21   7  15    9.50    4.60
 -21   7  15   18.60    5.00
 -21   7  15   15.40    6.30
 -21   7  15   25.10    5.70
   6  10   1   16.30    2.50
   6  10   1   16.70    4.50
   6  10   1   18.10    3.30
  -6 -10  -1   12.60    4.50
  -6 -10  -1   20.40    4.60
  -6 -10  -1   13.40    4.80
   7   9   0   -1.00    1.40
   7   9   0    1.50    3.00
   7   9   0    0.60    2.70
   7   9   0    3.80    1.80
  -7  -9   0    4.50    3.90
  -7  -9   0   -1.50    2.70
  -7  -9   0    2.10    3.40
   8   8  -1    9.00    2.50
   8   8  -1    9.60    3.70
   8   8  -1   11.60    3.70
   8   8  -1   11.10    2.20
  -8  -8   1    7.50    3.00
  -8  -8   1    9.80    4.00
   9   7  -2   82.09    4.50
   9   7  -2   89.99    5.60
   9   7  -2   85.79    7.60
   9   7  -2   92.89    5.70
   9   7  -2   72.09    6.10
  -9  -7   2   83.29    7.30
  -9  -7   2   77.69    6.00
  10   6  -3   67.79    4.70
  10   6  -3   68.69    5.50
  10   6  -3   74.99    7.80
  10   6  -3   65.59    5.10
  10   6  -3   65.69    6.20
 -10  -6   3   72.79    6.30
 -10  -6   3   66.09    5.10
  11   5  -4  230.58    8.80
  11   5  -4  209.18   11.10
  11   5  -4  219.38    9.40
  11   5  -4  219.48    9.30
  11   5  -4  244.98   10.60
  11   5  -4  214.08    8.10
  11   5  -4  221.88    8.30
  11   5  -4  230.08    8.40
  11   5  -4  209.98   11.80
 -11  -5   4  223.98    8.20
 -11  -5   4  222.38    8.90
 -11  -5   4  221.08   10.90
 -11  -5   4  218.98    8.00
 -11  -5   4  209.88    8.70
  12   4  -5   52.09    5.90
  12   4  -5   48.40    3.70
  12   4  -5   45.90    3.10
  12   4  -5   46.80    3.30
  12   4  -5   46.40    3.90
  12   4  -5   46.90    2.40
  12   4  -5   49.00    3.10
  12   4  -5   42.60    5.70
  12   4  -5   50.59    4.60
  12   4  -5   44.30    3.30
 -12  -4   5   50.89    4.70
 -12  -4   5   49.50    3.00
 -12  -4   5   50.19    3.20
 -12  -4   5   44.20    3.70
 -12  -4   5   45.80    3.70
  13   3  -6  180.58    7.60
  13   3  -6  177.68    8.70
  13   3  -6  179.18    9.20
  13   3  -6  177.28    8.60
  13   3  -6  182.08   10.20
  13   3  -6  189.88    7.60
  13   3  -6  188.88    7.90
  13   3  -6  191.18    8.10
 -13  -3   6  198.28    8.20
 -13  -3   6  188.98    7.90
 -13  -3   6  177.38    8.80
 -13  -3   6  190.58    8.70
 -13  -3   6  168.58    9.40
 -13  -3   6  187.48    6.50
  14   2  -7    6.80    2.40
  14   2  -7    8.20    2.40
  14   2  -7    8.10    3.00
  14   2  -7    4.70    2.60
  14   2  -7    9.30    1.80
  14   2  -7    5.90    1.40
  14   2  -7   10.60    2.90
  14   2  -7    6.90    2.10
 -14  -2   7    7.80    1.30
 -14  -2   7    7.00    2.50
 -14  -2   7    8.90    2.40
 -14  -2   7    5.20    2.50
 -14  -2   7    7.40    1.90
 -14  -2   7    5.50    2.10
  15   1  -8   -2.90    2.10
  15   1  -8    0.90    2.10
  15   1  -8   -0.40    1.40
  15   1  -8    2.80    2.40
  15   1  -8    1.70    1.80
  15   1  -8   -1.80    1.80
 -15  -1   8   -0.20    2.50
 -15  -1   8   -0.10    1.30
 -15  -1   8    0.30    2.30
 -15  -1   8    1.40    2.10
 -15  -1   8   -0.10    1.20
 -15  -1   8    1.30    2.20
  16   0  -9   -1.70    2.50
  16   0  -9    0.70    2.10
  16   0  -9   -0.60    1.50
  16   0  -9    1.20    1.90
  16   0  -9   -0.30    2.30
  16   0  -9    2.80    2.90
 -16   0   9    0.20    1.40
 -16   0   9    0.80    2.70
 -16   0   9   -1.90    2.20
 -16   0   9    5.50    3.00
 -16   0   9    1.90    2.90
 -16   0   9    1.40    1.70
  17  -1 -10  249.68   11.50
  17  -1 -10  223.98   12.10
  17  -1 -10  222.58   10.50
  17  -1 -10  211.98   11.30
  17  -1 -10  233.48   10.80
  17  -1 -10  219.78   12.10
 -17   1  10  233.58   11.80
 -17   1  10  229.28   10.20
 -17   1  10  236.88   11.50
 -17   1  10  225.28   10.30
 -17   1  10  232.98   12.10
 -17   1  10  225.28   12.20
  18  -2 -11    7.80    3.50
  18  -2 -11    3.10    3.10
  18  -2 -11    2.50    2.30
  18  -2 -11   -2.70    2.50
  18  -2 -11   -0.80    2.20
  18  -2 -11    4.00    3.00
 -18   2  11    4.20    3.80
 -18   2  11    2.00    3.10
 -18   2  11    1.90    2.30
 -18   2  11    3.60    2.60
 -18   2  11    1.70    3.40
 -18   2  11    6.00    3.70
  19  -3 -12   40.90    5.70
  19  -3 -12   33.80    4.00
  19  -3 -12   32.80    5.00
  19  -3 -12   37.50    5.80
  19  -3 -12   36.00    5.70
  19  -3 -12   30.20    5.60
 -19   3  12   33.90    5.50
 -19   3  12   35.40    4.90
 -19   3  12   42.40    5.50
 -19   3  12   41.80    6.50
 -19   3  12   46.40    6.80
 -19   3  12   37.10    4.80
  20  -4 -13   11.20    3.90
  20  -4 -13   -2.10    4.00
  20  -4 -13    4.90    3.70
  20  -4 -13    4.80    2.40
  20  -4 -13    9.40    3.80
  20  -4 -13    3.30    1.90
  20  -4 -13    3.10    3.10
 -20   4  13    4.00    2.70
 -20   4  13   12.70    3.90
 -20   4  13    6.20    3.00
 -20   4  13   11.10    4.80
 -20   4  13    8.40    4.40
 -20   4  13    7.50    3.80
 -20   4  13   10.10    4.50
  21  -5 -14    6.30    3.30
  21  -5 -14    3.30    2.00
  21  -5 -14   10.40    4.40
  21  -5 -14    5.80    3.30
  21  -5 -14    7.50    2.50
  21  -5 -14    5.90    3.80
 -21   5  14    9.60    4.10
 -21   5  14   12.00    5.00
 -21   5  14   15.10    4.30
 -21   5  14    3.90    3.40
 -21   5  14   13.10    4.70
  22  -6 -15   31.30    5.60
  22  -6 -15   37.70    4.90
  22  -6 -15   42.30    6.60
 -22   6  15   36.50    6.30
 -22   6  15   31.50    5.80
 -22   6  15   23.80    5.80
 -22   6  15   23.80    5.40
   8  10   0   29.70    4.30
   8  10   0   24.00    3.20
   8  10   0   31.40    5.40
  -8 -10   0   24.50    4.80
  -8 -10   0   29.00    6.30
   9   9  -1   14.40    3.80
   9   9  -1   11.10    2.40
   9   9  -1   12.80    2.70
  -9  -9   1   23.90    5.40
  -9  -9   1   21.70    4.40
  10   8  -2   46.50    5.60
  10   8  -2   45.30    6.90
  10   8  -2   37.40    3.20
 -10  -8   2   36.80    5.00
 -10  -8   2   43.60    6.10
  11   7  -3   22.70    3.90
  11   7  -3   18.40    4.30
  11   7  -3   23.00    3.70
  11   7  -3   23.10    2.50
  11   7  -3   28.90    3.50
 -11  -7   3   27.80    5.00
 -11  -7   3   27.60    4.10
  12   6  -4  144.99    9.80
  12   6  -4  134.39    6.70
  12   6  -4  125.19    5.10
  12   6  -4  139.09    7.70
  12   6  -4  127.09    5.20
  12   6  -4  125.49    5.40
 -12  -6   4  126.69    5.00
 -12  -6   4  130.49    5.60
 -12  -6   4  126.89    8.40
 -12  -6   4  124.29    5.60
 -12  -6   4  128.79    5.10
  13   5  -5    2.40    1.30
  13   5  -5    0.00    1.40
  13   5  -5    2.30    1.30
  13   5  -5   -1.30    2.60
  13   5  -5    0.40    2.30
  13   5  -5    4.00    2.30
  13   5  -5   -2.80    2.50
  13   5  -5    3.20    1.80
  13   5  -5    2.00    1.40
  13   5  -5    0.60    0.90
 -13  -5   5    0.10    1.90
 -13  -5   5   -1.20    2.50
 -13  -5   5    1.80    1.80
 -13  -5   5    2.30    1.30
  14   4  -6  177.48    7.50
  14   4  -6  170.78    8.40
  14   4  -6  173.28   10.60
  14   4  -6  172.78    7.50
  14   4  -6  183.28    9.40
  14   4  -6  184.08    7.70
  14   4  -6  174.08    7.70
  14   4  -6  173.88    9.90
  14   4  -6  165.78    8.60
 -14  -4   6  189.58    9.00
 -14  -4   6  174.28    8.30
 -14  -4   6  175.88    8.60
 -14  -4   6  187.98    7.60
 -14  -4   6  179.08    9.10
  15   3  -7   38.20    4.60
  15   3  -7   37.50    5.20
  15   3  -7   30.70    3.40
  15   3  -7   28.70    4.00
  15   3  -7   30.00    2.70
  15   3  -7   35.30    4.40
  15   3  -7   31.40    3.30
  15   3  -7   31.50    2.90
 -15  -3   7   27.50    4.00
 -15  -3   7   26.40    3.30
 -15  -3   7   29.50    3.60
 -15  -3   7   34.20    3.50
 -15  -3   7   33.70    4.10
  16   2  -8   23.20    2.40
  16   2  -8   28.50    4.40
  16   2  -8   21.60    3.20
  16   2  -8   20.20    3.80
  16   2  -8   18.30    3.60
  16   2  -8   22.80    4.30
  16   2  -8   24.10    2.70
  16   2  -8   24.00    3.60
 -16  -2   8   26.30    3.30
 -16  -2   8   21.50    3.80
 -16  -2   8   21.50    2.10
 -16  -2   8   24.30    4.00
 -16  -2   8   25.40    3.70
 -16  -2   8   27.00    3.50
  17   1  -9    2.90    2.30
  17   1  -9    2.50    2.70
  17   1  -9    2.60    3.10
  17   1  -9    0.60    2.70
  17   1  -9    2.10    1.70
  17   1  -9   -1.80    2.50
 -17  -1   9    2.60    2.40
 -17  -1   9   -1.80    2.40
 -17  -1   9    1.80    2.90
 -17  -1   9    3.50    1.60
 -17  -1   9   -0.90    1.30
 -17  -1   9    3.90    2.70
  18   0 -10   58.09    5.80
  18   0 -10   59.79    6.50
  18   0 -10   62.19    4.70
  18   0 -10   64.69    6.10
  18   0 -10   56.09    5.30
 -18   0  10   56.79    4.30
 -18   0  10   53.29    4.30
 -18   0  10   52.79    5.90
 -18   0  10   52.99    5.70
 -18   0  10   51.59    5.30
 -18   0  10   48.90    5.20
  19  -1 -11   34.00    4.40
  19  -1 -11   33.40    4.90
  19  -1 -11   32.50    5.80
  19  -1 -11   34.80    6.00
  19  -1 -11   28.40    4.80
  19  -1 -11   33.60    4.60
 -19   1  11   36.60    4.20
 -19   1  11   26.20    5.20
 -19   1  11   38.30    4.10
 -19   1  11   35.80    5.70
 -19   1  11   28.60    5.20
 -19   1  11   26.00    4.80
  20  -2 -12  180.68   10.60
  20  -2 -12  178.28    9.80
  20  -2 -12  204.08   12.20
  20  -2 -12  169.58    9.10
  20  -2 -12  173.18   10.20
  20  -2 -12  184.08   11.60
 -20   2  12  180.28   10.90
 -20   2  12  167.48    9.40
 -20   2  12  174.08    9.30
 -20   2  12  170.88   10.30
 -20   2  12  180.28   11.10
 -20   2  12  168.58   11.20
  21  -3 -13   30.00    6.30
  21  -3 -13   21.40    3.40
  21  -3 -13   18.00    4.40
  21  -3 -13   22.50    5.70
  21  -3 -13   20.20    3.10
  21  -3 -13   23.90    4.60
  21  -3 -13   21.60    4.60
 -21   3  13   23.80    4.60
 -21   3  13   14.10    3.40
 -21   3  13   20.00    4.60
 -21   3  13   22.90    4.30
 -21   3  13   13.20    4.60
 -21   3  13   13.10    4.80
  22  -4 -14    2.00    3.20
  22  -4 -14    3.70    3.30
  22  -4 -14    3.10    2.20
  22  -4 -14    1.10    3.40
  22  -4 -14    2.00    2.10
 -22   4  14    3.30    3.90
 -22   4  14    2.10    3.80
 -22   4  14    2.10    2.90
 -22   4  14    7.30    3.80
 -22   4  14   -2.30    1.90
 -22   4  14    3.10    4.30
  23  -5 -15    8.90    4.30
  23  -5 -15    9.80    4.10
  23  -5 -15    8.90    2.50
  23  -5 -15   13.60    3.10
 -23   5  15    7.00    3.30
 -23   5  15   16.00    4.50
 -23   5  15   17.60    6.30
 -23   5  15    8.60    5.20
  10  10  -1    9.50    3.60
 -10 -10   1   13.40    4.80
 -10 -10   1   15.40    4.00
  11   9  -2    1.40    1.60
  11   9  -2   -0.50    2.60
  11   9  -2    5.50    2.40
 -11  -9   2   -0.90    2.60
  12   8  -3    0.70    1.30
  12   8  -3    0.90    2.10
  12   8  -3    0.60    2.20
 -12  -8   3    0.50    2.40
 -12  -8   3    5.00    3.60
  13   7  -4    1.50    2.00
  13   7  -4    4.90    2.50
  13   7  -4    4.90    2.50
  13   7  -4    7.00    1.90
  13   7  -4   10.30    4.00
 -13  -7   4    4.20    3.20
  14   6  -5   71.49    4.50
  14   6  -5   69.09    4.80
  14   6  -5   67.59    4.70
  14   6  -5   70.39    3.40
  14   6  -5   71.39    3.70
  14   6  -5   77.59    6.10
  14   6  -5   69.89    4.40
  14   6  -5   68.19    4.30
 -14  -6   5   76.99    3.70
 -14  -6   5   76.29    3.50
 -14  -6   5   78.19    4.50
 -14  -6   5   75.79    4.20
 -14  -6   5   72.69    6.60
  15   5  -6   14.40    2.40
  15   5  -6    9.90    1.90
  15   5  -6   12.40    2.00
  15   5  -6    8.20    3.00
  15   5  -6    8.90    2.60
  15   5  -6   12.20    2.10
  15   5  -6    7.00    2.40
 -15  -5   6   12.10    2.50
 -15  -5   6   11.70    2.00
 -15  -5   6   10.40    1.80
 -15  -5   6   10.40    3.30
 -15  -5   6   11.50    2.60
  16   4  -7   81.39    6.30
  16   4  -7   71.89    4.30
  16   4  -7   67.69    5.30
  16   4  -7   66.79    4.40
  16   4  -7   74.29    4.30
  16   4  -7   69.19    5.60
  16   4  -7   76.19    4.70
  16   4  -7   77.69    7.70
 -16  -4   7   72.49    4.60
 -16  -4   7   74.19    5.50
 -16  -4   7   61.79    5.50
 -16  -4   7   72.09    4.60
 -16  -4   7   67.49    5.70
  17   3  -8    2.20    2.00
  17   3  -8    6.20    3.00
  17   3  -8    0.80    1.40
  17   3  -8    2.00    2.60
  17   3  -8   -1.80    2.30
  17   3  -8    0.80    1.40
  17   3  -8    1.40    2.50
  17   3  -8    0.00    2.00
 -17  -3   8    9.40    2.90
 -17  -3   8    1.70    0.90
 -17  -3   8    1.40    2.10
 -17  -3   8    1.40    2.10
  18   2  -9   46.60    3.70
  18   2  -9   41.00    5.50
  18   2  -9   40.50    5.40
  18   2  -9   40.00    5.00
  18   2  -9   36.20    3.00
  18   2  -9   47.30    4.70
  18   2  -9   60.69    7.40
  18   2  -9   48.50    5.60
 -18  -2   9   44.80    5.60
 -18  -2   9   42.60    4.60
 -18  -2   9   49.90    4.30
 -18  -2   9   45.80    5.40
 -18  -2   9   45.50    2.90
 -18  -2   9   43.70    4.60
  19   1 -10   55.99    5.80
  19   1 -10   58.99    6.20
  19   1 -10   59.99    4.50
  19   1 -10   49.40    4.90
  19   1 -10   60.99    6.10
  19   1 -10   58.09    6.10
  19   1 -10   51.69    5.40
 -19  -1  10   51.69    5.60
 -19  -1  10   55.79    5.90
 -19  -1  10   51.49    5.10
 -19  -1  10   58.19    3.90
 -19  -1  10   51.99    4.00
  20   0 -11    3.40    2.80
  20   0 -11    3.00    2.60
  20   0 -11    2.00    2.20
  20   0 -11    0.70    3.00
  20   0 -11   -0.20    2.60
  20   0 -11   -3.70    3.10
 -20   0  11    0.80    1.60
 -20   0  11    3.50    2.00
 -20   0  11    0.40    3.40
 -20   0  11   -1.10    3.00
 -20   0  11    1.50    2.50
  21  -1 -12   41.80    6.30
  21  -1 -12   36.30    4.60
  21  -1 -12   25.50    4.60
  21  -1 -12   26.10    4.30
  21  -1 -12   28.60    5.00
  21  -1 -12   29.00    6.00
 -21   1  12   20.50    4.80
 -21   1  12   36.00    4.50
 -21   1  12   26.20    3.70
 -21   1  12   39.50    5.90
 -21   1  12   38.80    6.30
 -21   1  12   31.40    5.30
  22  -2 -13    8.00    2.90
  22  -2 -13    8.20    4.90
  22  -2 -13   10.20    4.50
  22  -2 -13    1.70    2.60
  22  -2 -13   -1.20    3.00
  22  -2 -13    3.30    3.30
 -22   2  13    4.40    2.60
 -22   2  13    8.70    3.90
 -22   2  13    4.80    4.40
 -22   2  13    6.60    3.60
 -22   2  13    3.50    3.70
 -22   2  13    6.00    2.80
  23  -3 -14   -4.80    3.20
  23  -3 -14    3.40    4.00
  23  -3 -14    2.60    2.10
  23  -3 -14   -0.20    3.10
  23  -3 -14    1.80    2.90
  23  -3 -14    3.30    2.60
  23  -3 -14    0.00    2.90
 -23   3  14    5.30    4.50
 -23   3  14   -1.70    2.40
 -23   3  14    3.60    3.20
 -23   3  14    9.00    3.70
  24  -4 -15    4.90    3.30
  24  -4 -15    5.80    2.30
  24  -4 -15    2.90    4.00
  24  -4 -15    0.90    3.80
  24  -4 -15    1.50    3.30
 -24   4  15    4.30    3.40
 -24   4  15    6.00    5.70
 -24   4  15    9.80    3.90
 -24   4  15    0.10    3.10
  12  10  -2   48.80    6.40
  12  10  -2   42.20    4.60
  12  10  -2   47.80    4.00
 -12 -10   2   47.00    7.50
 -12 -10   2   47.00    6.30
  13   9  -3    9.10    3.10
  13   9  -3    4.90    1.60
  13   9  -3   -1.20    2.90
 -13  -9   3    3.30    3.70
  14   8  -4   24.80    3.90
  14   8  -4   20.90    2.30
  14   8  -4   24.10    3.90
 -14  -8   4   19.20    4.80
  15   7  -5    2.30    2.40
  15   7  -5   -2.00    2.00
  15   7  -5    0.10    2.20
  15   7  -5    0.50    0.90
 -15  -7   5    1.60    0.90
 -15  -7   5   -0.30    0.90
 -15  -7   5    1.30    1.10
 -15  -7   5    4.80    3.40
  16   6  -6   47.00    3.60
  16   6  -6   39.40    5.10
  16   6  -6   44.80    4.00
  16   6  -6   43.70    3.90
  16   6  -6   43.20    3.20
  16   6  -6   43.60    3.20
 -16  -6   6   38.10    3.60
 -16  -6   6   48.70    3.80
 -16  -6   6   49.70    6.10
  17   5  -7   44.30    3.70
  17   5  -7   52.19    4.90
  17   5  -7   41.60    3.50
  17   5  -7   46.60    4.40
  17   5  -7   54.89    5.60
  17   5  -7   40.10    3.40
  17   5  -7   43.10    3.60
 -17  -5   7   45.20    3.50
 -17  -5   7   47.90    4.40
 -17  -5   7   45.80    3.50
 -17  -5   7   53.69    5.80
  18   4  -8    1.10    1.70
  18   4  -8    3.50    2.90
  18   4  -8    0.10    1.30
  18   4  -8    2.50    3.50
  18   4  -8    3.90    2.70
  18   4  -8    2.50    2.50
  18   4  -8    4.30    1.70
  18   4  -8    1.20    1.90
 -18  -4   8   -0.10    1.90
 -18  -4   8    0.60    1.90
 -18  -4   8    1.90    2.20
 -18  -4   8    1.90    2.00
  19   3  -9   12.90    2.10
  19   3  -9   13.30    3.00
  19   3  -9   11.30    3.50
  19   3  -9    6.50    2.90
  19   3  -9   14.90    3.00
  19   3  -9    8.70    3.50
  19   3  -9   13.30    3.70
  19   3  -9   10.20    2.20
 -19  -3   9   13.40    2.90
 -19  -3   9   10.30    1.30
 -19  -3   9   18.30    3.60
  20   2 -10   22.50    3.90
  20   2 -10   22.70    3.60
  20   2 -10   17.10    2.70
  20   2 -10   22.60    4.40
  20   2 -10   16.50    4.60
  20   2 -10   14.20    3.70
  20   2 -10   19.50    2.40
 -20  -2  10   17.40    3.80
 -20  -2  10   24.70    4.00
 -20  -2  10   16.20    3.60
 -20  -2  10   14.60    2.10
 -20  -2  10   15.70    3.10
  21   1 -11    3.70    1.90
  21   1 -11   -3.10    1.80
  21   1 -11    1.80    2.80
  21   1 -11    2.40    3.00
  21   1 -11    7.30    3.40
  21   1 -11    9.30    3.20
  21   1 -11    1.60    3.20
 -21  -1  11    1.70    3.10
 -21  -1  11    7.90    3.50
 -21  -1  11    3.20    1.80
 -21  -1  11    2.20    1.70
 -21  -1  11    7.30    4.00
  22   0 -12   -1.10    3.30
  22   0 -12    2.90    3.00
  22   0 -12    5.50    3.00
  22   0 -12    2.90    3.30
  22   0 -12    4.10    2.30
  22   0 -12    3.90    2.70
  22   0 -12    8.20    4.20
 -22   0  12    5.90    2.10
 -22   0  12    5.00    3.60
 -22   0  12    6.00    2.40
 -22   0  12   14.90    4.00
  23  -1 -13    5.10    2.80
  23  -1 -13    8.50    3.50
  23  -1 -13    6.50    3.40
  23  -1 -13   22.60    4.80
  23  -1 -13    7.60    2.60
  23  -1 -13   10.20    4.60
 -23   1  13    6.30    4.00
 -23   1  13   16.10    4.70
 -23   1  13   12.80    4.00
 -23   1  13    7.80    2.50
 -23   1  13    8.10    2.50
  24  -2 -14    2.70    3.10
  24  -2 -14    7.10    4.10
  24  -2 -14   -1.20    3.00
  24  -2 -14    1.20    4.20
  24  -2 -14    8.30    3.30
  24  -2 -14    2.00    2.60
 -24   2  14    3.70    4.20
 -24   2  14    0.20    3.60
 -24   2  14    3.60    2.70
 -24   2  14    8.20    3.80
 -24   2  14    0.00    2.20
  25  -3 -15   19.10    4.60
  25  -3 -15   14.60    2.90
  25  -3 -15   18.50    4.80
  25  -3 -15   10.30    5.60
  25  -3 -15   15.80    3.60
  25  -3 -15   15.30    4.80
 -25   3  15   15.70    4.10
 -25   3  15   20.00    4.50
 -25   3  15   21.70    4.50
 -25   3  15   19.70    5.90
 -25   3  15   18.00    4.90
  15   9  -4    4.70    1.50
  15   9  -4    1.50    4.00
  15   9  -4    2.60    2.70
  15   9  -4    0.20    2.20
 -15  -9   4    3.40    4.00
  16   8  -5    6.80    1.00
  16   8  -5    0.30    1.80
  16   8  -5   12.70    3.50
  16   8  -5    6.90    2.90
 -16  -8   5    3.30    3.60
  17   7  -6   42.40    4.70
  17   7  -6   39.30    5.10
  17   7  -6   47.40    3.70
  17   7  -6   40.50    2.80
  17   7  -6   49.90    3.20
  17   7  -6   38.20    3.50
  17   7  -6   38.30    2.80
 -17  -7   6   30.50    5.30
  18   6  -7    2.70    1.50
  18   6  -7    3.00    2.80
  18   6  -7    0.00    2.10
  18   6  -7    4.20    1.60
  18   6  -7    0.10    1.80
  18   6  -7    2.10    2.30
  18   6  -7    0.30    1.40
 -18  -6   7    5.90    2.40
 -18  -6   7    4.10    2.80
 -18  -6   7    1.80    2.00
  19   5  -8   14.70    2.30
  19   5  -8   17.70    2.60
  19   5  -8   15.80    3.90
  19   5  -8   13.30    2.50
  19   5  -8   21.00    3.60
  19   5  -8   17.00    2.70
 -19  -5   8   15.40    3.30
 -19  -5   8   16.80    3.60
 -19  -5   8    8.00    3.10
 -19  -5   8   11.90    2.30
  20   4  -9    6.40    2.30
  20   4  -9    4.10    1.70
  20   4  -9    2.30    2.80
  20   4  -9    4.10    1.70
  20   4  -9    2.80    2.70
  20   4  -9    2.50    2.00
  20   4  -9    9.30    3.10
 -20  -4   9    2.50    2.60
 -20  -4   9    3.20    2.30
  21   3 -10   60.89    6.10
  21   3 -10   57.99    3.90
  21   3 -10   67.09    6.80
  21   3 -10   68.19    6.10
  21   3 -10   62.49    5.20
  21   3 -10   56.99    4.20
  21   3 -10   61.59    5.50
 -21  -3  10   48.00    4.70
 -21  -3  10   56.99    5.10
 -21  -3  10   58.69    5.40
  22   2 -11   62.99    6.80
  22   2 -11   57.09    3.90
  22   2 -11   63.99    6.20
  22   2 -11   60.49    5.40
  22   2 -11   60.19    4.60
  22   2 -11   63.59    5.80
  22   2 -11   56.89    8.30
 -22  -2  11   67.69    5.90
 -22  -2  11   65.89    6.90
 -22  -2  11   55.59    6.50
 -22  -2  11   56.09    5.60
  23   1 -12   -0.20    2.20
  23   1 -12    4.50    3.50
  23   1 -12    1.20    3.10
  23   1 -12    3.10    2.80
  23   1 -12    8.10    3.10
  23   1 -12    1.20    2.70
 -23  -1  12    5.30    3.00
 -23  -1  12    5.80    4.00
 -23  -1  12    4.20    2.00
 -23  -1  12    1.80    2.70
  24   0 -13    1.00    2.40
  24   0 -13    2.30    3.00
  24   0 -13    7.50    3.80
  24   0 -13    2.00    2.10
  24   0 -13    0.70    2.80
  24   0 -13   -3.60    2.70
  24   0 -13    4.50    3.20
 -24   0  13    9.50    4.80
 -24   0  13   -2.20    3.10
 -24   0  13    1.60    1.20
 -24   0  13    4.90    3.40
 -24   0  13   -1.80    1.60
  25  -1 -14   61.79    7.10
  25  -1 -14   76.39    9.80
  25  -1 -14   51.09    7.90
  25  -1 -14   63.59    6.30
  25  -1 -14   68.39    6.90
  25  -1 -14   62.09    7.30
  25  -1 -14   58.99    5.90
 -25   1  14   68.79    7.20
 -25   1  14   68.79    6.90
  26  -2 -15   49.70    8.50
  26  -2 -15   46.70    5.80
  26  -2 -15   42.80    6.20
  26  -2 -15   52.69    6.70
  26  -2 -15   45.60    4.00
 -26   2  15   45.80    6.60
 -26   2  15   44.10    5.30
 -26   2  15   35.30    5.90
  18   8  -6   35.70    4.50
  18   8  -6   29.40    3.40
  18   8  -6   38.00    5.70
 -18  -8   6   25.20    5.80
  19   7  -7   10.80    2.20
  19   7  -7   18.20    3.20
  19   7  -7   11.70    2.10
  19   7  -7   16.50    2.60
  19   7  -7   11.70    2.10
  19   7  -7    4.70    3.10
  19   7  -7   13.30    2.90
 -19  -7   7   15.50    4.10
  20   6  -8   -2.10    2.40
  20   6  -8   -1.70    1.20
  20   6  -8    3.00    1.80
  20   6  -8   -2.60    1.70
  20   6  -8   -3.00    1.90
  20   6  -8    1.10    1.60
  20   6  -8    5.90    2.30
 -20  -6   8    0.00    0.70
 -20  -6   8   -2.10    0.70
 -20  -6   8   -0.80    2.60
  21   5  -9   -1.40    1.40
  21   5  -9    1.00    1.70
  21   5  -9   -1.90    2.50
  21   5  -9    0.90    3.00
  21   5  -9    3.20    3.00
  21   5  -9    0.90    1.80
  21   5  -9    0.00    1.80
 -21  -5   9    0.20    0.90
 -21  -5   9    0.50    2.70
  22   4 -10    2.50    2.00
  22   4 -10    7.70    3.50
  22   4 -10    9.20    2.00
  22   4 -10    3.70    2.10
  22   4 -10    7.40    1.90
  22   4 -10    5.20    3.20
  22   4 -10    4.50    2.90
 -22  -4  10   10.60    3.20
 -22  -4  10    8.50    3.30
 -22  -4  10    5.90    2.40
  23   3 -11    0.90    2.30
  23   3 -11    9.30    3.70
  23   3 -11    3.80    2.40
  23   3 -11    1.30    3.00
  23   3 -11    4.10    3.20
  23   3 -11   -0.60    1.30
 -23  -3  11    0.30    2.10
 -23  -3  11    3.30    1.40
 -23  -3  11    3.00    2.80
  24   2 -12    2.80    3.60
  24   2 -12    1.80    1.90
  24   2 -12   -0.50    1.30
  24   2 -12    1.90    2.50
  24   2 -12    1.60    2.40
  24   2 -12   -4.20    2.90
  24   2 -12   -1.60    2.90
 -24  -2  12    1.00    1.50
 -24  -2  12    2.00    2.90
 -24  -2  12    0.90    2.30
  25   1 -13   36.50    5.60
  25   1 -13   36.30    4.50
  25   1 -13   32.10    3.20
  25   1 -13   23.40    5.10
  25   1 -13   41.20    5.80
  25   1 -13   46.70    5.70
  25   1 -13   42.60    6.40
 -25  -1  13   30.30    4.90
 -25  -1  13   42.60    4.40
 -25  -1  13   35.70    4.00
  26   0 -14  173.38   14.00
  26   0 -14  196.68   11.30
  26   0 -14  192.78   11.50
  26   0 -14  161.38    9.60
  26   0 -14  177.88   10.60
 -26   0  14  196.58    9.40
 -26   0  14  172.88   11.10
 -26   0  14  174.68   11.50
  27  -1 -15   10.80    3.60
  27  -1 -15   17.30    5.10
  27  -1 -15   20.70    5.40
  27  -1 -15    4.10    3.30
 -27   1  15    6.20    2.60
 -27   1  15   15.80    4.90
 -27   1  15   14.20    4.60
  21   7  -8   15.00    2.40
  21   7  -8   14.00    2.30
  21   7  -8   18.20    3.70
  21   7  -8   13.50    3.10
  21   7  -8   23.20    3.40
  21   7  -8   13.20    3.60
 -21  -7   8    9.80    3.80
  22   6  -9    2.00    2.00
  22   6  -9    3.60    2.40
  22   6  -9    3.80    2.00
  22   6  -9    0.00    2.80
 -22  -6   9    4.70    2.70
  23   5 -10    6.10    4.30
  23   5 -10    5.50    2.70
  23   5 -10   15.70    4.20
  23   5 -10    6.90    2.50
  23   5 -10    8.90    3.80
  23   5 -10    8.80    2.20
  23   5 -10    4.00    2.20
 -23  -5  10   12.30    3.70
  24   4 -11    2.00    2.20
  24   4 -11    0.40    1.70
  24   4 -11    2.30    3.40
  24   4 -11   -1.80    3.10
  24   4 -11   -0.30    1.60
  24   4 -11   -3.40    3.10
  24   4 -11   -2.50    1.90
 -24  -4  11    1.30    2.50
 -24  -4  11    1.10    1.40
 -24  -4  11    1.70    2.70
  25   3 -12   12.40    2.20
  25   3 -12    6.20    3.10
  25   3 -12    7.40    3.80
  25   3 -12    0.70    2.00
  25   3 -12    5.30    3.20
  25   3 -12    3.90    3.80
  25   3 -12    1.50    2.90
 -25  -3  12    4.50    2.50
 -25  -3  12    7.20    3.40
 -25  -3  12    2.50    1.90
  26   2 -13    1.90    2.60
  26   2 -13    2.40    2.90
  26   2 -13    3.20    1.70
  26   2 -13    5.40    3.20
  26   2 -13    3.40    3.30
  26   2 -13    3.30    3.50
 -26  -2  13   -2.30    2.80
 -26  -2  13    2.20    1.70
 -26  -2  13    3.10    2.50
  27   1 -14  113.29    9.90
  27   1 -14  103.19   10.10
  27   1 -14   96.49    7.90
  27   1 -14   93.09    6.90
  27   1 -14  130.79    8.80
  27   1 -14  103.99    8.60
  27   1 -14   89.19    5.50
 -27  -1  14  114.19    8.80
 -27  -1  14  107.59    7.00
 -27  -1  14  102.79    6.50
 -27  -1  11    3.10    2.40
 -27  -1  11    2.20    3.70
  27   1 -11    2.10    3.10
  27   1 -11   13.50    3.80
  27   1 -11    7.30    2.60
  27   1 -11    7.80    5.00
  27   1 -11    6.60    3.40
  27   1 -11    7.90    4.30
  27   1 -11    8.40    2.40
 -26  -2  10    1.10    1.90
 -26  -2  10    5.40    3.60
  26   2 -10   14.80    2.50
  26   2 -10    8.40    4.50
  26   2 -10    9.70    3.50
  26   2 -10   11.70    2.20
  26   2 -10    6.10    3.20
  26   2 -10   17.50    3.80
  26   2 -10    1.60    3.80
 -25  -3   9    4.70    3.40
 -25  -3   9    6.00    2.40
  25   3  -9    7.60    4.20
  25   3  -9    4.70    3.60
  25   3  -9    5.00    1.90
  25   3  -9    3.20    2.30
  25   3  -9    6.70    2.80
  25   3  -9    5.70    2.00
 -24  -4   8   19.80    3.50
  24   4  -8   23.50    4.50
  24   4  -8   28.40    4.30
  24   4  -8   21.70    5.30
  24   4  -8   24.20    5.10
  24   4  -8   40.30    5.70
  24   4  -8   25.60    2.70
  24   4  -8   23.00    3.10
 -23  -5   7    1.40    2.50
 -23  -5   7    0.30    1.10
 -23  -5   7   -2.90    1.20
  23   5  -7    0.60    2.30
  23   5  -7    1.70    1.40
  23   5  -7    0.50    2.10
  23   5  -7   -0.40    3.50
  23   5  -7   -2.80    2.00
 -22  -6   6    7.10    3.60
 -22  -6   6    5.60    2.70
 -22  -6   6   -0.20    0.90
 -22  -6   6   -1.00    1.00
  22   6  -6    1.70    1.40
  22   6  -6    2.50    1.90
  22   6  -6    7.30    3.20
  22   6  -6    8.70    3.00
  22   6  -6    1.40    2.60
 -21  -7   5    0.60    0.80
 -21  -7   5   -1.20    0.80
 -21  -7   5   11.10    4.10
  21   7  -5    0.90    1.40
  21   7  -5    1.40    1.40
  21   7  -5    3.50    1.80
  21   7  -5    1.70    1.60
  21   7  -5   -0.70    2.60
  21   7  -5    2.10    1.70
  21   7  -5    2.20    3.20
 -27   1  12   68.09    6.10
 -27   1  12   65.79    8.10
 -27   1  12   68.59    7.90
  27  -1 -12   70.19    9.50
  27  -1 -12   73.79    7.00
  27  -1 -12   85.49    7.10
  27  -1 -12   69.29    7.10
  27  -1 -12   66.79    7.20
 -26   0  11    2.30    1.90
 -26   0  11    1.50    1.30
 -26   0  11    0.70    3.40
 -26   0  11    3.10    3.50
  26   0 -11    0.70    2.20
  26   0 -11   -6.00    4.00
  26   0 -11   -1.50    2.70
  26   0 -11    8.10    4.00
  26   0 -11   -0.30    2.80
  26   0 -11    9.80    4.70
 -25  -1  10    0.80    1.10
 -25  -1  10    5.30    2.60
 -25  -1  10    0.70    1.80
 -25  -1  10    5.30    3.70
 -25  -1  10    4.60    1.80
  25   1 -10    0.80    1.90
  25   1 -10    5.40    4.20
  25   1 -10    2.60    3.20
  25   1 -10    1.60    3.30
  25   1 -10    1.30    2.90
  25   1 -10    4.60    3.30
 -24  -2   9   16.50    3.10
 -24  -2   9   14.60    3.80
  24   2  -9   17.90    2.80
  24   2  -9   13.20    2.50
  24   2  -9   12.30    3.90
  24   2  -9   23.10    5.10
  24   2  -9   19.10    4.10
  24   2  -9   23.80    4.70
  24   2  -9   16.50    3.70
 -23  -3   8   13.00    3.50
 -23  -3   8    1.30    2.10
 -23  -3   8   -0.50    0.50
 -23  -3   8    1.40    1.10
  23   3  -8    2.00    2.80
  23   3  -8   -0.90    2.50
  23   3  -8    3.50    1.60
  23   3  -8    0.60    2.90
  23   3  -8    6.10    3.30
  23   3  -8    2.10    2.40
  23   3  -8    0.50    1.50
 -22  -4   7    6.80    3.20
 -22  -4   7    2.10    1.10
 -22  -4   7    6.40    2.90
 -22  -4   7    2.90    2.50
  22   4  -7   -1.10    2.70
  22   4  -7    0.60    2.70
  22   4  -7    0.00    2.60
  22   4  -7    5.80    2.00
  22   4  -7    2.80    1.50
  22   4  -7    5.00    2.40
  22   4  -7    2.80    2.00
 -21  -5   6   34.80    4.70
  21   5  -6   31.40    5.30
  21   5  -6   33.60    3.80
  21   5  -6   36.00    4.60
  21   5  -6   35.00    2.90
  21   5  -6   29.40    3.70
  21   5  -6   34.10    3.80
  21   5  -6   32.00    4.60
 -20  -6   5   24.70    4.40
  20   6  -5   27.40    3.30
  20   6  -5   25.50    3.00
  20   6  -5   30.80    4.40
  20   6  -5   24.90    3.00
  20   6  -5   24.00    3.40
  20   6  -5   36.90    4.20
  20   6  -5   24.80    2.60
  20   6  -5   24.70    4.90
 -19  -7   4   24.50    4.90
  19   7  -4   26.50    2.80
  19   7  -4   34.00    2.90
  19   7  -4   25.60    4.60
  19   7  -4   25.00    2.40
  19   7  -4   27.00    3.50
  19   7  -4   23.70    3.20
 -18  -8   3    0.30    3.30
  18   8  -3   -0.40    2.00
  18   8  -3   -1.60    1.50
  18   8  -3   -0.70    2.60
 -26   2  12   45.10    5.30
 -26   2  12   45.10    7.10
  26  -2 -12   50.99    7.10
  26  -2 -12   39.30    5.50
  26  -2 -12   38.20    6.00
  26  -2 -12   33.30    5.20
  26  -2 -12   45.40    7.50
 -25   1  11   -2.10    3.40
 -25   1  11    1.70    1.50
 -25   1  11    4.20    3.60
  25  -1 -11    5.00    3.30
  25  -1 -11    7.00    2.70
  25  -1 -11   -1.60    4.30
  25  -1 -11    8.40    4.60
  25  -1 -11    3.60    3.50
  25  -1 -11    1.50    2.80
  25  -1 -11   -1.50    3.30
 -24   0  10    7.30    4.30
 -24   0  10    0.20    3.20
 -24   0  10    0.40    3.10
 -24   0  10   -0.70    1.50
 -24   0  10    2.30    1.10
  24   0 -10    3.20    1.80
  24   0 -10    3.40    2.80
  24   0 -10    2.00    2.90
  24   0 -10    0.50    3.00
  24   0 -10   -0.60    2.40
  24   0 -10   12.90    4.00
  24   0 -10   -2.50    3.60
 -23  -1   9   26.70    5.50
 -23  -1   9   31.50    3.40
 -23  -1   9   29.70    3.30
 -23  -1   9   37.90    5.60
 -23  -1   9   36.10    5.30
  23   1  -9   29.70    5.60
  23   1  -9   26.80    3.40
  23   1  -9   27.40    4.20
  23   1  -9   24.00    5.20
  23   1  -9   29.50    5.00
  23   1  -9   27.40    5.00
  23   1  -9   27.50    5.70
 -22  -2   8   19.80    4.70
 -22  -2   8   21.50    4.90
 -22  -2   8   14.50    3.50
 -22  -2   8   17.70    3.00
 -22  -2   8   16.90    4.00
  22   2  -8   18.40    3.80
  22   2  -8   16.00    2.60
  22   2  -8   19.70    4.00
  22   2  -8   15.60    3.50
  22   2  -8   13.70    3.90
  22   2  -8   12.00    3.80
  22   2  -8   15.80    2.50
 -21  -3   7    0.00    2.40
 -21  -3   7    5.30    1.80
 -21  -3   7    1.70    2.30
  21   3  -7    2.80    2.30
  21   3  -7   -1.70    2.70
  21   3  -7    1.60    1.60
  21   3  -7    2.20    1.40
  21   3  -7   -1.60    2.70
  21   3  -7   -1.60    2.50
  21   3  -7    6.70    2.90
 -20  -4   6  137.39    7.50
 -20  -4   6  138.19    8.00
  20   4  -6  122.39    5.80
  20   4  -6  116.19    7.00
  20   4  -6  117.09    8.50
  20   4  -6  127.29    8.20
  20   4  -6  118.89    6.80
  20   4  -6  122.69    6.50
  20   4  -6  131.99    8.20
 -19  -5   5   67.09    5.30
 -19  -5   5   70.59    6.10
 -19  -5   5   61.59    6.60
  19   5  -5   59.19    4.40
  19   5  -5   61.59    4.30
  19   5  -5   60.39    3.70
  19   5  -5   58.29    5.20
  19   5  -5   62.49    6.10
  19   5  -5   63.29    5.30
  19   5  -5   64.99    5.60
 -18  -6   4    0.10    0.60
 -18  -6   4    2.70    1.90
 -18  -6   4   -5.60    2.50
  18   6  -4    2.40    2.00
  18   6  -4   -2.20    1.80
  18   6  -4    1.20    1.20
  18   6  -4    2.80    3.00
  18   6  -4    5.40    2.10
  18   6  -4    1.50    1.40
  18   6  -4   -0.10    1.60
 -17  -7   3    9.50    3.40
 -17  -7   3    1.80    0.70
  17   7  -3    2.10    1.00
  17   7  -3    3.50    1.50
  17   7  -3    4.00    1.40
  17   7  -3    6.10    1.20
  17   7  -3    1.50    1.90
  17   7  -3    2.70    1.00
  17   7  -3    4.50    1.20
  17   7  -3    9.70    2.90
 -16  -8   2   12.20    4.00
  16   8  -2    6.30    1.80
  16   8  -2    5.40    2.80
  16   8  -2    6.70    2.50
  16   8  -2    9.80    2.20
 -15  -9   1   81.89    8.30
  15   9  -1   64.09    4.10
  15   9  -1   63.29    6.20
  15   9  -1   64.19    6.00
 -25   3  12   14.00    4.00
 -25   3  12   11.10    4.70
 -25   3  12   11.10    3.40
 -25   3  12   11.80    5.20
 -25   3  12    4.30    4.10
  25  -3 -12    7.40    4.30
  25  -3 -12   10.30    5.30
  25  -3 -12   10.80    4.00
  25  -3 -12    9.50    3.70
 -24   2  11   19.70    5.20
 -24   2  11   22.30    4.10
 -24   2  11   16.40    4.70
 -24   2  11   24.00    5.40
  24  -2 -11    9.70    3.30
  24  -2 -11   20.20    4.10
  24  -2 -11   17.80    5.20
  24  -2 -11   16.00    4.70
  24  -2 -11   17.00    4.70
  24  -2 -11   21.50    5.00
  24  -2 -11   15.40    3.90
 -23   1  10   10.00    2.60
 -23   1  10   10.50    4.60
 -23   1  10   10.00    2.90
 -23   1  10    6.50    3.40
 -23   1  10   14.20    4.20
 -23   1  10   11.70    4.50
  23  -1 -10    8.50    4.10
  23  -1 -10   12.50    5.50
  23  -1 -10    8.60    3.20
  23  -1 -10   10.80    3.30
  23  -1 -10    6.30    3.70
  23  -1 -10   13.60    3.00
  23  -1 -10    9.30    3.40
 -22   0   9   -0.70    1.90
 -22   0   9    2.40    3.30
 -22   0   9    5.70    3.40
 -22   0   9    4.40    1.70
  22   0  -9    8.60    3.80
  22   0  -9    2.40    3.80
  22   0  -9    4.40    2.60
  22   0  -9    0.80    2.00
  22   0  -9    4.30    3.00
  22   0  -9    2.70    3.40
  22   0  -9    8.80    3.10
 -21  -1   8   14.80    3.80
 -21  -1   8   15.70    2.40
 -21  -1   8   17.70    3.90
 -21  -1   8   16.00    2.50
 -21  -1   8   14.70    2.50
 -21  -1   8   24.00    6.10
  21   1  -8   12.50    4.10
  21   1  -8   11.50    2.40
  21   1  -8   23.80    4.00
  21   1  -8   24.30    4.60
  21   1  -8   17.30    3.90
  21   1  -8   10.70    4.00
  21   1  -8   13.50    3.70
 -20  -2   7   19.90    3.10
 -20  -2   7   18.00    2.30
 -20  -2   7   18.20    3.80
 -20  -2   7   14.20    3.50
 -20  -2   7   12.00    3.60
  20   2  -7   21.90    4.30
  20   2  -7   12.70    3.30
  20   2  -7   14.30    2.40
  20   2  -7   15.70    3.90
  20   2  -7   16.30    2.50
  20   2  -7   13.10    3.80
  20   2  -7   15.60    3.20
  20   2  -7   15.70    5.10
 -19  -3   6    1.20    2.70
 -19  -3   6    3.60    2.40
 -19  -3   6    1.70    1.10
 -19  -3   6    2.60    2.10
  19   3  -6    3.00    2.30
  19   3  -6    1.80    2.80
  19   3  -6    4.80    3.60
  19   3  -6    8.60    3.30
  19   3  -6    1.10    2.00
  19   3  -6    0.20    1.30
  19   3  -6    0.90    2.80
  19   3  -6   -1.10    1.50
 -18  -4   5   77.29    5.80
 -18  -4   5   65.39    3.20
 -18  -4   5   70.49    5.50
 -18  -4   5   68.19    4.80
 -18  -4   5   73.89    4.90
  18   4  -5   70.79    6.40
  18   4  -5   76.89    7.30
  18   4  -5   67.29    4.90
  18   4  -5   61.59    4.60
  18   4  -5   70.19    4.70
  18   4  -5   64.29    3.90
  18   4  -5   67.99    5.80
  18   4  -5   54.39    5.30
 -17  -5   4    3.00    1.70
 -17  -5   4    1.90    1.90
 -17  -5   4    3.50    2.20
 -17  -5   4   -0.70    2.50
 -17  -5   4    0.20    1.50
  17   5  -4    2.00    2.70
  17   5  -4    1.20    2.00
  17   5  -4    2.20    1.10
  17   5  -4   -0.20    1.50
  17   5  -4    1.50    1.30
  17   5  -4    1.30    2.20
  17   5  -4    2.20    1.70
  17   5  -4    1.10    1.80
 -16  -6   3   16.90    1.80
 -16  -6   3   17.90    4.00
 -16  -6   3   17.30    2.60
 -16  -6   3   12.30    2.30
  16   6  -3   17.00    1.90
  16   6  -3   15.00    2.80
  16   6  -3   19.60    4.00
  16   6  -3   16.50    2.60
  16   6  -3   16.90    2.80
  16   6  -3   16.90    2.10
  16   6  -3   14.80    2.10
  16   6  -3   18.60    2.10
  16   6  -3   12.30    2.70
 -15  -7   2    3.60    3.20
  15   7  -2    3.20    1.70
  15   7  -2    2.30    2.00
  15   7  -2    2.00    2.30
 -14  -8   1    3.40    3.30
  14   8  -1   -2.00    2.20
  14   8  -1    0.10    1.40
  14   8  -1    7.90    2.60
 -13  -9   0    5.80    4.10
  13   9   0    8.50    3.00
  13   9   0    3.00    2.70
  13   9   0    0.30    1.40
 -24   4  12    7.30    4.50
 -24   4  12    0.90    3.80
 -24   4  12   -1.00    3.00
 -24   4  12   -1.50    2.10
 -24   4  12    3.80    5.40
  24  -4 -12   -1.40    3.90
  24  -4 -12    7.20    4.00
  24  -4 -12    0.90    3.10
  24  -4 -12   -0.40    1.60
  24  -4 -12   -0.20    3.00
  24  -4 -12    6.40    2.50
  24  -4 -12   -3.80    2.20
 -23   3  11    2.50    3.40
 -23   3  11    4.10    3.40
 -23   3  11    5.30    3.70
 -23   3  11    3.50    2.80
  23  -3 -11    3.20    3.90
  23  -3 -11   -0.40    2.20
  23  -3 -11    8.80    3.80
  23  -3 -11   -0.50    1.50
  23  -3 -11    1.60    3.10
  23  -3 -11   -0.50    4.00
  23  -3 -11    7.10    3.70
 -22   2  10    4.50    3.80
 -22   2  10    8.20    4.20
 -22   2  10   12.40    4.00
 -22   2  10   16.20    3.20
 -22   2  10    6.10    2.70
 -22   2  10    7.70    4.00
  22  -2 -10   10.60    4.90
  22  -2 -10   11.20    3.20
  22  -2 -10    8.80    4.60
  22  -2 -10   14.10    4.00
  22  -2 -10    9.90    4.40
  22  -2 -10   11.40    3.50
  22  -2 -10    7.00    3.10
 -21   1   9    3.70    2.20
 -21   1   9    2.00    4.00
 -21   1   9    5.70    3.50
 -21   1   9   12.60    4.10
 -21   1   9    6.00    4.10
 -21   1   9    6.00    2.40
  21  -1  -9    5.10    2.80
  21  -1  -9    6.70    3.90
  21  -1  -9    5.50    2.50
  21  -1  -9    6.50    3.50
  21  -1  -9    4.10    2.70
  21  -1  -9    5.60    3.30
 -20   0   8  116.69    8.60
 -20   0   8  108.49    6.30
 -20   0   8  116.99    7.90
 -20   0   8  119.49    6.30
 -20   0   8  116.09    8.00
  20   0  -8  104.89    8.20
  20   0  -8  124.09    8.30
  20   0  -8  123.59    8.30
  20   0  -8  107.09    8.40
  20   0  -8  105.69    6.50
  20   0  -8  101.19    7.40
  20   0  -8  102.69    8.00
 -19  -1   7  101.29    7.10
 -19  -1   7   96.19    5.40
 -19  -1   7  102.59    8.00
 -19  -1   7   97.29    5.20
 -19  -1   7   98.09    7.20
  19   1  -7   98.79    7.10
  19   1  -7   90.09    6.30
  19   1  -7  109.69    8.10
  19   1  -7   96.39    5.50
  19   1  -7   93.69    7.40
  19   1  -7   94.39    7.50
  19   1  -7   87.49    7.10
 -18  -2   6   43.10    4.00
 -18  -2   6   31.00    4.60
 -18  -2   6   52.89    5.80
 -18  -2   6   52.09    5.00
 -18  -2   6   48.50    4.70
 -18  -2   6   46.30    3.20
  18   2  -6   43.80    3.60
  18   2  -6   45.70    4.90
  18   2  -6   50.89    5.80
  18   2  -6   49.90    6.20
  18   2  -6   36.60    5.10
  18   2  -6   58.89    6.00
  18   2  -6   42.10    3.50
 -17  -3   5   44.80    2.70
 -17  -3   5   44.10    4.30
 -17  -3   5   46.40    5.20
 -17  -3   5   50.99    4.20
  17   3  -5   46.20    4.00
  17   3  -5   44.20    4.80
  17   3  -5   40.60    3.50
  17   3  -5   44.20    3.20
  17   3  -5   38.20    5.20
  17   3  -5   44.40    4.80
  17   3  -5   45.50    4.20
  17   3  -5   36.20    5.70
 -16  -4   4   43.20    4.70
 -16  -4   4   33.80    3.50
 -16  -4   4   34.20    2.30
 -16  -4   4   44.50    4.70
 -16  -4   4   44.80    4.10
 -16  -4   4   40.40    4.30
  16   4  -4   40.60    2.90
  16   4  -4   33.00    4.80
  16   4  -4   39.10    4.90
  16   4  -4   34.00    2.70
  16   4  -4   43.00    3.60
  16   4  -4   37.60    3.30
  16   4  -4   33.70    5.50
  16   4  -4   37.40    4.50
  16   4  -4   39.40    3.50
 -15  -5   3  155.18    6.60
 -15  -5   3  166.08    9.00
 -15  -5   3  157.88    7.40
 -15  -5   3  149.29    7.50
  15   5  -3  151.78    6.60
  15   5  -3  144.09    7.30
  15   5  -3  146.69    6.50
  15   5  -3  146.79    6.80
  15   5  -3  150.78    8.90
  15   5  -3  150.68    6.20
  15   5  -3  144.99    7.30
 -14  -6   2    9.20    1.30
 -14  -6   2    5.50    3.10
 -14  -6   2    4.90    1.60
 -14  -6   2    6.60    1.20
  14   6  -2    6.00    2.40
  14   6  -2    7.30    1.90
  14   6  -2    7.70    1.40
  14   6  -2    8.00    1.40
  14   6  -2    8.80    1.60
  14   6  -2    7.30    2.90
  14   6  -2    7.80    1.60
  14   6  -2    6.90    2.10
  14   6  -2   10.50    2.00
 -13  -7   1   19.70    4.30
  13   7  -1   19.20    5.20
  13   7  -1   16.40    3.40
  13   7  -1   21.40    2.50
  13   7  -1   21.40    3.50
 -12  -8   0   31.30    5.50
  12   8   0   20.20    2.70
  12   8   0   22.20    3.80
  12   8   0   28.10    4.00
 -11  -9  -1    9.40    3.60
  11   9   1    2.30    1.80
  11   9   1    2.50    2.20
 -10 -10  -2   34.60    6.80
 -10 -10  -2   28.30    5.40
  10  10   2   24.60    4.30
  10  10   2   30.00    3.80
  10  10   2   29.00    3.70
 -23   5  12   -0.20    2.90
 -23   5  12    3.20    4.60
 -23   5  12    8.80    4.00
  23  -5 -12    0.80    1.90
  23  -5 -12    2.30    2.50
  23  -5 -12    6.70    3.70
  23  -5 -12   12.20    4.70
 -22   4  11   21.30    4.90
 -22   4  11   20.30    4.10
 -22   4  11   20.40    4.80
 -22   4  11   21.90    5.70
 -22   4  11   24.90    5.50
  22  -4 -11   23.00    5.00
  22  -4 -11   24.10    5.50
  22  -4 -11   15.00    3.10
  22  -4 -11   16.70    3.30
 -21   3  10   60.29    6.70
 -21   3  10   44.40    4.60
 -21   3  10   62.89    8.00
 -21   3  10   57.49    5.40
 -21   3  10   72.29    7.40
 -21   3  10   62.19    7.10
  21  -3 -10   55.49    6.00
  21  -3 -10   65.39    8.40
  21  -3 -10   72.29    7.20
  21  -3 -10   62.89    5.40
  21  -3 -10   56.59    6.00
 -20   2   9   63.29   10.30
 -20   2   9   52.79    7.00
 -20   2   9   56.69    5.30
 -20   2   9   68.09    7.30
 -20   2   9   54.59    7.40
 -20   2   9   57.59    5.40
  20  -2  -9   58.89    5.60
  20  -2  -9   60.39    7.50
  20  -2  -9   54.89    5.80
  20  -2  -9   66.49    7.00
  20  -2  -9   69.79    8.20
  20  -2  -9   56.29    5.50
 -19   1   8   32.80    5.10
 -19   1   8   31.30    5.50
 -19   1   8   32.10    3.80
 -19   1   8   24.40    3.80
 -19   1   8   35.40    5.80
 -19   1   8   27.20    4.70
  19  -1  -8   35.40    5.20
  19  -1  -8   27.20    4.90
  19  -1  -8   31.50    4.60
  19  -1  -8   29.10    5.40
  19  -1  -8   32.20    3.90
  19  -1  -8   31.80    5.00
 -18   0   7    2.10    3.00
 -18   0   7    2.20    3.10
 -18   0   7    1.00    1.70
 -18   0   7    2.70    2.00
 -18   0   7    5.10    3.20
 -18   0   7   -1.30    2.20
  18   0  -7    6.40    3.30
  18   0  -7    1.60    1.80
  18   0  -7    7.10    2.70
  18   0  -7   -0.80    2.30
  18   0  -7    1.80    2.50
  18   0  -7    2.10    2.40
  18   0  -7   -0.30    3.10
 -17  -1   6    7.40    3.40
 -17  -1   6    1.90    2.50
 -17  -1   6    6.20    2.80
 -17  -1   6    6.40    1.70
 -17  -1   6    4.20    1.50
 -17  -1   6    2.10    2.80
  17   1  -6    3.50    1.70
  17   1  -6    0.70    2.60
  17   1  -6    0.10    2.70
  17   1  -6    3.60    3.20
  17   1  -6    4.60    2.50
  17   1  -6    4.50    2.60
  17   1  -6    6.50    2.80
 -16  -2   5   11.80    2.90
 -16  -2   5    4.40    2.70
 -16  -2   5    7.00    2.10
 -16  -2   5    7.20    2.90
 -16  -2   5    2.90    2.50
 -16  -2   5    8.70    1.70
  16   2  -5    7.70    2.50
  16   2  -5    6.50    2.60
  16   2  -5   14.10    3.60
  16   2  -5    4.70    2.70
  16   2  -5    8.70    1.80
  16   2  -5    9.30    2.70
  16   2  -5    5.80    2.90
 -15  -3   4   16.60    3.50
 -15  -3   4   19.10    1.80
 -15  -3   4   15.50    3.20
 -15  -3   4   16.70    2.90
 -15  -3   4   17.90    3.00
 -15  -3   4   17.90    2.90
  15   3  -4   18.90    2.10
  15   3  -4   13.90    2.80
  15   3  -4   19.70    2.20
  15   3  -4   16.90    3.60
  15   3  -4   19.40    3.40
  15   3  -4   14.80    2.60
  15   3  -4   20.50    3.70
  15   3  -4   18.00    4.10
  15   3  -4   15.50    2.30
  15   3  -4   24.80    3.80
 -14  -4   3   25.20    2.00
 -14  -4   3   24.20    3.60
 -14  -4   3   25.80    2.70
 -14  -4   3   21.50    3.20
 -14  -4   3   29.30    3.40
 -14  -4   3   28.10    2.80
  14   4  -3   23.60    2.70
  14   4  -3   32.30    3.00
  14   4  -3   23.20    2.20
  14   4  -3   30.70    3.80
  14   4  -3   25.30    4.40
  14   4  -3   21.60    3.20
  14   4  -3   24.70    4.20
  14   4  -3   26.50    2.80
  14   4  -3   26.40    2.30
  14   4  -3   29.30    4.90
 -13  -5   2   61.19    4.20
 -13  -5   2   63.49    4.10
 -13  -5   2   62.99    3.40
 -13  -5   2   64.09    3.40
 -13  -5   2   74.39    5.90
  13   5  -2   69.19    3.50
  13   5  -2   71.29    4.60
  13   5  -2   80.29    8.60
  13   5  -2   66.19    3.60
  13   5  -2   63.89    3.50
  13   5  -2   56.99    5.50
  13   5  -2   62.99    3.90
  13   5  -2   57.39    6.70
 -12  -6   1    8.10    3.20
 -12  -6   1    6.20    0.90
  12   6  -1   10.90    2.80
  12   6  -1    6.40    1.60
  12   6  -1    7.00    3.50
  12   6  -1    5.80    1.90
  12   6  -1    6.20    2.40
 -11  -7   0   31.90    4.20
 -11  -7   0   22.00    4.40
  11   7   0   21.10    4.80
  11   7   0   32.10    4.10
  11   7   0   23.90    2.60
  11   7   0   30.10    4.20
 -10  -8  -1   28.30    4.60
 -10  -8  -1   25.90    4.80
  10   8   1   22.20    3.60
  10   8   1   29.60    3.30
  10   8   1   26.20    5.20
  10   8   1   30.80    4.40
  -9  -9  -2   30.10    5.10
  -9  -9  -2   25.50    6.00
   9   9   2   28.60    4.80
   9   9   2   22.80    3.10
  -8 -10  -3   -3.10    3.70
  -8 -10  -3    3.30    2.90
   8  10   3    1.50    1.90
   8  10   3    3.00    3.10
 -22   6  12    8.00    4.20
 -22   6  12    2.30    3.60
 -22   6  12    1.50    4.10
 -22   6  12    2.60    3.40
  22  -6 -12    2.40    0.90
  22  -6 -12    1.80    1.60
  22  -6 -12   -0.50    1.20
  22  -6 -12    5.40    2.50
  22  -6 -12    5.50    3.60
 -21   5  11   -0.40    3.30
 -21   5  11    7.90    4.00
 -21   5  11    4.10    3.70
 -21   5  11   10.30    4.10
 -21   5  11    1.70    3.10
  21  -5 -11    0.70    1.90
  21  -5 -11    5.50    3.50
  21  -5 -11    3.60    3.60
  21  -5 -11    5.10    3.90
  21  -5 -11    5.90    3.70
  21  -5 -11    1.30    2.30
 -20   4  10  101.49    9.30
 -20   4  10  111.59    7.20
 -20   4  10  101.79    8.10
 -20   4  10  104.99    8.40
 -20   4  10  128.69   10.30
 -20   4  10  114.79    9.20
  20  -4 -10  120.49    9.50
  20  -4 -10  116.59    8.60
  20  -4 -10  123.39    6.80
  20  -4 -10  105.29    8.00
  20  -4 -10  119.99    9.80
  20  -4 -10  116.19    9.20
 -19   3   9    7.70    3.30
 -19   3   9   13.10    4.70
 -19   3   9   15.90    4.70
 -19   3   9    9.80    4.10
 -19   3   9    9.80    2.40
 -19   3   9   10.50    3.30
 -19   3   9   14.60    4.90
  19  -3  -9    6.00    3.50
  19  -3  -9    7.40    3.20
  19  -3  -9    8.50    4.00
  19  -3  -9    9.60    2.70
  19  -3  -9   12.30    3.70
  19  -3  -9    9.70    4.00
 -18   2   8    5.40    2.70
 -18   2   8   14.90    4.50
 -18   2   8   16.50    4.20
 -18   2   8    8.30    3.90
 -18   2   8    8.70    2.70
 -18   2   8   10.60    3.80
  18  -2  -8   11.30    3.40
  18  -2  -8    8.20    3.50
  18  -2  -8    9.80    3.20
  18  -2  -8   20.30    4.70
  18  -2  -8    5.30    3.60
  18  -2  -8    9.80    2.80
 -17   1   7   54.39    6.20
 -17   1   7   42.60    4.20
 -17   1   7   50.89    6.40
 -17   1   7   48.30    5.80
 -17   1   7   42.70    5.60
 -17   1   7   47.10    4.20
  17  -1  -7   46.90    5.60
  17  -1  -7   46.10    4.40
  17  -1  -7   42.70    4.90
  17  -1  -7   45.20    5.70
  17  -1  -7   47.60    5.50
  17  -1  -7   41.80    5.70
 -16   0   6    4.90    2.80
 -16   0   6    4.30    1.70
 -16   0   6   10.00    3.30
 -16   0   6    4.10    2.80
 -16   0   6    7.00    2.00
 -16   0   6    3.90    3.00
  16   0  -6    9.40    2.90
  16   0  -6    3.80    1.90
  16   0  -6   11.10    2.90
  16   0  -6   -0.50    2.20
  16   0  -6    6.20    3.30
  16   0  -6    6.00    3.20
 -15  -1   5   86.69    6.00
 -15  -1   5   82.89    4.20
 -15  -1   5   86.29    4.50
 -15  -1   5   69.49    5.80
 -15  -1   5   90.49    5.90
 -15  -1   5   79.19    6.10
  15   1  -5   75.09    6.00
  15   1  -5   90.79    4.60
  15   1  -5   83.79    6.10
  15   1  -5   82.09    5.80
  15   1  -5   82.19    6.20
  15   1  -5   84.79    5.50
  15   1  -5   80.89    6.30
 -14  -2   4   97.49    4.40
 -14  -2   4   95.49    6.00
 -14  -2   4   95.89    6.20
 -14  -2   4  103.59    5.90
 -14  -2   4   93.69    5.20
 -14  -2   4  108.29    5.90
  14   2  -4   94.89    5.80
  14   2  -4  102.79    7.10
  14   2  -4   93.39    6.50
  14   2  -4   84.09    6.10
  14   2  -4  100.59    5.60
  14   2  -4  106.79    6.40
  14   2  -4   91.59    4.50
 -13  -3   3  209.08    9.10
 -13  -3   3  200.48    9.30
 -13  -3   3  210.28    7.50
 -13  -3   3  197.58    9.10
 -13  -3   3  205.48    8.60
 -13  -3   3  214.18    8.80
  13   3  -3  186.68    9.90
  13   3  -3  200.58   10.90
  13   3  -3  201.68    8.70
  13   3  -3  198.28    8.40
  13   3  -3  195.78   10.10
  13   3  -3  206.58   10.00
  13   3  -3  194.38    9.30
  13   3  -3  195.28    7.70
  13   3  -3  213.38    8.50
  13   3  -3  197.38    7.70
 -12  -4   2  111.89    4.80
 -12  -4   2  111.49    5.20
 -12  -4   2  121.89    6.90
 -12  -4   2  113.69    5.80
 -12  -4   2  109.59    5.90
  12   4  -2  116.39    6.00
  12   4  -2  115.39    4.90
  12   4  -2  115.79    5.20
  12   4  -2  115.99    5.10
  12   4  -2  112.99    5.80
  12   4  -2  119.49    5.80
  12   4  -2  131.29    5.40
  12   4  -2  108.09    6.90
  12   4  -2  111.19    8.10
 -11  -5   1   21.90    1.70
 -11  -5   1   28.60    1.90
 -11  -5   1   25.00    2.40
 -11  -5   1   25.30    2.40
 -11  -5   1   33.20    4.40
  11   5  -1   20.40    3.30
  11   5  -1   36.10    5.30
  11   5  -1   19.30    2.80
  11   5  -1   21.80    2.30
  11   5  -1   22.00    1.90
  11   5  -1   27.30    2.30
  11   5  -1   23.90    1.80
  11   5  -1   26.00    2.50
  11   5  -1   27.60    4.30
 -10  -6   0   -1.10    2.80
 -10  -6   0    2.40    2.30
  10   6   0    3.60    2.80
  10   6   0    5.20    2.30
  10   6   0   -0.90    1.80
  10   6   0    5.40    2.60
  10   6   0    1.50    3.10
  10   6   0    3.60    1.40
  -9  -7  -1    0.00    2.50
  -9  -7  -1    2.30    3.00
   9   7   1   -1.40    1.20
   9   7   1    3.00    2.10
   9   7   1    0.80    2.30
   9   7   1   -3.40    2.90
   9   7   1    0.40    1.80
  -8  -8  -2   22.70    4.10
  -8  -8  -2   12.00    4.20
  -8  -8  -2   24.20    4.80
   8   8   2   23.00    4.10
   8   8   2   18.70    2.70
   8   8   2   17.70    2.90
   8   8   2   13.90    4.10
  -7  -9  -3   86.79    8.60
  -7  -9  -3   85.49    7.20
  -7  -9  -3   82.79    8.30
   7   9   3   84.89    5.60
   7   9   3   81.09    7.10
   7   9   3   85.69    9.80
   7   9   3   87.19    5.40
  -6 -10  -4   12.00    4.60
  -6 -10  -4   12.30    4.00
  -6 -10  -4   14.00    5.30
   6  10   4   19.90    5.00
   6  10   4   20.40    3.60
   6  10   4   17.60    2.70
 -21   7  12   30.20    6.10
 -21   7  12   23.20    5.70
 -21   7  12   27.00    5.50
 -21   7  12   28.40    5.80
 -21   7  12   26.50    5.60
  21  -7 -12   24.30    5.50
  21  -7 -12   27.30    5.20
  21  -7 -12   24.80    4.60
 -20   6  11   33.50    5.90
 -20   6  11   22.40    5.10
 -20   6  11   24.60    5.00
 -20   6  11   34.20    7.10
  20  -6 -11   31.30    5.50
  20  -6 -11   33.70    4.90
  20  -6 -11   32.00    5.60
  20  -6 -11   27.40    2.80
 -19   5  10   -1.90    3.50
 -19   5  10    2.60    3.40
 -19   5  10   -3.10    3.30
 -19   5  10    0.40    3.10
 -19   5  10   -3.50    2.50
 -19   5  10    0.20    2.80
  19  -5 -10    2.60    2.30
  19  -5 -10    0.00    3.10
  19  -5 -10    1.90    3.80
  19  -5 -10   -1.00    3.40
  19  -5 -10    2.70    1.80
  19  -5 -10   -0.90    3.50
 -18   4   9   10.20    3.40
 -18   4   9    5.60    2.50
 -18   4   9    7.20    3.90
 -18   4   9    4.80    3.40
 -18   4   9    3.10    3.50
  18  -4  -9    3.50    3.70
  18  -4  -9    6.40    2.20
  18  -4  -9   -3.10    3.30
  18  -4  -9    5.60    3.60
  18  -4  -9    6.00    3.20
 -17   3   8   -7.60    2.80
 -17   3   8    2.30    1.90
 -17   3   8    1.40    2.60
 -17   3   8   -0.70    2.70
 -17   3   8    1.10    3.00
 -17   3   8    1.90    2.50
 -17   3   8   -0.10    2.90
  17  -3  -8    1.40    3.40
  17  -3  -8   -0.10    3.50
  17  -3  -8    2.60    2.70
  17  -3  -8    1.30    2.00
  17  -3  -8    3.80    3.30
  17  -3  -8    4.70    3.40
 -16   2   7   42.50    5.80
 -16   2   7   44.50    6.00
 -16   2   7   49.90    6.30
 -16   2   7   47.30    5.60
 -16   2   7   44.80    4.50
 -16   2   7   36.20    4.50
  16  -2  -7   37.30    5.40
  16  -2  -7   48.00    5.60
  16  -2  -7   35.80    5.30
  16  -2  -7   37.50    4.30
  16  -2  -7   36.80    5.20
  16  -2  -7   41.50    4.40
 -15   1   6    0.50    3.00
 -15   1   6    2.10    2.70
 -15   1   6    0.30    1.60
 -15   1   6    2.10    2.80
 -15   1   6    0.70    1.80
 -15   1   6   -0.60    2.40
  15  -1  -6   -0.40    2.50
  15  -1  -6    1.80    2.80
  15  -1  -6    0.20    2.40
  15  -1  -6    2.20    2.40
  15  -1  -6    1.80    2.10
  15  -1  -6    4.10    2.00
 -14   0   5    2.40    1.70
 -14   0   5    6.70    2.90
 -14   0   5    5.30    2.80
 -14   0   5    5.80    2.90
 -14   0   5    2.80    1.40
 -14   0   5    1.50    2.70
  14   0  -5    5.60    2.90
  14   0  -5    5.60    2.50
  14   0  -5    5.20    1.70
  14   0  -5    4.20    2.10
  14   0  -5    9.30    3.00
  14   0  -5    5.00    2.50
 -13  -1   4  230.08   10.40
 -13  -1   4  224.08   10.30
 -13  -1   4  226.68   10.50
 -13  -1   4  235.38    8.70
 -13  -1   4  230.28    8.90
 -13  -1   4  228.38   10.70
  13   1  -4  241.58   10.90
  13   1  -4  223.48   10.60
  13   1  -4  248.88   10.60
  13   1  -4  231.68   10.10
  13   1  -4  217.78    8.80
  13   1  -4  209.38   10.80
  13   1  -4  234.38   10.80
 -12  -2   3  441.36   15.80
 -12  -2   3  414.96   16.40
 -12  -2   3  439.36   16.80
 -12  -2   3  425.16   16.10
 -12  -2   3  434.16   14.90
  12   2  -3  439.76   18.00
  12   2  -3  424.16   15.10
  12   2  -3  430.16   16.00
  12   2  -3  461.15   16.70
  12   2  -3  418.46   15.00
  12   2  -3  447.36   16.30
  12   2  -3  421.96   17.00
  12   2  -3  423.46   16.80
 -11  -3   2   83.99    3.50
 -11  -3   2   75.09    4.60
 -11  -3   2   86.19    4.50
 -11  -3   2   81.99    4.30
 -11  -3   2   83.49    5.10
 -11  -3   2   81.59    5.00
  11   3  -2   87.09    4.50
  11   3  -2   82.89    5.00
  11   3  -2   78.69    4.80
  11   3  -2   71.59    6.20
  11   3  -2   77.19    5.60
  11   3  -2   82.29    3.70
  11   3  -2   81.39    4.20
  11   3  -2   85.19    3.80
  11   3  -2   74.49    4.30
  11   3  -2   85.99    5.90
 -10  -4   1  115.79    4.90
 -10  -4   1  109.49    6.60
 -10  -4   1  114.19    5.30
 -10  -4   1  109.69    5.40
 -10  -4   1  111.29    4.70
  10   4  -1  118.69    5.50
  10   4  -1  115.49    4.80
  10   4  -1   99.99    6.40
  10   4  -1  119.59    4.90
  10   4  -1  122.99    5.40
  10   4  -1  124.19    4.80
  10   4  -1  116.69    5.70
  10   4  -1  124.69    7.90
  10   4  -1  113.89    7.00
  -9  -5   0   22.30    1.60
  -9  -5   0   22.40    1.30
  -9  -5   0   22.70    3.20
  -9  -5   0   27.60    1.60
  -9  -5   0   26.50    1.30
  -9  -5   0   24.90    4.60
   9   5   0   25.70    2.60
   9   5   0   30.00    4.20
   9   5   0   25.30    3.10
   9   5   0   27.60    3.70
   9   5   0   29.70    4.70
   9   5   0   25.80    2.90
   9   5   0   30.50    3.60
  -8  -6  -1  111.39    6.90
  -8  -6  -1  116.79    7.90
  -8  -6  -1  100.79    7.50
   8   6   1  120.99    6.50
   8   6   1   97.39    8.00
   8   6   1  114.99    7.50
   8   6   1  119.29    6.50
   8   6   1  114.29    5.50
   8   6   1  109.29    6.90
   8   6   1  126.49    7.10
  -7  -7  -2    1.40    3.20
  -7  -7  -2    0.30    2.30
  -7  -7  -2   -1.80    3.10
   7   7   2    0.10    1.70
   7   7   2    1.90    1.60
   7   7   2    7.10    3.30
   7   7   2   -2.90    1.60
   7   7   2   -0.40    2.10
   7   7   2    1.80    2.40
  -6  -8  -3    3.60    3.50
  -6  -8  -3    6.70    3.50
  -6  -8  -3   -1.00    2.60
   6   8   3    6.50    2.10
   6   8   3    5.00    1.90
   6   8   3    9.00    3.60
   6   8   3    2.30    2.90
  -5  -9  -4    5.60    3.90
  -5  -9  -4    0.00    2.90
  -5  -9  -4    5.60    3.80
   5   9   4    3.20    2.00
   5   9   4    3.40    3.10
   5   9   4   -0.50    1.40
   5   9   4   -2.90    2.80
  -4 -10  -5   24.80    5.30
  -4 -10  -5   22.00    5.20
  -4 -10  -5   26.40    5.20
   4  10   5   29.30    5.30
   4  10   5   32.10    4.40
   4  10   5   27.00    2.80
 -19   7  11   64.99    7.20
 -19   7  11   42.90    6.40
 -19   7  11   46.20    6.60
 -19   7  11   48.10    7.90
 -19   7  11   61.49    7.70
  19  -7 -11   60.09    7.90
  19  -7 -11   55.39    7.30
  19  -7 -11   50.69    6.90
 -18   6  10   -3.10    3.20
 -18   6  10   -2.40    3.20
 -18   6  10    8.60    3.70
 -18   6  10    1.00    3.00
 -18   6  10    4.10    4.20
 -18   6  10    5.40    3.80
  18  -6 -10    0.20    2.30
  18  -6 -10    3.00    3.60
  18  -6 -10    3.80    3.80
  18  -6 -10    2.70    3.30
  18  -6 -10    6.00    3.00
 -17   5   9   44.20    5.00
 -17   5   9   41.50    5.90
 -17   5   9   51.49    6.70
 -17   5   9   44.60    5.60
 -17   5   9   44.50    5.90
 -17   5   9   37.30    5.40
 -17   5   9   39.00    6.10
  17  -5  -9   41.70    6.50
  17  -5  -9   47.70    3.60
  17  -5  -9   42.20    5.80
  17  -5  -9   46.00    6.10
  17  -5  -9   45.40    4.80
  17  -5  -9   42.60    5.90
 -16   4   8   17.10    3.70
 -16   4   8    8.50    3.80
 -16   4   8    8.90    3.70
 -16   4   8   15.70    4.30
 -16   4   8   12.40    3.80
 -16   4   8   13.60    3.70
 -16   4   8   18.50    3.20
  16  -4  -8   16.20    2.70
  16  -4  -8   10.80    4.00
  16  -4  -8   15.90    4.00
  16  -4  -8   16.60    4.10
  16  -4  -8   16.70    4.10
  16  -4  -8   11.40    3.80
 -15   3   7   32.20    5.10
 -15   3   7   31.90    3.30
 -15   3   7   37.70    5.30
 -15   3   7   31.70    4.40
 -15   3   7   32.70    4.80
 -15   3   7   35.40    5.80
 -15   3   7   36.20    4.20
  15  -3  -7   29.80    3.40
  15  -3  -7   38.10    5.00
  15  -3  -7   30.20    5.10
  15  -3  -7   35.60    6.70
  15  -3  -7   33.70    5.30
  15  -3  -7   25.30    4.00
 -14   2   6    1.90    1.90
 -14   2   6    1.00    3.00
 -14   2   6   -1.90    2.50
 -14   2   6   -0.80    2.10
 -14   2   6    1.00    2.50
 -14   2   6   -1.20    2.60
  14  -2  -6    0.60    2.40
  14  -2  -6    3.00    2.50
  14  -2  -6    1.20    2.90
  14  -2  -6    1.10    1.70
  14  -2  -6   -0.50    2.00
  14  -2  -6    1.30    2.30
 -13   1   5  452.25   16.80
 -13   1   5  448.76   18.00
 -13   1   5  461.45   16.60
 -13   1   5  460.15   18.40
 -13   1   5  437.06   17.60
  13  -1  -5  429.46   17.10
  13  -1  -5  463.65   16.90
  13  -1  -5  428.66   18.20
  13  -1  -5  437.86   17.90
  13  -1  -5  434.36   17.50
  13  -1  -5  455.85   18.20
 -12   0   4  555.94   21.00
 -12   0   4  560.24   20.70
 -12   0   4  563.34   21.30
 -12   0   4  545.85   19.60
 -12   0   4  578.04   19.40
 -12   0   4  540.65   20.90
  12   0  -4  564.84   21.40
  12   0  -4  548.05   21.00
  12   0  -4  555.24   20.70
  12   0  -4  521.85   20.80
  12   0  -4  559.04   19.60
  12   0  -4  580.44   20.80
 -11  -1   3    3.90    2.40
 -11  -1   3    8.20    2.80
 -11  -1   3    2.60    2.20
 -11  -1   3    5.90    1.50
 -11  -1   3    6.80    2.40
 -11  -1   3    6.30    1.30
  11   1  -3    8.10    2.80
  11   1  -3    3.20    2.30
  11   1  -3    7.30    2.60
  11   1  -3    7.30    1.50
  11   1  -3    4.40    2.00
  11   1  -3    5.10    2.60
  11   1  -3    2.60    2.00
 -10  -2   2  149.09    6.80
 -10  -2   2  139.09    7.10
 -10  -2   2  146.69    7.50
 -10  -2   2  151.88    5.80
 -10  -2   2  149.39    6.70
 -10  -2   2  157.08    7.20
  10   2  -2  140.99    7.60
  10   2  -2  155.78    5.80
  10   2  -2  152.58    6.90
  10   2  -2  149.69    7.20
  10   2  -2  156.28    8.40
  10   2  -2  151.78    6.40
  10   2  -2  145.59    7.30
  10   2  -2  153.08    6.70
  10   2  -2  153.68    6.00
  -9  -3   1   10.30    2.00
  -9  -3   1   11.10    2.00
  -9  -3   1   13.70    1.40
  -9  -3   1   13.20    2.40
  -9  -3   1   11.40    2.10
   9   3  -1   11.50    2.70
   9   3  -1   12.00    1.80
   9   3  -1   10.30    2.00
   9   3  -1   13.80    2.30
   9   3  -1   14.70    1.50
   9   3  -1   13.70    3.30
   9   3  -1   12.10    2.00
   9   3  -1   14.30    1.70
   9   3  -1   13.20    1.70
   9   3  -1   10.50    2.70
  -8  -4   0   19.40    2.00
  -8  -4   0   25.20    1.50
  -8  -4   0   24.10    1.50
  -8  -4   0   25.30    2.10
  -8  -4   0   26.50    3.10
  -8  -4   0   30.30    3.60
   8   4   0   24.70    1.60
   8   4   0   27.50    3.60
   8   4   0   28.20    3.50
   8   4   0   26.10    3.90
   8   4   0   22.70    3.00
   8   4   0   23.90    1.80
   8   4   0   25.50    2.70
   8   4   0   25.00    2.00
  -7  -5  -1  241.58   11.40
  -7  -5  -1  246.38   10.50
  -7  -5  -1  241.58   11.30
   7   5   1  238.18   10.70
   7   5   1  237.18    9.20
   7   5   1  230.48   10.30
   7   5   1  249.97   10.30
   7   5   1  241.98   11.70
   7   5   1  251.27   11.30
   7   5   1  238.68   10.00
  -6  -6  -2   36.60    4.30
  -6  -6  -2   25.40    4.30
  -6  -6  -2   29.00    4.60
   6   6   2   22.90    4.10
   6   6   2   36.90    3.00
   6   6   2   25.60    3.80
   6   6   2   26.60    4.40
   6   6   2   31.80    3.30
   6   6   2   40.20    4.50
   6   6   2   33.50    3.50
  -5  -7  -3  197.48   10.90
  -5  -7  -3  210.68   11.30
  -5  -7  -3  194.28   10.00
   5   7   3  203.98    8.80
   5   7   3  193.28    9.30
   5   7   3  208.98    8.60
   5   7   3  188.98   10.20
   5   7   3  175.68   10.50
   5   7   3  183.48    9.60
  -4  -8  -4  157.58   10.40
  -4  -8  -4  177.78   10.80
  -4  -8  -4  189.48    9.90
   4   8   4  172.88   10.30
   4   8   4  178.58    7.60
   4   8   4  169.08    8.40
   4   8   4  168.28   10.10
  -3  -9  -5   16.50    4.50
  -3  -9  -5   17.30    4.00
  -3  -9  -5   11.70    4.30
   3   9   5   16.40    2.10
   3   9   5   20.50    3.40
   3   9   5   14.90    4.20
  -2 -10  -6   40.20    6.50
  -2 -10  -6   35.20    5.60
   2  10   6   38.20    2.50
   2  10   6   40.80    5.00
   2  10   6   38.30    6.40
  -1 -11  -7   -3.90    3.20
  -1 -11  -7    2.70    3.60
   1  11   7    0.40    2.60
 -18   8  11    3.50    4.30
 -18   8  11   15.00    4.80
 -18   8  11   22.40    5.00
 -18   8  11   14.10    4.10
 -18   8  11    9.70    4.40
  18  -8 -11   14.00    4.30
  18  -8 -11   13.80    3.90
 -17   7  10  139.79   10.00
 -17   7  10  127.59   10.10
 -17   7  10  122.69    9.10
 -17   7  10  116.49    9.50
 -17   7  10  126.29    8.70
  17  -7 -10  131.69    8.40
  17  -7 -10  140.29    9.70
  17  -7 -10  120.49    8.90
 -16   6   9   44.30    6.00
 -16   6   9   48.10    6.60
 -16   6   9   47.30    6.80
 -16   6   9   50.39    6.70
 -16   6   9   40.40    5.60
  16  -6  -9   50.19    6.30
  16  -6  -9   50.69    8.50
  16  -6  -9   51.49    5.10
  16  -6  -9   44.70    3.10
  16  -6  -9   40.10    2.70
  16  -6  -9   37.20    6.00
  16  -6  -9   62.09    6.50
 -15   5   8   17.90    4.60
 -15   5   8   22.60    3.70
 -15   5   8   14.50    4.80
 -15   5   8   33.70    6.00
 -15   5   8   16.60    4.30
 -15   5   8   25.20    4.90
  15  -5  -8   20.20    3.20
  15  -5  -8   17.00    4.50
  15  -5  -8   16.30    4.00
  15  -5  -8   22.70    4.30
  15  -5  -8   28.80    5.00
  15  -5  -8   21.90    2.50
 -14   4   7    0.40    2.10
 -14   4   7    2.70    3.20
 -14   4   7   -0.90    3.10
 -14   4   7    2.30    2.90
 -14   4   7    1.50    2.80
 -14   4   7    5.30    3.00
  14  -4  -7   -2.50    2.60
  14  -4  -7    5.70    1.80
  14  -4  -7    2.40    2.90
  14  -4  -7    6.10    3.40
  14  -4  -7    5.40    3.10
  14  -4  -7   -1.00    2.80
 -13   3   6  189.68    9.90
 -13   3   6  189.68   10.30
 -13   3   6  188.38    9.30
 -13   3   6  171.68    9.80
 -13   3   6  184.88    9.90
 -13   3   6  189.58    8.40
  13  -3  -6  192.18    8.30
  13  -3  -6  173.78   10.20
  13  -3  -6  191.28   10.10
  13  -3  -6  188.38   10.10
  13  -3  -6  188.68    9.60
  13  -3  -6  197.28    9.80
 -12   2   5  451.85   18.20
 -12   2   5  451.65   18.10
 -12   2   5  439.06   17.20
 -12   2   5  455.25   18.50
 -12   2   5  451.15   17.90
 -12   2   5  461.25   17.10
  12  -2  -5  436.66   16.70
  12  -2  -5  468.95   18.30
  12  -2  -5  448.16   18.20
  12  -2  -5  445.26   17.40
  12  -2  -5  471.55   17.90
  12  -2  -5  435.06   18.30
 -11   1   4   20.90    3.80
 -11   1   4   23.60    3.70
 -11   1   4   21.20    3.60
 -11   1   4   22.30    4.00
 -11   1   4   19.90    2.90
 -11   1   4   23.40    3.10
  11  -1  -4   20.60    3.80
  11  -1  -4   23.40    2.90
  11  -1  -4   15.70    3.40
  11  -1  -4   16.10    3.30
  11  -1  -4   21.20    3.00
  11  -1  -4   19.90    3.50
 -10   0   3    0.00    2.00
 -10   0   3    0.10    1.60
 -10   0   3   -1.50    2.10
 -10   0   3    3.40    2.50
 -10   0   3    0.80    1.30
 -10   0   3   -1.50    2.00
  10   0  -3    2.10    2.30
  10   0  -3    0.70    2.10
  10   0  -3   -2.70    2.10
  10   0  -3    0.80    2.20
  10   0  -3    0.80    2.20
  10   0  -3   -1.30    1.30
  -9  -1   2  179.38    8.10
  -9  -1   2  184.08    7.80
  -9  -1   2  181.58    6.60
  -9  -1   2  162.28    7.80
  -9  -1   2  186.78    8.00
  -9  -1   2  185.58    6.80
   9   1  -2  178.78    7.90
   9   1  -2  163.68    8.00
   9   1  -2  186.38    8.00
   9   1  -2  170.58    8.10
   9   1  -2  175.38    8.40
   9   1  -2  181.88    7.00
   9   1  -2  173.48    7.60
  -8  -2   1    1.10    1.40
  -8  -2   1   -0.10    1.50
  -8  -2   1    1.60    1.40
  -8  -2   1   -0.30    1.50
  -8  -2   1    1.20    0.90
  -8  -2   1   -0.10    1.60
   8   2  -1   -2.30    1.30
   8   2  -1   -0.10    1.60
   8   2  -1    1.60    1.30
   8   2  -1    0.00    1.60
   8   2  -1    0.70    0.90
   8   2  -1    1.40    0.80
   8   2  -1    0.80    2.10
   8   2  -1   -0.70    1.10
   8   2  -1    0.10    1.90
   8   2  -1    0.80    1.90
  -7  -3   0  169.68    7.20
  -7  -3   0  182.98    7.10
  -7  -3   0  184.28    6.80
  -7  -3   0  178.18    6.80
  -7  -3   0  192.38    8.40
  -7  -3   0  186.38    6.90
   7   3   0  190.58    6.90
   7   3   0  210.88    8.60
   7   3   0  181.98    7.10
   7   3   0  184.78    6.80
   7   3   0  192.48    8.80
   7   3   0  177.28    7.20
   7   3   0  190.58    6.70
   7   3   0  188.28    8.70
   7   3   0  189.58    9.30
  -6  -4  -1  323.67   13.80
  -6  -4  -1  305.37   13.10
  -6  -4  -1  310.57   12.90
  -6  -4  -1  317.57   12.30
   6   4   1  316.87   12.00
   6   4   1  319.77   12.60
   6   4   1  318.37   13.10
   6   4   1  326.37   11.30
   6   4   1  317.97   13.70
   6   4   1  298.87   12.20
   6   4   1  297.37   12.20
  -5  -5  -2    6.50    2.50
  -5  -5  -2    7.40    2.60
  -5  -5  -2    6.40    2.70
  -5  -5  -2    5.40    2.00
   5   5   2    6.20    2.10
   5   5   2   10.20    1.80
   5   5   2   10.00    2.10
   5   5   2    8.80    2.00
   5   5   2   10.50    2.40
   5   5   2    6.60    2.60
   5   5   2    6.90    2.50
  -4  -6  -3   22.40    3.50
  -4  -6  -3   26.00    4.40
  -4  -6  -3   26.20    4.10
  -4  -6  -3   17.30    3.90
   4   6   3   24.90    2.70
   4   6   3   18.70    3.60
   4   6   3   24.50    3.40
   4   6   3   21.40    3.80
   4   6   3   32.10    3.20
   4   6   3   26.00    3.30
  -3  -7  -4  377.46   15.40
  -3  -7  -4  373.36   16.40
  -3  -7  -4  336.37   16.00
  -3  -7  -4  346.77   16.10
   3   7   4  359.16   15.70
   3   7   4  371.36   13.20
   3   7   4  356.76   15.70
   3   7   4  363.36   14.10
   3   7   4  347.47   14.50
   3   7   4  342.67   14.60
  -2  -8  -5   85.29    6.70
  -2  -8  -5   87.09    7.50
  -2  -8  -5   97.79    8.00
  -2  -8  -5   92.09    7.60
   2   8   5   91.59    7.50
   2   8   5   84.39    5.80
   2   8   5   89.29    4.30
   2   8   5   88.19    7.00
  -1  -9  -6    8.20    3.90
  -1  -9  -6    6.00    3.40
  -1  -9  -6    7.80    3.50
   1   9   6    7.60    1.30
   1   9   6    0.60    2.40
   1   9   6    7.20    3.60
   0 -10  -7   14.60    4.00
   0 -10  -7   19.60    5.20
   0  10   7   11.20    3.40
   0  10   7   13.00    4.50
   0  10   7   17.90    1.20
   1 -11  -8   10.90    4.30
   1 -11  -8    6.80    4.40
  -1  11   8   19.50    5.30
  -1  11   8    6.70    3.00
 -16   8  10   35.70    5.70
 -16   8  10   27.40    5.70
 -16   8  10   15.20    4.30
 -16   8  10   22.60    5.30
 -16   8  10   21.00    4.50
  16  -8 -10   25.30    4.90
  16  -8 -10   24.00    4.20
 -15   7   9   23.70    4.90
 -15   7   9   29.50    5.10
 -15   7   9   28.50    4.90
 -15   7   9   32.90    5.30
 -15   7   9   25.10    5.00
  15  -7  -9   32.40    4.90
  15  -7  -9   27.80    4.10
  15  -7  -9   22.60    5.40
  15  -7  -9   33.90    6.30
  15  -7  -9   26.60    2.60
  15  -7  -9   25.60    4.50
 -14   6   8    2.00    2.80
 -14   6   8    1.60    3.60
 -14   6   8   -3.50    2.60
 -14   6   8    0.60    2.30
 -14   6   8   -1.10    2.80
 -14   6   8   -1.30    2.80
  14  -6  -8    3.50    3.20
  14  -6  -8    1.20    3.60
  14  -6  -8   -0.80    0.70
  14  -6  -8   -0.10    0.70
  14  -6  -8    1.10    2.80
  14  -6  -8    0.90    2.70
  14  -6  -8    2.50    2.50
  14  -6  -8    0.30    1.20
 -13   5   7    2.20    2.70
 -13   5   7   -0.40    2.60
 -13   5   7   -1.90    2.40
 -13   5   7    2.10    2.90
 -13   5   7   -1.20    2.10
 -13   5   7    0.70    3.20
  13  -5  -7   -0.50    2.60
  13  -5  -7    1.50    1.20
  13  -5  -7   -3.80    2.40
  13  -5  -7    0.00    2.30
  13  -5  -7    1.80    2.30
  13  -5  -7   -0.80    2.50
  13  -5  -7    1.10    1.00
  13  -5  -7   -0.40    2.50
 -12   4   6  130.99    7.20
 -12   4   6  132.59    8.30
 -12   4   6  148.39    8.20
 -12   4   6  143.79    8.10
 -12   4   6  140.79    8.50
 -12   4   6  150.68    9.10
  12  -4  -6  145.39    8.50
  12  -4  -6  138.09    8.80
  12  -4  -6  139.39    8.60
  12  -4  -6  139.59    8.00
  12  -4  -6  142.69    6.30
  12  -4  -6  146.09    8.80
 -11   3   5   35.90    4.50
 -11   3   5   43.30    4.80
 -11   3   5   38.10    3.40
 -11   3   5   41.50    5.10
 -11   3   5   37.70    4.30
 -11   3   5   42.90    5.00
  11  -3  -5   39.20    3.20
  11  -3  -5   43.70    4.40
  11  -3  -5   46.30    4.70
  11  -3  -5   43.80    5.00
  11  -3  -5   44.90    4.70
  11  -3  -5   34.80    4.70
 -10   2   4    5.30    2.80
 -10   2   4    0.80    2.90
 -10   2   4    3.80    2.60
 -10   2   4    6.20    3.00
 -10   2   4    6.50    2.20
  10  -2  -4    1.00    2.90
  10  -2  -4    2.70    1.80
  10  -2  -4    1.70    2.90
  10  -2  -4    8.80    2.40
  10  -2  -4    3.30    2.40
  10  -2  -4    4.70    3.20
  -9   1   3   13.00    2.10
  -9   1   3    9.40    2.20
  -9   1   3    9.00    2.60
  -9   1   3    8.00    2.60
  -9   1   3    6.60    2.80
  -9   1   3    9.50    2.50
   9  -1  -3    6.60    2.20
   9  -1  -3    6.80    2.80
   9  -1  -3   10.70    2.70
   9  -1  -3    8.00    2.80
   9  -1  -3   13.10    2.20
  -8   0   2  144.69    6.70
  -8   0   2  129.99    6.80
  -8   0   2  150.98    6.10
  -8   0   2  151.38    5.80
  -8   0   2  145.29    6.90
  -8   0   2  153.28    6.80
   8   0  -2  147.29    6.80
   8   0  -2  156.78    8.70
   8   0  -2  152.18    6.90
   8   0  -2  145.29    7.00
   8   0  -2  157.68    5.90
  -7  -1   1   21.80    2.20
  -7  -1   1   22.50    1.80
  -7  -1   1   24.40    1.40
  -7  -1   1   24.10    1.80
  -7  -1   1   23.40    2.30
  -7  -1   1   23.30    2.40
   7   1  -1   24.90    2.60
   7   1  -1   24.10    2.30
   7   1  -1   22.00    2.50
   7   1  -1   23.60    1.70
   7   1  -1   20.20    2.00
   7   1  -1   20.90    2.50
   7   1  -1   22.40    1.40
   7   1  -1   20.60    2.20
  -6  -2   0   19.50    1.80
  -6  -2   0   21.20    1.40
  -6  -2   0   21.00    1.90
  -6  -2   0   21.50    2.20
  -6  -2   0   20.90    2.00
   6   2   0   18.90    2.40
   6   2   0   23.40    2.00
   6   2   0   19.20    1.70
   6   2   0   20.30    1.90
   6   2   0   21.10    2.50
   6   2   0   22.70    2.00
   6   2   0   22.10    1.70
   6   2   0   21.10    2.80
   6   2   0   21.10    1.50
   6   2   0   23.10    2.00
  -5  -3  -1   64.89    2.70
  -5  -3  -1   68.09    2.50
  -5  -3  -1   68.89    4.00
  -5  -3  -1   68.19    4.70
  -5  -3  -1   64.29    2.70
  -5  -3  -1   68.19    4.40
  -5  -3  -1   70.09    2.50
  -5  -3  -1   65.99    5.10
   5   3   1   70.59    5.00
   5   3   1   65.59    2.50
   5   3   1   71.69    4.20
   5   3   1   58.59    4.10
   5   3   1   66.89    3.70
   5   3   1   66.59    3.10
   5   3   1   66.79    4.60
   5   3   1   67.49    2.50
  -4  -4  -2  246.18    9.70
  -4  -4  -2  235.78   10.90
  -4  -4  -2  226.58   10.30
  -4  -4  -2  218.28   10.10
   4   4   2  224.58   10.00
   4   4   2  230.48   10.60
   4   4   2  239.08    8.80
   4   4   2  245.18   13.20
   4   4   2  244.98   10.20
   4   4   2  229.98    9.30
   4   4   2  215.08    9.90
  -3  -5  -3  271.87   11.70
  -3  -5  -3  246.78   11.60
  -3  -5  -3  246.58   11.40
  -3  -5  -3  248.98   10.60
   3   5   3  253.87   11.10
   3   5   3  248.38   10.30
   3   5   3  234.58   11.10
   3   5   3  258.37   11.40
   3   5   3  253.97   10.70
   3   5   3  256.07    9.90
  -2  -6  -4    4.80    3.00
  -2  -6  -4    5.30    2.70
  -2  -6  -4    6.70    2.50
  -2  -6  -4    8.40    2.90
   2   6   4    2.20    2.30
   2   6   4    7.90    2.00
   2   6   4    5.20    2.70
   2   6   4    6.20    2.00
   2   6   4    4.20    1.90
   2   6   4    4.20    3.60
  -1  -7  -5   21.10    3.60
  -1  -7  -5   22.20    1.50
  -1  -7  -5   23.30    1.60
  -1  -7  -5   23.50    1.70
  -1  -7  -5   21.80    1.80
  -1  -7  -5   17.40    3.90
  -1  -7  -5   20.60    4.10
  -1  -7  -5   25.90    4.50
   1   7   5   21.50    1.40
   1   7   5   25.60    1.70
   1   7   5   21.60    1.50
   1   7   5   23.40    2.00
   1   7   5   22.30    1.30
   1   7   5   24.00    3.30
   1   7   5   26.70    3.90
   1   7   5   24.80    4.40
   1   7   5   23.70    3.30
   0  -8  -6   -0.70    1.10
   0  -8  -6   -1.70    0.90
   0  -8  -6   -2.50    2.50
   0  -8  -6    3.20    1.10
   0  -8  -6   -4.10    2.30
   0  -8  -6   -0.90    1.10
   0  -8  -6   -0.90    3.00
   0  -8  -6    4.10    3.00
   0   8   6    0.40    1.10
   0   8   6    2.20    2.10
   0   8   6    0.30    0.80
   0   8   6    0.80    0.80
   0   8   6   -0.20    1.00
   0   8   6    0.30    0.80
   0   8   6    3.80    2.90
   1  -9  -7    0.00    2.60
   1  -9  -7   -0.10    1.20
   1  -9  -7   -1.00    1.40
   1  -9  -7    4.60    3.40
   1  -9  -7    2.50    2.90
  -1   9   7   -0.20    2.20
  -1   9   7    1.80    1.10
  -1   9   7    1.20    0.50
  -1   9   7    0.00    0.90
  -1   9   7    2.70    1.00
  -1   9   7    2.90    3.30
  -1   9   7   -0.10    1.30
   2 -10  -8    0.40    3.80
   2 -10  -8    1.60    3.10
   2 -10  -8    0.50    0.70
   2 -10  -8   -0.50    0.50
  -2  10   8   -1.30    3.40
  -2  10   8    0.60    1.40
  -2  10   8    2.30    3.00
  -2  10   8   -0.90    0.90
  -2  10   8   -0.30    1.00
 -15   9  10   12.60    4.50
 -15   9  10   10.60    4.40
 -15   9  10   20.60    4.60
 -15   9  10   22.50    4.30
  15  -9 -10   15.90    3.70
  15  -9 -10   18.90    4.30
  15  -9 -10   18.10    4.40
 -14   8   9   67.19    8.10
 -14   8   9   63.69    6.40
 -14   8   9   67.49    6.90
 -14   8   9   66.09    8.20
 -14   8   9   58.09    6.10
  14  -8  -9   58.79    6.00
  14  -8  -9   70.39    7.90
 -13   7   8   41.80    6.00
 -13   7   8   58.49    6.90
 -13   7   8   53.69    5.90
 -13   7   8   51.49    6.50
 -13   7   8   50.99    5.50
  13  -7  -8   42.20    5.50
  13  -7  -8   46.70    3.40
  13  -7  -8   52.19    5.30
  13  -7  -8   46.80    5.30
  13  -7  -8   42.20    6.60
 -12   6   7   53.49    5.80
 -12   6   7   42.70    5.10
 -12   6   7   42.50    5.90
 -12   6   7   50.69    5.30
 -12   6   7   49.40    5.30
 -12   6   7   44.40    5.80
  12  -6  -7   51.29    3.50
  12  -6  -7   55.49    5.50
  12  -6  -7   43.00    6.10
  12  -6  -7   41.20    4.60
  12  -6  -7   53.49    6.50
  12  -6  -7   50.39    5.70
 -11   5   6  123.39    8.30
 -11   5   6  130.49    8.00
 -11   5   6  129.09    8.20
 -11   5   6  132.69    7.50
 -11   5   6  127.19    7.90
 -11   5   6  134.29    8.40
  11  -5  -6  117.29    7.40
  11  -5  -6  133.69    8.30
  11  -5  -6  130.59    8.50
  11  -5  -6  132.89    5.20
  11  -5  -6  130.79    5.70
  11  -5  -6  116.19    7.90
  11  -5  -6  131.59    8.30
  11  -5  -6  132.39    4.90
  11  -5  -6  127.99    7.00
 -10   4   5    0.60    2.30
 -10   4   5    1.60    2.30
 -10   4   5    3.80    2.70
 -10   4   5    6.50    2.20
 -10   4   5    1.30    2.30
 -10   4   5    3.80    2.40
  10  -4  -5    1.10    2.20
  10  -4  -5    0.40    2.20
  10  -4  -5    3.00    1.70
  10  -4  -5    1.00    2.20
  10  -4  -5    0.50    1.00
  10  -4  -5    4.90    2.90
  10  -4  -5    2.20    2.20
  -9   3   4   34.00    4.40
  -9   3   4   45.10    4.90
  -9   3   4   34.80    4.10
  -9   3   4   34.90    4.70
  -9   3   4   34.80    3.90
  -9   3   4   41.60    3.60
   9  -3  -4   39.50    4.20
   9  -3  -4   32.90    4.10
   9  -3  -4   41.90    4.90
   9  -3  -4   39.90    4.40
   9  -3  -4   38.40    4.60
  -8   2   3    5.40    2.40
  -8   2   3    8.50    2.10
  -8   2   3    4.50    2.30
  -8   2   3    8.30    2.60
   8  -2  -3   13.10    2.60
   8  -2  -3    5.60    2.40
   8  -2  -3    4.80    2.40
   8  -2  -3    7.40    2.50
  -7   1   2  299.77   11.60
  -7   1   2  289.67   11.30
  -7   1   2  290.57   11.30
  -7   1   2  287.57   11.40
  -7   1   2  283.67   10.80
  -7   1   2  289.37   10.60
   7  -1  -2  285.17   11.20
   7  -1  -2  287.27   11.40
   7  -1  -2  285.37   11.50
   7  -1  -2  285.77   11.40
   7  -1  -2  283.37   10.70
  -6   0   1   -0.10    0.70
  -6   0   1   -0.10    1.10
  -6   0   1    0.40    1.30
  -6   0   1   -1.50    0.80
  -6   0   1   -0.50    1.30
  -6   0   1   -0.50    1.30
   6   0  -1    1.70    1.30
   6   0  -1   -0.70    1.10
   6   0  -1    1.40    0.80
   6   0  -1    0.10    1.20
   6   0  -1    1.10    1.00
   6   0  -1    1.20    1.20
  -5  -1   0   49.20    2.50
  -5  -1   0   50.09    2.20
  -5  -1   0   42.30    2.70
  -5  -1   0   48.90    2.80
  -5  -1   0   50.59    2.70
   5   1   0   51.09    2.00
   5   1   0   50.79    2.30
   5   1   0   49.99    2.70
   5   1   0   46.10    2.80
   5   1   0   48.20    3.30
   5   1   0   48.80    2.80
   5   1   0   50.09    2.70
  -4  -2  -1  247.48   10.10
  -4  -2  -1  245.78    8.50
  -4  -2  -1  242.08    8.60
  -4  -2  -1  265.57    8.70
  -4  -2  -1  250.47    9.20
  -4  -2  -1  250.57    8.50
  -4  -2  -1  256.67    9.90
  -4  -2  -1  241.68    9.40
  -4  -2  -1  248.08    8.60
   4   2   1  245.18   10.00
   4   2   1  257.97    8.60
   4   2   1  238.48    9.40
   4   2   1  255.07    8.40
   4   2   1  255.47    8.70
   4   2   1  258.17    9.20
   4   2   1  243.08    9.30
   4   2   1  258.07    8.60
   4   2   1  258.57    8.50
   4   2   1  257.47    9.80
  -3  -3  -2  862.91   30.70
  -3  -3  -2  876.61   30.30
  -3  -3  -2  906.11   30.90
  -3  -3  -2  902.21   31.20
   3   3   2  889.11   29.70
   3   3   2  924.21   31.20
   3   3   2  916.41   30.80
   3   3   2  887.31   30.10
   3   3   2  859.51   30.00
   3   3   2  873.71   30.60
   3   3   2  991.40   30.60
  -2  -4  -3  121.49    7.20
  -2  -4  -3  130.09    6.90
  -2  -4  -3  130.49    6.30
  -2  -4  -3  112.39    6.90
   2   4   3  134.69    7.00
   2   4   3  127.79    5.50
   2   4   3  131.89    6.10
   2   4   3  128.79    5.80
   2   4   3  135.19    6.40
   2   4   3  122.69    6.80
   2   4   3  131.69    6.90
  -1  -5  -4    0.80    2.10
  -1  -5  -4    0.10    1.00
  -1  -5  -4   -0.20    2.00
  -1  -5  -4    0.30    0.70
  -1  -5  -4   -0.60    1.70
  -1  -5  -4    0.20    0.80
  -1  -5  -4   -1.50    2.20
  -1  -5  -4   -1.90    0.90
   1   5   4    0.40    1.90
   1   5   4    1.00    1.90
   1   5   4    1.40    2.10
   1   5   4   -1.00    1.30
   1   5   4    1.80    1.00
   1   5   4    3.40    1.60
   1   5   4    0.60    0.80
   1   5   4   -0.10    0.90
   1   5   4   -0.80    0.80
   0  -6  -5  231.78   11.40
   0  -6  -5  238.98   11.70
   0  -6  -5  245.68    8.90
   0  -6  -5  235.98    8.70
   0  -6  -5  236.18    9.20
   0  -6  -5  242.28   10.80
   0  -6  -5  241.58   11.30
   0   6   5  249.08    8.70
   0   6   5  242.68   11.60
   0   6   5  245.48    9.00
   0   6   5  246.58    8.70
   0   6   5  246.18   11.30
   0   6   5  260.77    8.90
   0   6   5  236.58   10.70
   0   6   5  241.28   10.90
   1  -7  -6   55.19    5.70
   1  -7  -6   56.29    3.30
   1  -7  -6   54.19    3.20
   1  -7  -6   64.89    5.50
   1  -7  -6   53.79    3.80
   1  -7  -6   64.39    6.00
   1  -7  -6   61.09    5.70
   1  -7  -6   45.60    3.70
  -1   7   6   58.19    3.80
  -1   7   6   59.89    6.30
  -1   7   6   57.59    3.30
  -1   7   6   49.90    3.60
  -1   7   6   55.29    3.10
  -1   7   6   59.19    2.50
   2  -8  -7    6.30    3.30
   2  -8  -7   13.30    3.50
   2  -8  -7   16.30    2.20
   2  -8  -7   10.30    3.30
   2  -8  -7   15.90    2.60
   2  -8  -7   13.10    1.90
   2  -8  -7   14.70    2.60
  -2   8   7   14.90    2.60
  -2   8   7   12.90    2.30
  -2   8   7   16.20    2.10
  -2   8   7   12.00    1.90
  -2   8   7   14.60    4.10
   3  -9  -8   64.19    4.50
   3  -9  -8   56.69    5.90
   3  -9  -8   56.69    7.10
   3  -9  -8   72.79    7.30
  -3   9   8   61.19    4.60
  -3   9   8   54.69    3.60
  -3   9   8   63.89    7.40
  -3   9   8   53.59    3.80
  -3   9   8   50.69    3.60
   4 -10  -9    3.60    3.30
   4 -10  -9    0.80    3.10
   4 -10  -9    4.30    2.10
   4 -10  -9   -2.30    0.80
  -4  10   9   -0.10    1.30
  -4  10   9   -0.20    3.70
  -4  10   9   -0.80    2.40
  -4  10   9   -0.90    1.30
  -4  10   9    2.00    2.20
 -13   9   9   -2.40    3.90
 -13   9   9   12.10    3.90
 -13   9   9   10.90    3.60
 -13   9   9    9.50    3.10
 -13   9   9    2.10    4.00
  13  -9  -9    3.40    3.20
  13  -9  -9    2.70    1.90
  13  -9  -9    6.00    3.30
  13  -9  -9    5.40    2.80
 -12   8   8   -2.40    3.00
 -12   8   8    2.20    2.60
 -12   8   8    1.70    2.70
 -12   8   8    6.10    2.90
 -12   8   8    0.40    3.10
  12  -8  -8    4.70    1.30
  12  -8  -8    5.10    3.10
  12  -8  -8   -1.30    2.20
  12  -8  -8    0.60    2.20
  12  -8  -8    1.70    2.60
  12  -8  -8    0.50    1.40
 -11   7   7   34.20    5.30
 -11   7   7   37.10    5.00
 -11   7   7   29.30    5.20
 -11   7   7   37.00    5.00
 -11   7   7   32.50    4.80
  11  -7  -7   30.80    5.00
  11  -7  -7   37.00    4.70
  11  -7  -7   30.00    3.20
  11  -7  -7   35.80    4.70
  11  -7  -7   28.70    4.50
 -10   6   6  489.35   20.70
 -10   6   6  520.55   20.90
 -10   6   6  542.25   21.80
 -10   6   6  539.15   20.70
 -10   6   6  521.15   20.90
 -10   6   6  516.35   21.40
  10  -6  -6  524.45   22.00
  10  -6  -6  521.05   18.70
  10  -6  -6  506.45   21.30
  10  -6  -6  524.65   20.10
  10  -6  -6  505.35   20.40
  10  -6  -6  547.75   21.10
  10  -6  -6  538.15   21.30
  -9   5   5   30.00    3.90
  -9   5   5   25.50    4.10
  -9   5   5   27.30    4.00
  -9   5   5   26.30    4.00
  -9   5   5   28.80    4.30
  -9   5   5   29.70    4.60
   9  -5  -5   27.50    2.50
   9  -5  -5   32.20    4.60
   9  -5  -5   34.90    4.60
   9  -5  -5   27.20    3.30
   9  -5  -5   26.40    1.50
   9  -5  -5   22.90    4.00
   9  -5  -5   26.90    1.30
   9  -5  -5   33.10    4.40
   9  -5  -5   29.10    3.90
  -8   4   4    1.90    2.30
  -8   4   4    0.10    2.00
  -8   4   4    0.40    1.90
  -8   4   4   -4.50    1.70
  -8   4   4    0.20    2.00
  -8   4   4   -1.80    1.90
   8  -4  -4    3.80    1.80
   8  -4  -4   -1.20    2.00
   8  -4  -4    2.00    0.90
   8  -4  -4    1.50    2.50
   8  -4  -4    2.40    2.40
   8  -4  -4    2.30    0.70
   8  -4  -4   -0.30    2.30
   8  -4  -4    4.60    2.50
   8  -4  -4    0.80    1.00
  -7   3   3  169.88    8.10
  -7   3   3  155.98    8.20
  -7   3   3  171.98    8.20
  -7   3   3  170.18    8.50
  -7   3   3  163.78    8.20
   7  -3  -3  178.48    8.10
   7  -3  -3  160.28    8.10
   7  -3  -3  155.68    8.10
   7  -3  -3  154.28    8.10
   7  -3  -3  165.38    8.20
  -6   2   2   17.90    2.50
  -6   2   2   27.40    2.80
  -6   2   2   20.80    2.00
  -6   2   2   17.10    2.50
  -6   2   2   19.80    3.00
  -6   2   2   23.10    3.30
   6  -2  -2   17.60    2.40
   6  -2  -2   21.10    2.70
   6  -2  -2   24.50    2.90
   6  -2  -2   22.80    2.90
   6  -2  -2   21.10    2.40
  -5   1   1    0.70    1.00
  -5   1   1    1.00    1.30
  -5   1   1    0.00    1.50
  -5   1   1   -0.20    1.30
  -5   1   1    0.30    1.30
   5  -1  -1   -0.50    1.10
   5  -1  -1   -0.50    1.40
   5  -1  -1   -0.50    1.30
   5  -1  -1    0.40    1.40
   5  -1  -1    0.50    1.30
  -4   0   0 8536.55  437.36
  -4   0   0 9338.77  315.07
  -4   0   0 9367.46  316.67
   4   0   0 8029.20  432.06
   4   0   0 9999.00  316.07
  -3  -1  -1  338.57   12.20
  -3  -1  -1  342.67   11.50
  -3  -1  -1  350.46   12.10
  -3  -1  -1  336.37   11.50
  -3  -1  -1  337.47   11.70
  -3  -1  -1  347.27   11.30
   3   1   1  327.67   11.50
   3   1   1  346.17   11.50
   3   1   1  345.27   11.60
   3   1   1  353.16   11.40
   3   1   1  330.57   11.50
   3   1   1  343.57   11.60
   3   1   1  345.27   12.30
   3   1   1  329.77   12.00
   3   1   1  352.56   11.60
  -2  -2  -2  476.25   16.80
  -2  -2  -2  468.35   16.50
  -2  -2  -2  460.95   16.40
  -2  -2  -2  484.55   16.20
   2   2   2  467.25   16.40
   2   2   2  482.05   16.70
   2   2   2  476.35   15.80
   2   2   2  469.45   16.10
   2   2   2  469.35   16.20
   2   2   2  476.05   16.40
   2   2   2  454.85   16.00
  -1  -3  -3   38.00    1.80
  -1  -3  -3   33.80    3.10
  -1  -3  -3   34.00    3.10
  -1  -3  -3   32.30    3.20
  -1  -3  -3   37.70    1.60
  -1  -3  -3   36.20    1.70
  -1  -3  -3   35.00    2.70
   1   3   3   28.00    3.00
   1   3   3   37.80    1.70
   1   3   3   40.30    3.20
   1   3   3   44.10    3.30
   1   3   3   34.60    1.80
   1   3   3   39.80    1.90
   1   3   3   35.20    2.20
   1   3   3   38.20    1.60
   1   3   3   35.20    2.70
   1   3   3   34.60    2.50
   0  -4  -4  477.95   18.20
   0  -4  -4  498.15   16.70
   0  -4  -4  477.05   18.30
   0  -4  -4  460.55   16.30
   0  -4  -4  496.65   16.50
   0  -4  -4  488.15   17.70
   0  -4  -4  507.05   18.10
   0   4   4  523.85   18.50
   0   4   4  502.35   16.50
   0   4   4  460.75   16.50
   0   4   4  490.95   16.30
   0   4   4  488.85   17.80
   0   4   4  488.15   17.50
   0   4   4  498.85   16.40
   0   4   4  467.45   16.70
   0   4   4  466.45   18.20
   0   4   4  492.65   17.30
   1  -5  -5   38.30    2.80
   1  -5  -5   45.20    4.00
   1  -5  -5   41.60    4.30
   1  -5  -5   47.40    4.60
   1  -5  -5   41.70    3.90
  -1   5   5   43.00    2.70
  -1   5   5   38.30    4.30
  -1   5   5   43.80    4.20
  -1   5   5   42.40    2.80
  -1   5   5   37.60    3.10
  -1   5   5   40.20    2.90
  -1   5   5   40.10    1.90
  -1   5   5   40.70    3.40
  -1   5   5   34.40    3.40
   2  -6  -6   -1.80    1.70
   2  -6  -6    0.50    2.00
   2  -6  -6   -1.40    1.40
   2  -6  -6    3.00    2.50
   2  -6  -6   -0.30    1.60
   2  -6  -6   -1.70    1.30
   2  -6  -6    0.00    1.80
  -2   6   6    3.30    1.30
  -2   6   6   -2.20    1.30
  -2   6   6   -2.70    2.30
  -2   6   6   -1.70    1.50
  -2   6   6    0.40    1.30
  -2   6   6    1.20    0.50
   3  -7  -7    5.50    2.70
   3  -7  -7    4.30    2.70
   3  -7  -7    8.50    1.90
   3  -7  -7    6.50    2.30
   3  -7  -7    3.60    2.50
   3  -7  -7    5.40    1.80
   3  -7  -7    5.10    2.40
  -3   7   7    9.40    2.30
  -3   7   7    6.50    2.00
  -3   7   7    2.90    3.00
  -3   7   7    8.00    2.50
  -3   7   7    5.70    1.80
   4  -8  -8    4.50    2.80
   4  -8  -8    3.60    2.90
   4  -8  -8   12.00    2.90
   4  -8  -8    7.40    2.80
   4  -8  -8    7.40    2.40
   4  -8  -8    5.70    1.90
   4  -8  -8    4.20    1.90
  -4   8   8    6.30    2.20
  -4   8   8    4.20    3.40
  -4   8   8    5.60    1.90
  -4   8   8    9.80    2.60
  -4   8   8    5.60    2.00
   5  -9  -9    4.20    3.20
   5  -9  -9    4.10    2.60
   5  -9  -9    5.80    2.40
   5  -9  -9    4.30    3.10
   5  -9  -9    4.50    2.80
  -5   9   9    4.10    1.90
  -5   9   9    5.10    3.70
  -5   9   9    3.30    2.00
  -5   9   9    5.80    2.40
  -5   9   9    5.70    2.30
   6 -10 -10   23.20    5.10
   6 -10 -10   18.00    4.30
   6 -10 -10   26.80    4.50
   6 -10 -10   12.50    3.30
  -6  10  10   22.00    4.00
  -6  10  10   21.50    3.00
  -6  10  10   20.70    3.40
  -6  10  10   20.40    3.10
  -6  10  10   34.30    7.80
  12 -10  -9    5.20    3.10
 -11   9   8   72.19    6.30
 -11   9   8   54.59    5.40
 -11   9   8   64.79    6.40
 -11   9   8   71.59    7.10
 -11   9   8   70.89    8.10
  11  -9  -8   67.79    7.30
  11  -9  -8   57.09    5.70
  11  -9  -8   59.49    5.90
 -10   8   7    9.80    3.20
 -10   8   7    6.90    2.70
 -10   8   7   10.40    3.30
 -10   8   7    7.80    3.40
 -10   8   7   10.50    4.20
  10  -8  -7    8.40    2.90
  10  -8  -7    7.20    3.20
  10  -8  -7    7.40    2.70
  10  -8  -7    6.10    2.10
  -9   7   6  160.78    8.80
  -9   7   6  161.18    9.40
  -9   7   6  156.28    8.90
  -9   7   6  162.38   10.30
  -9   7   6  167.98    9.60
   9  -7  -6  163.48    8.80
   9  -7  -6  150.98    8.20
   9  -7  -6  162.18    7.60
   9  -7  -6  160.88    8.90
  -8   6   5  233.08   10.70
  -8   6   5  228.58   11.20
  -8   6   5  229.28   11.00
  -8   6   5  210.78   10.80
  -8   6   5  238.88   12.00
  -8   6   5  219.58   10.70
   8  -6  -5  211.58   10.40
   8  -6  -5  235.88    9.40
   8  -6  -5  229.18   10.50
   8  -6  -5  241.58   11.10
   8  -6  -5  208.28   10.90
   8  -6  -5  204.08   10.50
  -7   5   4   53.09    4.60
  -7   5   4   51.89    5.30
  -7   5   4   56.49    4.90
  -7   5   4   53.19    4.70
  -7   5   4   63.29    4.70
  -7   5   4   59.99    4.70
   7  -5  -4   57.29    3.60
   7  -5  -4   57.69    5.50
   7  -5  -4   52.19    4.80
   7  -5  -4   56.39    4.70
   7  -5  -4   50.39    4.40
   7  -5  -4   51.99    4.30
  -6   4   3  783.92   27.30
  -6   4   3  814.72   26.90
  -6   4   3  747.23   26.50
  -6   4   3  794.72   27.00
  -6   4   3  754.62   26.40
  -6   4   3  693.33   26.30
   6  -4  -3  752.42   25.90
   6  -4  -3  728.13   26.50
   6  -4  -3  745.43   24.00
   6  -4  -3  731.13   26.30
   6  -4  -3  705.73   26.60
   6  -4  -3  741.43   26.60
   6  -4  -3  731.23   25.10
   6  -4  -3  692.93   27.00
  -5   3   2   -0.70    1.60
  -5   3   2    0.00    1.60
  -5   3   2   -1.80    1.50
  -5   3   2    1.80    1.50
  -5   3   2    0.80    1.90
  -5   3   2    2.00    2.00
   5  -3  -2    2.40    1.80
   5  -3  -2    0.50    2.00
   5  -3  -2   -1.80    1.70
   5  -3  -2   -0.20    1.60
   5  -3  -2    1.50    0.90
   5  -3  -2    0.70    0.50
   5  -3  -2    0.90    2.00
  -4   2   1   55.49    3.50
  -4   2   1   56.89    3.30
  -4   2   1   53.29    3.50
  -4   2   1   59.09    3.60
  -4   2   1   55.99    3.10
   4  -2  -1   49.60    3.30
   4  -2  -1   58.59    3.60
   4  -2  -1   51.59    3.30
   4  -2  -1   49.10    3.40
   4  -2  -1   50.89    3.40
  -3   1   0    4.70    1.00
  -3   1   0    7.70    1.60
  -3   1   0    4.20    1.40
  -3   1   0    6.50    1.40
  -3   1   0    6.50    1.30
  -3   1   0    6.20    1.50
   3  -1   0    8.30    1.50
   3  -1   0    5.20    1.70
   3  -1   0    4.90    1.30
   3  -1   0    6.90    1.40
   3  -1   0    6.30    1.50
   2   0   1    0.20    0.20
   2   0   1   -0.40    0.60
   2   0   1    0.00    0.50
   0  -2  -3    2.90    1.20
   0  -2  -3    0.10    0.90
   0  -2  -3   -0.80    0.70
   0  -2  -3   -0.40    1.20
   0  -2  -3   -0.40    0.60
   0  -2  -3    0.20    1.10
   0  -2  -3    0.00    1.00
   0   2   3    0.00    1.10
   0   2   3   -0.70    1.10
   0   2   3   -0.50    0.80
   0   2   3    0.50    0.70
   0   2   3    0.20    0.80
   0   2   3    0.40    1.10
   0   2   3    0.10    0.60
   0   2   3   -0.10    0.60
   0   2   3    0.00    0.70
   0   2   3    0.20    0.60
   1  -3  -4   96.39    4.50
   1  -3  -4   78.09    3.90
   1  -3  -4   86.89    4.10
   1  -3  -4   93.69    4.90
   1  -3  -4   89.49    4.60
   1  -3  -4   94.19    4.10
   1  -3  -4   94.79    5.10
   1  -3  -4   91.69    4.40
  -1   3   4   96.89    4.00
  -1   3   4   93.89    4.30
  -1   3   4   92.29    4.20
  -1   3   4   90.49    4.40
  -1   3   4   90.09    3.30
  -1   3   4   90.79    3.90
  -1   3   4   91.59    5.00
  -1   3   4   85.49    4.80
  -1   3   4   93.59    4.10
   2  -4  -5  439.46   15.70
   2  -4  -5  403.06   17.20
   2  -4  -5  409.06   15.80
   2  -4  -5  447.26   16.60
   2  -4  -5  457.25   17.10
   2  -4  -5  434.16   16.00
   2  -4  -5  452.25   16.40
   2  -4  -5  471.55   16.30
   2  -4  -5  448.26   16.40
  -2   4   5  479.85   16.00
  -2   4   5  438.06   17.10
  -2   4   5  448.66   14.60
  -2   4   5  473.75   17.40
  -2   4   5  471.85   16.30
  -2   4   5  437.46   16.20
  -2   4   5  466.85   15.80
  -2   4   5  462.85   16.10
   3  -5  -6   10.80    3.00
   3  -5  -6    7.40    2.00
   3  -5  -6    4.80    1.60
   3  -5  -6    7.00    2.10
   3  -5  -6    3.40    2.00
   3  -5  -6    5.90    2.10
   3  -5  -6    5.30    1.90
   3  -5  -6    9.90    2.20
  -3   5   6    9.40    2.90
  -3   5   6    4.70    1.70
  -3   5   6    5.90    1.90
  -3   5   6    5.40    1.90
  -3   5   6    6.80    2.50
  -3   5   6    6.50    2.10
   4  -6  -7   22.70    3.90
   4  -6  -7   15.80    2.40
   4  -6  -7   28.00    3.70
   4  -6  -7   26.60    4.20
   4  -6  -7   23.30    4.00
   4  -6  -7   23.00    3.00
   4  -6  -7   27.90    3.60
   4  -6  -7   19.00    3.20
  -4   6   7   21.40    3.30
  -4   6   7   20.50    3.60
  -4   6   7   28.90    4.50
  -4   6   7   21.00    2.60
  -4   6   7   17.70    2.90
  -4   6   7   23.00    3.00
   5  -7  -8   13.20    2.50
   5  -7  -8   17.00    3.40
   5  -7  -8   12.50    2.90
   5  -7  -8   14.90    3.30
   5  -7  -8   12.10    3.30
  -5   7   8   20.50    2.90
  -5   7   8   15.60    3.30
  -5   7   8   17.30    3.20
  -5   7   8   16.80    3.30
  -5   7   8   22.10    5.20
   6  -8  -9  118.89    8.00
   6  -8  -9  121.69    6.40
   6  -8  -9  110.39    7.40
   6  -8  -9  125.29    7.40
   6  -8  -9  113.39    8.00
  -6   8   9  129.89    9.20
  -6   8   9  118.59    7.40
  -6   8   9  125.89    6.70
  -6   8   9  119.79    6.50
   7  -9 -10    6.00    2.60
   7  -9 -10    5.90    3.20
  -7   9  10    1.70    2.10
  -7   9  10    2.90    2.80
  -7   9  10    5.90    2.70
  -7   9  10    8.10    3.80
  -7   9  10    8.40    2.40
   8 -10 -11   25.60    5.30
   8 -10 -11   23.70    5.00
   8 -10 -11   28.60    4.30
  -8  10  11   24.90    4.50
  -8  10  11   23.90    3.60
  -8  10  11   20.90    5.50
  -8  10  11   28.00    3.80
  -8  10  11   31.70    5.50
 -10  10   8    4.60    3.00
 -10  10   8   13.60    5.30
 -10  10   8   14.40    3.40
 -10  10   8    6.30    3.80
 -10  10   8   18.70    4.00
  10 -10  -8    7.30    3.20
  10 -10  -8    4.20    1.60
  10 -10  -8    9.20    3.90
  -9   9   7  112.39    7.60
  -9   9   7  127.99    9.90
  -9   9   7  112.59    7.70
  -9   9   7  133.79    8.80
  -9   9   7  127.99    8.80
   9  -9  -7  136.19    9.00
   9  -9  -7  126.69    8.40
   9  -9  -7  136.39    8.70
  -8   8   6   67.89    5.80
  -8   8   6   65.39    5.50
  -8   8   6   61.29    7.00
  -8   8   6   66.89    5.60
  -8   8   6   72.69    5.40
   8  -8  -6   60.19    5.50
   8  -8  -6   53.59    5.00
   8  -8  -6   56.79    5.80
   8  -8  -6   67.39    5.00
   8  -8  -6   59.89    5.30
  -7   7   5    2.60    3.10
  -7   7   5   -2.40    2.10
  -7   7   5   -0.10    2.10
  -7   7   5    4.30    2.40
  -7   7   5    1.90    2.40
   7  -7  -5    5.80    2.30
   7  -7  -5    1.90    2.40
   7  -7  -5    0.10    1.70
   7  -7  -5   -0.10    2.30
   7  -7  -5    6.00    2.50
   7  -7  -5    1.50    2.20
  -6   6   4  112.09    6.80
  -6   6   4  111.39    8.00
  -6   6   4  132.49    6.90
  -6   6   4  117.49    6.80
  -6   6   4  121.69    7.20
   6  -6  -4  120.29    6.50
   6  -6  -4  124.69    7.00
   6  -6  -4  110.19    6.80
   6  -6  -4  127.49    6.80
   6  -6  -4  121.19    7.20
   6  -6  -4  121.09    6.30
  -5   5   3   38.40    3.80
  -5   5   3   48.40    4.30
  -5   5   3   42.40    4.50
  -5   5   3   41.20    4.10
  -5   5   3   47.40    5.00
  -5   5   3   44.30    4.00
   5  -5  -3   52.99    3.50
   5  -5  -3   37.10    3.80
   5  -5  -3   49.10    3.50
   5  -5  -3   44.00    4.30
   5  -5  -3   49.90    4.00
   5  -5  -3   39.30    3.60
  -4   4   2   74.99    5.60
  -4   4   2   68.59    5.30
  -4   4   2   62.79    4.50
  -4   4   2   70.19    4.80
  -4   4   2   70.69    4.70
  -4   4   2   67.49    4.90
   4  -4  -2   72.69    4.60
   4  -4  -2   68.09    4.80
   4  -4  -2   65.29    4.00
   4  -4  -2   71.59    4.50
   4  -4  -2   65.29    5.50
   4  -4  -2   64.79    4.90
   4  -4  -2   69.19    2.60
   4  -4  -2   67.49    4.70
  -3   3   1   98.39    5.60
  -3   3   1   94.59    4.90
  -3   3   1   99.29    5.10
  -3   3   1   97.09    4.90
  -3   3   1  103.49    3.60
  -3   3   1  102.99    6.40
  -3   3   1  105.99    5.20
   3  -3  -1   96.39    4.40
   3  -3  -1  102.79    4.90
   3  -3  -1  100.29    5.00
   3  -3  -1   97.99    5.20
   3  -3  -1  109.99    4.80
   3  -3  -1  112.79    5.80
   3  -3  -1  104.39    3.60
   3  -3  -1  104.99    5.10
  -2   2   0  636.44   19.90
  -2   2   0  567.94   19.80
  -2   2   0  594.74   19.70
  -2   2   0  506.65   19.90
  -2   2   0  592.34   18.80
  -2   2   0  584.54   19.80
  -2   2   0  588.34   19.60
   2  -2   0  606.84   19.70
   2  -2   0  552.64   20.00
   2  -2   0  629.94   19.80
   2  -2   0  580.34   19.80
   2  -2   0  555.44   19.20
   2  -2   0  550.64   19.60
   2  -2   0  564.44   18.70
  -1   1  -1 1257.37   39.90
  -1   1  -1 1200.08   39.60
  -1   1  -1 1247.28   40.00
  -1   1  -1 1244.48   39.90
  -1   1  -1 1172.08   39.90
   1  -1   1 1256.47   39.90
   1  -1   1 1213.68   39.90
   1  -1   1 1262.07   39.90
   1  -1  -3    1.90    0.60
   1  -1  -3    0.90    0.50
   1  -1  -3    0.80    0.50
   1  -1  -3    1.40    0.50
   1  -1  -3    1.20    0.80
  -1   1   3    1.40    0.60
  -1   1   3    0.10    0.50
  -1   1   3    1.10    0.50
  -1   1   3    1.00    0.50
  -1   1   3    2.60    0.90
  -1   1   3    1.10    0.60
   2  -2  -4  206.98    7.40
   2  -2  -4  195.28    7.90
   2  -2  -4  192.18    7.20
   2  -2  -4  202.28    7.20
   2  -2  -4  200.78    7.30
   2  -2  -4  196.68    7.40
  -2   2   4  193.88    7.60
  -2   2   4  200.08    7.30
  -2   2   4  192.28    7.20
  -2   2   4  190.38    7.30
  -2   2   4  193.18    7.80
  -2   2   4  186.08    7.30
  -2   2   4  193.38    7.40
   3  -3  -5 1604.44   52.69
   3  -3  -5 1508.55   52.79
   3  -3  -5 1589.04   52.49
   3  -3  -5 1614.54   53.59
   3  -3  -5 1649.13   52.89
   3  -3  -5 1617.64   52.59
  -3   3   5 1565.54   52.69
  -3   3   5 1480.45   52.79
  -3   3   5 1615.54   52.69
  -3   3   5 1613.64   52.59
  -3   3   5 1790.52   53.69
   4  -4  -6  204.08   11.00
   4  -4  -6  214.48    9.30
   4  -4  -6  205.38   10.10
   4  -4  -6  228.68    9.10
   4  -4  -6  216.98    8.90
   4  -4  -6  223.08    9.20
   4  -4  -6  229.18    9.50
  -4   4   6  231.88    9.30
  -4   4   6  225.08    9.90
  -4   4   6  213.28    8.90
  -4   4   6  202.18    9.00
  -4   4   6  230.38    9.50
  -4   4   6  217.18   10.10
   5  -5  -7   19.70    3.20
   5  -5  -7   20.90    2.60
   5  -5  -7   26.90    3.00
   5  -5  -7   22.20    2.80
   5  -5  -7   22.00    3.80
   5  -5  -7   21.10    3.80
   5  -5  -7   20.30    4.30
   5  -5  -7   21.00    2.90
  -5   5   7   23.50    3.00
  -5   5   7   22.90    3.30
  -5   5   7   26.50    4.00
  -5   5   7   26.70    3.00
  -5   5   7   20.40    3.00
  -5   5   7   26.20    3.60
   6  -6  -8  101.19    6.50
   6  -6  -8  104.89    6.50
   6  -6  -8   95.89    7.50
   6  -6  -8  109.59    5.90
   6  -6  -8   98.79    6.00
   6  -6  -8  105.69    7.10
   6  -6  -8  107.79    6.50
   6  -6  -8  100.69    5.90
  -6   6   8  107.19    7.60
  -6   6   8  101.79    6.40
  -6   6   8   96.29    6.70
  -6   6   8   90.79    6.00
  -6   6   8   99.19    5.80
  -6   6   8   93.39    5.80
   7  -7  -9   38.10    4.80
   7  -7  -9   43.60    5.10
   7  -7  -9   36.00    4.20
   7  -7  -9   41.60    4.30
   7  -7  -9   44.90    4.60
   7  -7  -9   43.70    4.20
  -7   7   9   39.40    4.20
  -7   7   9   43.90    4.80
  -7   7   9   46.80    4.50
  -7   7   9   48.30    6.10
  -7   7   9   39.00    5.00
   8  -8 -10  131.89    8.50
   8  -8 -10  120.99    7.30
   8  -8 -10  127.89    8.10
   8  -8 -10  127.19    7.00
  -8   8  10  127.59    8.30
  -8   8  10  116.29    9.00
  -8   8  10  128.09    7.30
  -8   8  10  124.59    7.10
  -8   8  10  130.99    7.80
   9  -9 -11   58.29    6.40
   9  -9 -11   67.99    6.20
   9  -9 -11   58.99    5.30
   9  -9 -11   73.09    7.60
  -9   9  11   62.99    6.40
  -9   9  11   56.99    7.40
  -9   9  11   54.89    5.10
  -9   9  11   61.49    6.00
  -9   9  11   56.79    5.00
  10 -10 -12    3.00    2.40
  10 -10 -12    3.10    3.70
  10 -10 -12    0.70    1.50
 -10  10  12   -1.70    3.50
 -10  10  12    5.30    3.30
 -10  10  12   -0.20    2.50
 -10  10  12    3.90    2.40
 -10  10  12   -1.40    3.20
  -8  10   7    4.80    2.50
  -8  10   7    7.70    4.10
  -8  10   7    6.20    4.40
  -8  10   7    1.00    2.30
   8 -10  -7    2.10    1.40
   8 -10  -7   -0.90    2.60
   8 -10  -7    2.90    3.00
  -7   9   6   11.70    4.50
  -7   9   6    1.60    2.70
  -7   9   6    4.80    2.50
  -7   9   6    1.40    2.20
  -7   9   6    4.80    2.70
   7  -9  -6    3.40    1.00
   7  -9  -6    0.00    1.30
   7  -9  -6    2.20    3.20
   7  -9  -6    7.40    2.90
  -6   8   5   15.10    3.40
  -6   8   5   15.70    3.40
  -6   8   5   14.80    3.40
  -6   8   5   15.20    4.30
  -6   8   5   16.10    3.20
   6  -8  -5   15.30    3.40
   6  -8  -5   16.00    3.40
   6  -8  -5   11.30    3.30
   6  -8  -5   13.10    3.00
   6  -8  -5   22.10    3.50
  -5   7   4  357.96   14.40
  -5   7   4  362.46   14.70
  -5   7   4  364.16   16.90
  -5   7   4  338.57   13.90
   5  -7  -4  335.17   14.60
   5  -7  -4  365.96   15.10
   5  -7  -4  345.07   14.40
   5  -7  -4  353.46   14.00
   5  -7  -4  352.26   14.50
   5  -7  -4  344.87   14.50
  -4   6   3   72.79    4.70
  -4   6   3   88.89    6.70
  -4   6   3   69.29    4.80
  -4   6   3   68.39    4.80
  -4   6   3   78.69    6.60
  -4   6   3   73.79    4.90
   4  -6  -3   73.19    5.80
   4  -6  -3   66.69    4.60
   4  -6  -3   68.99    4.90
   4  -6  -3   65.99    5.50
   4  -6  -3   72.39    4.90
   4  -6  -3   80.49    5.10
   4  -6  -3   73.49    5.10
  -3   5   2   44.70    4.60
  -3   5   2   31.20    3.20
  -3   5   2   51.09    5.10
  -3   5   2   34.20    3.30
  -3   5   2   32.90    3.20
  -3   5   2   36.60    1.70
  -3   5   2   37.20    3.40
   3  -5  -2   33.00    3.40
   3  -5  -2   33.40    3.50
   3  -5  -2   38.40    3.90
   3  -5  -2   34.20    2.00
   3  -5  -2   34.80    3.90
   3  -5  -2   29.70    3.20
   3  -5  -2   39.50    3.40
   3  -5  -2   34.90    3.40
   3  -5  -2   36.90    3.20
  -2   4   1   57.69    3.80
  -2   4   1   60.49    2.30
  -2   4   1   62.59    3.90
  -2   4   1   51.79    3.90
  -2   4   1   53.09    5.00
  -2   4   1   57.79    4.60
  -2   4   1   57.69    3.90
  -2   4   1   54.99    3.70
   2  -4  -1   61.69    4.70
   2  -4  -1   57.79    3.80
   2  -4  -1   54.09    3.90
   2  -4  -1   60.89    3.90
   2  -4  -1   50.09    3.90
   2  -4  -1   56.99    2.70
   2  -4  -1   68.79    4.20
   2  -4  -1   53.29    3.70
  -1   3   0   36.70    2.50
  -1   3   0   39.80    1.70
  -1   3   0   39.60    2.50
  -1   3   0   34.40    3.00
  -1   3   0   37.40    2.50
  -1   3   0   35.60    2.60
  -1   3   0   33.90    3.40
  -1   3   0   38.20    2.60
   1  -3   0   37.70    1.90
   1  -3   0   34.80    2.80
   1  -3   0   33.30    2.60
   1  -3   0   40.00    2.60
   1  -3   0   38.90    2.60
   1  -3   0   39.10    2.60
   1  -3   0   31.30    2.50
   1  -3   0   40.70    3.20
   0   2  -1   19.60    1.50
   0   2  -1   16.90    1.60
   0   2  -1   17.10    1.50
   0   2  -1   16.20    1.40
   0   2  -1   18.10    1.90
   0   2  -1   15.00    1.80
   0   2  -1   16.70    1.10
   0  -2   1   15.30    1.60
   0  -2   1   17.00    1.60
   0  -2   1   17.10    1.30
   0  -2   1   17.30    1.70
   0  -2   1   16.10    2.00
   0  -2   1   16.50    1.60
   0  -2   1   18.00    1.80
   1   1  -2 3007.30  142.49
   1   1  -2 3229.48  108.19
  -1  -1   2 3231.78  107.69
  -1  -1   2 3299.27  147.69
   2   0  -3    0.10    0.30
   2   0  -3    0.10    0.40
   2   0  -3    0.10    0.20
   2   0  -3    0.20    0.20
   2   0  -3    0.00    0.40
   2   0  -3    0.20    0.30
  -2   0   3   -0.60    0.30
  -2   0   3    0.00    0.20
  -2   0   3   -0.10    0.30
  -2   0   3   -0.10    0.20
  -2   0   3    0.20    0.30
  -2   0   3   -0.60    0.40
   3  -1  -4    7.10    1.50
   3  -1  -4    8.40    1.50
   3  -1  -4    7.00    1.00
   3  -1  -4    6.60    0.70
   3  -1  -4    7.20    1.50
   3  -1  -4    9.40    1.40
  -3   1   4    7.50    0.90
  -3   1   4    6.90    1.40
  -3   1   4    6.40    1.50
  -3   1   4   10.10    1.50
  -3   1   4    6.20    1.30
  -3   1   4    7.30    1.50
   4  -2  -5  289.37   10.20
   4  -2  -5  289.87   10.70
   4  -2  -5  296.27   10.70
   4  -2  -5  279.87   10.80
   4  -2  -5  283.77   10.50
   4  -2  -5  282.57    9.40
   4  -2  -5  267.27   10.80
  -4   2   5  284.57   10.80
  -4   2   5  296.57   10.90
  -4   2   5  289.67   10.60
  -4   2   5  277.67   10.60
   5  -3  -6  173.08    8.10
   5  -3  -6  178.88    7.50
   5  -3  -6  194.88    8.10
   5  -3  -6  175.68    7.70
   5  -3  -6  176.08    8.00
   5  -3  -6  171.38    8.30
  -5   3   6  189.78    8.10
  -5   3   6  184.28    8.40
  -5   3   6  198.78    8.40
  -5   3   6  187.98    7.90
  -5   3   6  189.98    8.10
  -5   3   6  180.48    8.00
   6  -4  -7   40.40    3.60
   6  -4  -7   39.80    4.10
   6  -4  -7   41.10    3.10
   6  -4  -7   47.90    4.20
   6  -4  -7   41.10    3.60
   6  -4  -7   39.40    4.50
   6  -4  -7   36.70    3.80
  -6   4   7   45.40    4.10
  -6   4   7   38.90    4.30
  -6   4   7   34.20    3.80
  -6   4   7   37.80    3.70
  -6   4   7   44.20    4.00
  -6   4   7   40.80    4.20
   7  -5  -8   48.20    4.30
   7  -5  -8   47.20    4.20
   7  -5  -8   59.69    4.80
   7  -5  -8   52.39    4.80
   7  -5  -8   59.49    4.00
   7  -5  -8   53.69    4.20
   7  -5  -8   50.89    5.10
  -7   5   8   46.20    4.60
  -7   5   8   51.69    4.40
  -7   5   8   53.99    4.40
  -7   5   8   52.59    4.60
  -7   5   8   59.89    4.90
  -7   5   8   60.09    5.40
   8  -6  -9   63.89    6.50
   8  -6  -9   75.59    5.90
   8  -6  -9   77.59    5.60
   8  -6  -9   71.89    4.90
   8  -6  -9   66.89    5.80
   8  -6  -9   68.19    5.10
  -8   6   9   65.29    5.80
  -8   6   9   62.79    5.40
  -8   6   9   74.89    6.20
  -8   6   9   75.29    6.60
  -8   6   9   65.89    5.20
  -8   6   9   75.79    5.60
   9  -7 -10   -3.30    2.70
   9  -7 -10    4.30    2.60
   9  -7 -10    5.30    2.50
   9  -7 -10    3.20    2.10
   9  -7 -10    2.40    2.20
  -9   7  10    1.90    2.70
  -9   7  10    6.60    2.80
  -9   7  10    5.40    3.20
  -9   7  10    5.50    2.50
  -9   7  10    6.90    2.60
  10  -8 -11   20.00    3.50
  10  -8 -11   20.30    4.20
  10  -8 -11   18.30    3.20
  10  -8 -11   25.60    4.10
 -10   8  11   20.50    4.30
 -10   8  11   16.50    3.40
 -10   8  11   35.00    4.80
 -10   8  11   17.40    4.30
 -10   8  11   24.50    3.90
  11  -9 -12    0.10    2.90
  11  -9 -12    5.20    2.10
  11  -9 -12    2.10    2.90
  11  -9 -12    4.60    1.50
  11  -9 -12   -2.80    2.10
 -11   9  12    5.40    2.40
 -11   9  12    4.60    3.60
 -11   9  12    4.70    3.10
 -11   9  12    2.60    2.40
 -11   9  12   10.60    3.20
  -6  10   6   13.00    3.10
  -6  10   6   18.30    5.10
  -6  10   6   17.10    3.70
  -6  10   6   18.00    3.00
  -6  10   6    9.50    2.70
   6 -10  -6    8.30    4.00
   6 -10  -6   18.40    4.40
   6 -10  -6   16.20    3.50
  -5   9   5   54.19    4.30
  -5   9   5   47.90    4.40
  -5   9   5   48.60    5.10
  -5   9   5   64.89    7.60
  -5   9   5   57.09    4.40
   5  -9  -5   59.19    4.70
   5  -9  -5   56.39    5.00
   5  -9  -5   47.20    6.00
   5  -9  -5   45.70    5.90
  -4   8   4    6.00    2.30
  -4   8   4    4.10    2.10
  -4   8   4    2.60    3.40
  -4   8   4    3.90    2.00
  -4   8   4    6.90    2.60
   4  -8  -4    6.30    2.10
   4  -8  -4    9.50    2.30
   4  -8  -4    2.30    2.90
   4  -8  -4    9.80    2.70
   4  -8  -4    3.70    2.40
   4  -8  -4   -1.10    2.40
   4  -8  -4    5.80    2.40
  -3   7   3   66.49    4.60
  -3   7   3   63.59    2.70
  -3   7   3   67.89    4.70
  -3   7   3   78.89    7.00
  -3   7   3   69.69    4.50
  -3   7   3   69.29    4.60
  -3   7   3   80.59    7.00
   3  -7  -3   55.49    4.60
   3  -7  -3   69.19    5.40
   3  -7  -3   69.09    4.60
   3  -7  -3   61.09    5.30
   3  -7  -3   71.49    5.70
   3  -7  -3   66.39    6.40
   3  -7  -3   65.19    4.30
   3  -7  -3   67.59    4.70
  -2   6   2   11.40    2.40
  -2   6   2   13.00    2.20
  -2   6   2   13.70    1.20
  -2   6   2   11.10    2.10
  -2   6   2   13.10    3.40
  -2   6   2   16.40    3.00
  -2   6   2   15.30    2.40
  -2   6   2   15.50    2.40
   2  -6  -2   14.10    2.20
   2  -6  -2   18.40    3.10
   2  -6  -2   11.60    2.70
   2  -6  -2   10.80    3.00
   2  -6  -2   14.20    2.30
   2  -6  -2   14.00    2.40
  -1   5   1    7.70    1.70
  -1   5   1    7.80    2.00
  -1   5   1   10.10    2.90
  -1   5   1    7.10    1.00
  -1   5   1    7.00    1.70
  -1   5   1    6.50    1.80
  -1   5   1   10.00    1.90
  -1   5   1    6.60    2.70
   1  -5  -1    7.80    2.10
   1  -5  -1    2.80    1.90
   1  -5  -1    4.20    2.60
   1  -5  -1    6.40    1.70
   1  -5  -1    7.50    1.90
   1  -5  -1    3.70    2.00
   1  -5  -1    5.30    1.30
   1  -5  -1    6.40    1.80
   0   4   0  269.67    9.50
   0   4   0  272.27    9.40
   0   4   0  265.07    9.90
   0   4   0  241.38    9.50
   0   4   0  253.77   10.80
   0   4   0  254.27   11.10
   0   4   0  263.27   10.00
   0   4   0  262.57    9.00
   0   4   0  271.37    9.50
   0   4   0  262.67   10.50
   0  -4   0  245.78   10.10
   0  -4   0  246.98   10.60
   0  -4   0  251.47    9.40
   0  -4   0  256.37   11.10
   0  -4   0  254.17   10.30
   0  -4   0  239.68    9.40
   1   3  -1  352.66   11.70
   1   3  -1  347.47   12.30
   1   3  -1  338.77   12.80
   1   3  -1  340.17   12.80
   1   3  -1  347.77   11.60
   1   3  -1  335.87   11.60
   1   3  -1  341.67   12.10
   1   3  -1  347.27   11.50
   1   3  -1  342.97   11.40
  -1  -3   1  324.77   12.90
  -1  -3   1  353.16   11.60
  -1  -3   1  326.67   12.20
  -1  -3   1  326.37   11.60
  -1  -3   1  337.27   11.50
  -1  -3   1  322.07   12.60
  -1  -3   1  344.27   12.50
  -1  -3   1  353.06   11.70
  -1  -3   1  336.27   11.90
   2   2  -2    0.30    0.60
   2   2  -2    0.10    0.40
   2   2  -2    1.90    1.20
   2   2  -2    0.70    0.80
   2   2  -2    0.50    0.40
   2   2  -2   -0.40    1.00
   2   2  -2    1.40    1.30
   2   2  -2    0.10    0.60
   2   2  -2    0.00    0.70
  -2  -2   2   -1.50    1.10
  -2  -2   2    1.50    0.90
  -2  -2   2   -0.50    1.00
  -2  -2   2    1.30    0.90
  -2  -2   2    1.40    0.60
  -2  -2   2    0.30    0.50
   3   1  -3   56.69    2.30
   3   1  -3   53.59    2.40
   3   1  -3   56.19    2.40
   3   1  -3   52.49    2.70
   3   1  -3   54.79    2.20
   3   1  -3   55.99    2.40
  -3  -1   3   48.90    2.40
  -3  -1   3   56.19    2.30
  -3  -1   3   46.00    3.10
  -3  -1   3   51.89    2.40
   4   0  -4 6995.10  369.06
   4   0  -4 6577.64  227.38
  -4   0   4 6623.44  230.28
  -4   0   4 6203.78  352.16
  -4   0   4 6466.85  228.08
   5  -1  -5  313.37   10.80
   5  -1  -5  319.27   11.50
   5  -1  -5  314.27   11.60
   5  -1  -5  308.37   11.30
   5  -1  -5  293.87   11.60
   5  -1  -5  309.17   11.30
  -5   1   5  324.37   11.60
  -5   1   5  312.37   11.30
  -5   1   5  306.97   11.80
  -5   1   5  304.77   11.40
  -5   1   5  325.37   11.60
   6  -2  -6  232.68    9.40
   6  -2  -6  223.78    9.30
   6  -2  -6  222.08    9.40
   6  -2  -6  230.88    8.00
   6  -2  -6  231.28    9.10
   6  -2  -6  216.18    9.20
   6  -2  -6  236.28    8.50
  -6   2   6  213.38    9.90
  -6   2   6  221.68    9.20
  -6   2   6  226.18    9.50
  -6   2   6  234.68    9.40
  -6   2   6  223.18    9.90
   7  -3  -7  237.08   10.20
   7  -3  -7  225.38   10.00
   7  -3  -7  226.98    8.00
   7  -3  -7  239.08    9.20
   7  -3  -7  237.38   10.50
   7  -3  -7  220.18    9.70
   7  -3  -7  220.58   10.10
  -7   3   7  223.78    9.90
  -7   3   7  231.88    9.90
  -7   3   7  219.58   10.10
  -7   3   7  230.68   10.40
  -7   3   7  225.18    9.60
  -7   3   7  232.28   10.10
   8  -4  -8   93.39    6.40
   8  -4  -8   90.69    6.30
   8  -4  -8   94.89    5.10
   8  -4  -8   90.89    3.30
   8  -4  -8   88.89    6.00
   8  -4  -8   86.49    5.80
   8  -4  -8   80.69    6.00
  -8   4   8   92.59    5.70
  -8   4   8   86.69    5.60
  -8   4   8   94.49    6.00
  -8   4   8   90.89    6.20
  -8   4   8   92.99    6.30
  -8   4   8   94.79    5.70
   9  -5  -9   57.79    3.80
   9  -5  -9   49.30    4.50
   9  -5  -9   48.90    5.70
   9  -5  -9   56.59    5.20
   9  -5  -9   45.40    4.20
   9  -5  -9   48.50    5.10
   9  -5  -9   51.29    4.80
  -9   5   9   42.80    4.40
  -9   5   9   50.89    5.10
  -9   5   9   47.60    5.00
  -9   5   9   57.49    4.80
  -9   5   9   55.09    5.00
  -9   5   9   52.79    5.50
  10  -6 -10  301.97   13.50
  10  -6 -10  318.67   13.20
  10  -6 -10  258.47   14.10
  10  -6 -10  306.27   14.20
  10  -6 -10  309.77   14.00
  10  -6 -10  291.87   13.00
  10  -6 -10  294.27   12.10
 -10   6  10  304.17   14.30
 -10   6  10  307.57   13.90
 -10   6  10  315.57   13.30
 -10   6  10  278.07   16.40
 -10   6  10  300.97   13.70
  11  -7 -11    6.10    2.90
  11  -7 -11    2.40    2.90
  11  -7 -11    5.10    2.80
  11  -7 -11    6.00    2.00
  11  -7 -11    5.60    2.70
 -11   7  11    7.00    2.90
 -11   7  11    4.90    3.00
 -11   7  11    3.90    3.60
 -11   7  11    5.30    3.00
 -11   7  11    5.00    2.50
  12  -8 -12    2.30    2.40
  12  -8 -12    3.40    1.20
  12  -8 -12   -0.30    2.90
  12  -8 -12   -1.40    2.80
  12  -8 -12   -2.10    1.70
  12  -8 -12    4.80    3.00
 -12   8  12   -2.90    2.20
 -12   8  12   -3.40    2.80
 -12   8  12    2.80    2.50
 -12   8  12    3.90    2.50
 -12   8  12    7.20    3.40
  13  -9 -13    8.30    3.20
  13  -9 -13   13.10    3.40
  13  -9 -13   17.20    4.30
 -13   9  13   14.90    3.70
 -13   9  13   17.60    4.40
 -13   9  13    9.10    4.40
 -13   9  13   18.80    5.00
 -13   9  13   13.90    3.70
  -4  10   5   17.40    4.50
  -4  10   5    9.60    2.20
  -4  10   5   16.60    3.10
  -4  10   5   14.50    2.40
  -4  10   5   13.20    2.40
   4 -10  -5   15.10    2.70
   4 -10  -5   14.00    4.10
   4 -10  -5    8.10    3.80
  -3   9   4    2.50    3.40
  -3   9   4    3.60    1.90
  -3   9   4    6.10    2.10
  -3   9   4    6.50    1.70
  -3   9   4    4.80    1.80
   3  -9  -4    7.70    2.20
   3  -9  -4    7.70    3.50
   3  -9  -4    7.00    3.40
  -2   8   3   74.29    4.50
  -2   8   3   75.89    3.20
  -2   8   3   81.89    5.00
  -2   8   3   74.09    4.60
  -2   8   3   85.09    7.60
  -2   8   3   78.69    4.40
   2  -8  -3   81.09    5.40
   2  -8  -3   89.39    7.10
   2  -8  -3   87.99    6.60
   2  -8  -3   81.09    4.70
   2  -8  -3   82.29    4.90
   2  -8  -3   75.09    7.10
  -1   7   2  146.49    9.00
  -1   7   2  174.88    9.80
  -1   7   2  146.89    6.90
  -1   7   2  158.18    6.80
  -1   7   2  178.88   10.20
  -1   7   2  164.08    6.90
  -1   7   2  163.48    6.00
   1  -7  -2  165.08    8.70
   1  -7  -2  162.78    9.00
   1  -7  -2  153.38    7.00
   1  -7  -2  163.78    7.20
   1  -7  -2  165.58    8.90
   1  -7  -2  159.98    6.90
   1  -7  -2  157.98    9.60
   0   6   1  162.88    6.60
   0   6   1  167.08    6.20
   0   6   1  169.28    9.00
   0   6   1  166.48    6.70
   0   6   1  174.88    6.80
   0   6   1  174.48    6.90
   0   6   1  165.58    8.30
   0   6   1  156.18    9.10
   0  -6  -1  171.08    9.10
   0  -6  -1  157.88    8.50
   0  -6  -1  157.18    8.40
   0  -6  -1  169.58    6.90
   0  -6  -1  160.88    6.70
   0  -6  -1  174.28    8.20
   0  -6  -1  161.68    6.80
   0  -6  -1  139.99    7.20
   1   5   0   -1.90    1.80
   1   5   0   -0.30    1.00
   1   5   0    1.00    1.20
   1   5   0   -2.70    2.00
   1   5   0   -0.30    1.20
   1   5   0    0.20    1.00
   1   5   0    0.50    0.90
   1   5   0    1.90    1.90
   1   5   0   -0.50    1.40
   1   5   0    0.80    0.90
  -1  -5   0    1.10    1.10
  -1  -5   0    0.10    1.20
  -1  -5   0   -1.30    1.10
  -1  -5   0   -1.60    1.60
  -1  -5   0    1.30    1.10
  -1  -5   0   -1.60    1.80
  -1  -5   0   -0.10    1.00
  -1  -5   0   -0.50    2.00
   2   4  -1   60.09    3.00
   2   4  -1   62.09    2.40
   2   4  -1   61.89    3.30
   2   4  -1   59.49    2.90
   2   4  -1   60.49    4.50
   2   4  -1   64.59    2.50
   2   4  -1   51.79    4.60
   2   4  -1   56.89    3.70
   2   4  -1   57.29    4.50
   2   4  -1   63.19    5.00
  -2  -4   1   54.89    3.00
  -2  -4   1   55.69    4.90
  -2  -4   1   49.80    3.60
  -2  -4   1   57.39    2.60
  -2  -4   1   59.79    2.90
  -2  -4   1   58.19    2.60
  -2  -4   1   50.99    4.40
  -2  -4   1   57.79    3.90
   3   3  -2  175.28    6.00
   3   3  -2  179.78    6.00
   3   3  -2  187.38    7.60
   3   3  -2  185.08    8.00
   3   3  -2  171.68    7.60
   3   3  -2  171.18    6.90
   3   3  -2  168.98    6.90
   3   3  -2  180.98    6.20
  -3  -3   2  170.78    7.70
  -3  -3   2  172.18    7.00
  -3  -3   2  186.48    6.20
  -3  -3   2  180.48    7.60
  -3  -3   2  174.28    6.00
  -3  -3   2  174.38    6.10
  -3  -3   2  174.38    7.10
  -3  -3   2  169.98    6.00
   4   2  -3  240.68    8.20
   4   2  -3  239.08    9.60
   4   2  -3  243.98    8.50
   4   2  -3  237.38    8.30
   4   2  -3  242.88    8.00
   4   2  -3  239.08    8.20
   4   2  -3  240.68    8.20
   4   2  -3  248.48    9.30
   4   2  -3  248.18    8.90
  -4  -2   3  230.68    8.50
  -4  -2   3  231.08    8.30
  -4  -2   3  227.68    8.20
  -4  -2   3  232.28    8.10
  -4  -2   3  240.88    9.10
   5   1  -4   41.10    1.90
   5   1  -4   42.90    2.10
   5   1  -4   41.60    2.40
   5   1  -4   40.50    2.20
   5   1  -4   41.10    2.40
   5   1  -4   44.40    2.60
   5   1  -4   42.00    2.70
  -5  -1   4   40.30    2.30
  -5  -1   4   39.50    2.40
  -5  -1   4   38.30    2.70
  -5  -1   4   41.10    1.60
  -5  -1   4   42.90    2.20
  -5  -1   4   45.90    2.60
   6   0  -5    1.20    1.00
   6   0  -5   -0.30    0.80
   6   0  -5   -0.30    1.10
   6   0  -5   -0.60    1.10
   6   0  -5   -0.40    1.10
   6   0  -5    0.20    1.00
  -6   0   5    1.30    1.30
  -6   0   5   -0.10    1.10
  -6   0   5    0.30    0.80
  -6   0   5   -1.50    0.90
  -6   0   5    1.30    1.10
  -6   0   5   -0.90    1.10
   7  -1  -6    7.40    1.40
   7  -1  -6    9.70    2.00
   7  -1  -6    7.10    1.90
   7  -1  -6    7.70    1.70
   7  -1  -6    5.30    1.70
   7  -1  -6    9.00    2.00
  -7   1   6    7.90    1.70
  -7   1   6    7.90    2.10
  -7   1   6   10.80    1.80
  -7   1   6    8.50    1.90
  -7   1   6    7.00    1.90
   8  -2  -7    8.30    2.70
   8  -2  -7    9.80    1.70
   8  -2  -7    5.80    2.40
   8  -2  -7   10.70    2.30
   8  -2  -7    7.50    2.50
  -8   2   7   11.20    2.50
  -8   2   7   13.40    2.60
  -8   2   7    9.10    2.50
  -8   2   7    8.50    2.60
  -8   2   7    4.20    2.50
   9  -3  -8    1.40    1.10
   9  -3  -8    0.20    2.10
   9  -3  -8    1.00    1.50
   9  -3  -8   -0.80    2.10
   9  -3  -8   -0.90    2.00
   9  -3  -8    1.50    2.60
   9  -3  -8    2.20    2.00
  -9   3   8   -2.50    2.10
  -9   3   8   -2.20    2.30
  -9   3   8   -1.60    2.40
  -9   3   8    0.60    2.10
  -9   3   8   -3.40    1.90
  10  -4  -9   43.40    4.60
  10  -4  -9   41.40    4.40
  10  -4  -9   42.30    4.30
  10  -4  -9   46.10    2.40
  10  -4  -9   48.00    3.80
  10  -4  -9   46.10    4.90
 -10   4   9   47.20    5.10
 -10   4   9   49.50    5.50
 -10   4   9   47.00    4.80
 -10   4   9   41.00    4.00
 -10   4   9   42.10    4.30
 -10   4   9   42.30    4.40
  11  -5 -10    0.40    0.50
  11  -5 -10    2.40    2.60
  11  -5 -10    0.30    0.60
  11  -5 -10    1.90    2.60
  11  -5 -10   -2.30    2.30
  11  -5 -10   -0.40    1.80
  11  -5 -10    1.10    2.80
  11  -5 -10   -4.00    2.30
 -11   5  10   -2.40    2.60
 -11   5  10   -1.10    2.40
 -11   5  10    1.10    2.20
 -11   5  10    3.30    3.00
 -11   5  10    6.90    2.50
 -11   5  10    0.00    2.30
  12  -6 -11   45.80    5.00
  12  -6 -11   47.10    5.30
  12  -6 -11   47.50    6.40
  12  -6 -11   51.09    6.40
  12  -6 -11   49.50    4.90
  12  -6 -11   36.00    3.80
 -12   6  11   51.89    6.20
 -12   6  11   47.80    5.50
 -12   6  11   43.30    6.00
 -12   6  11   57.89    5.50
 -12   6  11   55.09    5.30
 -12   6  11   51.09    6.40
  13  -7 -12   -1.10    2.20
  13  -7 -12    3.10    2.20
  13  -7 -12    5.30    2.80
  13  -7 -12    0.70    3.00
  13  -7 -12    4.50    2.80
 -13   7  12    8.20    3.50
 -13   7  12    5.20    3.00
 -13   7  12   -1.50    2.70
 -13   7  12    6.10    3.00
 -13   7  12   -1.00    3.20
  14  -8 -13   18.50    4.00
  14  -8 -13   15.20    2.80
  14  -8 -13   17.10    4.00
 -14   8  13   20.80    4.30
 -14   8  13   13.90    3.70
 -14   8  13   19.60    4.50
 -14   8  13   16.90    4.60
 -14   8  13   11.00    4.20
  15  -9 -14   35.00    5.40
  15  -9 -14   42.50    5.50
 -15   9  14   42.70    8.10
 -15   9  14   56.89    5.70
 -15   9  14   45.40    5.50
 -15   9  14   46.70    7.30
 -15   9  14   52.29    7.40
  -3  11   5   31.70    6.10
  -3  11   5   25.60    2.50
  -3  11   5   18.80    5.40
  -3  11   5   23.20    2.30
  -3  11   5   27.20    2.50
   3 -11  -5   26.60    5.60
   3 -11  -5   36.90    6.20
  -2  10   4   88.59    4.20
  -2  10   4   84.99    4.40
  -2  10   4   93.29    8.60
  -2  10   4   90.19    4.70
  -2  10   4   81.29    4.40
   2 -10  -4   98.79    8.10
   2 -10  -4   78.69    7.90
   2 -10  -4   75.49    4.60
  -1   9   3    9.10    1.70
  -1   9   3    4.00    3.00
  -1   9   3    8.50    1.80
  -1   9   3    9.90    1.70
  -1   9   3    8.80    1.10
  -1   9   3    9.60    1.50
   1  -9  -3   10.80    3.60
   1  -9  -3   11.30    4.00
   1  -9  -3    8.60    3.80
   1  -9  -3    8.60    1.80
   1  -9  -3    6.30    1.30
   1  -9  -3   10.80    1.80
   0   8   2    5.80    3.50
   0   8   2    9.70    1.50
   0   8   2    8.50    1.60
   0   8   2   13.80    1.90
   0   8   2   10.40    1.60
   0   8   2    5.50    2.50
   0  -8  -2   10.30    3.80
   0  -8  -2   11.10    3.40
   0  -8  -2    7.40    3.50
   0  -8  -2    9.10    1.70
   0  -8  -2   10.10    1.70
   1   7   1    7.30    1.30
   1   7   1    8.40    1.30
   1   7   1    7.20    1.20
   1   7   1   10.40    1.50
   1   7   1    8.10    1.50
   1   7   1    7.20    2.60
   1   7   1    6.10    3.40
   1   7   1   10.00    3.50
  -1  -7  -1    7.00    1.40
  -1  -7  -1    7.80    2.10
  -1  -7  -1    4.40    3.10
  -1  -7  -1    7.90    1.50
  -1  -7  -1    5.50    2.70
  -1  -7  -1    7.40    3.10
  -1  -7  -1    9.80    1.50
   2   6   0   -0.40    0.90
   2   6   0   -0.10    0.60
   2   6   0    1.00    1.00
   2   6   0    0.40    2.00
   2   6   0    1.50    2.00
   2   6   0    0.60    1.70
   2   6   0   -1.00    1.30
   2   6   0    1.50    0.70
   2   6   0    2.90    2.50
   2   6   0    0.50    0.70
  -2  -6   0    0.50    0.80
  -2  -6   0   -1.40    0.70
  -2  -6   0    0.00    1.40
  -2  -6   0    0.10    2.20
  -2  -6   0   -1.60    2.10
  -2  -6   0    0.30    1.80
  -2  -6   0   -0.40    0.90
   3   5  -1  116.09    5.20
   3   5  -1  118.49    5.80
   3   5  -1  110.19    4.30
   3   5  -1  110.09    6.80
   3   5  -1  122.09    6.30
   3   5  -1  120.49    4.00
   3   5  -1  118.09    6.90
   3   5  -1  112.69    6.60
   3   5  -1  114.19    4.20
  -3  -5   1  110.89    5.80
  -3  -5   1  113.19    4.10
  -3  -5   1  117.99    7.00
  -3  -5   1  106.89    4.50
  -3  -5   1  118.09    4.10
  -3  -5   1  117.59    4.40
  -3  -5   1  117.29    6.00
  -3  -5   1  109.29    6.50
   4   4  -2   72.19    4.10
   4   4  -2   62.79    2.90
   4   4  -2   72.49    2.70
   4   4  -2   59.79    5.30
   4   4  -2   71.19    2.90
   4   4  -2   69.69    4.90
   4   4  -2   68.69    4.70
   4   4  -2   75.09    4.20
   4   4  -2   73.29    2.80
  -4  -4   2   68.59    2.90
  -4  -4   2   72.99    2.70
  -4  -4   2   68.69    4.90
  -4  -4   2   65.79    3.00
  -4  -4   2   75.99    4.30
  -4  -4   2   69.09    5.30
  -4  -4   2   67.09    2.70
  -4  -4   2   62.09    4.40
   5   3  -3    2.30    1.60
   5   3  -3    4.60    1.10
   5   3  -3    4.80    0.90
   5   3  -3    5.70    1.00
   5   3  -3    4.50    0.90
   5   3  -3    2.30    2.10
   5   3  -3    3.70    1.10
   5   3  -3    4.10    1.30
  -5  -3   3    3.70    1.70
  -5  -3   3    4.90    0.80
  -5  -3   3    4.70    1.00
  -5  -3   3    4.60    1.40
  -5  -3   3    3.30    0.90
  -5  -3   3    4.40    1.00
  -5  -3   3    5.50    1.90
   6   2  -4    8.40    1.40
   6   2  -4    8.10    1.30
   6   2  -4    8.40    1.20
   6   2  -4    7.20    0.70
   6   2  -4    7.70    1.10
   6   2  -4   11.00    1.30
   6   2  -4    9.20    1.50
   6   2  -4    4.60    1.50
  -6  -2   4    6.20    1.10
  -6  -2   4    9.90    1.40
  -6  -2   4   11.20    1.60
  -6  -2   4    6.50    1.60
  -6  -2   4    7.80    1.20
  -6  -2   4    7.40    1.80
  -6  -2   4    9.50    1.30
   7   1  -5   38.20    2.90
   7   1  -5   40.00    3.00
   7   1  -5   37.80    2.20
   7   1  -5   31.60    2.50
   7   1  -5   42.10    2.50
  -7  -1   5   36.60    2.50
  -7  -1   5   37.80    2.70
  -7  -1   5   35.10    2.60
  -7  -1   5   31.90    2.70
  -7  -1   5   38.40    2.20
  -7  -1   5   34.30    1.80
  -7  -1   5   34.70    2.80
   8   0  -6  138.89    5.90
   8   0  -6  137.59    6.60
   8   0  -6  143.79    6.50
   8   0  -6  139.49    6.20
   8   0  -6  134.79    6.30
  -8   0   6  139.99    5.80
  -8   0   6  144.19    6.80
  -8   0   6  147.39    6.50
  -8   0   6  142.69    6.50
  -8   0   6  133.09    6.20
   9  -1  -7   21.90    2.50
   9  -1  -7   25.50    3.20
   9  -1  -7   19.00    3.10
   9  -1  -7   25.00    2.90
   9  -1  -7   20.60    3.10
   9  -1  -7   20.40    3.30
  -9   1   7   22.70    3.00
  -9   1   7   29.80    3.70
  -9   1   7   24.90    3.70
  10  -2  -8   18.00    2.30
  10  -2  -8   12.40    3.10
  10  -2  -8   18.50    3.80
  10  -2  -8   21.90    3.20
  10  -2  -8   19.60    3.50
  10  -2  -8   10.60    2.60
 -10   2   8   16.80    3.50
 -10   2   8   15.80    3.00
 -10   2   8   13.90    3.40
 -10   2   8   19.60    3.40
 -10   2   8   11.80    2.50
  11  -3  -9    9.40    3.00
  11  -3  -9    7.50    2.50
  11  -3  -9    4.10    2.50
  11  -3  -9   11.60    3.30
  11  -3  -9    8.70    1.60
  11  -3  -9    8.90    1.90
  11  -3  -9   11.50    3.30
 -11   3   9    8.10    2.80
 -11   3   9    7.70    2.60
 -11   3   9    9.30    2.60
 -11   3   9   10.40    2.90
 -11   3   9    6.40    2.90
  12  -4 -10   -0.50    2.70
  12  -4 -10   -1.90    2.40
  12  -4 -10    4.40    2.70
  12  -4 -10   -4.10    2.00
  12  -4 -10   -0.50    1.00
  12  -4 -10   -0.20    1.60
  12  -4 -10   -2.30    2.40
 -12   4  10    1.20    2.40
 -12   4  10   -2.70    2.50
 -12   4  10    0.40    1.80
 -12   4  10   -0.10    2.70
 -12   4  10    1.20    2.50
 -12   4  10    2.40    2.80
  13  -5 -11   66.19    5.90
  13  -5 -11   77.09    7.10
  13  -5 -11   65.09    6.60
  13  -5 -11   65.49    5.70
  13  -5 -11   74.79    5.20
  13  -5 -11   71.59    3.20
 -13   5  11   73.99    7.00
 -13   5  11   65.29    6.40
 -13   5  11   75.99    6.80
 -13   5  11   64.99    6.30
 -13   5  11   67.69    6.50
  14  -6 -12    7.00    3.10
  14  -6 -12    1.30    3.20
  14  -6 -12    4.10    3.30
  14  -6 -12    2.60    2.90
  14  -6 -12    5.60    2.70
 -14   6  12    6.90    3.10
 -14   6  12   -2.70    2.90
 -14   6  12    3.80    3.40
 -14   6  12    3.20    2.80
 -14   6  12   -2.60    2.40
  15  -7 -13    4.70    3.10
  15  -7 -13    8.70    2.30
  15  -7 -13    5.70    3.10
  15  -7 -13    6.20    3.10
  15  -7 -13   14.00    5.10
 -15   7  13    9.10    4.30
 -15   7  13    1.00    3.80
 -15   7  13    2.60    3.30
 -15   7  13    5.10    3.30
 -15   7  13   10.10    3.50
  16  -8 -14   21.90    4.10
[truncated: 5,315,909 more chars]
