# Supplementary material for: Direct access to a neutral alumene via CO reduction by a dialane and further CO homologation
Source: Nat Synth. 2025 Sep 16;4(12):1577–86. doi: 10.1038/s44160-025-00874-9 (PMC12680539; doi:10.1038/s44160-025-00874-9)
Supplement: Supplementary file 6 — Structure factors for 5: CCDC 2404618. [file 44160_2025_874_MOESM6_ESM.cif]

data_jkc73_0m
_audit_creation_date               2025-03-10
_audit_creation_method
;
Olex2 1.5
(compiled 2025.03.04 svn.red2d20d0 for OlexSys, GUI svn.r7188)
;
_shelx_SHELXL_version_number       '2016/6'
_audit_contact_author_address      ?
_audit_contact_author_email        ?
_audit_contact_author_name         ''
_audit_contact_author_phone        ?
_publ_contact_author_id_orcid      ?
_publ_section_references
;
Dolomanov, O.V., Bourhis, L.J., Gildea, R.J, Howard, J.A.K. & Puschmann, H.
 (2009), J. Appl. Cryst. 42, 339-341.

Sheldrick, G.M. (2015). Acta Cryst. C71, 3-8.
;
_chemical_name_common              ?
_chemical_name_systematic          ?
_chemical_formula_moiety           'C78 H168 Al4 O6 Si8'
_chemical_formula_sum              'C78 H168 Al4 O6 Si8'
_chemical_formula_weight           1534.75
_chemical_melting_point            ?
loop_
  _atom_type_symbol
  _atom_type_description
  _atom_type_scat_dispersion_real
  _atom_type_scat_dispersion_imag
  _atom_type_scat_source
 'C' 'C' 0.0033 0.0016 'International Tables Vol C Tables 4.2.6.8 and 6.1.1.4'
 'H' 'H' 0.0000 0.0000 'International Tables Vol C Tables 4.2.6.8 and 6.1.1.4'
 'Al' 'Al' 0.0645 0.0514 'International Tables Vol C Tables 4.2.6.8 and 6.1.1.4'
 'O' 'O' 0.0106 0.0060 'International Tables Vol C Tables 4.2.6.8 and 6.1.1.4'
 'Si' 'Si' 0.0817 0.0704 'International Tables Vol C Tables 4.2.6.8 and 6.1.1.4'

_shelx_space_group_comment
;
The symmetry employed for this shelxl refinement is uniquely defined
by the following loop, which should always be used as a source of
symmetry information in preference to the above space-group names.
They are only intended as comments.
;
_space_group_crystal_system        'triclinic'
_space_group_IT_number             2
_space_group_name_H-M_alt          'P -1'
_space_group_name_Hall             '-P 1'
loop_
  _space_group_symop_operation_xyz
 'x, y, z'
 '-x, -y, -z'

_cell_length_a                     13.237(2)
_cell_length_b                     13.274(3)
_cell_length_c                     14.308(2)
_cell_angle_alpha                  73.701(8)
_cell_angle_beta                   83.790(9)
_cell_angle_gamma                  79.456(9)
_cell_volume                       2367.9(7)
_cell_formula_units_Z              1
_cell_measurement_reflns_used      9175
_cell_measurement_temperature      100.00
_cell_measurement_theta_max        26.07
_cell_measurement_theta_min        2.37
_shelx_estimated_absorpt_T_max     0.994
_shelx_estimated_absorpt_T_min     0.987
_exptl_absorpt_coefficient_mu      0.194
_exptl_absorpt_correction_T_max    ?
_exptl_absorpt_correction_T_min    ?
_exptl_absorpt_correction_type     ?
_exptl_absorpt_process_details     ?
_exptl_absorpt_special_details     ?
_exptl_crystal_colour              yellow
_exptl_crystal_colour_primary      yellow
_exptl_crystal_density_diffrn      1.076
_exptl_crystal_density_meas        ?
_exptl_crystal_density_method      ?
_exptl_crystal_description         block
_exptl_crystal_F_000               848
_exptl_crystal_size_max            0.07
_exptl_crystal_size_mid            0.04
_exptl_crystal_size_min            0.03
_exptl_transmission_factor_max     ?
_exptl_transmission_factor_min     ?
_diffrn_reflns_av_R_equivalents    0.0578
_diffrn_reflns_av_unetI/netI       0.0298
_diffrn_reflns_Laue_measured_fraction_full  0.999
_diffrn_reflns_Laue_measured_fraction_max  0.989
_diffrn_reflns_limit_h_max         18
_diffrn_reflns_limit_h_min         -18
_diffrn_reflns_limit_k_max         18
_diffrn_reflns_limit_k_min         -18
_diffrn_reflns_limit_l_max         19
_diffrn_reflns_limit_l_min         -19
_diffrn_reflns_number              135696
_diffrn_reflns_point_group_measured_fraction_full  0.999
_diffrn_reflns_point_group_measured_fraction_max  0.989
_diffrn_reflns_theta_full          25.242
_diffrn_reflns_theta_max           29.311
_diffrn_reflns_theta_min           2.094
_diffrn_ambient_temperature        100.00
_diffrn_detector_area_resol_mean   ?
_diffrn_measured_fraction_theta_full  0.999
_diffrn_measured_fraction_theta_max  0.989
_diffrn_measurement_device_type    'Bruker APEX-II CCD'
_diffrn_measurement_method         ?
_diffrn_radiation_type             MoK\a
_diffrn_radiation_wavelength       0.71073
_diffrn_source                     ?
_reflns_Friedel_coverage           0.000
_reflns_Friedel_fraction_full      .
_reflns_Friedel_fraction_max       .
_reflns_number_gt                  10011
_reflns_number_total               12829
_reflns_special_details
;
 Reflections were merged by SHELXL according to the crystal
 class for the calculation of statistics and refinement.
 
 _reflns_Friedel_fraction is defined as the number of unique
 Friedel pairs measured divided by the number that would be
 possible theoretically, ignoring centric projections and
 systematic absences.
;
_reflns_threshold_expression       'I > 2\s(I)'
_computing_cell_refinement         ?
_computing_data_collection         ?
_computing_data_reduction          ?
_computing_molecular_graphics      'Olex2 1.5 (Dolomanov et al., 2009)'
_computing_publication_material    'Olex2 1.5 (Dolomanov et al., 2009)'
_computing_structure_refinement    'SHELXL 2016/6 (Sheldrick, 2015)'
_computing_structure_solution      'SHELXT 2014/5 (Sheldrick, 2014)'
_refine_diff_density_max           1.305
_refine_diff_density_min           -0.555
_refine_diff_density_rms           0.063
_refine_ls_extinction_coef         .
_refine_ls_extinction_method       none
_refine_ls_goodness_of_fit_ref     1.088
_refine_ls_hydrogen_treatment      constr
_refine_ls_matrix_type             full
_refine_ls_number_parameters       808
_refine_ls_number_reflns           12829
_refine_ls_number_restraints       1667
_refine_ls_R_factor_all            0.0808
_refine_ls_R_factor_gt             0.0610
_refine_ls_restrained_S_all        1.069
_refine_ls_shift/su_max            0.001
_refine_ls_shift/su_mean           0.000
_refine_ls_structure_factor_coef   Fsqd
_refine_ls_weighting_details      
 'w=1/[\s^2^(Fo^2^)+(0.0743P)^2^+1.8459P] where P=(Fo^2^+2Fc^2^)/3'
_refine_ls_weighting_scheme        calc
_refine_ls_wR_factor_gt            0.1586
_refine_ls_wR_factor_ref           0.1731
_refine_special_details            ?
_olex2_refinement_description
;
1. Uiso/Uaniso restraints and constraints
Al2 \\sim C22 \\sim Si3 \\sim C23 \\sim C24 \\sim C25 \\sim C26 \\sim C27 \\sim
C28 \\sim C29 \\sim C30 \\sim Al2A \\sim C22A \\sim Si3A \\sim C23A \\sim C24A
\\sim C25A \\sim C26A \\sim C27A \\sim C28A \\sim C29A \\sim C30A \\sim C21
\\sim C21A: within 2A with sigma of 0.01 and sigma for terminal atoms of 0.02
within 2A
C1 \\sim C2 \\sim C3 \\sim C4 \\sim C5 \\sim C6 \\sim C7 \\sim C8 \\sim C9
\\sim C10 \\sim C11 \\sim C12 \\sim C13 \\sim C14 \\sim C15 \\sim C16 \\sim C17
\\sim C18 \\sim C19 \\sim C20 \\sim O1 \\sim O2 \\sim Si1 \\sim Si2 \\sim C1A
\\sim C2A \\sim C3A \\sim C4A \\sim C5A \\sim C6A \\sim C7A \\sim C8A \\sim C9A
\\sim C10A \\sim C11A \\sim C12A \\sim C13A \\sim C14A \\sim C15A \\sim C16A
\\sim C17A \\sim C18A \\sim C19A \\sim C20A \\sim O1A \\sim O2A \\sim Si1A
\\sim Si2A: within 2A with sigma of 0.04 and sigma for terminal atoms of 0.08
within 2A
2. Rigid body (RIGU) restrains
 Al2, C22, Si3, C23, C24, C25, C26, C27, C28, C29, C30, Al2A, C22A, Si3A, C23A,
  C24A, C25A, C26A, C27A, C28A, C29A, C30A, C21A, C21
 with sigma for 1-2 distances of 0.001 and sigma for 1-3 distances of 0.001
 C1, C2, C3, C4, C5, C6, C7, C8, C9, C10, C11, C12, C13, C14, C15, C16, C17,
 C18, C19, C20, O1, O2, Si1, Si2, C1A, C2A, C3A, C4A, C5A, C6A, C7A, C8A, C9A,
 C10A, C11A, C12A, C13A, C14A, C15A, C16A, C17A, C18A, C19A, C20A, O1A, O2A,
 Si1A, Si2A
 with sigma for 1-2 distances of 0.004 and sigma for 1-3 distances of 0.004
3. Same fragment restrains
{C1, C2, C3, C4, C5, C6, C7, C8, C9, C10, C11, C12, C13, C14, C15, C16, C17,
C18, C19, C20, O1, O2, Si1, Si2} sigma for 1-2: 0.02, 1-3: 0.04
as in
{C1A, C2A, C3A, C4A, C5A, C6A, C7A, C8A, C9A, C10A, C11A, C12A, C13A, C14A,
C15A, C16A, C17A, C18A, C19A, C20A, O1A, O2A, Si1A, Si2A}
{Al2, C21, C22, Si3, C23, C24, C25, C26, C27, C28, C29, C30} sigma for 1-2:
0.02, 1-3: 0.04
as in
{Al2A, C21A, C22A, Si3A, C23A, C24A, C25A, C26A, C27A, C28A, C29A, C30A}
4. Others
 Sof(Al2A)=Sof(C21A)=Sof(H21D)=Sof(H21E)=Sof(H21F)=Sof(C22A)=Sof(H22D)=
 Sof(H22E)=Sof(H22F)=Sof(Si3A)=Sof(C23A)=Sof(C24A)=Sof(H24D)=Sof(H24E)=
 Sof(H24F)=Sof(C25A)=Sof(H25D)=Sof(H25E)=Sof(H25F)=Sof(C26A)=Sof(H26D)=
 Sof(H26E)=Sof(H26F)=Sof(C27A)=Sof(C28A)=Sof(H28D)=Sof(H28E)=Sof(H28F)=
 Sof(C29A)=Sof(H29D)=Sof(H29E)=Sof(H29F)=Sof(C30A)=Sof(H30D)=Sof(H30E)=
 Sof(H30F)=1-FVAR(1)
 Sof(Al2)=Sof(C21)=Sof(H21A)=Sof(H21B)=Sof(H21C)=Sof(C22)=Sof(H22A)=Sof(H22B)=
 Sof(H22C)=Sof(Si3)=Sof(C23)=Sof(C24)=Sof(H24A)=Sof(H24B)=Sof(H24C)=Sof(C25)=
 Sof(H25A)=Sof(H25B)=Sof(H25C)=Sof(C26)=Sof(H26A)=Sof(H26B)=Sof(H26C)=Sof(C27)=
 Sof(C28)=Sof(H28A)=Sof(H28B)=Sof(H28C)=Sof(C29)=Sof(H29A)=Sof(H29B)=Sof(H29C)=
 Sof(C30)=Sof(H30A)=Sof(H30B)=Sof(H30C)=FVAR(1)
 Sof(C1A)=Sof(C2A)=Sof(C3A)=Sof(C4A)=Sof(H4AA)=Sof(H4AB)=Sof(H4AC)=Sof(C5A)=
 Sof(C6A)=Sof(H6AA)=Sof(H6AB)=Sof(H6AC)=Sof(C7A)=Sof(H7AA)=Sof(H7AB)=Sof(H7AC)=
 Sof(C8A)=Sof(H8AA)=Sof(H8AB)=Sof(H8AC)=Sof(C9A)=Sof(C10A)=Sof(H10D)=Sof(H10E)=
 Sof(H10F)=Sof(C11A)=Sof(H11D)=Sof(H11E)=Sof(H11F)=Sof(C12A)=Sof(H12D)=
 Sof(H12E)=Sof(H12F)=Sof(C13A)=Sof(C14A)=Sof(H14D)=Sof(H14E)=Sof(H14F)=
 Sof(C15A)=Sof(H15D)=Sof(H15E)=Sof(H15F)=Sof(C16A)=Sof(H16D)=Sof(H16E)=
 Sof(H16F)=Sof(C17A)=Sof(C18A)=Sof(H18D)=Sof(H18E)=Sof(H18F)=Sof(C19A)=
 Sof(H19D)=Sof(H19E)=Sof(H19F)=Sof(C20A)=Sof(H20D)=Sof(H20E)=Sof(H20F)=Sof(O1A)=
 Sof(O2A)=Sof(Si1A)=Sof(Si2A)=1-FVAR(2)
 Sof(C1)=Sof(C2)=Sof(C3)=Sof(C4)=Sof(H4A)=Sof(H4B)=Sof(H4C)=Sof(C5)=Sof(C6)=
 Sof(H6A)=Sof(H6B)=Sof(H6C)=Sof(C7)=Sof(H7A)=Sof(H7B)=Sof(H7C)=Sof(C8)=Sof(H8A)=
 Sof(H8B)=Sof(H8C)=Sof(C9)=Sof(C10)=Sof(H10A)=Sof(H10B)=Sof(H10C)=Sof(C11)=
 Sof(H11A)=Sof(H11B)=Sof(H11C)=Sof(C12)=Sof(H12A)=Sof(H12B)=Sof(H12C)=Sof(C13)=
 Sof(C14)=Sof(H14A)=Sof(H14B)=Sof(H14C)=Sof(C15)=Sof(H15A)=Sof(H15B)=Sof(H15C)=
 Sof(C16)=Sof(H16A)=Sof(H16B)=Sof(H16C)=Sof(C17)=Sof(C18)=Sof(H18A)=Sof(H18B)=
 Sof(H18C)=Sof(C19)=Sof(H19A)=Sof(H19B)=Sof(H19C)=Sof(C20)=Sof(H20A)=Sof(H20B)=
 Sof(H20C)=Sof(O1)=Sof(O2)=Sof(Si1)=Sof(Si2)=FVAR(2)
5.a Idealised Me refined as rotating group:
 C21(H21A,H21B,H21C), C22(H22A,H22B,H22C), C24(H24A,H24B,H24C), C25(H25A,H25B,
 H25C), C26(H26A,H26B,H26C), C28(H28A,H28B,H28C), C29(H29A,H29B,H29C), C30(H30A,
 H30B,H30C), C21A(H21D,H21E,H21F), C22A(H22D,H22E,H22F), C24A(H24D,H24E,H24F),
 C25A(H25D,H25E,H25F), C26A(H26D,H26E,H26F), C28A(H28D,H28E,H28F), C29A(H29D,
 H29E,H29F), C30A(H30D,H30E,H30F), C4(H4A,H4B,H4C), C6(H6A,H6B,H6C), C7(H7A,H7B,
 H7C), C8(H8A,H8B,H8C), C10(H10A,H10B,H10C), C11(H11A,H11B,H11C), C12(H12A,H12B,
 H12C), C14(H14A,H14B,H14C), C15(H15A,H15B,H15C), C16(H16A,H16B,H16C), C18(H18A,
 H18B,H18C), C19(H19A,H19B,H19C), C20(H20A,H20B,H20C), C4A(H4AA,H4AB,H4AC),
 C6A(H6AA,H6AB,H6AC), C7A(H7AA,H7AB,H7AC), C8A(H8AA,H8AB,H8AC), C10A(H10D,H10E,
 H10F), C11A(H11D,H11E,H11F), C12A(H12D,H12E,H12F), C14A(H14D,H14E,H14F),
 C15A(H15D,H15E,H15F), C16A(H16D,H16E,H16F), C18A(H18D,H18E,H18F), C19A(H19D,
 H19E,H19F), C20A(H20D,H20E,H20F), C31(H31A,H31B,H31C), C38(H38A,H38B,H38C),
 C33(H33A,H33B,H33C), C37(H37A,H37B,H37C), C34(H34A,H34B,H34C), C35(H35A,H35B,
 H35C), C39(H39A,H39B,H39C)
;
_atom_sites_solution_hydrogens     geom
_atom_sites_solution_primary       ?
_atom_sites_solution_secondary     ?
loop_
  _atom_site_label
  _atom_site_type_symbol
  _atom_site_fract_x
  _atom_site_fract_y
  _atom_site_fract_z
  _atom_site_U_iso_or_equiv
  _atom_site_adp_type
  _atom_site_occupancy
  _atom_site_site_symmetry_order
  _atom_site_calc_flag
  _atom_site_refinement_flags_posn
  _atom_site_refinement_flags_adp
  _atom_site_refinement_flags_occupancy
  _atom_site_disorder_assembly
  _atom_site_disorder_group
 Al2 Al 0.45181(7) 0.42434(7) 0.48474(6) 0.0242(2) Uani 0.6604(15) 1 d D U P A
 1
 C21 C 0.3028(2) 0.4353(3) 0.5185(2) 0.0326(6) Uani 0.6604(15) 1 d D U P A 1
 H21A H 0.268655 0.507251 0.487469 0.049 Uiso 0.6604(15) 1 calc R U P A 1
 H21B H 0.290387 0.420714 0.589472 0.049 Uiso 0.6604(15) 1 calc R U P A 1
 H21C H 0.275251 0.383563 0.495421 0.049 Uiso 0.6604(15) 1 calc R U P A 1
 C22 C 0.5963(3) 0.1554(2) 0.5246(2) 0.0366(7) Uani 0.6604(15) 1 d D U P A 1
 H22A H 0.621545 0.091918 0.501503 0.055 Uiso 0.6604(15) 1 calc R U P A 1
 H22B H 0.544800 0.139056 0.578851 0.055 Uiso 0.6604(15) 1 calc R U P A 1
 H22C H 0.653949 0.177934 0.546753 0.055 Uiso 0.6604(15) 1 calc R U P A 1
 Si3 Si 0.53604(8) 0.26599(7) 0.42173(6) 0.0303(2) Uani 0.6604(15) 1 d D U P A
 1
 C23 C 0.4286(3) 0.2109(3) 0.3772(3) 0.0381(6) Uani 0.6604(15) 1 d D U P A 1
 C24 C 0.3615(3) 0.1579(3) 0.4657(3) 0.0476(8) Uani 0.6604(15) 1 d D U P A 1
 H24A H 0.332595 0.209412 0.502753 0.071 Uiso 0.6604(15) 1 calc R U P A 1
 H24B H 0.403782 0.096998 0.507572 0.071 Uiso 0.6604(15) 1 calc R U P A 1
 H24C H 0.305459 0.133430 0.442975 0.071 Uiso 0.6604(15) 1 calc R U P A 1
 C25 C 0.3599(4) 0.2956(3) 0.3053(3) 0.0513(9) Uani 0.6604(15) 1 d D U P A 1
 H25A H 0.402010 0.327908 0.247941 0.077 Uiso 0.6604(15) 1 calc R U P A 1
 H25B H 0.325149 0.350449 0.336737 0.077 Uiso 0.6604(15) 1 calc R U P A 1
 H25C H 0.308339 0.262725 0.285212 0.077 Uiso 0.6604(15) 1 calc R U P A 1
 C26 C 0.4735(3) 0.1227(3) 0.3253(3) 0.0466(8) Uani 0.6604(15) 1 d D U P A 1
 H26A H 0.417181 0.092494 0.309904 0.070 Uiso 0.6604(15) 1 calc R U P A 1
 H26B H 0.519329 0.066561 0.368440 0.070 Uiso 0.6604(15) 1 calc R U P A 1
 H26C H 0.512438 0.153308 0.264933 0.070 Uiso 0.6604(15) 1 calc R U P A 1
 C27 C 0.6455(3) 0.2929(3) 0.3260(2) 0.0417(7) Uani 0.6604(15) 1 d D U P A 1
 C28 C 0.6103(4) 0.3571(3) 0.2250(2) 0.0490(9) Uani 0.6604(15) 1 d D U P A 1
 H28A H 0.670655 0.369391 0.179749 0.073 Uiso 0.6604(15) 1 calc R U P A 1
 H28B H 0.570077 0.425574 0.229323 0.073 Uiso 0.6604(15) 1 calc R U P A 1
 H28C H 0.567651 0.317550 0.201264 0.073 Uiso 0.6604(15) 1 calc R U P A 1
 C29 C 0.7174(4) 0.1919(4) 0.3133(4) 0.0597(11) Uani 0.6604(15) 1 d D U P A 1
 H29A H 0.676607 0.142912 0.300860 0.090 Uiso 0.6604(15) 1 calc R U P A 1
 H29B H 0.754002 0.157447 0.372884 0.090 Uiso 0.6604(15) 1 calc R U P A 1
 H29C H 0.767259 0.211093 0.258122 0.090 Uiso 0.6604(15) 1 calc R U P A 1
 C30 C 0.7084(3) 0.3592(3) 0.3612(3) 0.0487(8) Uani 0.6604(15) 1 d D U P A 1
 H30A H 0.769679 0.370735 0.317111 0.073 Uiso 0.6604(15) 1 calc R U P A 1
 H30B H 0.729376 0.321581 0.427225 0.073 Uiso 0.6604(15) 1 calc R U P A 1
 H30C H 0.666410 0.428024 0.361894 0.073 Uiso 0.6604(15) 1 calc R U P A 1
 Al2A Al 0.57503(12) 0.43928(12) 0.45721(10) 0.0206(4) Uani 0.3396(15) 1 d D U P
 A 2
 C21A C 0.7165(4) 0.4658(5) 0.4523(4) 0.0299(11) Uani 0.3396(15) 1 d D U P A
 2
 H21D H 0.755398 0.447212 0.395554 0.045 Uiso 0.3396(15) 1 calc R U P A 2
 H21E H 0.749077 0.422325 0.511957 0.045 Uiso 0.3396(15) 1 calc R U P A 2
 H21F H 0.715788 0.541195 0.446846 0.045 Uiso 0.3396(15) 1 calc R U P A 2
 C22A C 0.5203(11) 0.3922(9) 0.2385(7) 0.083(2) Uani 0.3396(15) 1 d D U P A 2
 H22D H 0.551301 0.353426 0.190725 0.124 Uiso 0.3396(15) 1 calc R U P A 2
 H22E H 0.548556 0.458371 0.225698 0.124 Uiso 0.3396(15) 1 calc R U P A 2
 H22F H 0.445536 0.408784 0.233284 0.124 Uiso 0.3396(15) 1 calc R U P A 2
 Si3A Si 0.5511(2) 0.3046(2) 0.3696(2) 0.0620(7) Uani 0.3396(15) 1 d D U P A
 2
 C23A C 0.6759(8) 0.2212(8) 0.3394(8) 0.0722(16) Uani 0.3396(15) 1 d D U P A
 2
 C24A C 0.7679(9) 0.2695(10) 0.3033(11) 0.097(3) Uani 0.3396(15) 1 d D U P A
 2
 H24D H 0.748424 0.340522 0.259706 0.145 Uiso 0.3396(15) 1 calc R U P A 2
 H24E H 0.814702 0.225170 0.267393 0.145 Uiso 0.3396(15) 1 calc R U P A 2
 H24F H 0.802391 0.275130 0.358401 0.145 Uiso 0.3396(15) 1 calc R U P A 2
 C25A C 0.7149(11) 0.1491(10) 0.4467(9) 0.100(3) Uani 0.3396(15) 1 d D U P A
 2
 H25D H 0.743370 0.076685 0.443014 0.149 Uiso 0.3396(15) 1 calc R U P A 2
 H25E H 0.656528 0.146955 0.495169 0.149 Uiso 0.3396(15) 1 calc R U P A 2
 H25F H 0.768093 0.180730 0.465752 0.149 Uiso 0.3396(15) 1 calc R U P A 2
 C26A C 0.6659(9) 0.1403(8) 0.2857(9) 0.075(2) Uani 0.3396(15) 1 d D U P A 2
 H26D H 0.686565 0.167039 0.216483 0.113 Uiso 0.3396(15) 1 calc R U P A 2
 H26E H 0.594299 0.128389 0.292264 0.113 Uiso 0.3396(15) 1 calc R U P A 2
 H26F H 0.710548 0.073186 0.313549 0.113 Uiso 0.3396(15) 1 calc R U P A 2
 C27A C 0.4357(7) 0.2403(7) 0.4035(7) 0.0590(14) Uani 0.3396(15) 1 d D U P A
 2
 C28A C 0.4558(10) 0.1383(8) 0.4958(9) 0.091(3) Uani 0.3396(15) 1 d D U P A 2
 H28D H 0.447069 0.074480 0.477859 0.136 Uiso 0.3396(15) 1 calc R U P A 2
 H28E H 0.406459 0.148041 0.549991 0.136 Uiso 0.3396(15) 1 calc R U P A 2
 H28F H 0.526002 0.130174 0.515695 0.136 Uiso 0.3396(15) 1 calc R U P A 2
 C29A C 0.3507(6) 0.3114(6) 0.4429(6) 0.0510(15) Uani 0.3396(15) 1 d D U P A
 2
 H29D H 0.369629 0.318794 0.504759 0.077 Uiso 0.3396(15) 1 calc R U P A 2
 H29E H 0.287315 0.280472 0.453780 0.077 Uiso 0.3396(15) 1 calc R U P A 2
 H29F H 0.339720 0.381587 0.395906 0.077 Uiso 0.3396(15) 1 calc R U P A 2
 C30A C 0.3971(10) 0.2021(11) 0.3325(9) 0.089(2) Uani 0.3396(15) 1 d D U P A
 2
 H30D H 0.403752 0.252226 0.268067 0.133 Uiso 0.3396(15) 1 calc R U P A 2
 H30E H 0.324452 0.195526 0.349620 0.133 Uiso 0.3396(15) 1 calc R U P A 2
 H30F H 0.436673 0.132419 0.331261 0.133 Uiso 0.3396(15) 1 calc R U P A 2
 C1 C 0.7273(2) 0.4004(2) 0.75556(19) 0.0291(5) Uani 0.7198(16) 1 d D U P B 3
 C2 C 0.7552(5) 0.3013(7) 0.7280(10) 0.0289(12) Uani 0.7198(16) 1 d D U P B 3
 C3 C 0.8571(4) 0.2655(5) 0.7497(5) 0.0334(9) Uani 0.7198(16) 1 d D U P B 3
 C4 C 1.0495(3) 0.1176(4) 0.8263(3) 0.0571(10) Uani 0.7198(16) 1 d D U P B 3
 H4A H 1.105216 0.062315 0.813935 0.086 Uiso 0.7198(16) 1 calc R U P B 3
 H4B H 1.022059 0.095965 0.894095 0.086 Uiso 0.7198(16) 1 calc R U P B 3
 H4C H 1.076143 0.184471 0.814936 0.086 Uiso 0.7198(16) 1 calc R U P B 3
 C5 C 1.0048(4) 0.1557(5) 0.6113(4) 0.0493(12) Uani 0.7198(16) 1 d D U P B 3
 C6 C 0.9235(3) 0.2020(4) 0.5361(3) 0.0576(10) Uani 0.7198(16) 1 d D U P B 3
 H6A H 0.956990 0.213201 0.470261 0.086 Uiso 0.7198(16) 1 calc R U P B 3
 H6B H 0.886774 0.270123 0.545039 0.086 Uiso 0.7198(16) 1 calc R U P B 3
 H6C H 0.874509 0.152543 0.544581 0.086 Uiso 0.7198(16) 1 calc R U P B 3
 C7 C 1.0650(4) 0.0492(4) 0.5975(4) 0.0785(15) Uani 0.7198(16) 1 d D U P B 3
 H7A H 1.016857 -0.000026 0.601652 0.118 Uiso 0.7198(16) 1 calc R U P B 3
 H7B H 1.114021 0.018479 0.648606 0.118 Uiso 0.7198(16) 1 calc R U P B 3
 H7C H 1.102486 0.061699 0.533399 0.118 Uiso 0.7198(16) 1 calc R U P B 3
 C8 C 1.0832(3) 0.2322(4) 0.5929(4) 0.0650(12) Uani 0.7198(16) 1 d D U P B 3
 H8A H 1.135642 0.204176 0.641015 0.097 Uiso 0.7198(16) 1 calc R U P B 3
 H8B H 1.047858 0.301988 0.598731 0.097 Uiso 0.7198(16) 1 calc R U P B 3
 H8C H 1.116052 0.239290 0.527115 0.097 Uiso 0.7198(16) 1 calc R U P B 3
 C9 C 0.8714(5) 0.0174(5) 0.7883(5) 0.0447(12) Uani 0.7198(16) 1 d D U P B 3
 C10 C 0.9488(4) -0.0872(3) 0.8176(4) 0.0664(12) Uani 0.7198(16) 1 d D U P B 3
 H10A H 0.994259 -0.096158 0.760804 0.100 Uiso 0.7198(16) 1 calc R U P B 3
 H10B H 0.911011 -0.147360 0.841224 0.100 Uiso 0.7198(16) 1 calc R U P B 3
 H10C H 0.989975 -0.084184 0.869448 0.100 Uiso 0.7198(16) 1 calc R U P B 3
 C11 C 0.8029(3) 0.0085(3) 0.7122(3) 0.0508(8) Uani 0.7198(16) 1 d D U P B 3
 H11A H 0.757922 0.076568 0.688652 0.076 Uiso 0.7198(16) 1 calc R U P B 3
 H11B H 0.760735 -0.047152 0.741985 0.076 Uiso 0.7198(16) 1 calc R U P B 3
 H11C H 0.846128 -0.009749 0.657399 0.076 Uiso 0.7198(16) 1 calc R U P B 3
 C12 C 0.8027(5) 0.0295(7) 0.8798(5) 0.0514(14) Uani 0.7198(16) 1 d D U P B 3
 H12A H 0.747060 0.089882 0.861420 0.077 Uiso 0.7198(16) 1 calc R U P B 3
 H12B H 0.844045 0.041987 0.927048 0.077 Uiso 0.7198(16) 1 calc R U P B 3
 H12C H 0.773135 -0.035580 0.909118 0.077 Uiso 0.7198(16) 1 calc R U P B 3
 C13 C 0.9431(4) 0.4865(5) 0.7254(5) 0.0480(11) Uani 0.7198(16) 1 d D U P B 3
 C14 C 0.9171(3) 0.5118(4) 0.6180(3) 0.0580(10) Uani 0.7198(16) 1 d D U P B 3
 H14A H 0.962160 0.559826 0.576815 0.087 Uiso 0.7198(16) 1 calc R U P B 3
 H14B H 0.845168 0.545952 0.610960 0.087 Uiso 0.7198(16) 1 calc R U P B 3
 H14C H 0.927621 0.445741 0.597787 0.087 Uiso 0.7198(16) 1 calc R U P B 3
 C15 C 1.0586(3) 0.4437(4) 0.7322(4) 0.0651(12) Uani 0.7198(16) 1 d D U P B 3
 H15A H 1.073486 0.374417 0.717717 0.098 Uiso 0.7198(16) 1 calc R U P B 3
 H15B H 1.078396 0.435956 0.798198 0.098 Uiso 0.7198(16) 1 calc R U P B 3
 H15C H 1.097679 0.493580 0.684973 0.098 Uiso 0.7198(16) 1 calc R U P B 3
 C16 C 0.9212(4) 0.5891(4) 0.7590(4) 0.0735(13) Uani 0.7198(16) 1 d D U P B 3
 H16A H 0.963970 0.640006 0.718721 0.110 Uiso 0.7198(16) 1 calc R U P B 3
 H16B H 0.937268 0.572677 0.827478 0.110 Uiso 0.7198(16) 1 calc R U P B 3
 H16C H 0.848350 0.620065 0.752304 0.110 Uiso 0.7198(16) 1 calc R U P B 3
 C17 C 0.8638(5) 0.3592(6) 0.9375(4) 0.0463(12) Uani 0.7198(16) 1 d D U P B 3
 C18 C 0.7925(4) 0.4510(5) 0.9668(4) 0.0653(12) Uani 0.7198(16) 1 d D U P B 3
 H18A H 0.816017 0.518262 0.931850 0.098 Uiso 0.7198(16) 1 calc R U P B 3
 H18B H 0.793533 0.440950 1.037225 0.098 Uiso 0.7198(16) 1 calc R U P B 3
 H18C H 0.722220 0.452847 0.950058 0.098 Uiso 0.7198(16) 1 calc R U P B 3
 C19 C 0.8228(7) 0.2555(7) 0.9884(7) 0.066(2) Uani 0.7198(16) 1 d D U P B 3
 H19A H 0.752660 0.260704 0.969395 0.099 Uiso 0.7198(16) 1 calc R U P B 3
 H19B H 0.822067 0.243236 1.059253 0.099 Uiso 0.7198(16) 1 calc R U P B 3
 H19C H 0.867310 0.196231 0.969064 0.099 Uiso 0.7198(16) 1 calc R U P B 3
 C20 C 0.9713(3) 0.3485(4) 0.9741(3) 0.0623(11) Uani 0.7198(16) 1 d D U P B 3
 H20A H 1.017542 0.290771 0.953856 0.093 Uiso 0.7198(16) 1 calc R U P B 3
 H20B H 0.966527 0.332656 1.045410 0.093 Uiso 0.7198(16) 1 calc R U P B 3
 H20C H 0.998385 0.415322 0.946244 0.093 Uiso 0.7198(16) 1 calc R U P B 3
 O1 O 0.63586(15) 0.44819(17) 0.74630(13) 0.0272(4) Uani 0.7198(16) 1 d D U P B
 3
 O2 O 0.68234(17) 0.27198(17) 0.69059(14) 0.0284(4) Uani 0.7198(16) 1 d D U P B
 3
 Si1 Si 0.94435(7) 0.13672(7) 0.74210(6) 0.0387(2) Uani 0.7198(16) 1 d D U P B
 3
 Si2 Si 0.86348(6) 0.38343(7) 0.79992(6) 0.0362(2) Uani 0.7198(16) 1 d D U P B
 3
 C1A C 0.7394(6) 0.2340(6) 0.6887(5) 0.0330(14) Uani 0.2802(16) 1 d D U P B 4
 C2A C 0.7526(11) 0.3191(17) 0.730(2) 0.028(3) Uani 0.2802(16) 1 d D U P B 4
 C3A C 0.8496(9) 0.2864(12) 0.7678(11) 0.035(2) Uani 0.2802(16) 1 d D U P B 4
 C4A C 1.0396(6) 0.2498(8) 0.8787(7) 0.052(2) Uani 0.2802(16) 1 d D U P B 4
 H4AA H 1.077219 0.227115 0.823333 0.078 Uiso 0.2802(16) 1 calc R U P B 4
 H4AB H 1.017319 0.188146 0.926994 0.078 Uiso 0.2802(16) 1 calc R U P B 4
 H4AC H 1.084730 0.281176 0.908700 0.078 Uiso 0.2802(16) 1 calc R U P B 4
 C5A C 0.8425(12) 0.3749(14) 0.9481(11) 0.048(3) Uani 0.2802(16) 1 d D U P B 4
 C6A C 0.7587(9) 0.4751(10) 0.9224(9) 0.058(3) Uani 0.2802(16) 1 d D U P B 4
 H6AA H 0.791080 0.539064 0.906640 0.087 Uiso 0.2802(16) 1 calc R U P B 4
 H6AB H 0.708928 0.475245 0.978364 0.087 Uiso 0.2802(16) 1 calc R U P B 4
 H6AC H 0.723137 0.474271 0.866097 0.087 Uiso 0.2802(16) 1 calc R U P B 4
 C7A C 0.7927(16) 0.2746(16) 0.9960(19) 0.054(4) Uani 0.2802(16) 1 d D U P B 4
 H7AA H 0.753127 0.260605 0.948223 0.081 Uiso 0.2802(16) 1 calc R U P B 4
 H7AB H 0.746809 0.285981 1.051831 0.081 Uiso 0.2802(16) 1 calc R U P B 4
 H7AC H 0.846713 0.213574 1.018193 0.081 Uiso 0.2802(16) 1 calc R U P B 4
 C8A C 0.9129(8) 0.3863(10) 1.0232(7) 0.060(3) Uani 0.2802(16) 1 d D U P B 4
 H8AA H 0.949517 0.446558 0.993633 0.090 Uiso 0.2802(16) 1 calc R U P B 4
 H8AB H 0.962844 0.321036 1.042458 0.090 Uiso 0.2802(16) 1 calc R U P B 4
 H8AC H 0.870797 0.398692 1.080791 0.090 Uiso 0.2802(16) 1 calc R U P B 4
 C9A C 0.9686(10) 0.4752(11) 0.7434(10) 0.055(3) Uani 0.2802(16) 1 d D U P B 4
 C10A C 0.8795(8) 0.5456(9) 0.6840(10) 0.068(3) Uani 0.2802(16) 1 d D U P B 4
 H10D H 0.904279 0.607459 0.638327 0.102 Uiso 0.2802(16) 1 calc R U P B 4
 H10E H 0.824453 0.569476 0.728189 0.102 Uiso 0.2802(16) 1 calc R U P B 4
 H10F H 0.852902 0.504687 0.647446 0.102 Uiso 0.2802(16) 1 calc R U P B 4
 C11A C 1.0529(8) 0.4405(11) 0.6724(9) 0.064(3) Uani 0.2802(16) 1 d D U P B 4
 H11D H 1.023873 0.407593 0.630345 0.096 Uiso 0.2802(16) 1 calc R U P B 4
 H11E H 1.107324 0.389002 0.709004 0.096 Uiso 0.2802(16) 1 calc R U P B 4
 H11F H 1.081921 0.502655 0.632167 0.096 Uiso 0.2802(16) 1 calc R U P B 4
 C12A C 1.0111(9) 0.5413(9) 0.7985(9) 0.067(3) Uani 0.2802(16) 1 d D U P B 4
 H12D H 1.036504 0.601967 0.751527 0.100 Uiso 0.2802(16) 1 calc R U P B 4
 H12E H 1.067615 0.496821 0.837293 0.100 Uiso 0.2802(16) 1 calc R U P B 4
 H12F H 0.956171 0.567141 0.841824 0.100 Uiso 0.2802(16) 1 calc R U P B 4
 C13A C 0.8829(14) 0.0290(12) 0.8043(13) 0.052(4) Uani 0.2802(16) 1 d D U P B
 4
 C14A C 0.8282(15) 0.0415(18) 0.9022(13) 0.068(5) Uani 0.2802(16) 1 d D U P B
 4
 H14D H 0.871092 0.072744 0.934580 0.103 Uiso 0.2802(16) 1 calc R U P B 4
 H14E H 0.817073 -0.028402 0.943998 0.103 Uiso 0.2802(16) 1 calc R U P B 4
 H14F H 0.761735 0.088092 0.890078 0.103 Uiso 0.2802(16) 1 calc R U P B 4
 C15A C 0.8271(11) -0.0400(10) 0.7648(11) 0.077(3) Uani 0.2802(16) 1 d D U P B
 4
 H15D H 0.848307 -0.032546 0.695761 0.115 Uiso 0.2802(16) 1 calc R U P B 4
 H15E H 0.752563 -0.017174 0.771727 0.115 Uiso 0.2802(16) 1 calc R U P B 4
 H15F H 0.844487 -0.114542 0.801665 0.115 Uiso 0.2802(16) 1 calc R U P B 4
 C16A C 0.9929(9) -0.0319(10) 0.8295(10) 0.071(3) Uani 0.2802(16) 1 d D U P B
 4
 H16D H 0.988529 -0.089400 0.889500 0.106 Uiso 0.2802(16) 1 calc R U P B 4
 H16E H 1.035312 0.017314 0.839111 0.106 Uiso 0.2802(16) 1 calc R U P B 4
 H16F H 1.024197 -0.061827 0.775922 0.106 Uiso 0.2802(16) 1 calc R U P B 4
 C17A C 0.9717(10) 0.1719(12) 0.6044(10) 0.061(3) Uani 0.2802(16) 1 d D U P B
 4
 C18A C 0.9389(11) 0.2735(12) 0.5296(8) 0.076(3) Uani 0.2802(16) 1 d D U P B
 4
 H18D H 0.983086 0.276099 0.469702 0.114 Uiso 0.2802(16) 1 calc R U P B 4
 H18E H 0.944776 0.333733 0.554518 0.114 Uiso 0.2802(16) 1 calc R U P B 4
 H18F H 0.867214 0.277518 0.515489 0.114 Uiso 0.2802(16) 1 calc R U P B 4
 C19A C 0.9766(15) 0.0751(12) 0.5637(10) 0.102(5) Uani 0.2802(16) 1 d D U P B
 4
 H19D H 0.908171 0.073020 0.544833 0.152 Uiso 0.2802(16) 1 calc R U P B 4
 H19E H 0.999360 0.009750 0.613937 0.152 Uiso 0.2802(16) 1 calc R U P B 4
 H19F H 1.025369 0.080900 0.506556 0.152 Uiso 0.2802(16) 1 calc R U P B 4
 C20A C 1.0829(8) 0.1668(13) 0.6320(11) 0.078(4) Uani 0.2802(16) 1 d D U P B
 4
 H20D H 1.104741 0.098151 0.678461 0.117 Uiso 0.2802(16) 1 calc R U P B 4
 H20E H 1.084783 0.224353 0.661902 0.117 Uiso 0.2802(16) 1 calc R U P B 4
 H20F H 1.129374 0.174592 0.573203 0.117 Uiso 0.2802(16) 1 calc R U P B 4
 O1A O 0.6525(4) 0.2349(4) 0.6604(4) 0.0320(11) Uani 0.2802(16) 1 d D U P B 4
 O2A O 0.6692(4) 0.3873(5) 0.7386(4) 0.0309(11) Uani 0.2802(16) 1 d D U P B 4
 Si1A Si 0.92386(18) 0.3512(2) 0.83505(17) 0.0401(6) Uani 0.2802(16) 1 d D U P B
 4
 Si2A Si 0.87903(17) 0.1654(2) 0.71632(16) 0.0402(6) Uani 0.2802(16) 1 d D U P B
 4
 Al1 Al 0.56000(4) 0.35894(4) 0.69851(4) 0.02383(13) Uani 1 1 d . . . . .
 O3 O 0.52017(10) 0.43947(10) 0.58396(8) 0.0236(3) Uani 1 1 d . . . . .
 C36 C 0.46351(17) 0.27647(17) 0.95780(14) 0.0347(4) Uani 1 1 d . . . . .
 C31 C 0.30076(17) 0.3754(2) 0.81362(18) 0.0445(6) Uani 1 1 d . . . . .
 H31A H 0.283766 0.395977 0.745126 0.067 Uiso 1 1 calc R U . . .
 H31B H 0.304049 0.439150 0.834106 0.067 Uiso 1 1 calc R U . . .
 H31C H 0.247633 0.337617 0.854231 0.067 Uiso 1 1 calc R U . . .
 C32 C 0.40819(18) 0.15242(18) 0.81148(15) 0.0374(5) Uani 1 1 d . . . . .
 C38 C 0.4934(2) 0.3813(2) 0.95924(17) 0.0481(6) Uani 1 1 d . . . . .
 H38A H 0.554191 0.394634 0.914856 0.072 Uiso 1 1 calc R U . . .
 H38B H 0.509138 0.377724 1.025587 0.072 Uiso 1 1 calc R U . . .
 H38C H 0.436176 0.439123 0.938214 0.072 Uiso 1 1 calc R U . . .
 C33 C 0.3353(2) 0.0955(2) 0.89128(18) 0.0454(6) Uani 1 1 d . . . . .
 H33A H 0.271835 0.144818 0.897947 0.068 Uiso 1 1 calc R U . . .
 H33B H 0.368711 0.070724 0.953361 0.068 Uiso 1 1 calc R U . . .
 H33C H 0.318773 0.034453 0.873552 0.068 Uiso 1 1 calc R U . . .
 C37 C 0.3714(2) 0.2574(2) 1.03245(17) 0.0519(6) Uani 1 1 d . . . . .
 H37A H 0.313377 0.314635 1.012582 0.078 Uiso 1 1 calc R U . . .
 H37B H 0.390911 0.256333 1.096909 0.078 Uiso 1 1 calc R U . . .
 H37C H 0.351257 0.189050 1.035380 0.078 Uiso 1 1 calc R U . . .
 C34 C 0.3580(3) 0.1781(2) 0.71398(19) 0.0574(7) Uani 1 1 d . . . . .
 H34A H 0.401688 0.217113 0.661708 0.086 Uiso 1 1 calc R U . . .
 H34B H 0.290261 0.221783 0.717757 0.086 Uiso 1 1 calc R U . . .
 H34C H 0.350054 0.111793 0.700204 0.086 Uiso 1 1 calc R U . . .
 C35 C 0.5100(2) 0.07630(19) 0.8075(2) 0.0513(6) Uani 1 1 d . . . . .
 H35A H 0.496370 0.010908 0.795696 0.077 Uiso 1 1 calc R U . . .
 H35B H 0.542411 0.059044 0.869656 0.077 Uiso 1 1 calc R U . . .
 H35C H 0.556137 0.110374 0.754530 0.077 Uiso 1 1 calc R U . . .
 C39 C 0.5525(2) 0.1867(2) 0.99159(19) 0.0545(7) Uani 1 1 d . . . . .
 H39A H 0.530581 0.118161 0.998767 0.082 Uiso 1 1 calc R U . . .
 H39B H 0.573318 0.189261 1.054468 0.082 Uiso 1 1 calc R U . . .
 H39C H 0.610899 0.194990 0.943227 0.082 Uiso 1 1 calc R U . . .
 Si4 Si 0.42896(4) 0.28585(4) 0.82778(4) 0.02608(12) Uani 1 1 d . . . . .

loop_
  _atom_site_aniso_label
  _atom_site_aniso_U_11
  _atom_site_aniso_U_22
  _atom_site_aniso_U_33
  _atom_site_aniso_U_23
  _atom_site_aniso_U_13
  _atom_site_aniso_U_12
 Al2 0.0280(4) 0.0245(4) 0.0185(4) -0.0035(3) -0.0021(3) -0.0029(3)
 C21 0.0297(12) 0.0385(16) 0.0308(14) -0.0100(12) -0.0024(11) -0.0068(12)
 C22 0.0514(19) 0.0261(14) 0.0246(13) 0.0019(10) -0.0074(12) 0.0028(12)
 Si3 0.0545(5) 0.0189(4) 0.0138(4) -0.0006(3) -0.0054(3) 0.0002(3)
 C23 0.0468(15) 0.0429(17) 0.0275(14) -0.0155(11) -0.0055(11) -0.0033(12)
 C24 0.058(2) 0.050(2) 0.0426(16) -0.0190(14) 0.0017(14) -0.0189(16)
 C25 0.070(2) 0.0419(18) 0.0467(18) -0.0168(14) -0.0248(17) -0.0010(15)
 C26 0.065(2) 0.0397(17) 0.0408(17) -0.0198(14) 0.0004(15) -0.0099(15)
 C27 0.0482(16) 0.0375(15) 0.0330(13) -0.0057(11) 0.0035(11) 0.0002(12)
 C28 0.075(3) 0.0403(18) 0.0251(13) -0.0020(12) 0.0044(13) -0.0086(17)
 C29 0.063(2) 0.0472(19) 0.058(2) -0.0150(17) 0.0175(19) 0.0074(17)
 C30 0.0420(18) 0.0506(19) 0.050(2) -0.0116(16) 0.0041(14) -0.0048(14)
 Al2A 0.0242(7) 0.0193(7) 0.0158(7) -0.0021(5) -0.0009(5) -0.0013(5)
 C21A 0.0218(19) 0.036(3) 0.028(3) -0.008(2) 0.0019(19) -0.0006(19)
 C22A 0.130(7) 0.078(5) 0.053(3) -0.021(3) -0.018(4) -0.035(4)
 Si3A 0.0860(16) 0.0535(14) 0.0581(15) -0.0323(12) 0.0028(12) -0.0173(12)
 C23A 0.085(3) 0.065(4) 0.083(4) -0.051(3) 0.004(3) -0.011(2)
 C24A 0.093(4) 0.088(5) 0.129(6) -0.064(4) 0.021(5) -0.024(4)
 C25A 0.114(6) 0.093(6) 0.095(4) -0.045(4) -0.015(4) 0.009(5)
 C26A 0.092(6) 0.062(5) 0.088(5) -0.053(4) 0.007(5) -0.006(4)
 C27A 0.077(3) 0.044(3) 0.063(3) -0.022(2) -0.009(2) -0.012(2)
 C28A 0.104(6) 0.057(4) 0.091(5) 0.001(4) 0.008(4) -0.001(4)
 C29A 0.063(3) 0.044(3) 0.048(4) -0.008(3) -0.009(3) -0.015(3)
 C30A 0.098(6) 0.103(6) 0.090(4) -0.056(4) -0.002(4) -0.032(4)
 C1 0.0267(13) 0.0337(14) 0.0238(12) -0.0021(10) -0.0019(10) -0.0051(11)
 C2 0.032(2) 0.025(2) 0.025(2) -0.0007(19) 0.0010(15) -0.0008(14)
 C3 0.0296(16) 0.044(2) 0.021(2) -0.0020(14) 0.0003(14) -0.0022(14)
 C4 0.0342(17) 0.069(3) 0.056(2) -0.0026(18) -0.0152(15) 0.0089(16)
 C5 0.040(2) 0.054(2) 0.042(2) -0.0049(17) 0.0080(17) 0.0059(19)
 C6 0.059(2) 0.070(3) 0.0365(19) -0.0078(19) 0.0043(16) -0.004(2)
 C7 0.068(3) 0.078(3) 0.075(3) -0.023(3) 0.023(2) 0.016(2)
 C8 0.040(2) 0.081(3) 0.060(3) -0.005(2) 0.0150(18) -0.008(2)
 C9 0.040(2) 0.037(2) 0.046(2) 0.0002(18) 0.0030(18) 0.0036(17)
 C10 0.059(3) 0.044(2) 0.077(3) 0.004(2) -0.006(2) 0.0111(19)
 C11 0.052(2) 0.0401(19) 0.055(2) -0.0115(16) -0.0005(17) 0.0016(16)
 C12 0.053(3) 0.049(3) 0.044(2) 0.0002(19) 0.0063(19) -0.012(2)
 C13 0.034(2) 0.056(2) 0.053(3) -0.007(2) -0.0055(18) -0.0137(18)
 C14 0.049(2) 0.065(3) 0.047(2) 0.0073(18) -0.0009(16) -0.0114(18)
 C15 0.0311(18) 0.092(3) 0.068(3) -0.008(3) -0.0042(18) -0.0212(19)
 C16 0.077(3) 0.061(3) 0.082(3) -0.012(2) -0.005(3) -0.023(2)
 C17 0.041(3) 0.060(3) 0.037(2) -0.0103(19) -0.0086(18) -0.007(2)
 C18 0.066(3) 0.084(3) 0.052(3) -0.030(3) -0.004(2) -0.006(2)
 C19 0.078(6) 0.091(5) 0.032(3) -0.011(3) -0.002(3) -0.034(4)
 C20 0.058(2) 0.080(3) 0.051(2) -0.015(2) -0.0267(19) -0.010(2)
 O1 0.0266(9) 0.0292(10) 0.0236(9) -0.0044(8) -0.0028(7) -0.0023(8)
 O2 0.0249(10) 0.0286(10) 0.0278(10) -0.0043(8) -0.0030(8) 0.0012(8)
 Si1 0.0262(4) 0.0434(5) 0.0354(4) -0.0005(3) -0.0019(3) 0.0067(3)
 Si2 0.0253(4) 0.0468(5) 0.0340(4) -0.0047(3) -0.0073(3) -0.0053(3)
 C1A 0.033(3) 0.033(4) 0.027(3) 0.000(3) 0.000(3) -0.004(3)
 C2A 0.024(4) 0.033(7) 0.021(5) 0.004(5) -0.006(4) -0.009(3)
 C3A 0.031(4) 0.047(6) 0.016(5) 0.003(3) 0.004(3) -0.002(4)
 C4A 0.032(4) 0.069(6) 0.051(5) -0.008(4) -0.011(3) -0.005(4)
 C5A 0.037(6) 0.067(7) 0.045(6) -0.022(5) -0.004(4) -0.010(5)
 C6A 0.049(6) 0.067(6) 0.061(7) -0.025(6) 0.003(5) -0.003(5)
 C7A 0.048(9) 0.070(7) 0.041(7) -0.011(6) 0.009(5) -0.017(6)
 C8A 0.053(5) 0.088(8) 0.047(5) -0.028(5) -0.004(4) -0.016(5)
 C9A 0.047(7) 0.061(6) 0.051(6) 0.007(4) -0.006(4) -0.023(5)
 C10A 0.057(6) 0.057(6) 0.075(8) 0.017(5) -0.012(5) -0.020(5)
 C11A 0.050(5) 0.087(8) 0.048(5) 0.002(5) 0.002(4) -0.030(5)
 C12A 0.057(6) 0.065(6) 0.077(7) -0.004(5) -0.011(5) -0.028(5)
 C13A 0.045(6) 0.040(6) 0.059(7) -0.002(5) -0.008(5) 0.012(5)
 C14A 0.075(12) 0.043(7) 0.074(9) -0.001(7) 0.030(9) -0.018(7)
 C15A 0.077(8) 0.056(7) 0.092(9) -0.014(6) -0.008(7) -0.002(6)
 C16A 0.056(6) 0.061(7) 0.075(8) 0.000(6) -0.016(5) 0.018(5)
 C17A 0.049(7) 0.078(8) 0.051(6) -0.019(5) 0.015(5) -0.007(6)
 C18A 0.079(8) 0.104(9) 0.036(5) 0.002(6) 0.003(5) -0.029(7)
 C19A 0.139(14) 0.109(9) 0.063(8) -0.039(7) 0.039(8) -0.033(10)
 C20A 0.043(5) 0.089(9) 0.083(9) -0.007(7) 0.019(5) -0.001(6)
 O1A 0.034(3) 0.028(3) 0.031(3) -0.005(2) 0.000(2) -0.002(2)
 O2A 0.028(3) 0.035(3) 0.028(2) -0.004(2) -0.002(2) -0.006(2)
 Si1A 0.0299(12) 0.0512(14) 0.0359(11) -0.0050(9) -0.0042(9) -0.0072(10)
 Si2A 0.0286(12) 0.0491(13) 0.0335(11) -0.0023(9) 0.0000(8) 0.0030(9)
 Al1 0.0233(3) 0.0260(3) 0.0177(2) -0.00002(19) -0.00169(19) -0.0013(2)
 O3 0.0275(6) 0.0239(6) 0.0163(5) -0.0021(4) -0.0015(4) -0.0015(5)
 C36 0.0426(11) 0.0381(11) 0.0213(8) -0.0045(8) 0.0005(8) -0.0083(9)
 C31 0.0300(10) 0.0506(14) 0.0408(12) 0.0007(10) 0.0018(9) 0.0015(9)
 C32 0.0484(12) 0.0382(11) 0.0267(9) -0.0052(8) 0.0008(8) -0.0169(9)
 C38 0.0672(17) 0.0547(15) 0.0284(10) -0.0135(10) 0.0028(10) -0.0247(13)
 C33 0.0529(14) 0.0424(13) 0.0395(12) -0.0015(10) 0.0024(10) -0.0217(11)
 C37 0.0671(17) 0.0629(16) 0.0274(11) -0.0115(10) 0.0149(11) -0.0256(13)
 C34 0.082(2) 0.0645(17) 0.0337(12) -0.0078(11) -0.0094(12) -0.0375(16)
 C35 0.0694(17) 0.0334(12) 0.0486(14) -0.0119(10) 0.0145(12) -0.0111(11)
 C39 0.0602(16) 0.0609(17) 0.0359(12) -0.0037(11) -0.0202(11) 0.0020(13)
 Si4 0.0264(2) 0.0281(3) 0.0193(2) -0.00022(18) 0.00008(18) -0.00376(19)

_geom_special_details
;
 All esds (except the esd in the dihedral angle between two l.s. planes)
 are estimated using the full covariance matrix.  The cell esds are taken
 into account individually in the estimation of esds in distances, angles
 and torsion angles; correlations between esds in cell parameters are only
 used when they are defined by crystal symmetry.  An approximate (isotropic)
 treatment of cell esds is used for estimating esds involving l.s. planes.
;
loop_
  _geom_bond_atom_site_label_1
  _geom_bond_atom_site_label_2
  _geom_bond_distance
  _geom_bond_site_symmetry_2
  _geom_bond_publ_flag
 Al2 Al2 2.7209(18) 2_666 ?
 Al2 C21 1.968(3) . ?
 Al2 Si3 2.5421(12) . ?
 Al2 O3 1.8381(15) . ?
 Al2 O3 1.8818(15) 2_666 ?
 C21 H21A 0.9800 . ?
 C21 H21B 0.9800 . ?
 C21 H21C 0.9800 . ?
 C22 H22A 0.9800 . ?
 C22 H22B 0.9800 . ?
 C22 H22C 0.9800 . ?
 C22 Si3 1.890(3) . ?
 Si3 C23 1.950(4) . ?
 Si3 C27 1.895(4) . ?
 C23 C24 1.541(5) . ?
 C23 C25 1.526(5) . ?
 C23 C26 1.553(5) . ?
 C24 H24A 0.9800 . ?
 C24 H24B 0.9800 . ?
 C24 H24C 0.9800 . ?
 C25 H25A 0.9800 . ?
 C25 H25B 0.9800 . ?
 C25 H25C 0.9800 . ?
 C26 H26A 0.9800 . ?
 C26 H26B 0.9800 . ?
 C26 H26C 0.9800 . ?
 C27 C28 1.530(5) . ?
 C27 C29 1.538(5) . ?
 C27 C30 1.527(6) . ?
 C28 H28A 0.9800 . ?
 C28 H28B 0.9800 . ?
 C28 H28C 0.9800 . ?
 C29 H29A 0.9800 . ?
 C29 H29B 0.9800 . ?
 C29 H29C 0.9800 . ?
 C30 H30A 0.9800 . ?
 C30 H30B 0.9800 . ?
 C30 H30C 0.9800 . ?
 Al2A Al2A 2.730(3) 2_666 ?
 Al2A C21A 1.958(6) . ?
 Al2A Si3A 2.534(3) . ?
 Al2A O3 1.8797(19) . ?
 Al2A O3 1.8470(19) 2_666 ?
 C21A H21D 0.9800 . ?
 C21A H21E 0.9800 . ?
 C21A H21F 0.9800 . ?
 C22A H22D 0.9800 . ?
 C22A H22E 0.9800 . ?
 C22A H22F 0.9800 . ?
 C22A Si3A 1.950(9) . ?
 Si3A C23A 1.893(10) . ?
 Si3A C27A 1.838(9) . ?
 C23A C24A 1.458(13) . ?
 C23A C25A 1.644(13) . ?
 C23A C26A 1.516(10) . ?
 C24A H24D 0.9800 . ?
 C24A H24E 0.9800 . ?
 C24A H24F 0.9800 . ?
 C25A H25D 0.9800 . ?
 C25A H25E 0.9800 . ?
 C25A H25F 0.9800 . ?
 C26A H26D 0.9800 . ?
 C26A H26E 0.9800 . ?
 C26A H26F 0.9800 . ?
 C27A C28A 1.608(12) . ?
 C27A C29A 1.499(11) . ?
 C27A C30A 1.431(11) . ?
 C28A H28D 0.9800 . ?
 C28A H28E 0.9800 . ?
 C28A H28F 0.9800 . ?
 C29A H29D 0.9800 . ?
 C29A H29E 0.9800 . ?
 C29A H29F 0.9800 . ?
 C30A H30D 0.9800 . ?
 C30A H30E 0.9800 . ?
 C30A H30F 0.9800 . ?
 C1 C2 1.450(7) . ?
 C1 O1 1.262(3) . ?
 C1 Si2 1.929(3) . ?
 C2 C3 1.383(5) . ?
 C2 O2 1.317(7) . ?
 C2 Si2 2.413(7) . ?
 C3 Si1 1.903(5) . ?
 C3 Si2 1.915(5) . ?
 C4 H4A 0.9800 . ?
 C4 H4B 0.9800 . ?
 C4 H4C 0.9800 . ?
 C4 Si1 1.875(4) . ?
 C5 C6 1.527(6) . ?
 C5 C7 1.543(7) . ?
 C5 C8 1.535(8) . ?
 C5 Si1 1.921(5) . ?
 C6 H6A 0.9800 . ?
 C6 H6B 0.9800 . ?
 C6 H6C 0.9800 . ?
 C7 H7A 0.9800 . ?
 C7 H7B 0.9800 . ?
 C7 H7C 0.9800 . ?
 C8 H8A 0.9800 . ?
 C8 H8B 0.9800 . ?
 C8 H8C 0.9800 . ?
 C9 C10 1.549(7) . ?
 C9 C11 1.533(8) . ?
 C9 C12 1.541(7) . ?
 C9 Si1 1.926(7) . ?
 C10 H10A 0.9800 . ?
 C10 H10B 0.9800 . ?
 C10 H10C 0.9800 . ?
 C11 H11A 0.9800 . ?
 C11 H11B 0.9800 . ?
 C11 H11C 0.9800 . ?
 C12 H12A 0.9800 . ?
 C12 H12B 0.9800 . ?
 C12 H12C 0.9800 . ?
 C13 C14 1.541(7) . ?
 C13 C15 1.534(6) . ?
 C13 C16 1.538(8) . ?
 C13 Si2 1.893(7) . ?
 C14 H14A 0.9800 . ?
 C14 H14B 0.9800 . ?
 C14 H14C 0.9800 . ?
 C15 H15A 0.9800 . ?
 C15 H15B 0.9800 . ?
 C15 H15C 0.9800 . ?
 C16 H16A 0.9800 . ?
 C16 H16B 0.9800 . ?
 C16 H16C 0.9800 . ?
 C17 C18 1.527(7) . ?
 C17 C19 1.532(9) . ?
 C17 C20 1.538(8) . ?
 C17 Si2 1.904(6) . ?
 C18 H18A 0.9800 . ?
 C18 H18B 0.9800 . ?
 C18 H18C 0.9800 . ?
 C19 H19A 0.9800 . ?
 C19 H19B 0.9800 . ?
 C19 H19C 0.9800 . ?
 C20 H20A 0.9800 . ?
 C20 H20B 0.9800 . ?
 C20 H20C 0.9800 . ?
 O1 Al1 1.979(2) . ?
 O2 Al1 1.821(2) . ?
 C1A C2A 1.457(16) . ?
 C1A O1A 1.257(9) . ?
 C1A Si2A 1.934(8) . ?
 C2A C3A 1.394(12) . ?
 C2A O2A 1.312(12) . ?
 C2A Si2A 2.430(12) . ?
 C3A Si1A 1.900(10) . ?
 C3A Si2A 1.910(11) . ?
 C4A H4AA 0.9800 . ?
 C4A H4AB 0.9800 . ?
 C4A H4AC 0.9800 . ?
 C4A Si1A 1.879(8) . ?
 C5A C6A 1.552(15) . ?
 C5A C7A 1.545(18) . ?
 C5A C8A 1.550(17) . ?
 C5A Si1A 1.913(13) . ?
 C6A H6AA 0.9800 . ?
 C6A H6AB 0.9800 . ?
 C6A H6AC 0.9800 . ?
 C7A H7AA 0.9800 . ?
 C7A H7AB 0.9800 . ?
 C7A H7AC 0.9800 . ?
 C8A H8AA 0.9800 . ?
 C8A H8AB 0.9800 . ?
 C8A H8AC 0.9800 . ?
 C9A C10A 1.534(13) . ?
 C9A C11A 1.523(16) . ?
 C9A C12A 1.541(15) . ?
 C9A Si1A 1.937(14) . ?
 C10A H10D 0.9800 . ?
 C10A H10E 0.9800 . ?
 C10A H10F 0.9800 . ?
 C11A H11D 0.9800 . ?
 C11A H11E 0.9800 . ?
 C11A H11F 0.9800 . ?
 C12A H12D 0.9800 . ?
 C12A H12E 0.9800 . ?
 C12A H12F 0.9800 . ?
 C13A C14A 1.543(17) . ?
 C13A C15A 1.527(16) . ?
 C13A C16A 1.557(16) . ?
 C13A Si2A 1.888(15) . ?
 C14A H14D 0.9800 . ?
 C14A H14E 0.9800 . ?
 C14A H14F 0.9800 . ?
 C15A H15D 0.9800 . ?
 C15A H15E 0.9800 . ?
 C15A H15F 0.9800 . ?
 C16A H16D 0.9800 . ?
 C16A H16E 0.9800 . ?
 C16A H16F 0.9800 . ?
 C17A C18A 1.493(15) . ?
 C17A C19A 1.541(16) . ?
 C17A C20A 1.549(15) . ?
 C17A Si2A 1.901(13) . ?
 C18A H18D 0.9800 . ?
 C18A H18E 0.9800 . ?
 C18A H18F 0.9800 . ?
 C19A H19D 0.9800 . ?
 C19A H19E 0.9800 . ?
 C19A H19F 0.9800 . ?
 C20A H20D 0.9800 . ?
 C20A H20E 0.9800 . ?
 C20A H20F 0.9800 . ?
 O1A Al1 2.031(5) . ?
 O2A Al1 1.749(6) . ?
 Al1 O3 1.7618(13) . ?
 Al1 Si4 2.5070(8) . ?
 C36 C38 1.521(3) . ?
 C36 C37 1.540(3) . ?
 C36 C39 1.526(3) . ?
 C36 Si4 1.928(2) . ?
 C31 H31A 0.9800 . ?
 C31 H31B 0.9800 . ?
 C31 H31C 0.9800 . ?
 C31 Si4 1.880(2) . ?
 C32 C33 1.533(3) . ?
 C32 C34 1.534(3) . ?
 C32 C35 1.535(4) . ?
 C32 Si4 1.921(2) . ?
 C38 H38A 0.9800 . ?
 C38 H38B 0.9800 . ?
 C38 H38C 0.9800 . ?
 C33 H33A 0.9800 . ?
 C33 H33B 0.9800 . ?
 C33 H33C 0.9800 . ?
 C37 H37A 0.9800 . ?
 C37 H37B 0.9800 . ?
 C37 H37C 0.9800 . ?
 C34 H34A 0.9800 . ?
 C34 H34B 0.9800 . ?
 C34 H34C 0.9800 . ?
 C35 H35A 0.9800 . ?
 C35 H35B 0.9800 . ?
 C35 H35C 0.9800 . ?
 C39 H39A 0.9800 . ?
 C39 H39B 0.9800 . ?
 C39 H39C 0.9800 . ?

loop_
  _geom_angle_atom_site_label_1
  _geom_angle_atom_site_label_2
  _geom_angle_atom_site_label_3
  _geom_angle
  _geom_angle_site_symmetry_1
  _geom_angle_site_symmetry_3
  _geom_angle_publ_flag
 C21 Al2 Al2 117.09(11) . 2_666 ?
 C21 Al2 Si3 116.40(11) . . ?
 Si3 Al2 Al2 126.47(6) . 2_666 ?
 O3 Al2 Al2 43.62(5) . 2_666 ?
 O3 Al2 Al2 42.37(5) 2_666 2_666 ?
 O3 Al2 C21 110.85(11) . . ?
 O3 Al2 C21 108.11(11) 2_666 . ?
 O3 Al2 Si3 118.82(6) 2_666 . ?
 O3 Al2 Si3 112.73(6) . . ?
 O3 Al2 O3 85.99(6) . 2_666 ?
 Al2 C21 H21A 109.5 . . ?
 Al2 C21 H21B 109.5 . . ?
 Al2 C21 H21C 109.5 . . ?
 H21A C21 H21B 109.5 . . ?
 H21A C21 H21C 109.5 . . ?
 H21B C21 H21C 109.5 . . ?
 H22A C22 H22B 109.5 . . ?
 H22A C22 H22C 109.5 . . ?
 H22B C22 H22C 109.5 . . ?
 Si3 C22 H22A 109.5 . . ?
 Si3 C22 H22B 109.5 . . ?
 Si3 C22 H22C 109.5 . . ?
 C22 Si3 Al2 110.02(11) . . ?
 C22 Si3 C23 106.48(16) . . ?
 C22 Si3 C27 104.50(16) . . ?
 C23 Si3 Al2 108.20(12) . . ?
 C27 Si3 Al2 114.89(12) . . ?
 C27 Si3 C23 112.39(16) . . ?
 C24 C23 Si3 109.6(3) . . ?
 C24 C23 C26 105.7(3) . . ?
 C25 C23 Si3 113.5(3) . . ?
 C25 C23 C24 109.2(3) . . ?
 C25 C23 C26 106.3(3) . . ?
 C26 C23 Si3 112.2(3) . . ?
 C23 C24 H24A 109.5 . . ?
 C23 C24 H24B 109.5 . . ?
 C23 C24 H24C 109.5 . . ?
 H24A C24 H24B 109.5 . . ?
 H24A C24 H24C 109.5 . . ?
 H24B C24 H24C 109.5 . . ?
 C23 C25 H25A 109.5 . . ?
 C23 C25 H25B 109.5 . . ?
 C23 C25 H25C 109.5 . . ?
 H25A C25 H25B 109.5 . . ?
 H25A C25 H25C 109.5 . . ?
 H25B C25 H25C 109.5 . . ?
 C23 C26 H26A 109.5 . . ?
 C23 C26 H26B 109.5 . . ?
 C23 C26 H26C 109.5 . . ?
 H26A C26 H26B 109.5 . . ?
 H26A C26 H26C 109.5 . . ?
 H26B C26 H26C 109.5 . . ?
 C28 C27 Si3 113.9(3) . . ?
 C28 C27 C29 107.3(3) . . ?
 C29 C27 Si3 113.9(3) . . ?
 C30 C27 Si3 105.8(2) . . ?
 C30 C27 C28 107.5(3) . . ?
 C30 C27 C29 108.1(4) . . ?
 C27 C28 H28A 109.5 . . ?
 C27 C28 H28B 109.5 . . ?
 C27 C28 H28C 109.5 . . ?
 H28A C28 H28B 109.5 . . ?
 H28A C28 H28C 109.5 . . ?
 H28B C28 H28C 109.5 . . ?
 C27 C29 H29A 109.5 . . ?
 C27 C29 H29B 109.5 . . ?
 C27 C29 H29C 109.5 . . ?
 H29A C29 H29B 109.5 . . ?
 H29A C29 H29C 109.5 . . ?
 H29B C29 H29C 109.5 . . ?
 C27 C30 H30A 109.5 . . ?
 C27 C30 H30B 109.5 . . ?
 C27 C30 H30C 109.5 . . ?
 H30A C30 H30B 109.5 . . ?
 H30A C30 H30C 109.5 . . ?
 H30B C30 H30C 109.5 . . ?
 C21A Al2A Si3A 115.1(2) . . ?
 O3 Al2A Al2A 42.43(6) . 2_666 ?
 O3 Al2A Al2A 43.37(6) 2_666 2_666 ?
 O3 Al2A C21A 105.46(19) . . ?
 O3 Al2A C21A 114.2(2) 2_666 . ?
 O3 Al2A Si3A 108.71(11) 2_666 . ?
 O3 Al2A Si3A 124.31(11) . . ?
 O3 Al2A O3 85.80(8) 2_666 . ?
 Al2A C21A H21D 109.5 . . ?
 Al2A C21A H21E 109.5 . . ?
 Al2A C21A H21F 109.5 . . ?
 H21D C21A H21E 109.5 . . ?
 H21D C21A H21F 109.5 . . ?
 H21E C21A H21F 109.5 . . ?
 H22D C22A H22E 109.5 . . ?
 H22D C22A H22F 109.5 . . ?
 H22E C22A H22F 109.5 . . ?
 Si3A C22A H22D 109.5 . . ?
 Si3A C22A H22E 109.5 . . ?
 Si3A C22A H22F 109.5 . . ?
 C22A Si3A Al2A 103.1(3) . . ?
 C23A Si3A Al2A 113.6(3) . . ?
 C23A Si3A C22A 99.2(5) . . ?
 C27A Si3A Al2A 118.1(3) . . ?
 C27A Si3A C22A 100.4(5) . . ?
 C27A Si3A C23A 117.8(4) . . ?
 C24A C23A Si3A 120.6(8) . . ?
 C24A C23A C25A 98.2(10) . . ?
 C24A C23A C26A 110.7(9) . . ?
 C25A C23A Si3A 103.9(7) . . ?
 C26A C23A Si3A 115.7(7) . . ?
 C26A C23A C25A 104.4(9) . . ?
 C23A C24A H24D 109.5 . . ?
 C23A C24A H24E 109.5 . . ?
 C23A C24A H24F 109.5 . . ?
 H24D C24A H24E 109.5 . . ?
 H24D C24A H24F 109.5 . . ?
 H24E C24A H24F 109.5 . . ?
 C23A C25A H25D 109.5 . . ?
 C23A C25A H25E 109.5 . . ?
 C23A C25A H25F 109.5 . . ?
 H25D C25A H25E 109.5 . . ?
 H25D C25A H25F 109.5 . . ?
 H25E C25A H25F 109.5 . . ?
 C23A C26A H26D 109.5 . . ?
 C23A C26A H26E 109.5 . . ?
 C23A C26A H26F 109.5 . . ?
 H26D C26A H26E 109.5 . . ?
 H26D C26A H26F 109.5 . . ?
 H26E C26A H26F 109.5 . . ?
 C28A C27A Si3A 110.3(7) . . ?
 C29A C27A Si3A 109.9(6) . . ?
 C29A C27A C28A 102.4(8) . . ?
 C30A C27A Si3A 118.5(8) . . ?
 C30A C27A C28A 104.9(9) . . ?
 C30A C27A C29A 109.5(9) . . ?
 C27A C28A H28D 109.5 . . ?
 C27A C28A H28E 109.5 . . ?
 C27A C28A H28F 109.5 . . ?
 H28D C28A H28E 109.5 . . ?
 H28D C28A H28F 109.5 . . ?
 H28E C28A H28F 109.5 . . ?
 C27A C29A H29D 109.5 . . ?
 C27A C29A H29E 109.5 . . ?
 C27A C29A H29F 109.5 . . ?
 H29D C29A H29E 109.5 . . ?
 H29D C29A H29F 109.5 . . ?
 H29E C29A H29F 109.5 . . ?
 C27A C30A H30D 109.5 . . ?
 C27A C30A H30E 109.5 . . ?
 C27A C30A H30F 109.5 . . ?
 H30D C30A H30E 109.5 . . ?
 H30D C30A H30F 109.5 . . ?
 H30E C30A H30F 109.5 . . ?
 C2 C1 Si2 90.0(3) . . ?
 O1 C1 C2 118.4(3) . . ?
 O1 C1 Si2 151.4(2) . . ?
 C1 C2 Si2 53.1(2) . . ?
 C3 C2 C1 105.5(5) . . ?
 C3 C2 Si2 52.5(3) . . ?
 O2 C2 C1 115.9(4) . . ?
 O2 C2 C3 138.6(5) . . ?
 O2 C2 Si2 168.9(4) . . ?
 C2 C3 Si1 130.3(4) . . ?
 C2 C3 Si2 92.6(4) . . ?
 Si1 C3 Si2 136.7(2) . . ?
 H4A C4 H4B 109.5 . . ?
 H4A C4 H4C 109.5 . . ?
 H4B C4 H4C 109.5 . . ?
 Si1 C4 H4A 109.5 . . ?
 Si1 C4 H4B 109.5 . . ?
 Si1 C4 H4C 109.5 . . ?
 C6 C5 C7 110.5(5) . . ?
 C6 C5 C8 108.2(4) . . ?
 C6 C5 Si1 111.5(3) . . ?
 C7 C5 Si1 110.4(4) . . ?
 C8 C5 C7 106.5(4) . . ?
 C8 C5 Si1 109.6(4) . . ?
 C5 C6 H6A 109.5 . . ?
 C5 C6 H6B 109.5 . . ?
 C5 C6 H6C 109.5 . . ?
 H6A C6 H6B 109.5 . . ?
 H6A C6 H6C 109.5 . . ?
 H6B C6 H6C 109.5 . . ?
 C5 C7 H7A 109.5 . . ?
 C5 C7 H7B 109.5 . . ?
 C5 C7 H7C 109.5 . . ?
 H7A C7 H7B 109.5 . . ?
 H7A C7 H7C 109.5 . . ?
 H7B C7 H7C 109.5 . . ?
 C5 C8 H8A 109.5 . . ?
 C5 C8 H8B 109.5 . . ?
 C5 C8 H8C 109.5 . . ?
 H8A C8 H8B 109.5 . . ?
 H8A C8 H8C 109.5 . . ?
 H8B C8 H8C 109.5 . . ?
 C10 C9 Si1 110.0(4) . . ?
 C11 C9 C10 108.8(5) . . ?
 C11 C9 C12 108.2(5) . . ?
 C11 C9 Si1 112.7(4) . . ?
 C12 C9 C10 107.9(5) . . ?
 C12 C9 Si1 109.1(5) . . ?
 C9 C10 H10A 109.5 . . ?
 C9 C10 H10B 109.5 . . ?
 C9 C10 H10C 109.5 . . ?
 H10A C10 H10B 109.5 . . ?
 H10A C10 H10C 109.5 . . ?
 H10B C10 H10C 109.5 . . ?
 C9 C11 H11A 109.5 . . ?
 C9 C11 H11B 109.5 . . ?
 C9 C11 H11C 109.5 . . ?
 H11A C11 H11B 109.5 . . ?
 H11A C11 H11C 109.5 . . ?
 H11B C11 H11C 109.5 . . ?
 C9 C12 H12A 109.5 . . ?
 C9 C12 H12B 109.5 . . ?
 C9 C12 H12C 109.5 . . ?
 H12A C12 H12B 109.5 . . ?
 H12A C12 H12C 109.5 . . ?
 H12B C12 H12C 109.5 . . ?
 C14 C13 Si2 107.8(3) . . ?
 C15 C13 C14 108.2(5) . . ?
 C15 C13 C16 107.8(5) . . ?
 C15 C13 Si2 111.1(4) . . ?
 C16 C13 C14 109.7(4) . . ?
 C16 C13 Si2 112.2(4) . . ?
 C13 C14 H14A 109.5 . . ?
 C13 C14 H14B 109.5 . . ?
 C13 C14 H14C 109.5 . . ?
 H14A C14 H14B 109.5 . . ?
 H14A C14 H14C 109.5 . . ?
 H14B C14 H14C 109.5 . . ?
 C13 C15 H15A 109.5 . . ?
 C13 C15 H15B 109.5 . . ?
 C13 C15 H15C 109.5 . . ?
 H15A C15 H15B 109.5 . . ?
 H15A C15 H15C 109.5 . . ?
 H15B C15 H15C 109.5 . . ?
 C13 C16 H16A 109.5 . . ?
 C13 C16 H16B 109.5 . . ?
 C13 C16 H16C 109.5 . . ?
 H16A C16 H16B 109.5 . . ?
 H16A C16 H16C 109.5 . . ?
 H16B C16 H16C 109.5 . . ?
 C18 C17 C19 108.9(6) . . ?
 C18 C17 C20 109.5(5) . . ?
 C18 C17 Si2 108.5(4) . . ?
 C19 C17 C20 107.1(6) . . ?
 C19 C17 Si2 109.3(5) . . ?
 C20 C17 Si2 113.7(4) . . ?
 C17 C18 H18A 109.5 . . ?
 C17 C18 H18B 109.5 . . ?
 C17 C18 H18C 109.5 . . ?
 H18A C18 H18B 109.5 . . ?
 H18A C18 H18C 109.5 . . ?
 H18B C18 H18C 109.5 . . ?
 C17 C19 H19A 109.5 . . ?
 C17 C19 H19B 109.5 . . ?
 C17 C19 H19C 109.5 . . ?
 H19A C19 H19B 109.5 . . ?
 H19A C19 H19C 109.5 . . ?
 H19B C19 H19C 109.5 . . ?
 C17 C20 H20A 109.5 . . ?
 C17 C20 H20B 109.5 . . ?
 C17 C20 H20C 109.5 . . ?
 H20A C20 H20B 109.5 . . ?
 H20A C20 H20C 109.5 . . ?
 H20B C20 H20C 109.5 . . ?
 C1 O1 Al1 106.9(2) . . ?
 C2 O2 Al1 111.0(3) . . ?
 C3 Si1 C5 108.3(3) . . ?
 C3 Si1 C9 111.0(3) . . ?
 C4 Si1 C3 106.0(2) . . ?
 C4 Si1 C5 108.4(2) . . ?
 C4 Si1 C9 107.9(2) . . ?
 C5 Si1 C9 114.8(3) . . ?
 C1 Si2 C2 36.95(14) . . ?
 C3 Si2 C1 71.88(16) . . ?
 C3 Si2 C2 34.94(17) . . ?
 C13 Si2 C1 114.20(18) . . ?
 C13 Si2 C2 123.1(4) . . ?
 C13 Si2 C3 117.4(3) . . ?
 C13 Si2 C17 114.9(3) . . ?
 C17 Si2 C1 112.8(2) . . ?
 C17 Si2 C2 121.7(4) . . ?
 C17 Si2 C3 118.3(3) . . ?
 C2A C1A Si2A 90.4(5) . . ?
 O1A C1A C2A 118.4(8) . . ?
 O1A C1A Si2A 151.0(6) . . ?
 C1A C2A Si2A 52.7(5) . . ?
 C3A C2A C1A 104.1(9) . . ?
 C3A C2A Si2A 51.7(6) . . ?
 O2A C2A C1A 115.5(10) . . ?
 O2A C2A C3A 138.5(15) . . ?
 O2A C2A Si2A 166.8(14) . . ?
 C2A C3A Si1A 131.0(10) . . ?
 C2A C3A Si2A 93.4(8) . . ?
 Si1A C3A Si2A 135.4(6) . . ?
 H4AA C4A H4AB 109.5 . . ?
 H4AA C4A H4AC 109.5 . . ?
 H4AB C4A H4AC 109.5 . . ?
 Si1A C4A H4AA 109.5 . . ?
 Si1A C4A H4AB 109.5 . . ?
 Si1A C4A H4AC 109.5 . . ?
 C6A C5A Si1A 112.0(10) . . ?
 C7A C5A C6A 110.6(13) . . ?
 C7A C5A C8A 107.2(15) . . ?
 C7A C5A Si1A 107.4(11) . . ?
 C8A C5A C6A 109.7(12) . . ?
 C8A C5A Si1A 109.8(9) . . ?
 C5A C6A H6AA 109.5 . . ?
 C5A C6A H6AB 109.5 . . ?
 C5A C6A H6AC 109.5 . . ?
 H6AA C6A H6AB 109.5 . . ?
 H6AA C6A H6AC 109.5 . . ?
 H6AB C6A H6AC 109.5 . . ?
 C5A C7A H7AA 109.5 . . ?
 C5A C7A H7AB 109.5 . . ?
 C5A C7A H7AC 109.5 . . ?
 H7AA C7A H7AB 109.5 . . ?
 H7AA C7A H7AC 109.5 . . ?
 H7AB C7A H7AC 109.5 . . ?
 C5A C8A H8AA 109.5 . . ?
 C5A C8A H8AB 109.5 . . ?
 C5A C8A H8AC 109.5 . . ?
 H8AA C8A H8AB 109.5 . . ?
 H8AA C8A H8AC 109.5 . . ?
 H8AB C8A H8AC 109.5 . . ?
 C10A C9A C12A 108.8(11) . . ?
 C10A C9A Si1A 111.2(8) . . ?
 C11A C9A C10A 108.0(11) . . ?
 C11A C9A C12A 109.0(11) . . ?
 C11A C9A Si1A 109.8(9) . . ?
 C12A C9A Si1A 110.0(9) . . ?
 C9A C10A H10D 109.5 . . ?
 C9A C10A H10E 109.5 . . ?
 C9A C10A H10F 109.5 . . ?
 H10D C10A H10E 109.5 . . ?
 H10D C10A H10F 109.5 . . ?
 H10E C10A H10F 109.5 . . ?
 C9A C11A H11D 109.5 . . ?
 C9A C11A H11E 109.5 . . ?
 C9A C11A H11F 109.5 . . ?
 H11D C11A H11E 109.5 . . ?
 H11D C11A H11F 109.5 . . ?
 H11E C11A H11F 109.5 . . ?
 C9A C12A H12D 109.5 . . ?
 C9A C12A H12E 109.5 . . ?
 C9A C12A H12F 109.5 . . ?
 H12D C12A H12E 109.5 . . ?
 H12D C12A H12F 109.5 . . ?
 H12E C12A H12F 109.5 . . ?
 C14A C13A C16A 105.4(13) . . ?
 C14A C13A Si2A 108.5(12) . . ?
 C15A C13A C14A 108.9(14) . . ?
 C15A C13A C16A 108.6(12) . . ?
 C15A C13A Si2A 110.4(11) . . ?
 C16A C13A Si2A 114.8(11) . . ?
 C13A C14A H14D 109.5 . . ?
 C13A C14A H14E 109.5 . . ?
 C13A C14A H14F 109.5 . . ?
 H14D C14A H14E 109.5 . . ?
 H14D C14A H14F 109.5 . . ?
 H14E C14A H14F 109.5 . . ?
 C13A C15A H15D 109.5 . . ?
 C13A C15A H15E 109.5 . . ?
 C13A C15A H15F 109.5 . . ?
 H15D C15A H15E 109.5 . . ?
 H15D C15A H15F 109.5 . . ?
 H15E C15A H15F 109.5 . . ?
 C13A C16A H16D 109.5 . . ?
 C13A C16A H16E 109.5 . . ?
 C13A C16A H16F 109.5 . . ?
 H16D C16A H16E 109.5 . . ?
 H16D C16A H16F 109.5 . . ?
 H16E C16A H16F 109.5 . . ?
 C18A C17A C19A 111.3(13) . . ?
 C18A C17A C20A 110.3(12) . . ?
 C18A C17A Si2A 108.3(8) . . ?
 C19A C17A C20A 105.0(12) . . ?
 C19A C17A Si2A 111.8(10) . . ?
 C20A C17A Si2A 110.1(10) . . ?
 C17A C18A H18D 109.5 . . ?
 C17A C18A H18E 109.5 . . ?
 C17A C18A H18F 109.5 . . ?
 H18D C18A H18E 109.5 . . ?
 H18D C18A H18F 109.5 . . ?
 H18E C18A H18F 109.5 . . ?
 C17A C19A H19D 109.5 . . ?
 C17A C19A H19E 109.5 . . ?
 C17A C19A H19F 109.5 . . ?
 H19D C19A H19E 109.5 . . ?
 H19D C19A H19F 109.5 . . ?
 H19E C19A H19F 109.5 . . ?
 C17A C20A H20D 109.5 . . ?
 C17A C20A H20E 109.5 . . ?
 C17A C20A H20F 109.5 . . ?
 H20D C20A H20E 109.5 . . ?
 H20D C20A H20F 109.5 . . ?
 H20E C20A H20F 109.5 . . ?
 C1A O1A Al1 105.0(5) . . ?
 C2A O2A Al1 113.5(8) . . ?
 C3A Si1A C5A 109.1(7) . . ?
 C3A Si1A C9A 108.6(7) . . ?
 C4A Si1A C3A 105.6(5) . . ?
 C4A Si1A C5A 107.3(6) . . ?
 C4A Si1A C9A 109.3(5) . . ?
 C5A Si1A C9A 116.3(7) . . ?
 C1A Si2A C2A 36.8(4) . . ?
 C3A Si2A C1A 71.6(4) . . ?
 C3A Si2A C2A 34.9(4) . . ?
 C13A Si2A C1A 111.7(6) . . ?
 C13A Si2A C2A 124.0(10) . . ?
 C13A Si2A C3A 118.3(8) . . ?
 C13A Si2A C17A 114.9(7) . . ?
 C17A Si2A C1A 114.6(5) . . ?
 C17A Si2A C2A 120.7(9) . . ?
 C17A Si2A C3A 118.0(7) . . ?
 O1 Al1 Si4 109.78(6) . . ?
 O2 Al1 O1 87.32(10) . . ?
 O2 Al1 Si4 116.58(7) . . ?
 O1A Al1 Si4 108.18(15) . . ?
 O2A Al1 O1A 87.5(3) . . ?
 O2A Al1 O3 115.84(17) . . ?
 O2A Al1 Si4 116.66(17) . . ?
 O3 Al1 O1 104.25(8) . . ?
 O3 Al1 O2 113.07(8) . . ?
 O3 Al1 O1A 101.39(16) . . ?
 O3 Al1 Si4 119.82(5) . . ?
 Al2 O3 Al2 94.01(6) . 2_666 ?
 Al2 O3 Al2A 71.52(7) . 2_666 ?
 Al2A O3 Al2A 94.20(8) 2_666 . ?
 Al1 O3 Al2 136.25(8) . . ?
 Al1 O3 Al2 129.53(8) . 2_666 ?
 Al1 O3 Al2A 134.69(9) . 2_666 ?
 Al1 O3 Al2A 130.73(9) . . ?
 C38 C36 C37 107.0(2) . . ?
 C38 C36 C39 109.2(2) . . ?
 C38 C36 Si4 109.11(14) . . ?
 C37 C36 Si4 111.86(17) . . ?
 C39 C36 C37 108.0(2) . . ?
 C39 C36 Si4 111.57(16) . . ?
 H31A C31 H31B 109.5 . . ?
 H31A C31 H31C 109.5 . . ?
 H31B C31 H31C 109.5 . . ?
 Si4 C31 H31A 109.5 . . ?
 Si4 C31 H31B 109.5 . . ?
 Si4 C31 H31C 109.5 . . ?
 C33 C32 C34 107.5(2) . . ?
 C33 C32 C35 108.6(2) . . ?
 C33 C32 Si4 113.22(16) . . ?
 C34 C32 C35 108.9(2) . . ?
 C34 C32 Si4 106.39(17) . . ?
 C35 C32 Si4 112.08(17) . . ?
 C36 C38 H38A 109.5 . . ?
 C36 C38 H38B 109.5 . . ?
 C36 C38 H38C 109.5 . . ?
 H38A C38 H38B 109.5 . . ?
 H38A C38 H38C 109.5 . . ?
 H38B C38 H38C 109.5 . . ?
 C32 C33 H33A 109.5 . . ?
 C32 C33 H33B 109.5 . . ?
 C32 C33 H33C 109.5 . . ?
 H33A C33 H33B 109.5 . . ?
 H33A C33 H33C 109.5 . . ?
 H33B C33 H33C 109.5 . . ?
 C36 C37 H37A 109.5 . . ?
 C36 C37 H37B 109.5 . . ?
 C36 C37 H37C 109.5 . . ?
 H37A C37 H37B 109.5 . . ?
 H37A C37 H37C 109.5 . . ?
 H37B C37 H37C 109.5 . . ?
 C32 C34 H34A 109.5 . . ?
 C32 C34 H34B 109.5 . . ?
 C32 C34 H34C 109.5 . . ?
 H34A C34 H34B 109.5 . . ?
 H34A C34 H34C 109.5 . . ?
 H34B C34 H34C 109.5 . . ?
 C32 C35 H35A 109.5 . . ?
 C32 C35 H35B 109.5 . . ?
 C32 C35 H35C 109.5 . . ?
 H35A C35 H35B 109.5 . . ?
 H35A C35 H35C 109.5 . . ?
 H35B C35 H35C 109.5 . . ?
 C36 C39 H39A 109.5 . . ?
 C36 C39 H39B 109.5 . . ?
 C36 C39 H39C 109.5 . . ?
 H39A C39 H39B 109.5 . . ?
 H39A C39 H39C 109.5 . . ?
 H39B C39 H39C 109.5 . . ?
 C36 Si4 Al1 113.12(7) . . ?
 C31 Si4 Al1 111.28(8) . . ?
 C31 Si4 C36 104.16(11) . . ?
 C31 Si4 C32 106.55(12) . . ?
 C32 Si4 Al1 108.24(7) . . ?
 C32 Si4 C36 113.28(9) . . ?

loop_
  _geom_torsion_atom_site_label_1
  _geom_torsion_atom_site_label_2
  _geom_torsion_atom_site_label_3
  _geom_torsion_atom_site_label_4
  _geom_torsion
  _geom_torsion_site_symmetry_1
  _geom_torsion_site_symmetry_2
  _geom_torsion_site_symmetry_3
  _geom_torsion_site_symmetry_4
  _geom_torsion_publ_flag
 Al2 Al2 O3 Al1 -174.70(14) 2_666 . . . ?
 Al2 Si3 C27 C28 -75.4(3) . . . . ?
 Al2 Si3 C27 C29 161.0(3) . . . . ?
 Al2 Si3 C27 C30 42.4(3) . . . . ?
 C21 Al2 O3 Al2 -107.86(12) . . . 2_666 ?
 C21 Al2 O3 Al1 77.44(16) . . . . ?
 C22 Si3 C27 C28 163.9(3) . . . . ?
 C22 Si3 C27 C29 40.3(4) . . . . ?
 C22 Si3 C27 C30 -78.3(3) . . . . ?
 Si3 Al2 O3 Al2 119.64(7) . . . 2_666 ?
 Si3 Al2 O3 Al1 -55.06(13) . . . . ?
 C23 Si3 C27 C28 48.9(3) . . . . ?
 C23 Si3 C27 C29 -74.7(4) . . . . ?
 C23 Si3 C27 C30 166.7(2) . . . . ?
 Al2A Al2A O3 Al1 -173.57(13) 2_666 . . . ?
 Al2A Si3A C23A C24A -41.4(11) . . . . ?
 Al2A Si3A C23A C25A 67.1(7) . . . . ?
 Al2A Si3A C23A C26A -179.2(7) . . . . ?
 Al2A Si3A C27A C28A -85.6(7) . . . . ?
 Al2A Si3A C27A C29A 26.6(8) . . . . ?
 Al2A Si3A C27A C30A 153.5(8) . . . . ?
 C21A Al2A O3 Al2A 113.9(2) . . . 2_666 ?
 C21A Al2A O3 Al1 -59.6(2) . . . . ?
 C22A Si3A C23A C24A 67.3(10) . . . . ?
 C22A Si3A C23A C25A 175.8(7) . . . . ?
 C22A Si3A C23A C26A -70.5(9) . . . . ?
 C22A Si3A C27A C28A 163.4(8) . . . . ?
 C22A Si3A C27A C29A -84.5(7) . . . . ?
 C22A Si3A C27A C30A 42.5(10) . . . . ?
 Si3A Al2A O3 Al2A -109.83(14) . . . 2_666 ?
 Si3A Al2A O3 Al1 76.61(16) . . . . ?
 C23A Si3A C27A C28A 57.0(9) . . . . ?
 C23A Si3A C27A C29A 169.2(6) . . . . ?
 C23A Si3A C27A C30A -63.8(10) . . . . ?
 C27A Si3A C23A C24A 174.3(9) . . . . ?
 C27A Si3A C23A C25A -77.2(8) . . . . ?
 C27A Si3A C23A C26A 36.5(10) . . . . ?
 C1 C2 C3 Si1 175.3(5) . . . . ?
 C1 C2 C3 Si2 1.3(8) . . . . ?
 C1 C2 O2 Al1 -7.1(12) . . . . ?
 C2 C1 O1 Al1 2.1(7) . . . . ?
 C2 O2 Al1 O1 6.6(7) . . . . ?
 C2 O2 Al1 O3 110.9(7) . . . . ?
 C2 O2 Al1 Si4 -104.2(7) . . . . ?
 C3 C2 O2 Al1 173.9(14) . . . . ?
 C14 C13 Si2 C1 -36.2(4) . . . . ?
 C14 C13 Si2 C2 4.9(5) . . . . ?
 C14 C13 Si2 C3 45.1(4) . . . . ?
 C14 C13 Si2 C17 -168.9(4) . . . . ?
 C15 C13 Si2 C1 -154.6(4) . . . . ?
 C15 C13 Si2 C2 -113.5(4) . . . . ?
 C15 C13 Si2 C3 -73.3(5) . . . . ?
 C15 C13 Si2 C17 72.6(5) . . . . ?
 C16 C13 Si2 C1 84.6(4) . . . . ?
 C16 C13 Si2 C2 125.8(4) . . . . ?
 C16 C13 Si2 C3 165.9(3) . . . . ?
 C16 C13 Si2 C17 -48.1(4) . . . . ?
 O1 C1 C2 C3 -177.5(6) . . . . ?
 O1 C1 C2 O2 3.2(13) . . . . ?
 O1 C1 C2 Si2 -176.2(4) . . . . ?
 O2 C2 C3 Si1 -6(2) . . . . ?
 O2 C2 C3 Si2 -179.7(16) . . . . ?
 Si2 C1 C2 C3 -1.2(8) . . . . ?
 Si2 C1 C2 O2 179.4(10) . . . . ?
 Si2 C1 O1 Al1 -170.0(4) . . . . ?
 Si2 C2 C3 Si1 174.1(9) . . . . ?
 Si2 C2 O2 Al1 -5(5) . . . . ?
 C1A C2A C3A Si1A -179.2(13) . . . . ?
 C1A C2A C3A Si2A 6(2) . . . . ?
 C1A C2A O2A Al1 1(3) . . . . ?
 C2A C1A O1A Al1 -4.6(17) . . . . ?
 C2A O2A Al1 O1A -2.4(17) . . . . ?
 C2A O2A Al1 O3 -103.8(17) . . . . ?
 C2A O2A Al1 Si4 106.7(17) . . . . ?
 C3A C2A O2A Al1 -161(3) . . . . ?
 C14A C13A Si2A C1A -62.9(12) . . . . ?
 C14A C13A Si2A C2A -23.2(14) . . . . ?
 C14A C13A Si2A C3A 17.3(14) . . . . ?
 C14A C13A Si2A C17A 164.3(11) . . . . ?
 C15A C13A Si2A C1A 56.4(13) . . . . ?
 C15A C13A Si2A C2A 96.0(12) . . . . ?
 C15A C13A Si2A C3A 136.6(10) . . . . ?
 C15A C13A Si2A C17A -76.4(13) . . . . ?
 C16A C13A Si2A C1A 179.5(10) . . . . ?
 C16A C13A Si2A C2A -140.9(10) . . . . ?
 C16A C13A Si2A C3A -100.3(12) . . . . ?
 C16A C13A Si2A C17A 46.7(14) . . . . ?
 O1A C1A C2A C3A 170.7(14) . . . . ?
 O1A C1A C2A O2A 3(3) . . . . ?
 O1A C1A C2A Si2A 176.3(11) . . . . ?
 O2A C2A C3A Si1A -16(5) . . . . ?
 O2A C2A C3A Si2A 168(4) . . . . ?
 Si2A C1A C2A C3A -6(2) . . . . ?
 Si2A C1A C2A O2A -173(2) . . . . ?
 Si2A C1A O1A Al1 167.7(10) . . . . ?
 Si2A C2A C3A Si1A 175(2) . . . . ?
 Si2A C2A O2A Al1 -25(10) . . . . ?
 O3 Al2 O3 Al2 0.000(2) 2_666 . . 2_666 ?
 O3 Al2 O3 Al1 -174.70(14) 2_666 . . . ?
 O3 Al2A O3 Al2A 0.002(1) 2_666 . . 2_666 ?
 O3 Al2A O3 Al1 -173.56(13) 2_666 . . . ?
 Si4 Al1 O3 Al2 126.94(8) . . . 2_666 ?
 Si4 Al1 O3 Al2 -59.92(12) . . . . ?
 Si4 Al1 O3 Al2A -136.10(10) . . . . ?
 Si4 Al1 O3 Al2A 52.94(14) . . . 2_666 ?

_shelx_res_file
;
TITL jkc73_0m_a.res in P-1
    jkc73_0m.res
    created by SHELXL-2016/6 at 14:08:36 on 07-Mar-2025
REM Old TITL jkc73_0m_a.res in P-1
REM SHELXT solution in P-1
REM R1 0.221, Rweak 0.016, Alpha 0.082, Orientation as input
REM Formula found by SHELXT: Al1 Al4 C25 C22
REM jkc73_0m_a.res in P-1
REM wR2 = 0.1733, GooF = S = 1.077, Restrained GooF = 1.063 for all data
REM 808 parameters refined using 1603 restraints
CELL 0.71073 13.2372 13.2741 14.3077 73.701 83.79 79.456
ZERR 1 0.0024 0.0025 0.0024 0.008 0.009 0.009
LATT 1
SFAC C H Al O Si
UNIT 78 168 4 6 8
LIST 4
SIMU 0.01 0.02 2 Al2 C22 Si3 C23 C24 C25 C26 C27 C28 C29 C30 Al2A C22A Si3A =
 C23A C24A C25A C26A C27A C28A C29A C30A C21 C21A
RIGU 0.001 0.001 Al2 C22 Si3 C23 C24 C25 C26 C27 C28 C29 C30 Al2A C22A Si3A =
 C23A C24A C25A C26A C27A C28A C29A C30A C21A C21
SIMU C1 > Si2 C1A > Si2A
RIGU C1 > Si2 C1A > Si2A

L.S. 10
PLAN  26
SIZE 0.07 0.04 0.03
TEMP -173.15
CONF
BOND $H
MORE -1
fmap 2
acta
OMIT -1 2 2
OMIT 0 1 1
OMIT 1 -1 2
OMIT 1 1 0
OMIT 1 1 2
REM <olex2.extras>
REM <HklSrc "%.\\JKC73_0m.hkl">
REM </olex2.extras>

WGHT    0.074300    1.845900
FVAR       0.67153   0.66045   0.71977
PART 1
AL2   3    0.451815    0.424338    0.484744    21.00000    0.02801    0.02446 =
         0.01846   -0.00352   -0.00214   -0.00286
C21   1    0.302830    0.435348    0.518515    21.00000    0.02973    0.03849 =
         0.03082   -0.01000   -0.00241   -0.00681
AFIX 137
H21A  2    0.268655    0.507251    0.487469    21.00000   -1.50000
H21B  2    0.290387    0.420714    0.589472    21.00000   -1.50000
H21C  2    0.275251    0.383563    0.495421    21.00000   -1.50000
AFIX   0
C22   1    0.596339    0.155419    0.524586    21.00000    0.05135    0.02611 =
         0.02456    0.00187   -0.00743    0.00277
AFIX 137
H22A  2    0.621545    0.091918    0.501503    21.00000   -1.50000
H22B  2    0.544800    0.139056    0.578851    21.00000   -1.50000
H22C  2    0.653949    0.177934    0.546753    21.00000   -1.50000
AFIX   0
SI3   5    0.536037    0.265992    0.421727    21.00000    0.05449    0.01885 =
         0.01379   -0.00065   -0.00540    0.00021
C23   1    0.428644    0.210875    0.377179    21.00000    0.04677    0.04295 =
         0.02754   -0.01553   -0.00551   -0.00328
C24   1    0.361513    0.157856    0.465669    21.00000    0.05750    0.04967 =
         0.04259   -0.01896    0.00170   -0.01893
AFIX 137
H24A  2    0.332595    0.209412    0.502753    21.00000   -1.50000
H24B  2    0.403782    0.096998    0.507572    21.00000   -1.50000
H24C  2    0.305459    0.133430    0.442975    21.00000   -1.50000
AFIX   0
C25   1    0.359887    0.295562    0.305344    21.00000    0.07018    0.04190 =
         0.04665   -0.01679   -0.02479   -0.00100
AFIX 137
H25A  2    0.402010    0.327908    0.247941    21.00000   -1.50000
H25B  2    0.325149    0.350449    0.336737    21.00000   -1.50000
H25C  2    0.308339    0.262725    0.285212    21.00000   -1.50000
AFIX   0
C26   1    0.473539    0.122674    0.325332    21.00000    0.06462    0.03968 =
         0.04075   -0.01977    0.00041   -0.00988
AFIX 137
H26A  2    0.417181    0.092494    0.309904    21.00000   -1.50000
H26B  2    0.519329    0.066561    0.368440    21.00000   -1.50000
H26C  2    0.512438    0.153308    0.264933    21.00000   -1.50000
AFIX   0
C27   1    0.645513    0.292882    0.325976    21.00000    0.04815    0.03751 =
         0.03302   -0.00568    0.00351    0.00017
C28   1    0.610311    0.357120    0.225007    21.00000    0.07530    0.04033 =
         0.02511   -0.00203    0.00440   -0.00857
AFIX 137
H28A  2    0.670655    0.369391    0.179749    21.00000   -1.50000
H28B  2    0.570077    0.425574    0.229323    21.00000   -1.50000
H28C  2    0.567651    0.317550    0.201264    21.00000   -1.50000
AFIX   0
C29   1    0.717363    0.191925    0.313312    21.00000    0.06314    0.04715 =
         0.05821   -0.01500    0.01750    0.00743
AFIX 137
H29A  2    0.676607    0.142912    0.300860    21.00000   -1.50000
H29B  2    0.754002    0.157447    0.372884    21.00000   -1.50000
H29C  2    0.767259    0.211093    0.258122    21.00000   -1.50000
AFIX   0
C30   1    0.708372    0.359247    0.361205    21.00000    0.04203    0.05065 =
         0.04963   -0.01157    0.00406   -0.00483
AFIX 137
H30A  2    0.769679    0.370735    0.317111    21.00000   -1.50000
H30B  2    0.729376    0.321581    0.427225    21.00000   -1.50000
H30C  2    0.666410    0.428024    0.361894    21.00000   -1.50000
AFIX   0
SAME 0.02 0.04 Al2 C21 C22 Si3 C23 C24 C25 C26 C27 C28 C29 C30
PART 2
AL2A  3    0.575032    0.439282    0.457207   -21.00000    0.02417    0.01935 =
         0.01576   -0.00210   -0.00092   -0.00128
C21A  1    0.716488    0.465817    0.452275   -21.00000    0.02181    0.03639 =
         0.02846   -0.00780    0.00193   -0.00063
AFIX 137
H21D  2    0.755398    0.447212    0.395554   -21.00000   -1.50000
H21E  2    0.749077    0.422325    0.511957   -21.00000   -1.50000
H21F  2    0.715788    0.541195    0.446846   -21.00000   -1.50000
AFIX   0
C22A  1    0.520293    0.392187    0.238524   -21.00000    0.12987    0.07788 =
         0.05328   -0.02105   -0.01762   -0.03526
AFIX 137
H22D  2    0.551301    0.353426    0.190725   -21.00000   -1.50000
H22E  2    0.548556    0.458371    0.225698   -21.00000   -1.50000
H22F  2    0.445536    0.408784    0.233284   -21.00000   -1.50000
AFIX   0
SI3A  5    0.551109    0.304587    0.369595   -21.00000    0.08602    0.05348 =
         0.05806   -0.03230    0.00285   -0.01734
C23A  1    0.675856    0.221203    0.339421   -21.00000    0.08548    0.06540 =
         0.08269   -0.05122    0.00419   -0.01141
C24A  1    0.767884    0.269460    0.303268   -21.00000    0.09345    0.08754 =
         0.12863   -0.06391    0.02071   -0.02360
AFIX 137
H24D  2    0.748424    0.340522    0.259706   -21.00000   -1.50000
H24E  2    0.814702    0.225170    0.267393   -21.00000   -1.50000
H24F  2    0.802391    0.275130    0.358401   -21.00000   -1.50000
AFIX   0
C25A  1    0.714906    0.149111    0.446673   -21.00000    0.11434    0.09341 =
         0.09527   -0.04516   -0.01498    0.00914
AFIX 137
H25D  2    0.743370    0.076685    0.443014   -21.00000   -1.50000
H25E  2    0.656528    0.146955    0.495169   -21.00000   -1.50000
H25F  2    0.768093    0.180730    0.465752   -21.00000   -1.50000
AFIX   0
C26A  1    0.665940    0.140302    0.285678   -21.00000    0.09182    0.06187 =
         0.08804   -0.05324    0.00704   -0.00637
AFIX 137
H26D  2    0.686565    0.167039    0.216483   -21.00000   -1.50000
H26E  2    0.594299    0.128389    0.292264   -21.00000   -1.50000
H26F  2    0.710548    0.073186    0.313549   -21.00000   -1.50000
AFIX   0
C27A  1    0.435746    0.240301    0.403549   -21.00000    0.07705    0.04438 =
         0.06257   -0.02247   -0.00858   -0.01209
C28A  1    0.455775    0.138285    0.495782   -21.00000    0.10373    0.05707 =
         0.09111    0.00109    0.00802   -0.00091
AFIX 137
H28D  2    0.447069    0.074480    0.477859   -21.00000   -1.50000
H28E  2    0.406459    0.148041    0.549991   -21.00000   -1.50000
H28F  2    0.526002    0.130174    0.515695   -21.00000   -1.50000
AFIX   0
C29A  1    0.350743    0.311448    0.442906   -21.00000    0.06263    0.04410 =
         0.04775   -0.00839   -0.00932   -0.01466
AFIX 137
H29D  2    0.369629    0.318794    0.504759   -21.00000   -1.50000
H29E  2    0.287315    0.280472    0.453780   -21.00000   -1.50000
H29F  2    0.339720    0.381587    0.395906   -21.00000   -1.50000
AFIX   0
C30A  1    0.397112    0.202109    0.332529   -21.00000    0.09837    0.10313 =
         0.08953   -0.05621   -0.00164   -0.03215
AFIX 137
H30D  2    0.403752    0.252226    0.268067   -21.00000   -1.50000
H30E  2    0.324452    0.195526    0.349620   -21.00000   -1.50000
H30F  2    0.436673    0.132419    0.331261   -21.00000   -1.50000
AFIX   0
PART 3
C1    1    0.727350    0.400399    0.755561    31.00000    0.02673    0.03365 =
         0.02380   -0.00209   -0.00188   -0.00512
C2    1    0.755215    0.301314    0.728000    31.00000    0.03158    0.02451 =
         0.02488   -0.00074    0.00099   -0.00079
C3    1    0.857059    0.265486    0.749695    31.00000    0.02958    0.04360 =
         0.02097   -0.00204    0.00034   -0.00218
C4    1    1.049487    0.117584    0.826315    31.00000    0.03419    0.06874 =
         0.05579   -0.00260   -0.01522    0.00888
AFIX 137
H4A   2    1.105216    0.062315    0.813935    31.00000   -1.50000
H4B   2    1.022059    0.095965    0.894095    31.00000   -1.50000
H4C   2    1.076143    0.184471    0.814936    31.00000   -1.50000
AFIX   0
C5    1    1.004763    0.155650    0.611320    31.00000    0.03976    0.05409 =
         0.04160   -0.00494    0.00798    0.00595
C6    1    0.923477    0.202034    0.536058    31.00000    0.05854    0.06965 =
         0.03652   -0.00783    0.00432   -0.00385
AFIX 137
H6A   2    0.956990    0.213201    0.470261    31.00000   -1.50000
H6B   2    0.886774    0.270123    0.545039    31.00000   -1.50000
H6C   2    0.874509    0.152543    0.544581    31.00000   -1.50000
AFIX   0
C7    1    1.065030    0.049243    0.597482    31.00000    0.06761    0.07780 =
         0.07459   -0.02280    0.02258    0.01557
AFIX 137
H7A   2    1.016857   -0.000026    0.601652    31.00000   -1.50000
H7B   2    1.114021    0.018479    0.648606    31.00000   -1.50000
H7C   2    1.102486    0.061699    0.533399    31.00000   -1.50000
AFIX   0
C8    1    1.083162    0.232192    0.592879    31.00000    0.04041    0.08084 =
         0.06024   -0.00478    0.01495   -0.00808
AFIX 137
H8A   2    1.135642    0.204176    0.641015    31.00000   -1.50000
H8B   2    1.047858    0.301988    0.598731    31.00000   -1.50000
H8C   2    1.116052    0.239290    0.527115    31.00000   -1.50000
AFIX   0
C9    1    0.871428    0.017444    0.788321    31.00000    0.03973    0.03673 =
         0.04567    0.00018    0.00296    0.00358
C10   1    0.948767   -0.087166    0.817640    31.00000    0.05923    0.04370 =
         0.07659    0.00416   -0.00556    0.01107
AFIX 137
H10A  2    0.994259   -0.096158    0.760804    31.00000   -1.50000
H10B  2    0.911011   -0.147360    0.841224    31.00000   -1.50000
H10C  2    0.989975   -0.084184    0.869448    31.00000   -1.50000
AFIX   0
C11   1    0.802873    0.008469    0.712230    31.00000    0.05228    0.04013 =
         0.05497   -0.01151   -0.00054    0.00156
AFIX 137
H11A  2    0.757922    0.076568    0.688652    31.00000   -1.50000
H11B  2    0.760735   -0.047152    0.741985    31.00000   -1.50000
H11C  2    0.846128   -0.009749    0.657399    31.00000   -1.50000
AFIX   0
C12   1    0.802659    0.029533    0.879801    31.00000    0.05263    0.04870 =
         0.04448    0.00021    0.00629   -0.01220
AFIX 137
H12A  2    0.747060    0.089882    0.861420    31.00000   -1.50000
H12B  2    0.844045    0.041987    0.927048    31.00000   -1.50000
H12C  2    0.773135   -0.035580    0.909118    31.00000   -1.50000
AFIX   0
C13   1    0.943082    0.486472    0.725390    31.00000    0.03419    0.05571 =
         0.05266   -0.00705   -0.00550   -0.01370
C14   1    0.917147    0.511804    0.617958    31.00000    0.04862    0.06504 =
         0.04704    0.00735   -0.00094   -0.01142
AFIX 137
H14A  2    0.962160    0.559826    0.576815    31.00000   -1.50000
H14B  2    0.845168    0.545952    0.610960    31.00000   -1.50000
H14C  2    0.927621    0.445741    0.597787    31.00000   -1.50000
AFIX   0
C15   1    1.058587    0.443750    0.732183    31.00000    0.03114    0.09239 =
         0.06802   -0.00789   -0.00421   -0.02117
AFIX 137
H15A  2    1.073486    0.374417    0.717717    31.00000   -1.50000
H15B  2    1.078396    0.435956    0.798198    31.00000   -1.50000
H15C  2    1.097679    0.493580    0.684973    31.00000   -1.50000
AFIX   0
C16   1    0.921181    0.589114    0.759024    31.00000    0.07678    0.06147 =
         0.08248   -0.01168   -0.00458   -0.02350
AFIX 137
H16A  2    0.963970    0.640006    0.718721    31.00000   -1.50000
H16B  2    0.937268    0.572677    0.827478    31.00000   -1.50000
H16C  2    0.848350    0.620065    0.752304    31.00000   -1.50000
AFIX   0
C17   1    0.863802    0.359244    0.937523    31.00000    0.04143    0.06027 =
         0.03658   -0.01028   -0.00864   -0.00670
C18   1    0.792511    0.451044    0.966783    31.00000    0.06558    0.08382 =
         0.05166   -0.03010   -0.00387   -0.00636
AFIX 137
H18A  2    0.816017    0.518262    0.931850    31.00000   -1.50000
H18B  2    0.793533    0.440950    1.037225    31.00000   -1.50000
H18C  2    0.722220    0.452847    0.950058    31.00000   -1.50000
AFIX   0
C19   1    0.822764    0.255511    0.988390    31.00000    0.07838    0.09108 =
         0.03232   -0.01112   -0.00201   -0.03432
AFIX 137
H19A  2    0.752660    0.260704    0.969395    31.00000   -1.50000
H19B  2    0.822067    0.243236    1.059253    31.00000   -1.50000
H19C  2    0.867310    0.196231    0.969064    31.00000   -1.50000
AFIX   0
C20   1    0.971310    0.348527    0.974071    31.00000    0.05849    0.08043 =
         0.05106   -0.01467   -0.02665   -0.00997
AFIX 137
H20A  2    1.017542    0.290771    0.953856    31.00000   -1.50000
H20B  2    0.966527    0.332656    1.045410    31.00000   -1.50000
H20C  2    0.998385    0.415322    0.946244    31.00000   -1.50000
AFIX   0
O1    4    0.635865    0.448188    0.746298    31.00000    0.02661    0.02925 =
         0.02358   -0.00442   -0.00282   -0.00234
O2    4    0.682342    0.271977    0.690588    31.00000    0.02490    0.02861 =
         0.02785   -0.00432   -0.00298    0.00115
SI1   5    0.944352    0.136717    0.742096    31.00000    0.02623    0.04340 =
         0.03539   -0.00051   -0.00188    0.00668
SI2   5    0.863485    0.383429    0.799923    31.00000    0.02526    0.04678 =
         0.03399   -0.00465   -0.00726   -0.00535
SAME 0.02 0.04 C1 C2 C3 C4 C5 C6 C7 C8 C9 C10 C11 C12 C13 C14 C15 C16 C17 =
 C18 C19 C20 O1 O2 SI1 SI2
PART 4
C1A   1    0.739445    0.234037    0.688683   -31.00000    0.03297    0.03302 =
         0.02674    0.00049    0.00015   -0.00386
C2A   1    0.752584    0.319057    0.730075   -31.00000    0.02426    0.03322 =
         0.02094    0.00435   -0.00587   -0.00887
C3A   1    0.849587    0.286387    0.767815   -31.00000    0.03086    0.04686 =
         0.01631    0.00305    0.00406   -0.00154
C4A   1    1.039633    0.249777    0.878747   -31.00000    0.03169    0.06930 =
         0.05109   -0.00787   -0.01076   -0.00515
AFIX 137
H4AA  2    1.077219    0.227115    0.823333   -31.00000   -1.50000
H4AB  2    1.017319    0.188146    0.926994   -31.00000   -1.50000
H4AC  2    1.084730    0.281176    0.908700   -31.00000   -1.50000
AFIX   0
C5A   1    0.842503    0.374866    0.948142   -31.00000    0.03677    0.06686 =
         0.04477   -0.02233   -0.00385   -0.01017
C6A   1    0.758686    0.475101    0.922442   -31.00000    0.04865    0.06691 =
         0.06055   -0.02543    0.00292   -0.00283
AFIX 137
H6AA  2    0.791080    0.539064    0.906640   -31.00000   -1.50000
H6AB  2    0.708928    0.475245    0.978364   -31.00000   -1.50000
H6AC  2    0.723137    0.474271    0.866097   -31.00000   -1.50000
AFIX   0
C7A   1    0.792740    0.274593    0.995968   -31.00000    0.04818    0.06984 =
         0.04080   -0.01109    0.00932   -0.01665
AFIX 137
H7AA  2    0.753127    0.260605    0.948223   -31.00000   -1.50000
H7AB  2    0.746809    0.285981    1.051831   -31.00000   -1.50000
H7AC  2    0.846713    0.213574    1.018193   -31.00000   -1.50000
AFIX   0
C8A   1    0.912887    0.386344    1.023154   -31.00000    0.05257    0.08832 =
         0.04713   -0.02766   -0.00370   -0.01571
AFIX 137
H8AA  2    0.949517    0.446558    0.993633   -31.00000   -1.50000
H8AB  2    0.962844    0.321036    1.042458   -31.00000   -1.50000
H8AC  2    0.870797    0.398692    1.080791   -31.00000   -1.50000
AFIX   0
C9A   1    0.968567    0.475170    0.743420   -31.00000    0.04682    0.06093 =
         0.05073    0.00693   -0.00551   -0.02259
C10A  1    0.879507    0.545555    0.683977   -31.00000    0.05692    0.05729 =
         0.07524    0.01722   -0.01242   -0.01961
AFIX 137
H10D  2    0.904279    0.607459    0.638327   -31.00000   -1.50000
H10E  2    0.824453    0.569476    0.728189   -31.00000   -1.50000
H10F  2    0.852902    0.504687    0.647446   -31.00000   -1.50000
AFIX   0
C11A  1    1.052945    0.440515    0.672402   -31.00000    0.05005    0.08731 =
         0.04776    0.00220    0.00232   -0.03031
AFIX 137
H11D  2    1.023873    0.407593    0.630345   -31.00000   -1.50000
H11E  2    1.107324    0.389002    0.709004   -31.00000   -1.50000
H11F  2    1.081921    0.502655    0.632167   -31.00000   -1.50000
AFIX   0
C12A  1    1.011083    0.541291    0.798530   -31.00000    0.05692    0.06539 =
         0.07697   -0.00408   -0.01056   -0.02792
AFIX 137
H12D  2    1.036504    0.601967    0.751527   -31.00000   -1.50000
H12E  2    1.067615    0.496821    0.837293   -31.00000   -1.50000
H12F  2    0.956171    0.567141    0.841824   -31.00000   -1.50000
AFIX   0
C13A  1    0.882899    0.029041    0.804260   -31.00000    0.04522    0.03964 =
         0.05900   -0.00195   -0.00838    0.01162
C14A  1    0.828213    0.041505    0.902157   -31.00000    0.07508    0.04276 =
         0.07361   -0.00105    0.03026   -0.01758
AFIX 137
H14D  2    0.871092    0.072744    0.934580   -31.00000   -1.50000
H14E  2    0.817073   -0.028402    0.943998   -31.00000   -1.50000
H14F  2    0.761735    0.088092    0.890078   -31.00000   -1.50000
AFIX   0
C15A  1    0.827062   -0.039990    0.764820   -31.00000    0.07655    0.05605 =
         0.09196   -0.01381   -0.00796   -0.00220
AFIX 137
H15D  2    0.848307   -0.032546    0.695761   -31.00000   -1.50000
H15E  2    0.752563   -0.017174    0.771727   -31.00000   -1.50000
H15F  2    0.844487   -0.114542    0.801665   -31.00000   -1.50000
AFIX   0
C16A  1    0.992930   -0.031861    0.829541   -31.00000    0.05568    0.06072 =
         0.07548    0.00038   -0.01551    0.01843
AFIX 137
H16D  2    0.988529   -0.089400    0.889500   -31.00000   -1.50000
H16E  2    1.035312    0.017314    0.839111   -31.00000   -1.50000
H16F  2    1.024197   -0.061827    0.775922   -31.00000   -1.50000
AFIX   0
C17A  1    0.971706    0.171872    0.604374   -31.00000    0.04886    0.07848 =
         0.05061   -0.01879    0.01532   -0.00716
C18A  1    0.938873    0.273545    0.529593   -31.00000    0.07881    0.10358 =
         0.03630    0.00203    0.00341   -0.02887
AFIX 137
H18D  2    0.983086    0.276099    0.469702   -31.00000   -1.50000
H18E  2    0.944776    0.333733    0.554518   -31.00000   -1.50000
H18F  2    0.867214    0.277518    0.515489   -31.00000   -1.50000
AFIX   0
C19A  1    0.976596    0.075078    0.563726   -31.00000    0.13858    0.10865 =
         0.06272   -0.03949    0.03907   -0.03319
AFIX 137
H19D  2    0.908171    0.073020    0.544833   -31.00000   -1.50000
H19E  2    0.999360    0.009750    0.613937   -31.00000   -1.50000
H19F  2    1.025369    0.080900    0.506556   -31.00000   -1.50000
AFIX   0
C20A  1    1.082864    0.166774    0.632025   -31.00000    0.04300    0.08883 =
         0.08336   -0.00725    0.01920   -0.00099
AFIX 137
H20D  2    1.104741    0.098151    0.678461   -31.00000   -1.50000
H20E  2    1.084783    0.224353    0.661902   -31.00000   -1.50000
H20F  2    1.129374    0.174592    0.573203   -31.00000   -1.50000
AFIX   0
O1A   4    0.652539    0.234949    0.660450   -31.00000    0.03427    0.02774 =
         0.03101   -0.00548    0.00023   -0.00249
O2A   4    0.669191    0.387271    0.738558   -31.00000    0.02788    0.03481 =
         0.02796   -0.00425   -0.00206   -0.00606
SI1A  5    0.923856    0.351223    0.835048   -31.00000    0.02994    0.05119 =
         0.03587   -0.00500   -0.00423   -0.00719
SI2A  5    0.879030    0.165388    0.716321   -31.00000    0.02860    0.04912 =
         0.03353   -0.00231    0.00003    0.00297
PART 0
AL1   3    0.559996    0.358937    0.698509    11.00000    0.02326    0.02599 =
         0.01771   -0.00002   -0.00169   -0.00130
O3    4    0.520166    0.439467    0.583962    11.00000    0.02752    0.02389 =
         0.01633   -0.00205   -0.00148   -0.00155
C36   1    0.463506    0.276472    0.957805    11.00000    0.04262    0.03815 =
         0.02127   -0.00450    0.00048   -0.00829
C31   1    0.300760    0.375361    0.813616    11.00000    0.03001    0.05062 =
         0.04078    0.00072    0.00179    0.00146
AFIX 137
H31A  2    0.283766    0.395977    0.745126    11.00000   -1.50000
H31B  2    0.304049    0.439150    0.834106    11.00000   -1.50000
H31C  2    0.247633    0.337617    0.854231    11.00000   -1.50000
AFIX   0
C32   1    0.408195    0.152420    0.811480    11.00000    0.04838    0.03817 =
         0.02668   -0.00515    0.00079   -0.01694
C38   1    0.493412    0.381310    0.959243    11.00000    0.06721    0.05467 =
         0.02838   -0.01353    0.00277   -0.02468
AFIX 137
H38A  2    0.554191    0.394634    0.914856    11.00000   -1.50000
H38B  2    0.509138    0.377724    1.025587    11.00000   -1.50000
H38C  2    0.436176    0.439123    0.938214    11.00000   -1.50000
AFIX   0
C33   1    0.335304    0.095467    0.891282    11.00000    0.05286    0.04238 =
         0.03955   -0.00151    0.00239   -0.02169
AFIX 137
H33A  2    0.271835    0.144818    0.897947    11.00000   -1.50000
H33B  2    0.368711    0.070724    0.953361    11.00000   -1.50000
H33C  2    0.318773    0.034453    0.873552    11.00000   -1.50000
AFIX   0
C37   1    0.371390    0.257388    1.032454    11.00000    0.06711    0.06288 =
         0.02743   -0.01153    0.01491   -0.02564
AFIX 137
H37A  2    0.313377    0.314635    1.012582    11.00000   -1.50000
H37B  2    0.390911    0.256333    1.096909    11.00000   -1.50000
H37C  2    0.351257    0.189050    1.035380    11.00000   -1.50000
AFIX   0
C34   1    0.358017    0.178096    0.713982    11.00000    0.08223    0.06451 =
         0.03370   -0.00781   -0.00937   -0.03749
AFIX 137
H34A  2    0.401688    0.217113    0.661708    11.00000   -1.50000
H34B  2    0.290261    0.221783    0.717757    11.00000   -1.50000
H34C  2    0.350054    0.111793    0.700204    11.00000   -1.50000
AFIX   0
C35   1    0.509982    0.076304    0.807479    11.00000    0.06945    0.03345 =
         0.04858   -0.01186    0.01448   -0.01109
AFIX 137
H35A  2    0.496370    0.010908    0.795696    11.00000   -1.50000
H35B  2    0.542411    0.059044    0.869656    11.00000   -1.50000
H35C  2    0.556137    0.110374    0.754530    11.00000   -1.50000
AFIX   0
C39   1    0.552541    0.186689    0.991589    11.00000    0.06023    0.06090 =
         0.03590   -0.00368   -0.02019    0.00200
AFIX 137
H39A  2    0.530581    0.118161    0.998767    11.00000   -1.50000
H39B  2    0.573318    0.189261    1.054468    11.00000   -1.50000
H39C  2    0.610899    0.194990    0.943227    11.00000   -1.50000
AFIX   0
SI4   5    0.428965    0.285850    0.827780    11.00000    0.02644    0.02814 =
         0.01932   -0.00022    0.00008   -0.00376
HKLF 4


REM  jkc73_0m_a.res in P-1
REM R1 =  0.0610 for   10011 Fo > 4sig(Fo)  and  0.0808 for all   12829 data
REM    808 parameters refined using   1667 restraints

END

WGHT      0.0743      1.8460

REM Highest difference peak  1.305,  deepest hole -0.555,  1-sigma level  0.063
Q1    1   0.5946  0.2671  0.4101  11.00000  0.05    1.30
Q2    1   0.4239  0.1312  0.4167  11.00000  0.05    0.78
Q3    1   0.4181  0.2979  0.2671  11.00000  0.05    0.63
Q4    1   0.8624  0.4031  0.8570  11.00000  0.05    0.60
Q5    1   0.6793  0.3352  0.2293  11.00000  0.05    0.57
Q6    1   0.6705  0.2578  0.2956  11.00000  0.05    0.56
Q7    1   0.7797  0.2226  0.3625  11.00000  0.05    0.54
Q8    1   0.4254  0.2194  0.8193  11.00000  0.05    0.53
Q9    1   0.5331  0.2378  0.4578  11.00000  0.05    0.49
Q10   1   0.4972  0.2865  0.3892  11.00000  0.05    0.47
Q11   1   0.8035  0.2847  0.7525  11.00000  0.05    0.43
Q12   1   0.4592  0.2816  0.9004  11.00000  0.05    0.36
Q13   1   0.4425  0.2674  0.3674  11.00000  0.05    0.34
Q14   1   0.8997  0.0776  0.7548  11.00000  0.05    0.34
Q15   1   0.4555  0.0968  0.7830  11.00000  0.05    0.34
Q16   1   0.5806  0.2081  0.4713  11.00000  0.05    0.32
Q17   1   0.7329  0.3005  0.2630  11.00000  0.05    0.31
Q18   1   0.5392  0.4368  0.4715  11.00000  0.05    0.31
Q19   1   0.6022  0.3997  0.7324  11.00000  0.05    0.31
Q20   1   0.3397  0.2827  0.3073  11.00000  0.05    0.31
Q21   1   0.6795  0.1613  0.2786  11.00000  0.05    0.30
Q22   1   0.5971  0.2230  0.9629  11.00000  0.05    0.28
Q23   1   0.4470  0.4162  0.9292  11.00000  0.05    0.28
Q24   1   0.3664  0.3264  0.8110  11.00000  0.05    0.28
Q25   1   0.8769  0.2148  0.7438  11.00000  0.05    0.27
Q26   1   0.5949  0.1674  0.9419  11.00000  0.05    0.27
;
_shelx_res_checksum                27191
_shelx_hkl_file
;
  -2   0   0 9727.13  501.35
  -2   0   0 8474.45  302.47
   2   0   0 7360.36  469.05
   2   0   0 7575.44  297.97
  -3   0   0   78.69    4.30
  -3   0   0   69.99    4.00
  -3   0   0   79.39    4.10
  -3   0   0   71.39    4.40
  -3   0   0   84.59    5.00
  -3   0   0   79.99    4.50
  -3   0   0   78.39    5.00
  -3   0   0   64.89    4.00
   3   0   0   91.09    5.10
   3   0   0   68.69    4.20
   3   0   0   85.69    4.40
   3   0   0   77.09    4.20
   3   0   0   73.99    4.10
   3   0   0   86.49    5.20
   3   0   0   84.19    4.80
  -4   0   0   50.59    4.30
  -4   0   0   59.59    3.70
  -4   0   0   57.29    4.70
  -4   0   0   52.39    4.80
  -4   0   0   54.29    3.60
  -4   0   0   53.69    3.60
  -4   0   0   57.39    3.90
  -4   0   0   51.99    4.00
   4   0   0   56.49    4.70
   4   0   0   58.79    4.10
   4   0   0   59.59    4.40
   4   0   0   58.59    4.30
   4   0   0   62.49    3.90
   4   0   0   54.09    4.00
   4   0   0   65.39    4.20
   4   0   0   56.89    3.90
  -5   0   0  589.14   21.50
  -5   0   0  590.14   22.00
  -5   0   0  538.25   21.50
  -5   0   0  588.24   21.50
  -5   0   0  558.74   21.10
  -5   0   0  586.74   21.20
  -5   0   0  582.64   21.00
   5   0   0  583.14   22.20
   5   0   0  582.44   22.00
   5   0   0  583.84   21.50
   5   0   0  596.14   21.50
   5   0   0  592.74   21.70
   5   0   0  568.24   21.90
   5   0   0  580.14   21.40
   5   0   0  571.64   21.40
  -6   0   0  260.97   12.30
  -6   0   0  242.88   11.60
  -6   0   0  245.28   10.70
  -6   0   0  224.98   10.60
  -6   0   0  232.68    9.90
  -6   0   0  240.48   10.90
  -6   0   0  252.07   11.40
   6   0   0  252.97   11.30
   6   0   0  267.07   11.50
   6   0   0  290.77   12.90
   6   0   0  241.38   11.00
   6   0   0  241.98   11.20
   6   0   0  269.37   12.00
   6   0   0  266.07   11.90
   6   0   0  242.68   11.10
  -7   0   0  160.28    8.60
  -7   0   0  165.78    9.00
  -7   0   0  166.68    8.20
  -7   0   0  165.78    8.80
  -7   0   0  177.18    9.90
  -7   0   0  151.38    8.10
   7   0   0  151.18    8.60
   7   0   0  164.68    8.90
   7   0   0  161.28    8.80
   7   0   0  176.98    8.80
   7   0   0  157.88    9.60
   7   0   0  173.58    9.80
  -8   0   0  805.02   31.10
  -8   0   0  811.92   30.50
  -8   0   0  819.92   29.50
  -8   0   0  840.62   29.80
  -8   0   0  783.72   30.10
  -8   0   0  774.02   29.60
   8   0   0  804.72   30.60
   8   0   0  812.92   30.40
   8   0   0  824.62   30.10
   8   0   0  810.62   31.40
   8   0   0  822.02   30.10
   8   0   0  779.72   30.20
   8   0   0  780.02   30.80
   8   0   0  831.12   30.90
  -9   0   0  114.59    8.20
  -9   0   0   99.29    6.90
  -9   0   0  102.79    6.60
  -9   0   0  127.39    9.10
  -9   0   0  104.19    7.80
   9   0   0   98.49    7.70
   9   0   0  116.99    9.70
   9   0   0  109.59    7.80
   9   0   0  105.29    8.60
   9   0   0   99.49    7.80
   9   0   0   98.59    8.60
   9   0   0  114.49    7.80
   9   0   0  105.69    7.50
 -10   0   0  758.32   28.00
 -10   0   0  737.23   27.60
 -10   0   0  727.03   31.00
 -10   0   0  710.93   28.50
 -10   0   0  736.03   27.30
 -10   0   0  743.03   28.80
  10   0   0  733.73   28.20
  10   0   0  752.52   30.00
  10   0   0  711.43   28.80
  10   0   0  666.93   28.30
  10   0   0  703.43   29.20
  10   0   0  700.93   29.90
  10   0   0  724.83   29.00
  10   0   0  751.72   28.30
 -11   0   0   -0.50    3.50
 -11   0   0    8.00    3.70
 -11   0   0    2.40    4.90
 -11   0   0   -0.30    4.60
 -11   0   0    3.30    4.30
 -11   0   0    8.70    5.30
  11   0   0    0.70    6.30
  11   0   0    2.30    5.40
  11   0   0   -3.40    4.00
  11   0   0   -5.60    4.10
  11   0   0   -0.10    4.00
  11   0   0   -3.90    4.30
  11   0   0   -0.60    3.90
  11   0   0    4.50    5.30
 -12   0   0   79.09    9.60
 -12   0   0   67.39    7.90
 -12   0   0   73.19    6.40
 -12   0   0   71.49    7.10
  12   0   0   88.59    9.40
  12   0   0   66.39    7.10
  12   0   0   70.39    8.10
  12   0   0   73.59    7.80
  12   0   0   93.39   10.20
  12   0   0   81.79    9.10
 -13   0   0    3.20    4.20
 -13   0   0    6.20    5.10
 -13   0   0   10.20    4.50
 -13   0   0   11.90    5.20
 -13   0   0    9.70    4.10
 -13   0   0    4.10    6.10
  13   0   0    8.80    7.20
  13   0   0    1.20    6.00
  13   0   0    0.70    5.00
  13   0   0    8.20    5.20
  13   0   0    7.90    6.00
  13   0   0   -1.50    6.00
 -14   0   0  206.48   16.50
 -14   0   0  182.18   10.40
 -14   0   0  172.48   13.10
 -14   0   0  202.28   12.60
 -14   0   0  209.78   10.90
  14   0   0  180.28   12.60
  14   0   0  189.98   16.00
  14   0   0  167.38   14.60
  14   0   0  213.18   14.80
  14   0   0  192.38   14.30
  14   0   0  195.28   12.70
 -15   0   0    4.20    7.00
 -15   0   0   -8.80    4.80
 -15   0   0    7.50    5.00
 -15   0   0   -3.10    4.60
 -15   0   0   -1.40    3.90
  15   0   0    3.60    6.60
  15   0   0   -1.20    5.00
  15   0   0   14.30    7.80
  15   0   0   12.70    5.90
  15   0   0    1.60    6.50
 -16   0   0  100.29    7.90
 -16   0   0   65.59   10.30
 -16   0   0   87.39    9.10
 -16   0   0  112.19   10.90
  16   0   0   95.29   10.10
  16   0   0   97.99   12.90
  16   0   0   86.59   10.00
  16   0   0   86.99   10.60
  16   0   0   77.29   11.10
 -17   0   0    0.70    7.20
 -17   0   0    1.00    4.20
 -17   0   0   11.20    5.20
 -17   0   0    0.40    2.00
 -17   0   0   -6.60    4.80
  17   0   0   -4.50    7.50
  17   0   0    4.00    6.20
  17   0   0   -2.60    6.00
  17   0   0   -4.60    6.40
  17  -1   0   15.20    6.40
  17  -1   0    1.60    7.40
  17  -1   0    7.70    8.20
  17  -1   0    5.80    6.30
 -17   1   0   16.20    4.80
 -17   1   0    0.50    2.50
 -17   1   0   16.60    6.10
 -17   1   0    4.60    7.10
  16  -1   0   51.59    8.50
  16  -1   0   66.99    9.10
  16  -1   0   54.49   10.60
  16  -1   0   69.59   10.90
  16  -1   0   49.50    9.10
 -16   1   0   65.19    8.90
 -16   1   0   38.00    5.70
 -16   1   0   60.29    6.50
 -16   1   0   45.30    9.40
  15  -1   0   61.39    7.90
  15  -1   0   51.39   10.20
  15  -1   0   64.59    9.30
  15  -1   0   53.49    8.10
  15  -1   0   59.79    9.70
 -15   1   0   59.59    7.90
 -15   1   0   45.30    5.70
 -15   1   0   63.09    6.50
 -15   1   0   67.39    9.00
 -15   1   0   60.49    9.90
  14  -1   0   10.20    5.60
  14  -1   0    7.60    5.80
  14  -1   0   12.00    7.20
  14  -1   0    5.10    6.60
  14  -1   0    7.00    6.50
 -14   1   0    6.40    4.40
 -14   1   0    5.20    6.50
 -14   1   0    3.10    5.00
 -14   1   0    8.90    4.20
 -14   1   0    3.60    5.80
  13  -1   0   10.60    6.30
  13  -1   0   10.50    7.00
  13  -1   0    0.50    4.80
  13  -1   0   -2.10    4.90
  13  -1   0    0.80    5.80
  13  -1   0   -5.70    5.30
 -13   1   0    1.90    5.20
 -13   1   0    6.20    4.00
 -13   1   0   -0.30    4.00
 -13   1   0   -3.60    3.80
 -13   1   0   -1.60    6.00
 -13   1   0    8.50    5.10
  12  -1   0  123.39    9.70
  12  -1   0  125.59   11.60
  12  -1   0  130.29   11.40
  12  -1   0  122.09   11.00
  12  -1   0  118.29    9.80
  12  -1   0  117.39   12.20
 -12   1   0  121.69   10.50
 -12   1   0  110.59    8.10
 -12   1   0  118.89    8.70
 -12   1   0  117.69   12.60
 -12   1   0  118.19   10.40
  11  -1   0   16.50    4.70
  11  -1   0   17.30    6.30
  11  -1   0   20.20    5.30
  11  -1   0   35.40    6.70
  11  -1   0   29.00    5.70
  11  -1   0   27.70    5.60
  11  -1   0   27.40    7.30
  11  -1   0   23.90    5.90
 -11   1   0   29.00    6.80
 -11   1   0   29.00    5.30
 -11   1   0   23.00    4.60
 -11   1   0   24.60    6.00
 -11   1   0   23.20    4.30
 -11   1   0   26.40    6.00
 -11   1   0   23.80    6.40
  10  -1   0   68.19    8.20
  10  -1   0   65.29    7.60
  10  -1   0   81.69    7.50
  10  -1   0   65.29    7.70
  10  -1   0   78.19    7.40
  10  -1   0   65.89    6.90
  10  -1   0   67.09    6.70
  10  -1   0   64.49    7.00
 -10   1   0   75.29    6.40
 -10   1   0   63.39    5.70
 -10   1   0   63.59    6.30
 -10   1   0   74.69    7.50
   9  -1   0  481.95   19.10
   9  -1   0  453.55   18.90
   9  -1   0  443.66   19.20
   9  -1   0  459.75   19.70
   9  -1   0  485.25   20.00
   9  -1   0  459.85   20.50
   9  -1   0  433.26   19.30
   9  -1   0  439.26   18.70
  -9   1   0  451.55   18.00
  -9   1   0  454.05   18.40
  -9   1   0  458.45   18.90
  -9   1   0  457.95   18.80
  -9   1   0  474.75   20.10
  -9   1   0  463.45   19.40
   8  -1   0   70.29    6.60
   8  -1   0   63.59    5.90
   8  -1   0   64.19    6.80
   8  -1   0   73.19    6.30
   8  -1   0   67.09    5.80
   8  -1   0   71.19    6.20
   8  -1   0   60.49    6.40
   8  -1   0   71.89    6.90
  -8   1   0   73.89    5.70
  -8   1   0   66.19    6.40
  -8   1   0   76.39    6.50
  -8   1   0   81.29    8.50
  -8   1   0   74.89    7.10
  -8   1   0   72.09    6.50
   7  -1   0  593.34   23.50
   7  -1   0  624.34   23.90
   7  -1   0  635.14   23.90
   7  -1   0  594.94   23.40
   7  -1   0  610.34   24.10
   7  -1   0  632.94   24.90
   7  -1   0  659.93   25.30
   7  -1   0  583.44   23.40
  -7   1   0  615.94   23.30
  -7   1   0  646.54   23.00
  -7   1   0  626.34   23.50
  -7   1   0  586.14   24.40
  -7   1   0  651.73   24.70
  -7   1   0  613.04   23.50
  -7   1   0  605.94   23.90
   6  -1   0  941.91   35.40
   6  -1   0  974.00   34.30
   6  -1   0  926.81   34.60
   6  -1   0  929.61   34.80
   6  -1   0  964.10   34.90
   6  -1   0  984.60   34.50
   6  -1   0  984.90   34.70
   6  -1   0  920.01   34.20
  -6   1   0  962.60   34.30
  -6   1   0  946.71   35.20
  -6   1   0  920.21   34.70
  -6   1   0  950.20   34.30
  -6   1   0  895.91   33.80
  -6   1   0  958.40   35.20
   5  -1   0  256.97   11.30
   5  -1   0  249.78   10.60
   5  -1   0  255.47   11.00
   5  -1   0  254.47   11.80
   5  -1   0  262.67   11.30
   5  -1   0  243.18   10.70
   5  -1   0  264.47   10.80
   5  -1   0  254.47   10.60
  -5   1   0  232.48   10.40
  -5   1   0  255.37   11.60
  -5   1   0  253.67   10.20
  -5   1   0  261.37   10.80
  -5   1   0  250.07   10.70
  -5   1   0  271.57   11.70
  -5   1   0  230.38   11.10
   4  -1   0    6.00    2.50
   4  -1   0    6.00    2.60
   4  -1   0    4.60    1.90
   4  -1   0    4.00    2.00
   4  -1   0    5.90    2.70
   4  -1   0    6.40    2.10
   4  -1   0    4.10    2.30
   4  -1   0    1.50    1.90
  -4   1   0    6.20    2.10
  -4   1   0    5.50    2.60
  -4   1   0    5.60    2.30
  -4   1   0    8.00    2.40
  -4   1   0    8.00    1.90
  -4   1   0    4.60    2.00
  -4   1   0    1.90    2.50
   3  -1   0  779.12   27.40
   3  -1   0  778.62   27.20
   3  -1   0  759.82   27.20
   3  -1   0  780.82   27.40
   3  -1   0  778.42   27.70
   3  -1   0  750.92   27.50
   3  -1   0  778.32   27.80
  -3   1   0  778.92   27.30
  -3   1   0  767.82   27.80
  -3   1   0  776.92   27.10
  -3   1   0  758.32   27.30
  -3   1   0  775.72   27.30
  -3   1   0  770.52   27.70
   2  -1   0 2076.09   67.59
   2  -1   0 1958.90   68.09
  -2   1   0 1972.00   68.09
  -2   1   0 1888.51   67.99
   1  -1   0  178.18    7.30
   1  -1   0  218.48    8.00
   1  -1   0  216.08    7.30
   1  -1   0  207.38    7.40
   1  -1   0  201.88    7.20
  -1   1   0  177.88    7.50
  -1   1   0  193.68    7.40
  -1   1   0  197.68    7.20
  -1   1   0  199.78    7.40
  -1   1   0  210.58    7.30
  -1   1   0  203.88    7.20
  -1  -1   0   -0.50    0.60
  -1  -1   0    0.00    0.30
  -1  -1   0   -0.40    0.30
  -1  -1   0    0.00    0.40
  -1  -1   0    0.10    0.30
  -2  -1   0 1806.42   62.29
   2   1   0 1826.92   62.29
   2   1   0 1783.52   62.19
   2   1   0 1809.32   62.39
  -3  -1   0  190.58    7.60
  -3  -1   0  187.48    7.90
  -3  -1   0  199.08    8.50
  -3  -1   0  211.08    7.90
  -3  -1   0  211.78    7.80
  -3  -1   0  196.48    8.30
  -3  -1   0  204.78    8.30
  -3  -1   0  191.58    8.30
   3   1   0  201.78    7.80
   3   1   0  191.48    8.50
   3   1   0  194.48    8.40
   3   1   0  195.08    7.90
   3   1   0  193.68    7.70
   3   1   0  202.18    8.40
   3   1   0  199.18    8.10
  -4  -1   0  447.76   16.40
  -4  -1   0  467.95   16.30
  -4  -1   0  433.16   16.60
  -4  -1   0  447.96   16.80
  -4  -1   0  427.06   16.80
  -4  -1   0  425.96   16.10
  -4  -1   0  435.66   17.00
  -4  -1   0  446.26   16.00
   4   1   0  445.46   16.60
   4   1   0  444.76   16.10
   4   1   0  450.05   16.40
   4   1   0  454.85   17.00
   4   1   0  465.25   17.00
   4   1   0  454.75   16.90
   4   1   0  461.55   16.40
   4   1   0  441.76   16.60
  -5  -1   0  748.93   26.80
  -5  -1   0  781.22   27.10
  -5  -1   0  772.42   27.10
  -5  -1   0  744.03   27.50
  -5  -1   0  747.63   27.90
  -5  -1   0  766.92   26.70
  -5  -1   0  744.93   27.70
   5   1   0  762.72   28.10
   5   1   0  761.12   27.30
   5   1   0  740.43   27.90
   5   1   0  759.42   27.30
   5   1   0  777.42   27.50
   5   1   0  740.83   27.40
   5   1   0  745.03   27.70
   5   1   0  757.02   27.90
  -6  -1   0   58.69    5.80
  -6  -1   0   47.00    4.60
  -6  -1   0   51.69    5.00
  -6  -1   0   61.99    4.70
  -6  -1   0   48.10    5.30
  -6  -1   0   53.89    4.90
  -6  -1   0   56.09    5.10
  -6  -1   0   61.59    5.10
   6   1   0   66.49    6.00
   6   1   0   52.89    6.20
   6   1   0   54.79    5.50
   6   1   0   45.90    5.70
   6   1   0   60.69    4.90
   6   1   0   58.49    5.30
   6   1   0   42.90    5.40
  -7  -1   0   44.00    4.40
  -7  -1   0   50.79    5.20
  -7  -1   0   51.79    5.10
  -7  -1   0   48.40    5.50
  -7  -1   0   46.60    5.80
  -7  -1   0   56.79    5.70
  -7  -1   0   48.10    4.40
  -7  -1   0   60.09    4.10
   7   1   0   62.19    6.00
   7   1   0   48.60    5.20
   7   1   0   62.19    6.10
   7   1   0   50.59    4.90
   7   1   0   43.40    4.60
   7   1   0   41.10    4.90
  -8  -1   0   44.50    5.00
  -8  -1   0   45.30    4.90
  -8  -1   0   45.10    3.80
  -8  -1   0   38.50    5.30
  -8  -1   0   47.50    5.10
  -8  -1   0   52.49    6.00
  -8  -1   0   42.70    4.30
  -8  -1   0   42.50    4.80
   8   1   0   42.30    5.00
   8   1   0   44.70    6.00
   8   1   0   45.50    5.10
   8   1   0   34.60    4.50
   8   1   0   41.30    5.00
   8   1   0   32.50    5.30
   8   1   0   45.30    6.20
  -9  -1   0   75.69    6.50
  -9  -1   0   63.89    5.10
  -9  -1   0   78.09    6.40
  -9  -1   0   79.69    7.20
  -9  -1   0   80.29    5.80
  -9  -1   0   70.99    6.30
  -9  -1   0   61.59    6.90
  -9  -1   0   67.89    6.30
   9   1   0   68.49    7.00
   9   1   0   75.39    8.10
   9   1   0   75.49    6.50
   9   1   0   67.29    6.50
   9   1   0   79.89    6.50
   9   1   0   63.19    6.70
   9   1   0   88.59    7.60
   9   1   0   76.59    6.60
 -10  -1   0   84.49    8.40
 -10  -1   0   78.09    6.60
 -10  -1   0   72.89    6.50
 -10  -1   0   85.19    5.70
 -10  -1   0   78.79    7.20
 -10  -1   0   90.19    7.80
  10   1   0  110.49    8.50
  10   1   0   78.79    8.20
  10   1   0   75.29    6.90
  10   1   0   84.79    8.70
  10   1   0   80.49    8.00
  10   1   0   79.39    8.00
  10   1   0   89.39    7.70
 -11  -1   0   21.40    6.10
 -11  -1   0   26.50    5.80
 -11  -1   0   27.60    6.10
 -11  -1   0   30.80    4.50
 -11  -1   0   22.00    4.40
 -11  -1   0   34.40    5.40
  11   1   0   27.20    5.60
  11   1   0   29.50    5.40
  11   1   0   18.70    5.30
  11   1   0   26.10    5.50
  11   1   0   25.60    6.90
  11   1   0   12.90    6.20
  11   1   0   20.10    5.30
  11   1   0   19.40    5.90
 -12  -1   0   23.40    4.70
 -12  -1   0   20.30    5.80
 -12  -1   0   25.70    5.00
 -12  -1   0   19.20    4.50
 -12  -1   0   20.30    4.60
  12   1   0   19.20    7.40
  12   1   0   28.10    3.30
  12   1   0   15.80    6.20
  12   1   0   17.90    5.60
  12   1   0   20.20    5.80
  12   1   0   14.40    6.20
  12   1   0   13.30    5.10
 -13  -1   0   52.99    8.40
 -13  -1   0   68.09    6.30
 -13  -1   0   62.49    6.80
 -13  -1   0   67.69    8.10
 -13  -1   0   57.39    5.90
 -13  -1   0   68.29    6.70
  13   1   0   68.29    8.70
  13   1   0   58.89    8.10
  13   1   0   63.79   11.70
  13   1   0   69.09   10.50
  13   1   0   68.59    7.70
  13   1   0   76.49    8.40
 -14  -1   0   99.39   11.50
 -14  -1   0  108.29    8.70
 -14  -1   0  110.29    8.30
 -14  -1   0  106.49    8.70
 -14  -1   0  143.99   10.30
 -14  -1   0  136.39   10.90
  14   1   0  131.09   12.10
  14   1   0  103.59   10.20
  14   1   0  135.19   10.60
  14   1   0  114.09   12.50
  14   1   0  121.59   11.30
 -15  -1   0    7.50    4.70
 -15  -1   0    1.60    4.90
 -15  -1   0   -2.30    7.00
 -15  -1   0    5.30    5.40
 -15  -1   0    2.30    3.90
  15   1   0    2.30    5.00
  15   1   0    3.20    5.90
  15   1   0   -8.10    7.00
  15   1   0   -8.60    5.80
  15   1   0    1.20    6.10
  15   1   0   -0.50    6.40
 -16  -1   0   21.50    5.60
 -16  -1   0   18.40    5.60
 -16  -1   0   18.10    4.70
 -16  -1   0   12.80    8.40
  16   1   0    5.50    7.20
  16   1   0   24.00    9.50
  16   1   0   22.50    8.10
  16   1   0   20.80    6.80
  16   1   0   24.80    6.60
 -17  -1   0   21.70    5.40
 -17  -1   0   12.20    4.40
 -17  -1   0   19.10    8.40
 -17  -1   0    4.40    5.60
  17   1   0   19.20    7.70
  17   1   0   24.50    9.00
  17   1   0   13.70    6.30
  17   1   0   18.40    7.00
  17  -2   0   35.50   10.30
  17  -2   0    5.00    8.70
  17  -2   0   17.60    7.20
  17  -2   0   24.70    7.50
 -17   2   0   23.50    8.60
 -17   2   0   24.20    6.50
 -17   2   0   24.70    5.30
  16  -2   0   -0.20    8.10
  16  -2   0   34.80    9.30
  16  -2   0   14.70    7.80
  16  -2   0   15.70    6.60
  16  -2   0   16.90    6.90
 -16   2   0   18.40    5.10
 -16   2   0    5.60    6.90
 -16   2   0   18.60    6.20
  15  -2   0   81.39   10.70
  15  -2   0   78.99   10.50
  15  -2   0   79.59   11.50
  15  -2   0   74.39    8.50
  15  -2   0   75.29    9.00
 -15   2   0   81.79   10.40
 -15   2   0   93.19    8.20
 -15   2   0   79.09    9.70
  14  -2   0   -1.50    6.10
  14  -2   0    9.10    6.40
  14  -2   0   -0.70    5.30
  14  -2   0   -2.20    5.40
  14  -2   0  -10.00    6.40
 -14   2   0    2.80    5.20
 -14   2   0   -3.60    3.80
 -14   2   0   -0.80    6.10
 -14   2   0   -2.00    5.80
  13  -2   0   -4.10    4.90
  13  -2   0   -8.70    5.30
  13  -2   0    4.20    4.80
  13  -2   0   -5.90    6.50
  13  -2   0    7.20    6.30
 -13   2   0    7.60    5.70
 -13   2   0   -1.00    4.60
 -13   2   0   -1.60    5.90
 -13   2   0    6.60    4.00
  12  -2   0    6.10    6.20
  12  -2   0    3.70    5.50
  12  -2   0    4.50    5.00
  12  -2   0    1.80    4.40
  12  -2   0    6.10    6.00
  12  -2   0   11.40    6.80
 -12   2   0    3.40    5.70
 -12   2   0   12.00    6.00
 -12   2   0    4.70    4.20
 -12   2   0   10.30    4.20
  11  -2   0   43.70    6.10
  11  -2   0   43.60    8.40
  11  -2   0   44.30    6.30
  11  -2   0   48.40    7.60
  11  -2   0   53.99    8.20
  11  -2   0   47.80    7.60
 -11   2   0   52.59    5.50
 -11   2   0   57.99    6.80
 -11   2   0   53.59    6.40
 -11   2   0   44.00    7.20
 -11   2   0   46.50    5.90
 -11   2   0   51.69    7.40
 -11   2   0   49.70    7.70
  10  -2   0  202.08   11.30
  10  -2   0  197.98   11.60
  10  -2   0  207.98   12.70
  10  -2   0  202.78   11.30
  10  -2   0  189.28   12.10
  10  -2   0  186.38   12.10
  10  -2   0  205.08   13.60
  10  -2   0  206.38   11.50
 -10   2   0  206.58   12.20
 -10   2   0  202.18   10.10
 -10   2   0  203.98   12.80
 -10   2   0  200.98   11.90
 -10   2   0  194.58   10.80
 -10   2   0  209.88   12.20
 -10   2   0  210.28   13.20
 -10   2   0  208.48   12.80
   9  -2   0   -3.30    4.30
   9  -2   0    5.60    4.20
   9  -2   0    3.00    5.00
   9  -2   0    0.60    3.70
   9  -2   0   -1.20    3.10
   9  -2   0    7.10    4.80
   9  -2   0    1.60    3.50
   9  -2   0    2.80    3.80
  -9   2   0    2.70    3.80
  -9   2   0    1.90    4.40
  -9   2   0   -8.00    4.00
  -9   2   0   10.70    5.10
  -9   2   0    6.50    4.50
  -9   2   0    0.00    3.70
  -9   2   0    1.50    3.00
  -9   2   0    0.40    3.40
   8  -2   0   50.09    5.40
   8  -2   0   58.59    6.80
   8  -2   0   59.59    5.40
   8  -2   0   46.30    5.30
   8  -2   0   46.70    6.00
   8  -2   0   67.39    6.60
   8  -2   0   54.79    5.30
   8  -2   0   54.69    5.60
  -8   2   0   64.89    6.70
  -8   2   0   62.69    7.10
  -8   2   0   65.19    5.60
  -8   2   0   56.19    4.80
  -8   2   0   59.99    5.30
  -8   2   0   53.39    5.80
  -8   2   0   61.59    6.70
  -8   2   0   58.09    6.10
   7  -2   0  330.07   14.30
   7  -2   0  318.07   14.70
   7  -2   0  327.17   14.60
   7  -2   0  287.07   13.40
   7  -2   0  315.27   14.60
   7  -2   0  330.27   13.70
   7  -2   0  336.27   14.00
  -7   2   0  317.37   14.30
  -7   2   0  288.47   14.50
  -7   2   0  315.67   13.60
  -7   2   0  340.37   15.20
  -7   2   0  343.97   14.90
  -7   2   0  330.57   13.10
  -7   2   0  293.97   13.60
   6  -2   0   82.99    6.50
   6  -2   0   88.49    6.20
   6  -2   0   89.29    7.20
   6  -2   0   92.39    7.70
   6  -2   0   85.99    7.00
   6  -2   0   75.49    6.00
   6  -2   0   78.19    6.20
   6  -2   0   88.49    7.20
  -6   2   0   83.69    7.30
  -6   2   0   84.39    6.60
  -6   2   0   81.09    7.00
  -6   2   0   79.19    6.50
  -6   2   0   90.19    7.80
  -6   2   0   77.09    6.10
  -6   2   0   73.79    5.70
   5  -2   0  319.27   14.10
   5  -2   0  312.17   13.60
   5  -2   0  338.37   13.70
   5  -2   0  317.37   13.50
   5  -2   0  316.37   14.40
   5  -2   0  297.27   12.90
   5  -2   0  322.47   13.30
  -5   2   0  310.17   15.10
  -5   2   0  297.17   12.30
  -5   2   0  312.67   13.70
  -5   2   0  335.27   13.60
  -5   2   0  341.07   14.00
  -5   2   0  300.17   12.50
  -5   2   0  330.97   13.20
  -5   2   0  309.47   13.00
   4  -2   0   50.99    3.80
   4  -2   0   42.50    4.10
   4  -2   0   46.60    4.30
   4  -2   0   48.60    4.60
   4  -2   0   46.20    4.20
   4  -2   0   55.39    4.80
   4  -2   0   44.30    3.70
  -4   2   0   42.50    3.50
  -4   2   0   49.30    4.00
  -4   2   0   46.20    4.10
  -4   2   0   46.20    3.60
  -4   2   0   43.70    4.50
  -4   2   0   43.30    4.20
  -4   2   0   46.40    3.60
  -4   2   0   48.90    4.40
   3  -2   0   20.40    2.40
   3  -2   0   13.10    2.70
   3  -2   0   13.60    2.30
   3  -2   0   15.10    3.00
   3  -2   0    8.10    2.40
   3  -2   0   11.10    2.10
   3  -2   0   14.20    2.40
  -3   2   0   14.10    1.90
  -3   2   0   15.00    2.30
  -3   2   0   10.20    2.70
  -3   2   0   13.10    2.50
  -3   2   0   13.10    2.20
  -3   2   0   14.80    2.30
  -3   2   0   13.80    2.30
  -3   2   0   13.30    2.00
  -3   2   0   13.60    2.80
   2  -2   0  189.78    7.50
   2  -2   0  180.18    7.90
   2  -2   0  206.18    7.60
   2  -2   0  190.78    8.10
   2  -2   0  185.68    7.40
   2  -2   0  183.28    8.40
   2  -2   0  190.88    7.10
  -2   2   0  186.48    8.00
  -2   2   0  193.88    7.50
  -2   2   0  186.68    7.40
  -2   2   0  185.78    7.70
  -2   2   0  189.48    8.00
  -2   2   0  173.98    7.40
  -2   2   0  177.18    8.00
  -2   2   0  182.08    7.30
  -2   2   0  185.58    8.30
   1  -2   0 9083.49  532.55
   1  -2   0 9818.32  366.46
  -1   2   0 9999.00  365.66
  -1   2   0 9880.51  542.75
   0  -2   0 2583.34   85.89
   0  -2   0 2436.46   86.19
  -1  -2   0 1028.50   36.10
  -1  -2   0 1036.90   36.50
  -1  -2   0 1033.00   36.60
  -1  -2   0 1037.40   36.50
  -1  -2   0 1047.10   36.20
  -1  -2   0 1059.19   36.30
  -1  -2   0 1059.79   36.40
   1   2   0 1046.90   36.60
   1   2   0 1017.80   36.50
   1   2   0 1022.00   36.10
   1   2   0 1105.49   36.50
   1   2   0 1045.50   36.50
   1   2   0 1045.30   36.40
   1   2   0 1069.29   36.60
  -2  -2   0   71.89    4.60
  -2  -2   0   81.79    4.20
  -2  -2   0   84.29    4.80
  -2  -2   0   90.79    4.90
  -2  -2   0   73.39    4.90
  -2  -2   0   88.29    4.40
  -2  -2   0   84.19    3.90
   2   2   0   79.29    4.30
   2   2   0   78.69    4.60
   2   2   0   81.09    3.90
   2   2   0   82.09    4.50
   2   2   0   79.89    5.10
   2   2   0   83.39    4.90
   2   2   0   84.99    4.90
  -3  -2   0 1374.56   46.90
  -3  -2   0 1416.66   47.60
  -3  -2   0 1329.57   46.70
  -3  -2   0 1337.07   47.20
  -3  -2   0 1296.07   47.40
  -3  -2   0 1341.97   47.30
   3   2   0 1394.96   46.90
   3   2   0 1387.56   47.70
   3   2   0 1334.17   46.90
   3   2   0 1349.86   47.50
   3   2   0 1340.97   47.00
   3   2   0 1355.86   47.50
   3   2   0 1337.87   47.30
   3   2   0 1377.16   47.40
  -4  -2   0 1521.35   52.79
  -4  -2   0 1419.26   53.09
  -4  -2   0 1524.25   52.49
  -4  -2   0 1538.65   52.49
  -4  -2   0 1561.34   53.39
  -4  -2   0 1507.55   53.29
   4   2   0 1520.75   53.39
   4   2   0 1429.56   53.19
   4   2   0 1531.65   52.69
   4   2   0 1552.94   52.99
   4   2   0 1497.35   52.49
   4   2   0 1515.45   52.99
   4   2   0 1581.74   52.59
   4   2   0 1507.35   53.29
  -5  -2   0    4.50    2.50
  -5  -2   0    2.50    3.20
  -5  -2   0   11.40    2.30
  -5  -2   0    2.90    2.70
  -5  -2   0    9.10    3.40
  -5  -2   0    8.40    3.40
  -5  -2   0    5.80    2.40
  -5  -2   0    9.10    2.00
   5   2   0    9.60    2.60
   5   2   0    8.70    3.40
   5   2   0   11.80    3.10
   5   2   0    7.90    2.50
   5   2   0   11.30    2.90
   5   2   0    5.60    2.40
   5   2   0    1.60    2.70
   5   2   0    5.20    3.60
  -6  -2   0  194.18    8.90
  -6  -2   0  206.48    9.40
  -6  -2   0  204.88   10.20
  -6  -2   0  188.28   10.10
  -6  -2   0  194.48    8.80
  -6  -2   0  190.68   10.60
  -6  -2   0  198.98    8.60
  -6  -2   0  198.28   10.40
   6   2   0  215.38    9.50
   6   2   0  192.88   11.80
   6   2   0  212.58   10.70
   6   2   0  195.28    9.00
   6   2   0  202.58   10.10
   6   2   0  210.98    9.50
   6   2   0  190.58   10.20
   6   2   0  201.78   10.50
  -7  -2   0  164.38    7.80
  -7  -2   0  163.98    8.40
  -7  -2   0  165.78    9.80
  -7  -2   0  169.58    9.30
  -7  -2   0  166.78    7.60
  -7  -2   0  154.18    9.10
  -7  -2   0  166.38    9.40
   7   2   0  189.08   10.30
   7   2   0  153.28    8.60
   7   2   0  168.98    9.20
   7   2   0  175.38    9.80
   7   2   0  169.38    9.40
   7   2   0  170.48    9.20
   7   2   0  156.18    8.40
   7   2   0  167.98   10.10
  -8  -2   0   46.90    5.50
  -8  -2   0   44.00    5.70
  -8  -2   0   47.90    4.50
  -8  -2   0   48.00    4.30
  -8  -2   0   42.90    5.40
  -8  -2   0   45.20    4.70
  -8  -2   0   42.70    5.30
  -8  -2   0   48.40    4.00
   8   2   0   49.60    5.50
   8   2   0   47.30    6.00
   8   2   0   41.70    6.70
   8   2   0   38.80    5.10
   8   2   0   40.10    5.70
   8   2   0   43.40    5.70
   8   2   0   54.69    6.00
   8   2   0   38.90    5.00
  -9  -2   0  600.84   24.60
  -9  -2   0  591.54   22.80
  -9  -2   0  609.94   24.50
  -9  -2   0  620.04   24.10
  -9  -2   0  589.34   24.00
  -9  -2   0  594.44   22.10
  -9  -2   0  600.94   22.50
  -9  -2   0  584.74   23.80
   9   2   0  614.74   23.70
   9   2   0  589.34   23.40
   9   2   0  584.74   24.20
   9   2   0  630.24   25.30
   9   2   0  611.44   24.00
   9   2   0  635.44   24.70
   9   2   0  582.34   23.70
   9   2   0  582.94   24.30
 -10  -2   0   20.00    4.80
 -10  -2   0   22.20    4.00
 -10  -2   0   23.00    5.50
 -10  -2   0   20.60    3.80
 -10  -2   0   22.10    7.50
 -10  -2   0   21.30    4.00
 -10  -2   0   26.50    3.80
 -10  -2   0   33.50    4.60
 -10  -2   0   24.80    6.50
  10   2   0   21.50    5.20
  10   2   0   23.20    4.60
  10   2   0   31.50    6.10
  10   2   0   26.10    5.60
  10   2   0   19.20    4.70
  10   2   0   15.70    5.30
  10   2   0   20.50    4.70
  10   2   0   16.30    6.20
 -11  -2   0   10.70    5.10
 -11  -2   0    6.70    3.70
 -11  -2   0   12.10    4.40
 -11  -2   0   14.10    4.40
 -11  -2   0   16.60    4.00
 -11  -2   0   12.90    5.30
 -11  -2   0   14.40    3.90
 -11  -2   0    8.30    4.70
 -11  -2   0    5.80    5.30
  11   2   0    4.80    4.20
  11   2   0   11.50    5.40
  11   2   0    8.80    5.30
  11   2   0    8.10    6.20
  11   2   0   13.10    4.80
  11   2   0   17.20    5.20
  11   2   0   13.30    5.10
  11   2   0   12.90    5.80
 -12  -2   0   53.09    5.70
 -12  -2   0   53.19    7.10
 -12  -2   0   46.20    5.80
 -12  -2   0   58.39    5.80
  12   2   0   53.49    9.50
  12   2   0   56.79    8.30
  12   2   0   43.50    6.80
  12   2   0   65.99    7.80
  12   2   0   46.00    6.40
  12   2   0   55.09    8.00
 -13  -2   0   -1.90    3.60
 -13  -2   0    2.80    4.10
 -13  -2   0    0.00    3.80
 -13  -2   0   -2.00    4.60
 -13  -2   0   -7.30    4.80
  13   2   0    0.70    6.10
  13   2   0   -5.20    5.30
  13   2   0    1.10    6.00
  13   2   0    5.80    4.80
  13   2   0   -7.00    5.00
  13   2   0    1.00    3.00
  13   2   0    6.80    7.20
 -14  -2   0    9.00    5.10
 -14  -2   0    3.70    4.00
 -14  -2   0    7.50    4.30
 -14  -2   0    4.30    5.10
 -14  -2   0    0.90    3.90
 -14  -2   0    7.90    7.10
  14   2   0    7.80    5.00
  14   2   0   13.10    6.80
  14   2   0    8.20    5.40
  14   2   0    1.60    5.80
  14   2   0    9.60    3.20
  14   2   0    6.10    7.80
  14   2   0   15.10    7.00
 -15  -2   0    9.00    4.30
 -15  -2   0    3.50    5.00
 -15  -2   0   13.40    4.80
 -15  -2   0    7.80    6.00
 -15  -2   0    1.30    7.30
  15   2   0   -4.10    7.40
  15   2   0    1.10   12.10
  15   2   0   14.30    5.70
  15   2   0    7.60    6.10
  15   2   0    6.60    6.80
  15   2   0   14.80    6.90
 -16  -2   0   31.10    6.40
 -16  -2   0   18.20    8.60
 -16  -2   0   31.00    5.10
 -16  -2   0   41.80    5.90
 -16  -2   0   29.50    5.80
  16   2   0   11.90    6.00
  16   2   0   22.60    8.50
  16   2   0   16.70    9.50
  16   2   0   25.40    6.50
  16   2   0   35.50    8.30
  16   2   0   24.60    8.00
 -17  -2   0    0.80    7.10
 -17  -2   0    4.30    6.00
 -17  -2   0    3.60    2.10
 -17  -2   0    0.90    4.80
 -17  -2   0    5.80    6.50
  17   2   0   -1.10    5.60
  17   2   0    1.40    6.80
  17   2   0    5.90    8.60
  17   2   0    7.20    7.10
 -18  -2   0   12.90    6.20
  18   2   0   18.10    6.80
  17  -3   0  115.89   11.80
  17  -3   0  141.39   16.40
 -17   3   0  118.59    9.70
 -17   3   0  154.18   13.20
 -17   3   0  136.59   15.60
  16  -3   0   38.10   10.00
  16  -3   0   38.20    9.10
  16  -3   0   33.80    7.60
  16  -3   0   32.20    6.90
 -16   3   0   42.50    7.90
 -16   3   0   41.30    6.00
 -16   3   0   28.10    8.30
  15  -3   0  102.29   11.90
  15  -3   0   81.59    9.60
  15  -3   0   74.69   11.30
  15  -3   0   93.39    9.70
  15  -3   0   83.19   10.70
 -15   3   0   69.19    8.60
 -15   3   0   80.39   11.00
 -15   3   0   81.79   10.30
 -15   3   0   85.69    7.60
  14  -3   0   62.89    8.40
  14  -3   0   69.09   10.10
  14  -3   0   57.59    8.30
  14  -3   0   60.89    9.20
  14  -3   0   54.89    9.10
 -14   3   0   56.09    9.20
 -14   3   0   50.39    9.40
  13  -3   0   46.10    8.20
  13  -3   0   32.70   11.00
  13  -3   0   37.50    6.80
  13  -3   0   37.80    8.70
 -13   3   0   49.30    8.40
 -13   3   0   48.40    6.00
 -13   3   0   40.40    6.70
  12  -3   0   30.80    7.40
  12  -3   0   24.80    6.10
  12  -3   0   26.10    8.00
  12  -3   0   40.00    7.50
  12  -3   0   30.90    6.20
 -12   3   0   22.70    6.50
 -12   3   0   38.10    5.10
 -12   3   0   33.40    6.90
 -12   3   0   33.30    6.40
  11  -3   0   42.10    7.70
  11  -3   0   36.20    6.60
  11  -3   0   49.70    6.30
  11  -3   0   37.10    7.40
  11  -3   0   46.80    8.80
  11  -3   0   40.70    6.40
 -11   3   0   45.60    7.00
 -11   3   0   45.20    8.00
 -11   3   0   50.39    7.00
 -11   3   0   40.10    5.90
 -11   3   0   43.00    5.30
 -11   3   0   43.70    7.40
  10  -3   0  128.99    9.20
  10  -3   0  119.79   11.90
  10  -3   0  148.89   11.20
  10  -3   0  129.59   11.70
  10  -3   0  116.99   10.30
  10  -3   0  129.09    9.30
  10  -3   0  128.99    9.30
  10  -3   0  124.49    9.40
 -10   3   0  121.59   10.80
 -10   3   0  134.99   10.30
 -10   3   0  125.69    9.40
 -10   3   0  135.49    8.30
 -10   3   0  116.89   10.90
 -10   3   0  126.99   11.00
 -10   3   0  117.59    9.80
 -10   3   0  141.09   10.70
   9  -3   0  203.08   11.40
   9  -3   0  223.38   12.60
   9  -3   0  215.88   15.10
   9  -3   0  205.78   11.20
   9  -3   0  216.48   13.50
   9  -3   0  224.78   12.70
   9  -3   0  217.68   11.60
   9  -3   0  214.28   12.40
  -9   3   0  230.68   11.30
  -9   3   0  211.38   11.40
  -9   3   0  211.18   10.30
  -9   3   0  220.58   13.20
  -9   3   0  231.38   12.40
  -9   3   0  224.38   12.90
  -9   3   0  208.58   12.60
  -9   3   0  219.98   12.40
   8  -3   0  131.39    8.40
   8  -3   0  152.18    8.90
   8  -3   0  130.59    8.10
   8  -3   0  125.99   10.20
   8  -3   0  136.09    9.50
   8  -3   0  133.69    8.40
   8  -3   0  136.29    9.30
   8  -3   0  147.49    9.90
  -8   3   0  134.59    9.40
  -8   3   0  140.69    8.50
  -8   3   0  146.19   10.10
  -8   3   0  149.69    9.40
  -8   3   0  134.29    9.80
  -8   3   0  141.79    7.80
  -8   3   0  138.59    8.20
  -8   3   0  151.98    7.30
  -8   3   0  146.89    9.50
   7  -3   0 1091.79   40.50
   7  -3   0 1094.09   40.60
   7  -3   0 1120.09   41.40
   7  -3   0 1140.39   41.40
   7  -3   0 1094.39   40.90
   7  -3   0 1111.19   42.00
  -7   3   0 1105.49   39.60
  -7   3   0 1107.09   41.90
  -7   3   0 1139.89   40.80
  -7   3   0 1102.09   41.20
  -7   3   0 1130.89   41.70
  -7   3   0 1130.29   40.60
  -7   3   0 1147.29   41.10
  -7   3   0 1135.69   40.10
  -7   3   0 1162.88   41.50
   6  -3   0   53.79    6.20
   6  -3   0   62.69    5.50
   6  -3   0   64.29    6.20
   6  -3   0   48.30    5.10
   6  -3   0   52.99    5.60
   6  -3   0   43.50    4.60
   6  -3   0   54.69    5.30
  -6   3   0   51.99    5.50
  -6   3   0   57.69    5.30
  -6   3   0   47.20    5.10
  -6   3   0   57.29    4.70
  -6   3   0   50.59    6.00
  -6   3   0   55.49    6.00
  -6   3   0   63.89    5.80
  -6   3   0   57.79    4.90
  -6   3   0   49.99    4.90
   5  -3   0    7.80    4.10
   5  -3   0   -0.80    3.20
   5  -3   0    2.90    4.60
   5  -3   0    1.10    3.00
   5  -3   0    5.00    4.20
   5  -3   0    1.30    3.00
   5  -3   0    9.90    3.60
  -5   3   0   -2.10    3.10
  -5   3   0    1.20    4.00
  -5   3   0   -1.90    3.20
  -5   3   0    3.20    4.00
  -5   3   0    3.00    2.90
  -5   3   0   -3.00    2.80
  -5   3   0    6.90    3.50
  -5   3   0   -1.90    3.90
   4  -3   0  790.32   30.30
   4  -3   0  805.92   30.70
   4  -3   0  799.42   29.70
   4  -3   0  824.32   30.10
   4  -3   0  854.61   30.90
   4  -3   0  820.32   30.50
   4  -3   0  829.32   30.30
  -4   3   0  837.72   29.50
  -4   3   0  851.01   30.10
  -4   3   0  814.52   29.40
  -4   3   0  846.02   29.80
  -4   3   0  834.42   30.40
  -4   3   0  814.42   30.70
  -4   3   0  826.42   30.60
  -4   3   0  846.62   30.00
  -4   3   0  855.31   28.70
  -4   3   0  798.92   30.20
   3  -3   0 3387.76  113.99
   3  -3   0 3362.66  112.79
   3  -3   0 3138.69  113.69
   3  -3   0 3323.97  113.39
  -3   3   0 3237.38  114.19
  -3   3   0 3251.27  113.79
  -3   3   0 3297.27  113.89
  -3   3   0 3369.36  113.69
   2  -3   0    4.00    1.60
   2  -3   0   -1.60    2.10
   2  -3   0    8.00    3.00
   2  -3   0    1.70    2.20
   2  -3   0    4.30    2.00
   2  -3   0   -0.10    1.50
   2  -3   0    6.70    2.40
   2  -3   0    4.20    1.80
  -2   3   0    3.10    1.60
  -2   3   0    4.60    2.40
  -2   3   0    1.70    2.30
  -2   3   0    5.50    1.60
  -2   3   0    3.20    1.70
  -2   3   0    1.00    2.10
  -2   3   0    0.70    1.30
  -2   3   0    5.00    2.70
  -2   3   0    4.00    2.00
   1  -3   0  125.39    6.40
   1  -3   0  120.79    6.20
   1  -3   0  139.59    6.50
   1  -3   0  124.99    6.80
   1  -3   0  132.79    6.00
   1  -3   0  139.19    5.20
   1  -3   0  125.49    5.60
   1  -3   0  133.79    6.20
  -1   3   0  136.09    6.50
  -1   3   0  131.89    5.60
  -1   3   0  128.29    6.30
  -1   3   0  140.69    5.10
  -1   3   0  134.19    6.90
  -1   3   0  128.09    5.20
  -1   3   0  138.49    6.40
  -1   3   0  117.09    6.30
  -1   3   0  135.39    5.90
   0  -3   0   36.30    3.40
   0  -3   0   42.30    3.50
   0  -3   0   48.80    4.00
   0  -3   0   46.40    4.00
   0  -3   0   33.10    2.70
   0  -3   0   40.70    3.30
   0   3   0   41.70    3.50
   0   3   0   53.19    4.50
   0   3   0   48.70    4.10
   0   3   0   29.40    1.90
   0   3   0   37.10    2.80
   0   3   0   26.70    2.60
   0   3   0   50.59    4.30
  -1  -3   0  210.58    9.10
  -1  -3   0  189.18    8.90
  -1  -3   0  202.58    8.40
  -1  -3   0  214.88    8.50
  -1  -3   0  198.98    8.70
  -1  -3   0  205.58    8.10
  -1  -3   0  212.78    7.90
  -1  -3   0  209.68    8.90
  -1  -3   0  208.68    8.20
   1   3   0  210.18    8.80
   1   3   0  211.08    9.00
   1   3   0  206.98    8.00
   1   3   0  211.58    9.00
   1   3   0  210.48    8.40
   1   3   0  216.98    9.00
  -2  -3   0 1652.23   58.39
  -2  -3   0 1678.03   58.09
  -2  -3   0 1739.53   58.69
  -2  -3   0 1646.84   58.89
  -2  -3   0 1655.83   58.79
  -2  -3   0 1668.03   58.69
  -2  -3   0 1641.94   57.99
  -2  -3   0 1738.03   58.79
  -2  -3   0 1703.83   58.29
   2   3   0 1684.73   58.79
   2   3   0 1754.52   58.79
   2   3   0 1727.33   58.89
   2   3   0 1689.03   58.69
   2   3   0 1654.53   58.89
   2   3   0 1693.83   58.29
  -3  -3   0  287.27   11.40
  -3  -3   0  291.07   12.10
  -3  -3   0  298.87   12.00
  -3  -3   0  285.07   11.40
  -3  -3   0  327.97   12.60
  -3  -3   0  312.77   11.90
  -3  -3   0  283.47   11.10
   3   3   0  313.67   12.10
   3   3   0  301.77   12.20
   3   3   0  287.77   11.50
   3   3   0  288.57   11.30
   3   3   0  311.77   12.00
   3   3   0  309.67   12.30
   3   3   0  317.27   12.10
  -4  -3   0  701.53   26.00
  -4  -3   0  731.93   26.40
  -4  -3   0  690.13   25.20
  -4  -3   0  695.13   25.10
  -4  -3   0  710.73   25.10
  -4  -3   0  700.83   26.00
  -4  -3   0  700.63   25.80
  -4  -3   0  736.73   25.60
   4   3   0  704.23   25.70
   4   3   0  711.53   25.90
   4   3   0  708.43   26.10
   4   3   0  691.13   25.20
   4   3   0  698.03   26.10
   4   3   0  697.03   25.30
  -5  -3   0   12.20    3.70
  -5  -3   0   14.70    3.40
  -5  -3   0   11.00    1.60
  -5  -3   0   15.70    3.20
  -5  -3   0   10.20    4.00
  -5  -3   0    5.70    4.10
  -5  -3   0   13.10    2.60
  -5  -3   0   19.30    3.70
   5   3   0   17.10    3.30
   5   3   0   16.00    4.10
   5   3   0   11.50    2.60
   5   3   0   12.90    3.60
   5   3   0   18.90    4.30
   5   3   0    7.50    3.90
   5   3   0   16.10    3.10
  -6  -3   0  111.99    8.20
  -6  -3   0  116.99    8.40
  -6  -3   0  112.39    5.20
  -6  -3   0  108.19    6.30
  -6  -3   0  123.29    5.80
  -6  -3   0  102.99    8.00
  -6  -3   0  114.49    8.30
  -6  -3   0  107.09    7.20
  -6  -3   0  104.79    6.70
  -6  -3   0  112.89    7.20
   6   3   0  120.09    8.70
   6   3   0  134.89    8.30
   6   3   0  116.69    6.90
   6   3   0  116.09    8.20
   6   3   0  113.69    7.10
   6   3   0  122.49    8.50
   6   3   0  106.79    6.70
   6   3   0  115.39    7.70
  -7  -3   0   26.70    4.80
  -7  -3   0   20.70    4.50
  -7  -3   0   26.40    4.80
  -7  -3   0   31.20    3.70
  -7  -3   0   28.70    5.10
  -7  -3   0   24.00    3.90
  -7  -3   0   36.10    3.70
  -7  -3   0   26.50    3.80
  -7  -3   0   28.90    4.00
   7   3   0   32.10    5.20
   7   3   0   25.40    3.80
   7   3   0   30.90    4.10
   7   3   0   30.30    5.10
   7   3   0   26.30    5.40
   7   3   0   19.20    4.40
   7   3   0   26.80    4.50
   7   3   0   25.60    3.80
  -8  -3   0   38.80    5.60
  -8  -3   0   48.00    4.20
  -8  -3   0   44.90    5.30
  -8  -3   0   44.20    5.50
  -8  -3   0   43.20    4.20
  -8  -3   0   41.70    4.80
  -8  -3   0   50.49    6.00
  -8  -3   0   39.70    3.90
  -8  -3   0   31.90    4.20
   8   3   0   37.00    5.40
   8   3   0   41.40    5.70
   8   3   0   42.60    5.80
   8   3   0   55.99    5.50
   8   3   0   46.50    4.30
   8   3   0   36.00    4.30
   8   3   0   43.40    4.90
  -9  -3   0  224.58   10.20
  -9  -3   0  216.18   11.70
  -9  -3   0  208.58   12.10
  -9  -3   0  241.08   12.10
  -9  -3   0  222.78   10.40
  -9  -3   0  242.48   12.20
  -9  -3   0  215.78   11.00
  -9  -3   0  221.58    9.80
  -9  -3   0  235.78   11.00
   9   3   0  238.88   11.80
   9   3   0  211.78   11.90
   9   3   0  234.38   13.10
   9   3   0  217.08   12.20
   9   3   0  220.48   12.20
   9   3   0  227.88   11.00
   9   3   0  209.28   11.60
   9   3   0  220.58   11.20
 -10  -3   0   27.80    4.80
 -10  -3   0   19.00    4.10
 -10  -3   0   13.90    3.50
 -10  -3   0   20.20    8.60
 -10  -3   0   11.50    5.10
 -10  -3   0   24.30    5.50
 -10  -3   0   14.00    3.60
 -10  -3   0   14.00    4.70
  10   3   0    8.40    4.70
  10   3   0    7.00    4.70
  10   3   0   17.80    4.90
  10   3   0   19.50    6.40
  10   3   0   14.00    5.20
  10   3   0   16.50    5.70
  10   3   0   12.60    4.30
  10   3   0   11.50    4.10
 -11  -3   0    7.40    3.70
 -11  -3   0   17.70    4.80
 -11  -3   0    2.60    4.50
 -11  -3   0    0.60    3.40
 -11  -3   0    6.80    3.80
 -11  -3   0    3.10    4.90
 -11  -3   0   25.60    6.40
 -11  -3   0    4.30    5.20
 -11  -3   0   11.40    3.50
  11   3   0    0.50    5.70
  11   3   0   13.50    6.00
  11   3   0   -1.20    5.20
  11   3   0   12.80    4.80
  11   3   0   13.00    5.00
  11   3   0   12.60    4.80
  11   3   0    0.80    4.70
  11   3   0    3.30    4.70
 -12  -3   0   62.89    6.70
 -12  -3   0   64.89    6.00
 -12  -3   0   64.09    5.50
 -12  -3   0   65.39    7.80
 -12  -3   0   69.59    7.80
 -12  -3   0   65.99    7.00
 -12  -3   0   75.69    6.30
  12   3   0   69.19    7.30
  12   3   0   51.49    7.90
  12   3   0   61.19    7.20
  12   3   0   58.19    7.80
  12   3   0   63.59    9.20
  12   3   0   63.69    8.50
 -13  -3   0   38.20    7.00
 -13  -3   0   35.40    4.90
 -13  -3   0   42.10    4.80
 -13  -3   0   53.09    5.80
 -13  -3   0   43.30    7.10
 -13  -3   0   44.60    6.20
 -13  -3   0   44.00    5.20
  13   3   0   34.20    6.90
  13   3   0   34.50    7.40
  13   3   0   42.60    7.20
  13   3   0   44.60    6.60
  13   3   0   40.30    7.90
  13   3   0   26.40    7.50
 -14  -3   0    0.20    3.80
 -14  -3   0   -2.80    3.60
 -14  -3   0   -6.50    4.90
 -14  -3   0   -1.10    3.70
 -14  -3   0    4.30    5.30
 -14  -3   0    8.30    4.20
  14   3   0    5.80    7.50
  14   3   0   14.20    5.60
  14   3   0   -4.30    5.50
  14   3   0    2.60    6.30
  14   3   0   -0.70    3.30
  14   3   0    6.40    7.20
  14   3   0    1.50    5.80
 -15  -3   0   14.20    4.50
 -15  -3   0   16.20    5.80
 -15  -3   0    2.10    5.30
 -15  -3   0   11.20    7.90
 -15  -3   0    5.80    4.00
 -15  -3   0    3.30    5.70
 -15  -3   0   11.00    4.30
  15   3   0   13.80    7.70
  15   3   0   11.90    6.10
  15   3   0    4.40    6.40
  15   3   0    9.30    6.60
  15   3   0    5.40    6.60
  15   3   0   14.50    3.80
  15   3   0   15.20    5.80
 -16  -3   0   -7.30    3.70
 -16  -3   0   -1.90    3.90
 -16  -3   0    2.50    5.80
 -16  -3   0    2.70    1.90
 -16  -3   0   -1.80    7.50
 -16  -3   0   10.30    4.10
  16   3   0   -0.80    6.70
  16   3   0    2.10    5.30
  16   3   0   12.70    7.20
  16   3   0   -0.70    5.50
  16   3   0    6.50    7.90
  16   3   0   -5.50    5.90
  16   3   0   10.90    3.40
 -17  -3   0    0.20    4.20
 -17  -3   0  -13.10    5.60
 -17  -3   0   -2.70    1.90
 -17  -3   0   -3.10    8.00
 -17  -3   0    2.30    2.00
  17   3   0    0.10    5.50
  17   3   0   -2.50    6.30
  17   3   0   -1.20    5.70
  17   3   0   -7.40    7.90
 -18  -3   0   60.29    6.10
 -18  -3   0   53.59   11.60
 -18  -3   0   59.29    8.20
  18   3   0   58.39    9.40
  18   3   0   54.59    8.80
  18   3   0   61.19   12.30
  16  -4   0   53.09   11.10
  16  -4   0   81.79    9.20
  16  -4   0   56.09    9.80
 -16   4   0   58.69    6.90
 -16   4   0   65.99   10.00
 -16   4   0   80.99    9.40
  15  -4   0   15.90    6.50
  15  -4   0   -3.90    7.60
  15  -4   0    6.70    7.10
  15  -4   0   12.50    5.90
 -15   4   0   -3.40    6.10
 -15   4   0   27.20    6.70
 -15   4   0    9.60    5.20
 -15   4   0   12.30    4.70
  14  -4   0  135.09   10.70
  14  -4   0  144.79   12.10
  14  -4   0  134.29   13.00
  14  -4   0  138.19   14.00
  14  -4   0  144.99   13.30
 -14   4   0  135.59   12.80
 -14   4   0  117.69   11.30
 -14   4   0  143.19   13.60
 -14   4   0  138.49    9.60
  13  -4   0   -3.80    6.80
  13  -4   0   12.80    5.50
  13  -4   0   10.00    6.60
  13  -4   0    8.00    5.30
  13  -4   0    5.00    6.70
 -13   4   0    1.60    4.00
 -13   4   0   -0.70    5.90
  12  -4   0   44.50    6.60
  12  -4   0   40.10    7.70
  12  -4   0   43.30    7.80
  12  -4   0   38.50    8.50
  12  -4   0   31.60    7.70
 -12   4   0   48.80    5.90
 -12   4   0   33.70    6.80
 -12   4   0   43.90    7.60
 -12   4   0   42.90    6.90
  11  -4   0   24.70    7.70
  11  -4   0   31.60    7.00
  11  -4   0   27.50    7.10
  11  -4   0   24.60    5.30
  11  -4   0   21.70    5.70
 -11   4   0   35.60    5.90
 -11   4   0   33.70    5.20
 -11   4   0   19.40    6.40
 -11   4   0   31.10    6.40
 -11   4   0   38.40    6.80
  10  -4   0   68.49    9.50
  10  -4   0   59.99    7.70
  10  -4   0   71.89    7.40
  10  -4   0   66.69    6.90
  10  -4   0   73.49    8.60
  10  -4   0   69.79    8.30
 -10   4   0   69.39    8.40
 -10   4   0   77.29    6.40
 -10   4   0   71.59    7.20
 -10   4   0   84.39    8.20
 -10   4   0   72.69    7.90
 -10   4   0   68.29    7.10
 -10   4   0   66.89    8.00
 -10   4   0   83.99    8.60
   9  -4   0   22.70    6.20
   9  -4   0   22.80    4.90
   9  -4   0   19.00    4.90
   9  -4   0   25.80    6.80
   9  -4   0   23.50    6.30
   9  -4   0   26.40    4.90
   9  -4   0   27.30    4.80
   9  -4   0   23.90    6.10
  -9   4   0   30.00    5.30
  -9   4   0   29.80    5.60
  -9   4   0   31.60    4.10
  -9   4   0   19.40    5.80
  -9   4   0   29.40    5.40
  -9   4   0   25.70    6.60
  -9   4   0   24.60    4.90
  -9   4   0   31.80    6.90
  -9   4   0   30.70    4.60
   8  -4   0   47.70    6.50
   8  -4   0   50.39    7.30
   8  -4   0   39.40    4.70
   8  -4   0   28.60    4.80
   8  -4   0   25.40    4.90
   8  -4   0   34.50    5.40
   8  -4   0   32.60    6.20
  -8   4   0   33.80    7.00
  -8   4   0   32.80    5.70
  -8   4   0   36.20    6.10
  -8   4   0   40.50    5.10
  -8   4   0   44.20    4.60
  -8   4   0   35.90    4.10
  -8   4   0   36.30    5.00
  -8   4   0   36.00    5.40
  -8   4   0   33.70    5.00
   7  -4   0  124.19    7.60
   7  -4   0  128.39    8.70
   7  -4   0  126.39    8.50
   7  -4   0  115.19    8.90
   7  -4   0  123.89    7.60
   7  -4   0  125.09    9.50
   7  -4   0  130.39    8.00
  -7   4   0  130.99    7.00
  -7   4   0  138.19    8.40
  -7   4   0  118.19    7.80
  -7   4   0  133.59    9.10
  -7   4   0  116.69    9.20
  -7   4   0  130.49    9.00
  -7   4   0  133.69    7.20
  -7   4   0  125.99    8.90
  -7   4   0  111.69    7.70
   6  -4   0   81.19    9.30
   6  -4   0   90.29    6.20
   6  -4   0   78.89    7.00
   6  -4   0   85.39    7.80
   6  -4   0   93.09    7.50
   6  -4   0   91.99    6.30
  -6   4   0   81.49    7.50
  -6   4   0   91.79    5.80
  -6   4   0   96.79    7.70
  -6   4   0   89.09    6.60
  -6   4   0   81.59    6.30
  -6   4   0   85.29    7.20
  -6   4   0   90.19    7.70
  -6   4   0   90.69    5.90
  -6   4   0   97.29    6.80
   5  -4   0  148.89    8.50
   5  -4   0  131.29    8.70
   5  -4   0  139.99    7.50
   5  -4   0  146.39    9.00
   5  -4   0  133.69    8.80
   5  -4   0  144.39    7.80
  -5   4   0  147.39    7.90
  -5   4   0  141.29    7.70
  -5   4   0  136.69    9.10
  -5   4   0  139.09    7.30
  -5   4   0  151.38    7.30
  -5   4   0  140.09    9.10
  -5   4   0  139.39    8.10
  -5   4   0  144.59    9.20
  -5   4   0  136.69    8.70
   4  -4   0    3.60    3.80
   4  -4   0    2.70    3.30
   4  -4   0    8.00    3.60
   4  -4   0   -3.00    2.90
   4  -4   0   -3.80    3.90
   4  -4   0    6.80    4.40
   4  -4   0   -1.80    4.30
  -4   4   0   -1.50    4.10
  -4   4   0    2.40    4.20
  -4   4   0   -7.80    4.00
  -4   4   0    1.60    4.20
  -4   4   0    1.30    3.30
  -4   4   0    5.70    3.30
  -4   4   0    2.80    2.70
  -4   4   0    1.90    2.10
  -4   4   0   -1.60    3.90
  -4   4   0    5.90    2.70
   3  -4   0   89.09    7.40
   3  -4   0   88.49    6.40
   3  -4   0   94.39    7.00
   3  -4   0   84.79    6.60
   3  -4   0   87.19    6.00
   3  -4   0   88.99    5.00
  -3   4   0   84.39    6.70
  -3   4   0   82.79    7.20
  -3   4   0   93.79    7.30
  -3   4   0   99.39    5.80
  -3   4   0   84.39    5.70
  -3   4   0   92.39    5.40
  -3   4   0   87.79    5.10
  -3   4   0   94.89    7.10
  -3   4   0   90.49    8.30
   2  -4   0 1026.10   37.10
   2  -4   0 1037.50   37.20
   2  -4   0 1031.20   36.90
   2  -4   0 1025.40   36.40
   2  -4   0 1066.49   37.70
   2  -4   0 1039.10   36.60
   2  -4   0 1045.70   36.10
   2  -4   0 1008.80   37.00
  -2   4   0 1041.10   36.40
  -2   4   0 1044.90   37.20
  -2   4   0 1053.69   36.50
  -2   4   0 1025.00   36.90
  -2   4   0 1040.50   36.00
  -2   4   0 1019.10   37.10
  -2   4   0 1012.60   36.90
   1  -4   0   30.80    2.80
   1  -4   0   28.60    3.50
   1  -4   0   22.60    3.40
   1  -4   0   22.70    2.30
   1  -4   0   26.00    3.10
   1  -4   0   30.50    3.50
   1  -4   0   29.70    3.10
   1  -4   0   24.20    2.60
  -1   4   0   19.80    3.70
  -1   4   0   28.20    2.90
  -1   4   0   20.60    2.00
  -1   4   0   19.10    3.20
  -1   4   0   25.60    3.20
  -1   4   0   27.00    3.40
  -1   4   0   24.60    2.90
  -1   4   0   27.20    2.40
   0  -4   0  325.77   12.80
   0  -4   0  329.47   12.40
   0  -4   0  318.97   12.00
   0  -4   0  326.67   12.40
   0  -4   0  329.07   12.40
   0  -4   0  322.57   12.10
   0  -4   0  328.97   13.20
   0  -4   0  310.97   12.90
   0  -4   0  323.47   13.10
   0   4   0  326.87   12.40
   0   4   0  324.77   11.30
   0   4   0  331.47   12.10
   0   4   0  314.57   12.80
   0   4   0  297.77   13.10
   0   4   0  327.27   12.50
   0   4   0  314.67   12.80
   0   4   0  323.87   13.00
  -1  -4   0   45.50    3.70
  -1  -4   0   46.90    4.10
  -1  -4   0   48.60    3.70
  -1  -4   0   38.40    3.70
  -1  -4   0   43.50    3.00
  -1  -4   0   44.60    3.40
  -1  -4   0   37.20    3.90
  -1  -4   0   45.50    3.90
  -1  -4   0   37.60    4.00
   1   4   0   45.20    3.80
   1   4   0   61.69    4.60
   1   4   0   44.30    3.60
   1   4   0   44.30    4.10
   1   4   0   35.90    3.70
   1   4   0   43.10    4.00
   1   4   0   46.80    3.20
  -2  -4   0  124.09    6.70
  -2  -4   0  129.79    5.50
  -2  -4   0  115.29    7.60
  -2  -4   0  116.59    5.90
  -2  -4   0  125.19    6.80
  -2  -4   0  121.59    6.00
  -2  -4   0  123.39    6.30
  -2  -4   0  128.59    5.50
   2   4   0  126.19    6.10
   2   4   0  125.39    6.90
   2   4   0  112.39    6.60
   2   4   0  120.89    6.70
   2   4   0  139.49    7.10
   2   4   0  122.99    5.60
   2   4   0  122.89    6.70
   2   4   0  122.79    6.80
  -3  -4   0  310.77   11.80
  -3  -4   0  320.37   12.30
  -3  -4   0  319.67   13.00
  -3  -4   0  311.37   12.30
  -3  -4   0  312.57   11.50
  -3  -4   0  305.57   12.80
  -3  -4   0  332.57   12.90
   3   4   0  307.67   12.40
   3   4   0  324.97   13.00
   3   4   0  308.17   12.80
   3   4   0  300.37   13.10
   3   4   0  318.27   13.30
   3   4   0  321.47   12.10
   3   4   0  315.07   12.80
  -4  -4   0   51.59    4.60
  -4  -4   0   69.79    6.50
  -4  -4   0   49.10    4.80
  -4  -4   0   52.89    4.70
  -4  -4   0   54.99    3.90
  -4  -4   0   48.90    4.80
  -4  -4   0   53.49    5.30
   4   4   0   51.69    4.30
   4   4   0   53.69    5.00
   4   4   0   47.40    4.40
   4   4   0   56.09    5.30
   4   4   0   57.39    5.00
   4   4   0   54.99    5.40
   4   4   0   55.19    5.10
  -5  -4   0  350.66   13.40
  -5  -4   0  324.67   14.20
  -5  -4   0  335.67   14.40
  -5  -4   0  327.97   15.50
  -5  -4   0  316.77   14.60
  -5  -4   0  317.47   13.10
  -5  -4   0  331.47   12.60
  -5  -4   0  314.37   13.50
   5   4   0  306.97   14.00
   5   4   0  306.77   14.50
   5   4   0  313.67   13.90
   5   4   0  320.97   13.00
   5   4   0  317.87   13.40
   5   4   0  301.07   13.90
   5   4   0  317.57   14.60
  -6  -4   0   48.00    4.60
  -6  -4   0   33.50    5.10
  -6  -4   0   47.70    4.90
  -6  -4   0   58.39    5.50
  -6  -4   0   50.99    6.00
  -6  -4   0   49.20    4.00
  -6  -4   0   38.30    5.40
  -6  -4   0   43.00    5.70
   6   4   0   47.60    4.60
   6   4   0   48.60    5.40
   6   4   0   29.70    6.20
   6   4   0   52.99    6.00
   6   4   0   37.30    5.70
   6   4   0   46.70    4.70
  -7  -4   0   62.09    5.20
  -7  -4   0   52.59    3.00
  -7  -4   0   43.60    5.80
  -7  -4   0   50.29    5.40
  -7  -4   0   50.79    5.00
  -7  -4   0   51.09    5.80
  -7  -4   0   52.09    4.30
  -7  -4   0   56.39    5.90
   7   4   0   53.29    6.20
   7   4   0   49.99    5.40
   7   4   0   53.99    7.30
   7   4   0   52.29    4.90
  -8  -4   0   66.69    4.10
  -8  -4   0   78.29    6.90
  -8  -4   0   58.89    6.20
  -8  -4   0   62.49    5.50
  -8  -4   0   66.69    6.20
  -8  -4   0   67.69    3.80
  -8  -4   0   65.99    5.10
  -8  -4   0   68.19    5.50
  -8  -4   0   61.59    6.60
  -8  -4   0   65.39    6.50
   8   4   0   62.49    5.70
   8   4   0   61.29    5.30
   8   4   0   72.29    7.10
   8   4   0   80.39    6.60
   8   4   0   60.09    6.20
   8   4   0   67.49    6.00
   8   4   0   58.99    6.60
  -9  -4   0   33.10    3.10
  -9  -4   0   27.50    4.60
  -9  -4   0   29.20    5.60
  -9  -4   0   33.00    4.10
  -9  -4   0   28.50    3.80
  -9  -4   0   27.20    5.10
  -9  -4   0   36.80    5.80
  -9  -4   0   31.20    3.20
  -9  -4   0   32.50    5.50
   9   4   0   29.50    5.70
   9   4   0   34.50    5.00
   9   4   0   28.20    6.00
   9   4   0   34.30    4.80
   9   4   0   30.20    4.30
   9   4   0   33.20    5.20
   9   4   0   29.70    4.20
 -10  -4   0   -1.60    4.50
 -10  -4   0    2.90    2.30
 -10  -4   0    3.20    4.70
 -10  -4   0   -0.60    4.50
 -10  -4   0    2.80    3.50
 -10  -4   0    1.40    4.60
 -10  -4   0    1.10    3.10
 -10  -4   0    6.80    2.70
 -10  -4   0    4.90    3.50
 -10  -4   0    4.30    4.50
  10   4   0    0.30    3.80
  10   4   0    0.70    3.60
  10   4   0   -3.90    4.90
  10   4   0    0.10    4.50
  10   4   0    2.40    4.30
  10   4   0   -1.20    4.40
  10   4   0    3.10    5.10
 -11  -4   0   81.69    7.30
 -11  -4   0  103.49    8.00
 -11  -4   0   76.99    5.60
 -11  -4   0   85.39    6.20
 -11  -4   0   83.59    6.60
 -11  -4   0   82.99    8.70
 -11  -4   0   82.59    8.50
 -11  -4   0   79.19    8.40
 -11  -4   0   85.19    7.00
  11   4   0   71.59    8.50
  11   4   0   87.99    8.40
  11   4   0   70.69    8.50
  11   4   0   86.99    7.90
  11   4   0   84.09    8.90
  11   4   0   73.69    7.60
  11   4   0   74.19    7.10
  11   4   0   80.79   10.60
 -12  -4   0   -5.80    4.80
 -12  -4   0   -4.90    2.80
 -12  -4   0   -0.60    3.80
 -12  -4   0   -1.70    3.30
 -12  -4   0    2.80    5.30
 -12  -4   0    5.30    5.90
 -12  -4   0    6.30    3.40
 -12  -4   0    2.90    4.00
  12   4   0    9.90    7.00
  12   4   0    0.20    4.50
  12   4   0    4.00    5.30
  12   4   0    4.60    7.50
  12   4   0    2.00    5.50
  12   4   0    5.80    5.90
 -13  -4   0    0.10    3.70
 -13  -4   0    2.50    5.20
 -13  -4   0    7.00    5.50
 -13  -4   0   -0.10    4.10
 -13  -4   0    7.00    3.50
 -13  -4   0   -2.70    2.90
 -13  -4   0    4.80    4.00
 -13  -4   0   10.20    5.40
  13   4   0    4.30    6.50
  13   4   0    0.20    6.10
  13   4   0    3.20    4.80
  13   4   0    1.50    5.00
  13   4   0   -2.70    5.20
  13   4   0    5.10    6.40
 -14  -4   0   15.10    4.20
 -14  -4   0   14.30    3.70
 -14  -4   0   19.40    4.60
 -14  -4   0    6.40    3.90
 -14  -4   0   12.20    5.90
 -14  -4   0   15.40    6.20
 -14  -4   0   19.00    6.00
  14   4   0   19.90    5.80
  14   4   0   12.90    7.40
  14   4   0   23.60    6.90
  14   4   0   18.30    7.30
  14   4   0    9.10    6.70
  14   4   0   10.50    5.70
 -15  -4   0   61.99    7.60
 -15  -4   0   48.40    6.00
 -15  -4   0   58.19    5.60
 -15  -4   0   69.39    8.60
 -15  -4   0   62.59    6.20
  15   4   0   67.89    8.10
  15   4   0   70.69   10.10
  15   4   0   55.29    8.20
  15   4   0   56.69    9.10
  15   4   0   54.19    5.90
  15   4   0   50.89    9.40
  15   4   0   46.40    7.80
 -16  -4   0   -4.50    7.60
 -16  -4   0    3.20    3.60
 -16  -4   0   10.90    4.30
 -16  -4   0   -6.50    5.60
 -16  -4   0    1.90    1.80
  16   4   0   13.60    6.90
  16   4   0   -4.60    5.80
  16   4   0    5.50    7.30
  16   4   0    6.80    8.60
  16   4   0    0.90    6.70
  16   4   0    2.90    5.70
 -17  -4   0   -3.30    8.20
 -17  -4   0   -0.10    1.40
 -17  -4   0    4.60    2.00
 -17  -4   0    2.80    4.00
 -17  -4   0   -3.90    6.20
  17   4   0   -5.90    5.50
  17   4   0   -0.50    7.70
  17   4   0    3.70    7.00
  17   4   0    2.30    6.40
 -18  -4   0    1.60    6.50
  18   4   0   -0.80    6.60
  16  -5   0   -2.20   11.50
  16  -5   0    8.10    7.70
  16  -5   0   18.60    6.50
 -16   5   0    8.40    7.40
 -16   5   0   17.00    5.50
 -16   5   0    7.90    5.90
  15  -5   0    0.60    7.30
  15  -5   0   16.90    7.70
  15  -5   0   22.20    6.20
  15  -5   0   30.50   12.00
 -15   5   0   10.00    4.80
 -15   5   0   16.70    6.60
 -15   5   0    5.00    6.40
  14  -5   0   26.20    8.60
  14  -5   0   58.79    9.40
  14  -5   0   30.10    6.00
 -14   5   0   25.70    7.10
 -14   5   0   37.20    8.10
 -14   5   0   35.40    5.60
 -14   5   0   26.50    7.60
  13  -5   0   74.09    9.90
  13  -5   0   82.39   10.60
  13  -5   0   85.39    8.30
  13  -5   0   96.79   10.90
 -13   5   0   84.49    9.80
 -13   5   0   90.89    8.00
 -13   5   0   77.29    9.40
 -13   5   0   83.49    9.30
  12  -5   0    8.10    7.20
  12  -5   0    9.10    4.90
  12  -5   0    9.70    6.80
  12  -5   0   10.00    6.40
 -12   5   0    9.70   11.40
 -12   5   0    8.70    5.40
 -12   5   0    7.10    4.20
 -12   5   0   12.40    6.30
  11  -5   0   61.39    8.80
  11  -5   0   66.49    7.00
  11  -5   0   57.79    8.40
  11  -5   0   62.59    9.40
 -11   5   0   83.79    8.40
 -11   5   0   69.29    8.60
 -11   5   0   72.99    6.80
 -11   5   0   69.99    8.00
  10  -5   0  186.98   11.00
  10  -5   0  207.88   13.60
  10  -5   0  184.58   12.90
  10  -5   0  207.28   14.40
 -10   5   0  186.58   12.30
 -10   5   0  185.78   13.30
 -10   5   0  188.88    9.50
 -10   5   0  196.38   11.60
 -10   5   0  194.78   10.40
 -10   5   0  191.08   11.50
 -10   5   0  185.08   13.50
   9  -5   0   26.40    5.20
   9  -5   0   32.10    6.60
   9  -5   0   21.70    6.50
   9  -5   0   16.40    6.20
   9  -5   0   22.00    5.20
   9  -5   0   21.10    5.70
  -9   5   0   17.40    5.90
  -9   5   0   28.80    4.60
  -9   5   0   24.60    5.10
  -9   5   0   27.00    5.40
  -9   5   0   22.70    6.30
  -9   5   0   18.10    5.80
  -9   5   0   24.80    4.20
  -9   5   0   28.10    5.50
   8  -5   0  230.08   13.80
   8  -5   0  216.58   13.10
   8  -5   0  209.98   12.60
   8  -5   0  210.48   11.00
   8  -5   0  240.08   12.80
   8  -5   0  218.38   12.30
   8  -5   0  216.38   11.20
  -8   5   0  228.18   10.20
  -8   5   0  215.48   12.30
  -8   5   0  214.98   13.00
  -8   5   0  224.08   10.50
  -8   5   0  197.98   11.20
  -8   5   0  184.48   12.70
  -8   5   0  219.08   11.50
  -8   5   0  206.48   11.60
   7  -5   0  115.59    8.60
   7  -5   0  105.89    8.80
   7  -5   0  114.69    8.90
   7  -5   0  112.99    7.40
   7  -5   0  116.39    8.70
   7  -5   0  115.39    9.80
   7  -5   0  115.19    7.60
  -7   5   0  115.49    6.90
  -7   5   0  107.49    9.30
  -7   5   0  121.79    9.30
  -7   5   0  109.89    7.80
  -7   5   0  126.99    9.30
  -7   5   0  112.49    7.70
  -7   5   0  103.49    9.20
  -7   5   0  106.69    7.90
  -7   5   0  117.99    7.10
   6  -5   0    2.60    4.40
   6  -5   0    9.60    3.10
   6  -5   0   11.80    4.60
   6  -5   0    7.60    3.80
   6  -5   0    1.90    6.80
   6  -5   0    9.50    3.80
  -6   5   0    5.10    3.80
  -6   5   0    7.50    3.10
  -6   5   0    2.70    3.20
  -6   5   0    8.20    4.10
  -6   5   0   10.30    4.30
  -6   5   0    4.90    4.30
  -6   5   0    8.80    3.00
  -6   5   0    2.20    3.30
  -6   5   0    8.50    2.90
   5  -5   0  144.19    9.90
   5  -5   0  142.49    8.10
   5  -5   0  162.38    9.20
   5  -5   0  133.79    9.40
   5  -5   0  145.79    8.90
   5  -5   0  147.69    9.00
   5  -5   0  151.28    7.80
  -5   5   0  157.08    7.80
  -5   5   0  150.18    8.00
  -5   5   0  157.18    6.50
  -5   5   0  154.28    9.40
  -5   5   0  132.19    9.40
  -5   5   0  146.59    7.70
  -5   5   0  147.59    8.30
  -5   5   0  141.39    9.20
  -5   5   0  149.39    7.60
  -5   5   0  132.89    9.00
   4  -5   0   27.80    5.90
   4  -5   0   31.80    4.20
   4  -5   0   24.30    3.70
   4  -5   0   31.80    5.20
   4  -5   0   22.70    4.10
   4  -5   0   32.60    4.80
   4  -5   0   22.20    4.60
   4  -5   0   23.90    3.20
  -4   5   0   26.10    3.90
  -4   5   0   26.20    5.50
  -4   5   0   38.60    5.30
  -4   5   0   24.20    4.50
  -4   5   0   24.00    3.80
  -4   5   0   28.30    4.20
  -4   5   0   19.90    3.40
  -4   5   0   20.40    3.00
  -4   5   0   25.80    5.00
   3  -5   0  367.46   15.40
   3  -5   0  350.46   14.40
   3  -5   0  348.07   13.60
   3  -5   0  354.06   15.40
   3  -5   0  376.16   15.80
   3  -5   0  350.56   14.10
   3  -5   0  348.77   16.10
  -3   5   0  354.56   14.10
  -3   5   0  349.87   15.90
  -3   5   0  356.66   15.40
  -3   5   0  353.06   15.40
  -3   5   0  359.36   14.30
  -3   5   0  331.87   14.70
  -3   5   0  352.76   15.50
  -3   5   0  359.76   13.50
   2  -5   0    0.90    2.70
   2  -5   0    8.70    3.50
   2  -5   0    4.30    3.30
   2  -5   0    8.90    4.10
   2  -5   0    2.70    4.60
   2  -5   0   11.60    4.50
   2  -5   0    9.10    4.10
   2  -5   0   10.40    3.60
  -2   5   0    0.80    4.10
  -2   5   0    1.50    4.00
  -2   5   0   12.00    3.60
  -2   5   0    9.90    3.80
  -2   5   0    6.60    3.70
  -2   5   0   -3.50    4.30
  -2   5   0    7.00    2.80
   1  -5   0  114.69    7.10
   1  -5   0  123.79    7.70
   1  -5   0  113.19    8.00
   1  -5   0  112.79    5.90
   1  -5   0  117.59    6.70
   1  -5   0  104.99    7.60
   1  -5   0  122.09    6.80
   1  -5   0  114.89    6.30
  -1   5   0  124.39    8.00
  -1   5   0  119.19    7.20
  -1   5   0  117.29    8.20
  -1   5   0  101.79    8.20
  -1   5   0  110.29    7.70
  -1   5   0  119.99    6.00
  -1   5   0  103.49    6.60
   0  -5   0   30.30    3.20
   0  -5   0   35.00    3.00
   0  -5   0   30.40    3.50
   0  -5   0   33.90    4.10
   0  -5   0   28.00    3.30
   0  -5   0   31.80    4.30
   0  -5   0   29.00    4.40
   0  -5   0   35.20    3.70
   0  -5   0   34.10    4.30
   0   5   0   26.30    2.10
   0   5   0   37.30    3.20
   0   5   0   28.80    4.10
   0   5   0   35.80    4.00
   0   5   0   28.20    4.20
   0   5   0   24.60    3.30
   0   5   0   38.60    4.60
   0   5   0   29.60    4.10
  -1  -5   0   39.20    4.50
  -1  -5   0   31.80    3.10
  -1  -5   0   38.50    4.70
  -1  -5   0   27.10    3.40
  -1  -5   0   47.80    4.00
  -1  -5   0   28.50    3.40
  -1  -5   0   34.90    4.30
  -1  -5   0   34.00    4.40
  -1  -5   0   37.60    3.30
   1   5   0   38.00    3.20
   1   5   0   33.10    4.20
   1   5   0   26.70    3.30
   1   5   0   40.30    4.50
   1   5   0   37.60    4.80
   1   5   0   37.60    4.60
   1   5   0   35.80    3.40
  -2  -5   0  471.35   17.90
  -2  -5   0  472.55   18.10
  -2  -5   0  487.15   18.80
  -2  -5   0  479.85   18.80
  -2  -5   0  482.35   19.00
  -2  -5   0  477.25   18.40
  -2  -5   0  498.25   17.60
  -2  -5   0  468.25   17.50
   2   5   0  476.15   18.80
   2   5   0  481.65   18.30
   2   5   0  487.55   18.60
   2   5   0  468.85   19.00
   2   5   0  475.05   17.70
   2   5   0  462.95   19.00
   2   5   0  484.75   18.90
   2   5   0  480.25   17.00
  -3  -5   0 2766.92  101.89
  -3  -5   0 2949.30  101.09
  -3  -5   0 2819.92  102.39
  -3  -5   0 2934.61  101.39
  -3  -5   0 2911.01  102.09
  -3  -5   0 2978.30  102.39
  -3  -5   0 2917.71  102.09
   3   5   0 2983.60  102.09
   3   5   0 2906.51  102.39
   3   5   0 2924.41  101.29
   3   5   0 3054.39  103.79
   3   5   0 2998.80  102.09
   3   5   0 3024.80  102.39
   3   5   0 2974.60  102.29
  -4  -5   0  428.36   17.70
  -4  -5   0  432.76   17.20
  -4  -5   0  402.76   17.90
  -4  -5   0  439.66   15.90
  -4  -5   0  426.46   17.50
  -4  -5   0  412.76   15.40
  -4  -5   0  427.36   16.70
  -4  -5   0  434.96   16.80
   4   5   0  410.86   17.40
   4   5   0  434.06   14.90
   4   5   0  421.26   16.30
   4   5   0  422.06   18.00
   4   5   0  405.66   17.70
   4   5   0  414.46   16.80
   4   5   0  421.26   17.40
  -5  -5   0 1122.39   41.30
  -5  -5   0 1081.09   42.30
  -5  -5   0 1112.99   42.10
  -5  -5   0 1267.07   43.30
  -5  -5   0 1190.38   40.90
  -5  -5   0 1193.98   41.40
  -5  -5   0 1162.28   41.80
  -5  -5   0 1162.68   42.40
   5   5   0 1154.78   41.50
   5   5   0 1142.49   42.50
   5   5   0 1143.99   42.20
   5   5   0 1186.68   42.70
   5   5   0 1124.29   42.80
   5   5   0 1158.38   41.30
   5   5   0 1174.98   42.30
  -6  -5   0  206.08    8.70
  -6  -5   0  170.18   10.40
  -6  -5   0  199.58   11.00
  -6  -5   0  187.18    9.50
  -6  -5   0  183.38   10.60
  -6  -5   0  188.88    9.70
  -6  -5   0  204.88    9.30
  -6  -5   0  181.68   10.40
   6   5   0  198.28    9.30
   6   5   0  192.08   10.40
   6   5   0  194.98   10.50
   6   5   0  178.48   11.00
   6   5   0  185.28   10.90
   6   5   0  198.88    9.70
  -7  -5   0  175.38   10.40
  -7  -5   0  163.18   10.00
  -7  -5   0  191.48    9.10
  -7  -5   0  169.88    8.50
  -7  -5   0  168.98    9.80
  -7  -5   0  159.08    8.80
  -7  -5   0  166.08    9.90
  -7  -5   0  162.48    7.80
   7   5   0  149.99    9.40
   7   5   0  160.38    8.80
   7   5   0  157.98    9.10
   7   5   0  169.68   10.40
   7   5   0  152.88   10.20
   7   5   0  161.48   10.60
   7   5   0  178.88    9.90
  -8  -5   0    8.40    4.50
  -8  -5   0    7.30    3.60
  -8  -5   0    8.00    4.40
  -8  -5   0   13.40    3.50
  -8  -5   0    9.30    4.40
  -8  -5   0   11.00    4.00
  -8  -5   0    7.40    2.80
  -8  -5   0   12.00    5.00
   8   5   0    4.40    4.50
   8   5   0    3.20    3.20
   8   5   0   10.10    4.30
   8   5   0   10.80    4.10
   8   5   0    2.40    3.90
   8   5   0    4.10    4.60
  -9  -5   0   58.19    6.90
  -9  -5   0   51.09    5.30
  -9  -5   0   55.99    6.80
  -9  -5   0   54.19    4.80
  -9  -5   0   61.59    7.00
  -9  -5   0   54.59    7.30
  -9  -5   0   65.49    6.50
  -9  -5   0   53.69    5.70
   9   5   0   63.39    5.90
   9   5   0   53.89    5.60
   9   5   0   57.39    7.40
   9   5   0   59.29    6.70
   9   5   0   55.79    7.20
   9   5   0   55.39    6.60
 -10  -5   0   -1.30    3.50
 -10  -5   0   -2.90    4.80
 -10  -5   0    1.50    4.70
 -10  -5   0    8.30    5.00
 -10  -5   0    2.10    4.90
 -10  -5   0    3.10    3.20
 -10  -5   0    1.20    4.80
 -10  -5   0    2.30    3.70
  10   5   0   -2.30    5.40
  10   5   0   -2.60    5.30
  10   5   0    3.80    4.10
  10   5   0   -1.00    4.40
  10   5   0    5.10    5.60
 -11  -5   0  248.08   14.70
 -11  -5   0  248.08   14.20
 -11  -5   0  260.97   13.20
 -11  -5   0  245.58   11.80
 -11  -5   0  264.37   12.20
 -11  -5   0  254.67   12.40
  11   5   0  263.97   13.30
  11   5   0  227.18   14.30
  11   5   0  278.87   14.30
  11   5   0  274.57   15.20
 -12  -5   0   98.99    9.50
 -12  -5   0   98.39    9.70
 -12  -5   0   92.59    5.40
 -12  -5   0   89.49    7.60
 -12  -5   0   87.69    7.70
 -12  -5   0   97.69    8.40
 -12  -5   0   91.59    7.20
  12   5   0  100.19    8.70
  12   5   0   96.49    9.90
  12   5   0  115.09   11.40
  12   5   0  127.19   10.80
 -13  -5   0  278.77   15.80
 -13  -5   0  268.17   14.20
 -13  -5   0  264.57   13.00
 -13  -5   0  304.57   12.60
 -13  -5   0  275.97   16.10
 -13  -5   0  255.37   13.10
 -13  -5   0  264.37   13.20
  13   5   0  289.97   23.20
  13   5   0  265.67   17.00
  13   5   0  305.97   15.10
  13   5   0  302.67   19.30
 -14  -5   0    6.70    5.90
 -14  -5   0    5.30    5.90
 -14  -5   0   10.50    4.40
 -14  -5   0   10.90    3.00
 -14  -5   0    4.50    3.90
 -14  -5   0   20.30    6.30
 -14  -5   0   12.10    4.10
  14   5   0    4.70    6.60
  14   5   0   18.00    5.70
  14   5   0   12.30    6.90
  14   5   0   16.30    6.40
 -15  -5   0  138.29    9.00
 -15  -5   0  140.89    7.20
 -15  -5   0  108.99   10.80
 -15  -5   0  125.89    8.70
 -15  -5   0  119.69    8.80
 -15  -5   0  132.29   11.10
 -15  -5   0  115.49   11.40
  15   5   0  120.89   12.00
  15   5   0  141.19   11.50
  15   5   0  157.88   14.90
  15   5   0  127.49   12.10
 -16  -5   0    6.30    8.10
 -16  -5   0   12.50    6.80
 -16  -5   0    5.60    2.30
 -16  -5   0   10.50    6.50
 -16  -5   0   18.70    4.70
  16   5   0   17.20    6.90
  16   5   0    7.80    7.90
  16   5   0   32.70    8.10
  16   5   0   12.30    5.80
 -17  -5   0    6.60    1.20
 -17  -5   0    5.80    2.00
 -17  -5   0   -3.70    6.80
 -17  -5   0   11.50    4.30
 -17  -5   0    3.10    8.50
  17   5   0   -5.00    6.60
  17   5   0    7.80    8.70
  17   5   0   -4.50    5.10
  17   5   0    4.90    6.80
  15  -6   0    3.00    8.10
  15  -6   0   -0.60    8.10
 -15   6   0   -3.80    4.60
 -15   6   0   -4.00    2.30
 -15   6   0   19.70    7.20
 -15   6   0    2.20    6.40
  14  -6   0    2.00    8.30
  14  -6   0    2.20    6.20
  14  -6   0    5.20    7.30
  14  -6   0   -2.70    6.50
 -14   6   0   -0.90    6.50
 -14   6   0   -9.80    5.30
 -14   6   0    0.50    4.60
 -14   6   0   10.50    6.00
  13  -6   0    1.20    7.00
  13  -6   0    5.60    5.30
  13  -6   0   13.40    6.90
  13  -6   0   26.70    8.40
  13  -6   0   18.40    7.50
 -13   6   0    9.70    6.20
 -13   6   0   17.10    5.20
 -13   6   0   11.60    7.30
 -13   6   0    3.70    5.80
  12  -6   0   57.89    8.40
  12  -6   0   69.99    9.40
  12  -6   0   69.59   10.30
  12  -6   0   59.29    7.20
  12  -6   0   55.39    9.30
 -12   6   0   63.09    9.10
 -12   6   0   60.59    6.50
 -12   6   0   63.29    8.40
 -12   6   0   69.89    8.30
  11  -6   0   37.40    8.90
  11  -6   0   18.30    6.40
  11  -6   0   38.80    7.80
  11  -6   0   17.50    6.70
 -11   6   0   20.00    7.20
 -11   6   0   30.50    6.10
 -11   6   0   28.80    5.10
 -11   6   0   15.70    9.60
  10  -6   0   26.00    7.30
  10  -6   0   28.20    7.40
  10  -6   0   32.80    7.20
  10  -6   0   43.30    7.10
 -10   6   0   33.40    7.10
 -10   6   0   37.60    4.70
 -10   6   0   34.30    6.80
 -10   6   0   31.30    6.50
 -10   6   0   30.50    5.10
   9  -6   0    6.00    6.10
   9  -6   0    7.00    5.30
   9  -6   0   -2.20    5.60
   9  -6   0    4.70    5.50
  -9   6   0    1.00    5.80
  -9   6   0    8.10    5.70
  -9   6   0   -0.60    4.30
  -9   6   0    5.00    5.80
  -9   6   0    0.10    3.70
  -9   6   0    2.30    4.60
  -9   6   0   -1.20    4.00
  -9   6   0    0.50    4.10
   8  -6   0    7.50    4.60
   8  -6   0    3.70    6.20
   8  -6   0    9.40    4.20
   8  -6   0    2.60    5.60
   8  -6   0    7.50    5.00
   8  -6   0    1.70    4.90
  -8   6   0    3.50    5.00
  -8   6   0    1.70    5.40
  -8   6   0    5.50    4.20
  -8   6   0    5.20    5.70
  -8   6   0   -1.90    6.80
  -8   6   0    3.70    3.80
  -8   6   0    4.90    3.80
   7  -6   0    7.00    5.00
   7  -6   0    8.30    3.70
   7  -6   0   13.40    6.50
   7  -6   0   10.60    4.30
   7  -6   0   10.20    5.40
   7  -6   0   11.20    4.90
  -7   6   0   11.30    3.60
  -7   6   0   14.30    5.10
  -7   6   0   21.90    6.00
  -7   6   0   12.90    3.90
  -7   6   0   13.90    5.40
  -7   6   0   13.80    4.10
  -7   6   0   13.30    5.50
  -7   6   0    4.00    3.80
  -7   6   0   17.00    5.00
   6  -6   0   37.90    6.90
   6  -6   0   24.50    5.60
   6  -6   0   26.60    5.30
   6  -6   0   25.70    4.70
   6  -6   0   32.60    5.50
   6  -6   0   30.50    4.40
  -6   6   0   33.50    5.40
  -6   6   0   35.50    6.50
  -6   6   0   30.50    4.80
  -6   6   0   35.70    4.30
  -6   6   0   34.20    5.80
  -6   6   0   29.90    3.90
  -6   6   0   24.10    4.20
  -6   6   0   32.90    3.80
  -6   6   0   29.90    4.00
  -6   6   0   26.10    5.60
   5  -6   0  115.69    7.60
   5  -6   0  119.49    8.90
   5  -6   0  118.09    9.40
   5  -6   0  127.29    8.40
   5  -6   0  121.19    8.50
   5  -6   0  119.59    8.20
   5  -6   0  113.39    7.00
  -5   6   0  120.89    9.10
  -5   6   0  116.59    9.00
  -5   6   0  112.89    7.10
  -5   6   0  115.49    6.90
  -5   6   0  124.79    9.10
  -5   6   0  110.99    7.70
  -5   6   0  116.49    6.50
  -5   6   0  117.59    8.90
  -5   6   0  119.09    7.00
  -5   6   0  115.49    5.80
   4  -6   0   69.99    5.50
   4  -6   0   83.09    7.00
   4  -6   0   81.39    6.80
   4  -6   0   63.19    6.10
   4  -6   0   91.49    7.20
   4  -6   0   68.59    5.00
   4  -6   0   98.99    8.90
   4  -6   0   77.09    6.90
  -4   6   0   72.19    6.80
  -4   6   0   70.19    7.50
  -4   6   0   78.19    6.30
  -4   6   0   76.19    4.80
  -4   6   0   83.09    5.60
  -4   6   0   71.99    7.50
  -4   6   0   74.29    6.80
  -4   6   0   72.59    5.90
  -4   6   0   67.39    5.80
   3  -6   0   91.49    7.00
   3  -6   0   89.09    6.60
   3  -6   0   78.09    5.60
   3  -6   0   81.09    6.90
   3  -6   0   97.49    5.80
   3  -6   0   91.49    8.10
  -3   6   0   83.09    4.60
  -3   6   0   80.19    8.20
  -3   6   0  110.09    7.80
  -3   6   0  100.69    8.30
  -3   6   0   97.69    6.30
  -3   6   0   89.89    6.30
  -3   6   0   89.39    9.70
   2  -6   0   51.49    6.70
   2  -6   0   45.10    5.90
   2  -6   0   56.49    4.70
   2  -6   0   52.99    5.00
   2  -6   0   55.09    4.50
   2  -6   0   57.29    6.10
  -2   6   0   52.69    6.00
  -2   6   0   60.39    4.90
  -2   6   0   44.90    5.40
  -2   6   0   44.30    5.80
  -2   6   0   54.29    5.40
  -2   6   0   52.29    6.20
  -2   6   0   50.19    4.80
   1  -6   0  226.28    9.90
   1  -6   0  225.88   12.00
   1  -6   0  211.38   11.70
   1  -6   0  229.18   10.70
   1  -6   0  248.58   12.60
   1  -6   0  218.98   10.20
   1  -6   0  237.58   10.50
   1  -6   0  238.08   10.90
   1  -6   0  226.08   12.10
  -1   6   0  232.78   11.30
  -1   6   0  233.28   11.40
  -1   6   0  236.48   10.10
  -1   6   0  223.48   11.50
  -1   6   0  210.08   12.40
  -1   6   0  240.48   10.80
  -1   6   0  245.38   11.90
   0  -6   0  246.78   11.00
   0  -6   0  260.57   12.10
   0  -6   0  230.68   10.80
   0  -6   0  237.58   12.30
   0  -6   0  249.88   10.70
   0  -6   0  227.18   10.00
   0  -6   0  248.78   12.30
   0   6   0  227.38   10.20
   0   6   0  220.88   11.30
   0   6   0  241.68   11.50
   0   6   0  224.68   12.50
   0   6   0  225.48   11.00
   0   6   0  248.98   12.50
   0   6   0  245.98   11.90
  -1  -6   0 1119.09   40.10
  -1  -6   0 1067.69   38.40
  -1  -6   0 1060.39   37.80
  -1  -6   0 1077.19   38.10
  -1  -6   0 1048.50   39.40
  -1  -6   0 1087.49   39.20
  -1  -6   0 1077.09   38.10
  -1  -6   0 1052.29   39.40
   1   6   0 1058.09   38.40
   1   6   0 1059.39   38.20
   1   6   0 1082.89   37.90
   1   6   0 1079.49   39.10
   1   6   0 1015.30   39.40
   1   6   0 1061.09   39.00
   1   6   0 1064.99   39.30
  -2  -6   0  102.89    7.30
  -2  -6   0   97.09    8.90
  -2  -6   0  128.19    6.60
  -2  -6   0   90.69    7.10
  -2  -6   0  106.09    7.20
  -2  -6   0  106.99    8.30
  -2  -6   0  107.99    8.30
   2   6   0  107.89    7.10
   2   6   0  109.49    8.20
   2   6   0   98.49    8.10
   2   6   0  113.59    8.60
   2   6   0   99.19    6.40
   2   6   0  110.09    8.60
   2   6   0  104.89    9.00
   2   6   0   97.99    7.30
  -3  -6   0 1235.78   43.10
  -3  -6   0 1218.88   43.60
  -3  -6   0 1162.38   44.10
  -3  -6   0 1243.28   44.70
  -3  -6   0 1223.78   43.90
  -3  -6   0 1245.38   44.50
  -3  -6   0 1168.58   44.90
   3   6   0 1254.67   44.80
   3   6   0 1215.88   42.80
   3   6   0 1212.08   44.30
   3   6   0 1224.58   44.40
   3   6   0 1287.37   44.80
   3   6   0 1290.57   44.10
   3   6   0 1258.37   43.60
   3   6   0 1171.38   44.90
   3   6   0 1252.27   45.10
  -4  -6   0  836.12   32.20
  -4  -6   0  874.81   30.30
  -4  -6   0  830.72   32.50
  -4  -6   0  856.61   32.00
  -4  -6   0  893.41   30.80
  -4  -6   0  853.71   31.30
  -4  -6   0  856.51   31.40
   4   6   0  852.31   31.10
   4   6   0  851.91   32.20
   4   6   0  842.52   32.40
   4   6   0  869.01   32.10
   4   6   0  846.92   32.60
   4   6   0  862.11   32.70
  -5  -6   0  213.98   10.60
  -5  -6   0  239.88   12.60
  -5  -6   0  223.58   11.50
  -5  -6   0  232.38    9.70
  -5  -6   0  226.78   11.80
  -5  -6   0  211.28   10.50
  -5  -6   0  230.58    9.00
  -5  -6   0  251.57   11.40
   5   6   0  225.38   11.60
   5   6   0  225.98   11.60
   5   6   0  217.48   11.10
   5   6   0  220.18   11.80
   5   6   0  227.68   12.30
  -6  -6   0  919.41   35.20
  -6  -6   0  947.81   33.50
  -6  -6   0  928.31   34.60
  -6  -6   0  941.21   36.10
  -6  -6   0  974.30   34.20
  -6  -6   0  887.01   35.20
  -6  -6   0  948.41   35.20
  -6  -6   0  971.40   34.20
   6   6   0  924.41   35.30
   6   6   0  947.31   35.50
   6   6   0  957.20   35.00
   6   6   0  912.81   35.40
   6   6   0  944.61   34.20
   6   6   0  884.81   35.10
   6   6   0  945.11   34.30
  -7  -6   0    6.30    4.40
  -7  -6   0    6.90    4.70
  -7  -6   0    3.30    5.60
  -7  -6   0    8.10    4.30
  -7  -6   0   12.10    4.10
  -7  -6   0    4.70    4.20
  -7  -6   0    4.00    3.20
  -7  -6   0    4.60    2.60
   7   6   0    2.80    3.10
   7   6   0    2.50    3.80
   7   6   0    5.30    3.90
   7   6   0    1.10    3.40
   7   6   0   -1.80    4.40
   7   6   0    6.70    4.70
  -8  -6   0   96.29    9.30
  -8  -6   0  103.69    7.80
  -8  -6   0  102.69    8.70
  -8  -6   0   93.09    7.90
  -8  -6   0   91.09    8.30
  -8  -6   0   97.89    6.10
  -8  -6   0   98.19    8.70
  -8  -6   0  105.49    7.30
   8   6   0   89.49    8.30
   8   6   0   90.09    7.00
   8   6   0  103.49    8.50
   8   6   0  102.39    7.60
   8   6   0  112.99    9.70
   8   6   0  101.09    8.50
   8   6   0   98.19    8.70
  -9  -6   0   27.60    4.70
  -9  -6   0   28.70    4.90
  -9  -6   0   26.90    6.10
  -9  -6   0   25.00    5.80
  -9  -6   0   28.60    4.00
  -9  -6   0   27.20    6.10
  -9  -6   0   26.90    5.20
  -9  -6   0   37.40    6.30
   9   6   0   34.90    6.00
   9   6   0   24.60    5.00
   9   6   0   27.10    6.20
   9   6   0   26.80    6.60
   9   6   0   32.20    4.90
   9   6   0   28.90    5.60
 -10  -6   0  230.68   11.70
 -10  -6   0  215.38   13.20
 -10  -6   0  215.18   13.30
 -10  -6   0  226.68   11.40
 -10  -6   0  242.48   12.30
 -10  -6   0  246.18   14.20
 -10  -6   0  222.88   10.50
 -10  -6   0  212.18   13.20
  10   6   0  207.28   13.10
  10   6   0  216.48   14.10
  10   6   0  223.18   12.00
  10   6   0  220.98   12.10
  10   6   0  231.18   13.00
  10   6   0  239.18   14.40
 -11  -6   0   47.80    7.30
 -11  -6   0   54.39    5.30
 -11  -6   0   53.89    7.90
 -11  -6   0   49.70    6.70
 -11  -6   0   50.49    5.80
 -11  -6   0   49.00    5.80
  11   6   0   63.19    6.60
  11   6   0   59.49    8.60
  11   6   0   52.69    7.20
  11   6   0   49.30    6.50
  11   6   0   64.79    8.40
  11   6   0   44.60    8.00
 -12  -6   0  104.29    9.70
 -12  -6   0   90.99    9.00
 -12  -6   0   84.39    7.00
 -12  -6   0   90.59    8.00
 -12  -6   0   98.89    8.00
 -12  -6   0   99.19   10.00
  12   6   0   97.09    9.80
  12   6   0   93.79   10.10
  12   6   0   89.49    8.40
  12   6   0   91.29   10.50
 -13  -6   0  126.79   11.10
 -13  -6   0  126.69   10.60
 -13  -6   0  116.39    8.70
 -13  -6   0  120.19    8.90
 -13  -6   0  149.39   12.50
 -13  -6   0   99.49    9.20
  13   6   0  135.49   12.70
  13   6   0  125.59   10.20
  13   6   0  139.89   12.50
  13   6   0  120.39   12.00
  13   6   0  106.59    9.90
 -14  -6   0   17.80    4.50
 -14  -6   0    9.50    6.10
 -14  -6   0    8.90    4.40
 -14  -6   0   14.80    6.50
 -14  -6   0   17.80    6.60
 -14  -6   0   14.50    4.10
  14   6   0   14.40    7.90
  14   6   0   15.60    7.80
  14   6   0    7.50    5.30
  14   6   0    9.70    7.10
  14   6   0   24.60    7.60
 -15  -6   0   -1.80    5.50
 -15  -6   0    3.30    6.00
 -15  -6   0   -2.40    3.80
 -15  -6   0   -7.80    6.90
 -15  -6   0   -6.90    6.00
 -15  -6   0   -2.80    3.80
  15   6   0   -0.90    5.10
  15   6   0    1.00    6.70
  15   6   0   14.40    7.90
  15   6   0   -4.60    6.40
  15   6   0   12.70   11.40
 -16  -6   0   43.70    6.30
 -16  -6   0   81.39   10.30
 -16  -6   0   61.79    6.00
 -16  -6   0   51.09   11.10
 -16  -6   0   53.09    8.60
  16   6   0   71.49   11.20
  16   6   0   58.19    9.60
  16   6   0   54.69    8.60
  16   6   0   57.29    8.30
  16   6   0   53.39   11.50
 -17  -6   0   -1.70    6.80
 -17  -6   0    0.20    6.50
 -17  -6   0    4.50    2.00
 -17  -6   0   -9.70    7.90
 -17  -6   0    9.20    4.00
  17   6   0    0.40    5.70
  17   6   0   12.50    8.70
  17   6   0   10.30    9.80
  15  -7   0   11.50    7.60
  15  -7   0   12.30    8.80
 -15   7   0   18.00   10.90
 -15   7   0   12.50    5.60
 -15   7   0    6.60    6.60
  14  -7   0   -6.20    7.10
  14  -7   0    6.20    6.70
  14  -7   0    1.20    7.40
 -14   7   0    6.10    4.90
 -14   7   0   17.60    7.00
 -14   7   0    1.90    7.20
 -14   7   0    5.00    6.00
  13  -7   0   13.40    7.10
  13  -7   0    7.50    7.40
  13  -7   0    0.10    7.00
  13  -7   0   -1.40    6.10
 -13   7   0    6.80    6.00
 -13   7   0    6.50    7.10
 -13   7   0   13.10    6.50
 -13   7   0    2.10    4.70
  12  -7   0   46.30    9.10
  12  -7   0   31.20    7.80
  12  -7   0   40.60    8.10
  12  -7   0   39.80    9.60
 -12   7   0   29.40    7.20
 -12   7   0   42.70    6.10
 -12   7   0   35.40    6.90
 -12   7   0   55.39    9.30
  11  -7   0   22.80    7.10
  11  -7   0   21.70    7.80
  11  -7   0   31.20    7.30
  11  -7   0   16.00    7.50
 -11   7   0   16.80    4.40
 -11   7   0   23.70    5.30
 -11   7   0   30.00    6.00
 -11   7   0   20.00    7.40
 -11   7   0   23.20    7.10
  10  -7   0   22.20    6.50
  10  -7   0   23.30    6.80
  10  -7   0   20.90    7.10
  10  -7   0    0.30    7.10
 -10   7   0   24.20    4.70
 -10   7   0   21.50    8.00
 -10   7   0   20.70    5.10
 -10   7   0   12.40    7.10
   9  -7   0   29.80    8.00
   9  -7   0   30.00    7.40
   9  -7   0   35.40    6.90
   9  -7   0   39.30    6.90
  -9   7   0   42.30    8.10
  -9   7   0   36.60    7.00
  -9   7   0   46.90    8.00
  -9   7   0   37.60    5.50
  -9   7   0   36.40    5.00
  -9   7   0   38.30    5.60
   8  -7   0   11.50    6.20
   8  -7   0   13.60    5.40
   8  -7   0    5.80    6.30
   8  -7   0    8.70    5.40
  -8   7   0    9.60    4.00
  -8   7   0    1.50    5.10
  -8   7   0   12.30    4.20
  -8   7   0    4.20    3.90
  -8   7   0    2.50    5.30
  -8   7   0    8.80    6.10
  -8   7   0   -1.60    4.30
  -8   7   0   16.80    6.20
  -8   7   0    3.80    7.90
   7  -7   0    8.10    5.80
   7  -7   0    3.10    3.80
   7  -7   0    4.00    4.60
   7  -7   0   11.30    5.30
   7  -7   0    4.90    5.70
   7  -7   0    1.50    4.80
  -7   7   0    1.00    3.30
  -7   7   0    5.90    5.50
  -7   7   0   16.10    4.20
  -7   7   0    3.20    3.90
  -7   7   0   13.80    5.80
  -7   7   0    3.80    4.20
  -7   7   0    3.00    5.00
  -7   7   0    8.20    4.40
   6  -7   0   18.60    4.20
   6  -7   0    9.50    5.60
   6  -7   0   13.20    5.80
   6  -7   0   10.10    4.60
   6  -7   0   19.60    5.40
   6  -7   0   23.60    5.50
  -6   7   0   21.30    3.20
  -6   7   0   22.20    6.20
  -6   7   0   26.80    9.20
  -6   7   0   17.60    5.80
  -6   7   0   14.00    5.10
  -6   7   0   15.40    4.00
  -6   7   0   19.50    4.80
  -6   7   0   16.90    3.30
  -6   7   0   18.30    5.40
  -6   7   0   19.50    4.60
   5  -7   0   10.60    4.60
   5  -7   0   12.20    4.20
   5  -7   0   -1.70    4.20
   5  -7   0   10.20    3.40
   5  -7   0    5.20    5.70
   5  -7   0    7.20    5.80
   5  -7   0    4.20    3.90
  -5   7   0    9.60    4.00
  -5   7   0    8.80    4.30
  -5   7   0   -1.20    4.40
  -5   7   0    3.90    3.60
  -5   7   0    1.20    4.40
  -5   7   0    9.10    2.90
  -5   7   0    9.30    3.30
   4  -7   0   11.90    5.40
   4  -7   0   17.50    3.60
   4  -7   0   19.40    4.30
   4  -7   0   22.50    6.00
   4  -7   0   17.10    4.20
   4  -7   0   11.00    4.50
   4  -7   0   15.50    4.60
   4  -7   0   17.40    3.30
  -4   7   0   14.00    3.50
  -4   7   0   15.40    3.90
  -4   7   0   19.70    3.20
  -4   7   0   17.70    5.10
  -4   7   0    7.90    5.10
  -4   7   0   17.60    3.50
  -4   7   0   23.10    5.00
  -4   7   0   14.60    4.00
  -4   7   0   21.80    4.60
   3  -7   0   36.30    4.90
   3  -7   0   62.09    6.00
   3  -7   0   50.19    4.60
   3  -7   0   43.40    4.30
   3  -7   0   48.10    6.00
   3  -7   0   41.10    6.00
   3  -7   0   46.20    5.90
   3  -7   0   33.10    4.60
  -3   7   0   43.30    4.60
  -3   7   0   47.30    5.70
  -3   7   0   42.20    4.90
  -3   7   0   51.79    6.00
  -3   7   0   46.40    6.00
  -3   7   0   52.89    5.50
  -3   7   0   46.70    6.40
  -3   7   0   49.10    4.50
   2  -7   0  253.67   13.20
   2  -7   0  258.07   12.70
   2  -7   0  256.77   11.80
   2  -7   0  259.17   11.10
   2  -7   0  245.88   12.80
   2  -7   0  259.87   10.90
   2  -7   0  252.57   12.40
   2  -7   0  258.97   12.00
  -2   7   0  258.57   13.50
  -2   7   0  259.57   11.60
  -2   7   0  253.97   12.20
  -2   7   0  242.18   12.70
  -2   7   0  281.97   11.20
  -2   7   0  270.67   12.60
  -2   7   0  228.08   12.70
   1  -7   0  568.64   21.40
   1  -7   0  570.24   21.80
   1  -7   0  546.15   21.00
   1  -7   0  553.44   24.10
   1  -7   0  547.85   22.20
   1  -7   0  545.75   22.60
   1  -7   0  546.15   21.70
   1  -7   0  586.54   21.00
  -1   7   0  555.94   21.00
  -1   7   0  536.35   21.50
  -1   7   0  569.24   22.20
  -1   7   0  564.74   23.20
  -1   7   0  557.74   23.30
  -1   7   0  577.64   22.70
  -1   7   0  553.84   22.30
   0  -7   0 1113.49   41.00
   0  -7   0 1083.39   41.20
   0  -7   0 1095.19   39.50
   0  -7   0 1121.89   40.70
   0  -7   0 1195.18   42.30
   0  -7   0 1128.89   40.20
   0  -7   0 1153.28   38.80
   0  -7   0 1120.49   40.30
   0  -7   0 1109.49   39.80
   0  -7   0 1101.29   40.10
   0   7   0 1109.39   41.00
   0   7   0 1127.39   41.20
   0   7   0 1099.19   39.90
   0   7   0 1087.09   40.30
   0   7   0 1084.09   40.80
   0   7   0 1127.39   40.20
   0   7   0 1056.09   41.50
  -1  -7   0  376.56   15.60
  -1  -7   0  391.46   15.90
  -1  -7   0  387.06   15.90
  -1  -7   0  387.66   15.00
  -1  -7   0  381.26   16.40
  -1  -7   0  389.96   17.20
  -1  -7   0  364.16   16.50
  -1  -7   0  389.96   17.10
   1   7   0  406.36   15.40
   1   7   0  400.36   16.70
   1   7   0  387.36   17.10
   1   7   0  385.06   16.70
   1   7   0  384.56   16.00
  -2  -7   0   46.70    6.40
  -2  -7   0   42.70    5.20
  -2  -7   0   53.09    5.80
  -2  -7   0   48.50    4.40
  -2  -7   0   54.69    5.20
  -2  -7   0   44.10    4.90
  -2  -7   0   47.70    6.40
  -2  -7   0   60.49    6.20
   2   7   0   42.00    5.50
   2   7   0   48.50    4.40
   2   7   0   49.99    6.00
   2   7   0   50.69    5.80
   2   7   0   47.90    5.70
   2   7   0   43.10    4.50
   2   7   0   44.20    6.00
  -3  -7   0   -0.80    4.60
  -3  -7   0    2.20    4.00
  -3  -7   0    1.50    3.80
  -3  -7   0   -5.70    3.70
  -3  -7   0    5.70    2.60
  -3  -7   0   -0.70    3.30
  -3  -7   0    3.80    2.50
  -3  -7   0    1.20    3.10
   3   7   0    3.20    4.20
   3   7   0    3.60    4.60
   3   7   0   -3.60    4.00
   3   7   0   -2.20    3.80
   3   7   0    4.80    3.10
   3   7   0   -2.60    4.80
   3   7   0    3.30    2.90
   3   7   0    1.10    4.30
  -4  -7   0    1.80    3.70
  -4  -7   0   -1.90    4.40
  -4  -7   0    1.30    3.90
  -4  -7   0    4.40    2.40
  -4  -7   0    0.40    3.20
  -4  -7   0   -4.00    3.70
  -4  -7   0    0.50    2.40
   4   7   0    5.00    3.90
   4   7   0   -0.80    2.30
   4   7   0    3.00    4.00
   4   7   0    6.50    4.50
   4   7   0   -0.20    2.80
   4   7   0    1.70    3.60
   4   7   0    8.20    4.10
   4   7   0   -0.30    3.30
   4   7   0    5.10    7.90
  -5  -7   0  620.24   24.30
  -5  -7   0  604.44   24.50
  -5  -7   0  583.04   23.00
  -5  -7   0  623.04   21.80
  -5  -7   0  606.44   22.40
  -5  -7   0  605.14   23.20
   5   7   0  613.34   23.50
   5   7   0  599.64   21.30
   5   7   0  581.34   24.40
   5   7   0  590.34   24.00
   5   7   0  647.04   25.00
   5   7   0  581.84   24.20
   5   7   0  618.64   23.00
   5   7   0  584.34   24.60
   5   7   0  633.24   24.10
  -6  -7   0   16.70    4.70
  -6  -7   0   13.20    4.30
  -6  -7   0    7.00    4.70
  -6  -7   0    5.20    3.80
  -6  -7   0   15.30    2.90
  -6  -7   0    4.80    4.40
  -6  -7   0   16.80    5.30
  -6  -7   0    7.80    3.50
   6   7   0    7.20    4.00
   6   7   0   10.90    4.30
   6   7   0    9.80    4.30
   6   7   0   11.70    4.60
   6   7   0   13.70    3.40
   6   7   0    8.30    5.20
   6   7   0   11.80    4.30
  -7  -7   0    9.20    4.20
  -7  -7   0    3.30    4.50
  -7  -7   0    6.40    3.50
  -7  -7   0    8.60    2.90
  -7  -7   0    6.60    4.70
  -7  -7   0   10.40    4.70
  -7  -7   0    7.40    4.80
   7   7   0    6.50    3.40
   7   7   0    3.70    4.20
   7   7   0    9.60    5.20
   7   7   0    3.50    3.80
   7   7   0    3.40    4.90
   7   7   0   15.60    4.70
   7   7   0    7.40    4.30
  -8  -7   0   76.89    6.90
  -8  -7   0   81.69    7.40
  -8  -7   0   73.19    8.60
  -8  -7   0   75.09    9.50
  -8  -7   0   82.19    6.00
  -8  -7   0   90.59    8.50
  -8  -7   0   87.09    7.10
   8   7   0   78.79    8.40
   8   7   0   88.19    8.70
   8   7   0   84.99    7.90
   8   7   0   86.79    7.60
   8   7   0   79.79    7.60
   8   7   0   79.39    7.90
   8   7   0   71.09    6.40
  -9  -7   0    6.20    5.20
  -9  -7   0    9.60    5.20
  -9  -7   0   -2.00    5.80
  -9  -7   0   -0.10    5.00
  -9  -7   0    4.70    4.20
  -9  -7   0    2.60    3.10
  -9  -7   0    4.80    4.10
  -9  -7   0    7.60    5.70
   9   7   0   -1.30    4.40
   9   7   0   -1.80    5.50
   9   7   0   -0.60    4.90
   9   7   0    2.60    5.70
   9   7   0    7.50    4.10
   9   7   0    4.60    9.30
 -10  -7   0   40.30    4.70
 -10  -7   0   33.10    7.10
 -10  -7   0   45.40    6.70
 -10  -7   0   37.10    5.60
 -10  -7   0   40.20    5.70
 -10  -7   0   34.00    6.70
  10   7   0   51.59    7.30
  10   7   0   44.40    6.30
  10   7   0   32.30    5.60
  10   7   0   44.40    7.70
  10   7   0   34.50    6.80
  10   7   0   41.60    7.50
 -11  -7   0   20.20    4.80
 -11  -7   0   28.70    6.90
 -11  -7   0   17.80    6.60
 -11  -7   0   28.70    6.60
 -11  -7   0   30.10    5.40
 -11  -7   0   23.60    4.30
  11   7   0   27.10    6.00
  11   7   0   15.10    6.90
  11   7   0   20.90    5.40
  11   7   0   15.30    5.20
  11   7   0   12.30    7.10
 -12  -7   0    0.40    5.80
 -12  -7   0    7.90    5.90
 -12  -7   0    2.80    4.30
 -12  -7   0    0.00    3.40
 -12  -7   0    4.10    6.00
  12   7   0   -4.50    4.50
  12   7   0    5.60    6.50
  12   7   0   -0.80    4.80
  12   7   0   -4.50    6.50
  12   7   0   -0.90   11.20
 -13  -7   0    7.20    5.90
 -13  -7   0   13.60    6.70
 -13  -7   0    9.10    4.40
 -13  -7   0    2.70    6.10
 -13  -7   0    1.50    4.30
  13   7   0    6.00    8.30
  13   7   0    7.50    6.60
  13   7   0   -7.40    6.60
  13   7   0    2.90    5.70
 -14  -7   0    7.60    6.40
 -14  -7   0   -4.70    3.60
 -14  -7   0    5.20    5.70
 -14  -7   0   -4.50    3.80
 -14  -7   0  -11.20    4.00
 -14  -7   0    1.00    6.60
  14   7   0    9.70    5.30
  14   7   0    0.80    7.00
  14   7   0    6.50    7.20
  14   7   0    0.10    6.50
  14   7   0   12.20    6.80
 -15  -7   0   -3.00    3.80
 -15  -7   0    4.30    2.20
 -15  -7   0    5.80    6.50
 -15  -7   0    3.90    3.90
 -15  -7   0    8.20    7.30
 -15  -7   0   -4.40    4.30
  15   7   0   -5.90    7.40
  15   7   0   -9.60    5.70
  15   7   0    2.10    8.90
  15   7   0    9.50    6.80
  15   7   0    2.60    5.40
 -16  -7   0   -6.40    5.30
 -16  -7   0    6.10    2.20
 -16  -7   0    4.50    6.70
 -16  -7   0    6.80    7.20
 -16  -7   0   -2.40    7.30
 -16  -7   0   11.80    4.40
  16   7   0    5.70   10.00
  16   7   0    5.90    6.10
  16   7   0    6.60    6.60
  16   7   0   -0.30    7.40
  16   7   0    3.20    7.00
 -17  -7   0   28.10    8.40
 -17  -7   0   41.40    5.30
 -17  -7   0   29.90    8.40
 -17  -7   0   21.70   10.20
  17   7   0   40.90    9.40
  17   7   0   34.20    7.60
  17   7   0   34.30    8.80
  14  -8   0   42.40   10.30
  14  -8   0   51.19   10.90
  14  -8   0   47.30    9.40
 -14   8   0   46.60    6.90
 -14   8   0   54.89    9.50
 -14   8   0   43.60    7.70
  13  -8   0    4.90    6.80
  13  -8   0    4.90    7.60
  13  -8   0    2.70    8.30
 -13   8   0    1.30    5.20
 -13   8   0   -0.40    7.40
 -13   8   0    0.70    6.10
 -13   8   0    0.30    4.60
  12  -8   0   34.00    9.30
  12  -8   0   13.90    6.90
  12  -8   0   26.30    8.40
  12  -8   0   27.50    8.90
 -12   8   0   44.90    9.40
 -12   8   0   30.30    5.90
 -12   8   0   20.90    6.00
 -12   8   0   18.90    7.20
  11  -8   0   94.09   12.00
  11  -8   0  118.49   11.60
  11  -8   0  131.39   12.50
  11  -8   0  115.99   13.20
 -11   8   0  132.69    8.90
 -11   8   0  126.89   14.00
 -11   8   0  133.99   10.60
 -11   8   0  124.69   12.10
 -11   8   0  128.99    9.80
  10  -8   0   -3.10    6.70
  10  -8   0   -1.90    6.00
  10  -8   0   -4.30    6.60
  10  -8   0    1.30    6.00
 -10   8   0    2.80    6.90
 -10   8   0    2.60    4.40
 -10   8   0    7.40    4.60
 -10   8   0    2.70    4.10
 -10   8   0   -0.40    5.80
   9  -8   0   98.19   10.00
   9  -8   0   76.29   10.30
   9  -8   0   75.19    9.50
   9  -8   0   99.99   10.60
  -9   8   0   76.49    7.60
  -9   8   0   80.29    8.10
  -9   8   0   79.99    7.30
  -9   8   0  110.29   14.40
  -9   8   0   84.59   10.00
   8  -8   0   16.20    6.10
   8  -8   0   18.70    6.60
   8  -8   0    8.10    6.50
   8  -8   0   17.00    7.60
  -8   8   0   16.70    5.40
  -8   8   0   16.80    4.70
  -8   8   0   22.80    7.20
  -8   8   0   14.60    4.10
  -8   8   0   15.30    4.60
  -8   8   0   15.90    6.80
  -8   8   0   17.20    6.00
   7  -8   0   16.90    5.80
   7  -8   0    4.20    5.60
   7  -8   0    9.40    6.30
   7  -8   0   15.90    7.40
  -7   8   0    6.70    4.60
  -7   8   0    4.40    5.90
  -7   8   0   11.40    4.40
  -7   8   0   10.60    4.20
  -7   8   0    4.60    3.30
  -7   8   0    2.60    5.40
  -7   8   0    8.80    6.40
  -7   8   0    5.30    2.70
   6  -8   0    8.30    4.20
   6  -8   0    2.80    5.90
   6  -8   0   -2.30    4.10
   6  -8   0    7.60    5.10
   6  -8   0    2.80    5.30
   6  -8   0    0.30    5.10
   6  -8   0    7.80    6.70
  -6   8   0    2.30    5.90
  -6   8   0    6.30    2.90
  -6   8   0    8.10    4.30
  -6   8   0    7.80    5.70
  -6   8   0    1.70    2.80
  -6   8   0    3.10    4.40
  -6   8   0   -8.50    5.30
  -6   8   0    2.70    4.80
  -6   8   0    0.60    4.90
  -6   8   0    4.70    3.80
   5  -8   0   55.09    7.30
   5  -8   0   65.09    6.00
   5  -8   0   68.39    7.90
   5  -8   0   73.39    7.30
   5  -8   0   60.49    7.30
   5  -8   0   62.09    7.10
   5  -8   0   70.19    5.60
  -5   8   0   63.59    6.10
  -5   8   0   68.89    8.20
  -5   8   0   63.79    5.10
  -5   8   0   65.39    6.80
  -5   8   0   69.69    6.00
  -5   8   0   59.39    5.50
  -5   8   0   65.59    7.90
  -5   8   0   61.39    6.10
  -5   8   0   63.69    7.90
  -5   8   0   60.09    7.30
   4  -8   0  271.17   13.80
   4  -8   0  278.57   13.60
   4  -8   0  280.57   14.20
   4  -8   0  302.97   16.80
   4  -8   0  285.47   13.10
   4  -8   0  290.87   12.10
   4  -8   0  282.57   14.60
  -4   8   0  262.27   14.20
  -4   8   0  279.77   15.10
  -4   8   0  286.97   12.90
  -4   8   0  265.77   12.70
  -4   8   0  274.27   14.60
  -4   8   0  286.67   14.80
  -4   8   0  287.37   14.60
  -4   8   0  268.97   12.50
   3  -8   0   72.19    7.20
   3  -8   0   77.39    7.90
   3  -8   0   69.49    6.10
   3  -8   0   66.09    5.80
   3  -8   0   69.99    6.40
   3  -8   0   65.89    7.30
   3  -8   0   75.69    7.20
   3  -8   0   71.59    8.00
  -3   8   0   83.29    7.20
  -3   8   0   76.69    6.40
  -3   8   0   64.09    7.70
  -3   8   0   78.89    6.10
  -3   8   0   80.69    7.50
  -3   8   0   73.29    6.90
  -3   8   0   65.29    6.80
   2  -8   0  387.26   15.80
   2  -8   0  388.96   17.10
   2  -8   0  391.06   15.80
   2  -8   0  397.26   16.90
   2  -8   0  378.26   17.60
   2  -8   0  384.66   16.60
   2  -8   0  408.36   18.10
   2  -8   0  400.46   18.20
   2  -8   0  406.16   16.40
  -2   8   0  393.96   17.10
  -2   8   0  412.86   16.50
  -2   8   0  387.86   18.70
  -2   8   0  358.36   18.10
  -2   8   0  381.46   17.20
  -2   8   0  388.56   17.40
  -2   8   0  407.76   15.90
   1  -8   0  151.58    7.90
   1  -8   0  167.38   10.20
   1  -8   0  152.08    8.50
   1  -8   0  141.79    9.40
   1  -8   0  168.98    8.50
   1  -8   0  154.38    8.90
   1  -8   0  158.48   10.10
   1  -8   0  169.58   10.50
   1  -8   0  146.49    8.90
  -1   8   0  133.29   10.40
  -1   8   0  149.88    9.40
  -1   8   0  149.39   10.10
  -1   8   0  161.88    8.20
  -1   8   0  154.88    8.80
  -1   8   0  147.19    9.30
   0  -8   0   67.09    6.30
   0  -8   0   68.69    6.20
   0  -8   0   65.29    5.80
   0  -8   0   66.39    5.60
   0  -8   0   63.89    6.60
   0  -8   0   64.29    7.00
   0  -8   0   72.59    7.00
   0  -8   0   61.59    5.10
   0  -8   0   68.19    6.10
   0   8   0   54.49    5.40
   0   8   0   55.89    6.50
   0   8   0   78.49    6.70
   0   8   0   58.39    6.60
   0   8   0   64.99    7.90
   0   8   0   65.89    5.20
  -1  -8   0  224.38   10.90
  -1  -8   0  222.78   10.60
  -1  -8   0  230.98   11.80
  -1  -8   0  252.67   12.60
  -1  -8   0  234.38   12.60
  -1  -8   0  229.98   11.20
  -1  -8   0  222.88   10.00
  -1  -8   0  226.78   12.70
  -1  -8   0  230.78   11.20
   1   8   0  232.68   12.20
   1   8   0  242.88   11.30
   1   8   0  222.38   11.80
   1   8   0  239.68   12.80
   1   8   0  225.08   10.40
  -2  -8   0  383.86   15.70
  -2  -8   0  380.96   15.20
  -2  -8   0  365.96   16.30
  -2  -8   0  373.06   16.10
  -2  -8   0  398.26   17.60
  -2  -8   0  387.76   15.90
  -2  -8   0  388.96   17.00
  -2  -8   0  383.16   14.90
   2   8   0  386.76   16.00
   2   8   0  364.16   16.60
   2   8   0  392.76   17.30
   2   8   0  367.46   17.20
   2   8   0  376.06   16.70
   2   8   0  355.86   15.50
   2   8   0  354.66   15.10
  -3  -8   0  366.16   14.60
  -3  -8   0  382.26   15.90
  -3  -8   0  353.86   16.30
  -3  -8   0  408.76   18.30
  -3  -8   0  374.66   15.60
  -3  -8   0  380.66   17.50
  -3  -8   0  396.16   15.00
  -3  -8   0  384.56   16.00
   3   8   0  368.36   15.90
   3   8   0  387.46   16.80
   3   8   0  391.36   16.60
   3   8   0  341.97   16.50
   3   8   0  370.36   15.20
   3   8   0  386.86   15.90
   3   8   0  366.86   17.10
   3   8   0  333.97   16.90
  -4  -8   0   45.40    5.20
  -4  -8   0   57.59    5.60
  -4  -8   0   60.09    4.80
  -4  -8   0   63.39    7.50
  -4  -8   0   62.89    4.90
  -4  -8   0   66.89    6.70
  -4  -8   0   52.49    5.60
  -4  -8   0   61.59    7.10
   4   8   0   75.29    7.50
   4   8   0   51.09    6.50
   4   8   0   57.89    6.40
   4   8   0   69.59    7.60
   4   8   0   62.39    5.80
   4   8   0   49.70    5.40
   4   8   0   66.89    7.00
   4   8   0   67.59    5.60
  -5  -8   0  542.25   20.30
  -5  -8   0  559.24   23.40
  -5  -8   0  559.54   21.80
  -5  -8   0  572.14   22.70
  -5  -8   0  554.64   21.80
  -5  -8   0  547.95   20.70
  -5  -8   0  548.25   22.70
   5   8   0  555.64   22.10
   5   8   0  573.54   22.80
   5   8   0  550.64   22.50
   5   8   0  535.75   20.50
   5   8   0  575.64   23.70
   5   8   0  521.95   23.00
   5   8   0  559.24   23.00
   5   8   0  547.15   23.30
   5   8   0  545.75   21.40
  -6  -8   0   27.50    2.70
  -6  -8   0   28.90    5.20
  -6  -8   0   23.40    5.30
  -6  -8   0   33.40    5.40
  -6  -8   0   18.50    3.40
  -6  -8   0   25.70    5.10
   6   8   0   23.20    4.10
   6   8   0   20.20    5.80
   6   8   0   24.50    6.30
   6   8   0   19.90    5.20
   6   8   0   24.20    5.40
   6   8   0   19.70    5.60
   6   8   0   21.40    4.60
   6   8   0   18.50    4.90
  -7  -8   0   14.10    5.90
  -7  -8   0   23.40    3.60
  -7  -8   0   30.30    5.30
  -7  -8   0   22.80    6.60
  -7  -8   0   27.50    4.80
  -7  -8   0   30.00    5.30
   7   8   0   10.00    5.90
   7   8   0   24.30    5.20
   7   8   0   28.80    4.60
   7   8   0   23.10    6.40
   7   8   0   20.30    5.50
   7   8   0   24.20    6.10
   7   8   0   23.60    5.00
  -8  -8   0   20.40    7.40
  -8  -8   0   15.60    4.90
  -8  -8   0   20.10    5.90
  -8  -8   0   19.40    6.10
  -8  -8   0   14.70    3.50
  -8  -8   0    8.50    4.30
  -8  -8   0   17.20    5.90
  -8  -8   0   17.80    5.90
   8   8   0   13.60    5.50
   8   8   0   22.60    6.90
   8   8   0   23.60    5.60
   8   8   0   18.40    4.50
   8   8   0   28.00    6.60
   8   8   0   13.80    9.10
  -9  -8   0    7.50    5.60
  -9  -8   0    3.00    4.30
  -9  -8   0    0.40    5.40
  -9  -8   0   -3.30    5.50
  -9  -8   0   -6.00    3.00
  -9  -8   0   -1.10    5.10
  -9  -8   0   -1.30    4.70
   9   8   0    4.20    5.40
   9   8   0   -4.00    5.90
   9   8   0    2.40    4.70
   9   8   0   -0.20    4.00
   9   8   0   -2.10    5.80
   9   8   0    0.40    5.50
 -10  -8   0    1.00    5.40
 -10  -8   0    4.00    3.50
 -10  -8   0   10.70    6.10
 -10  -8   0   -2.10    4.20
 -10  -8   0    0.30    5.60
 -10  -8   0    0.40    4.30
  10   8   0    2.30    5.80
  10   8   0   -1.40    4.50
  10   8   0    1.70    8.50
  10   8   0   -4.40    5.80
  10   8   0    5.10    6.20
  10   8   0    4.30    4.50
 -11  -8   0   -3.90    4.10
 -11  -8   0   -7.80    4.10
 -11  -8   0   -0.60    3.40
 -11  -8   0   -0.40    5.90
 -11  -8   0    7.10    5.90
 -11  -8   0   -0.80    5.60
  11   8   0   11.10    5.00
  11   8   0    9.20    6.50
  11   8   0   -3.00    6.40
  11   8   0    4.30    4.90
  11   8   0    7.00    6.50
 -12  -8   0  141.49    9.00
 -12  -8   0  158.98   12.50
 -12  -8   0  169.88   12.10
 -12  -8   0  165.38   10.30
 -12  -8   0  181.28   13.90
 -12  -8   0  155.08   10.60
  12   8   0  154.38   12.40
  12   8   0  166.68   11.50
  12   8   0  166.68   14.40
  12   8   0  177.88   11.90
  12   8   0  196.88   14.30
 -13  -8   0   46.20    7.80
 -13  -8   0   44.80    5.20
 -13  -8   0   46.50    6.70
 -13  -8   0   53.29    8.60
 -13  -8   0   36.40    8.30
 -13  -8   0   36.80    5.60
  13   8   0   41.70    9.30
  13   8   0   34.90    7.50
  13   8   0   31.30    8.10
  13   8   0   48.00    7.00
  13   8   0   46.60    7.20
 -14  -8   0   42.40    8.60
 -14  -8   0   56.09    6.10
 -14  -8   0   45.10    8.60
 -14  -8   0   45.10    8.00
 -14  -8   0   43.50    5.40
  14   8   0   46.50    7.40
  14   8   0   44.20    8.70
  14   8   0   54.89    9.90
  14   8   0   43.60    8.60
 -15  -8   0    8.70    4.20
 -15  -8   0   -4.30    7.00
 -15  -8   0    3.10    6.90
 -15  -8   0    6.00    2.50
  15   8   0   10.10    6.70
  15   8   0    6.30    5.80
  15   8   0    7.90    8.30
  15   8   0    3.60    7.10
  15   8   0   -0.40    7.60
 -16  -8   0   16.70    4.40
 -16  -8   0   13.20    7.10
 -16  -8   0    5.40    2.20
 -16  -8   0    5.20    8.30
  16   8   0    5.20    7.10
  16   8   0   11.40    8.80
  16   8   0   13.30    6.50
  16   8   0    7.30    6.70
 -17  -8   0   31.20    8.90
 -17  -8   0   19.40   10.90
  17   8   0   30.90    8.10
  17   8   0   20.30    8.80
  17   8   0   18.20    8.30
  13  -9   0   54.19   11.00
  13  -9   0   76.39   11.80
  13  -9   0   80.19   13.60
 -13   9   0   49.00    7.30
 -13   9   0   42.80    6.70
 -13   9   0   74.09   11.50
 -13   9   0   61.19    9.00
  12  -9   0   -7.00    7.40
  12  -9   0   -2.50    7.40
  12  -9   0   -3.00    6.20
 -12   9   0    9.60    8.50
 -12   9   0    0.20    6.00
 -12   9   0    2.60    4.70
 -12   9   0    7.10    5.00
  11  -9   0   48.60    9.60
  11  -9   0   55.89   11.20
  11  -9   0   57.09    9.30
 -11   9   0   56.99    7.10
 -11   9   0   60.69    8.80
 -11   9   0   56.69    8.90
 -11   9   0   50.89    6.20
 -11   9   0   54.69   10.00
  10  -9   0   17.20    8.60
  10  -9   0   19.20    7.00
  10  -9   0   11.90    6.70
  10  -9   0    7.80    7.50
 -10   9   0   16.60    6.50
 -10   9   0    9.40    5.10
 -10   9   0    9.70    4.80
 -10   9   0   17.70    4.70
 -10   9   0    9.70    7.60
   9  -9   0   11.80    6.60
   9  -9   0   11.50    6.20
   9  -9   0   12.10    7.00
   9  -9   0   10.00    7.10
  -9   9   0   12.70    6.50
  -9   9   0    6.10    4.50
  -9   9   0    7.80    4.00
  -9   9   0   -0.40    7.10
  -9   9   0    9.50    4.70
   8  -9   0    5.30    6.20
   8  -9   0    0.60    6.80
   8  -9   0    6.80    6.40
   8  -9   0    6.80    7.00
  -8   9   0    8.70    2.60
  -8   9   0    4.20    4.80
  -8   9   0    3.80    7.10
  -8   9   0    2.00    4.50
  -8   9   0    1.10    3.40
  -8   9   0    4.40    5.80
   7  -9   0  355.06   19.40
   7  -9   0  427.36   21.80
   7  -9   0  428.36   20.20
   7  -9   0  385.56   20.30
  -7   9   0  414.96   16.50
  -7   9   0  408.16   18.30
  -7   9   0  407.96   17.50
  -7   9   0  419.96   20.70
  -7   9   0  397.56   17.50
  -7   9   0  397.06   20.30
  -7   9   0  388.16   20.20
  -7   9   0  385.96   15.90
   6  -9   0   16.20    6.80
   6  -9   0   12.10    5.70
   6  -9   0    2.60    6.10
   6  -9   0    6.80    5.60
   6  -9   0   11.90    6.10
  -6   9   0   11.50    3.90
  -6   9   0   14.50    5.00
  -6   9   0    6.00    7.90
  -6   9   0   11.10    6.50
  -6   9   0    4.40    4.40
  -6   9   0    5.40    4.20
  -6   9   0   15.90    3.70
  -6   9   0    4.10    5.50
   5  -9   0   14.30    6.60
   5  -9   0   19.10    6.10
   5  -9   0   31.60    6.40
   5  -9   0   25.10    6.60
   5  -9   0   23.50    6.60
   5  -9   0   37.90    6.70
   5  -9   0   35.40    7.00
   5  -9   0   27.10    4.80
  -5   9   0   18.70    6.10
  -5   9   0   24.10    4.60
  -5   9   0   31.00    5.40
  -5   9   0   28.20    5.50
  -5   9   0   26.90    7.20
  -5   9   0   29.10    7.40
  -5   9   0   30.30    6.10
  -5   9   0   23.80    6.70
  -5   9   0   31.20    4.50
   4  -9   0  129.19   10.20
   4  -9   0  114.49    9.80
   4  -9   0  119.49   11.20
   4  -9   0  124.39   10.80
   4  -9   0  118.49   10.00
   4  -9   0  122.29    8.30
   4  -9   0  126.89   10.80
   4  -9   0  117.89    8.20
  -4   9   0  120.79   11.00
  -4   9   0  134.59    8.40
  -4   9   0  121.29    9.20
  -4   9   0  117.29    9.00
  -4   9   0  129.39   10.50
  -4   9   0  110.79   10.50
  -4   9   0  144.49   11.50
  -4   9   0  116.89    8.40
   3  -9   0  175.78    9.90
   3  -9   0  198.18   10.70
   3  -9   0  202.48   11.80
   3  -9   0  211.48   13.30
   3  -9   0  189.78   12.50
   3  -9   0  195.98   10.40
   3  -9   0  199.28   13.10
   3  -9   0  185.78   11.20
  -3   9   0  192.28   10.80
  -3   9   0  204.78   10.50
  -3   9   0  186.48   13.30
  -3   9   0  205.18   10.30
  -3   9   0  197.28   12.50
  -3   9   0  192.88   12.60
  -3   9   0  198.78   11.50
  -3   9   0  194.08   13.00
   2  -9   0    5.70    5.20
   2  -9   0    2.50    3.60
   2  -9   0   -0.40    4.30
   2  -9   0    2.00    3.80
   2  -9   0    3.40    4.10
   2  -9   0   -0.90    4.80
   2  -9   0    2.40    3.30
   2  -9   0    2.80    3.90
   2  -9   0    3.20    5.60
  -2   9   0    5.70    5.80
  -2   9   0    2.70    5.00
  -2   9   0    2.60    4.20
  -2   9   0    3.40    3.40
  -2   9   0    2.90    4.30
  -2   9   0    8.30    5.70
   1  -9   0   94.09    8.00
   1  -9   0   96.39    7.60
   1  -9   0   92.09    8.00
   1  -9   0  105.09    9.80
   1  -9   0  101.39    7.70
   1  -9   0   98.69    8.50
   1  -9   0   90.19    6.50
   1  -9   0  105.19    9.30
   1  -9   0   89.59    8.80
  -1   9   0   94.49    8.80
  -1   9   0  107.69    8.90
  -1   9   0   96.39    7.90
  -1   9   0   85.89    8.40
  -1   9   0  108.19    7.10
  -1   9   0  101.49    8.60
  -1   9   0   96.69    8.30
   0  -9   0  243.58   11.70
   0  -9   0  229.28   11.40
   0  -9   0  214.58   11.60
   0  -9   0  202.18   13.20
   0  -9   0  239.98   11.30
   0  -9   0  222.88   12.00
   0  -9   0  226.18   10.50
   0  -9   0  245.98   13.00
   0  -9   0  238.68   13.20
   0   9   0  235.18   10.80
   0   9   0  248.18   11.80
   0   9   0  222.08   13.70
   0   9   0  216.68   13.20
   0   9   0  202.78   12.30
   0   9   0  194.78   11.70
  -1  -9   0  340.67   16.60
  -1  -9   0  334.77   14.80
  -1  -9   0  321.37   15.00
  -1  -9   0  333.97   14.50
  -1  -9   0  340.17   15.00
  -1  -9   0  336.37   16.60
  -1  -9   0  345.57   13.80
  -1  -9   0  311.07   15.20
  -1  -9   0  349.27   16.30
   1   9   0  319.17   16.60
   1   9   0  336.07   15.00
   1   9   0  325.87   16.70
   1   9   0  342.67   14.20
   1   9   0  336.17   15.60
   1   9   0  332.97   16.10
  -2  -9   0    6.90    2.90
  -2  -9   0   -6.10    4.80
  -2  -9   0    1.60    3.70
  -2  -9   0    7.40    4.50
  -2  -9   0   11.00    4.80
  -2  -9   0    7.80    3.80
  -2  -9   0    8.90    3.30
  -2  -9   0   13.10    5.00
   2   9   0    4.50    4.50
   2   9   0    1.70    5.30
   2   9   0    5.10    4.90
   2   9   0   12.00    4.60
   2   9   0    2.40    4.00
   2   9   0    8.50    4.70
   2   9   0    6.40    3.50
  -3  -9   0  702.43   27.90
  -3  -9   0  683.63   25.10
  -3  -9   0  654.03   26.70
  -3  -9   0  666.93   24.90
  -3  -9   0  713.93   27.20
  -3  -9   0  708.03   26.30
  -3  -9   0  682.53   25.80
  -3  -9   0  663.53   26.10
   3   9   0  648.44   26.90
   3   9   0  661.43   25.40
   3   9   0  628.24   27.40
   3   9   0  674.83   27.70
   3   9   0  640.54   26.70
   3   9   0  657.23   25.90
   3   9   0  667.83   26.20
   3   9   0  651.63   26.90
  -4  -9   0    5.50    5.40
  -4  -9   0    1.80    4.60
  -4  -9   0    7.60    3.00
  -4  -9   0    7.40    4.80
  -4  -9   0    1.00    3.60
  -4  -9   0    0.20    2.80
  -4  -9   0    6.80    5.00
  -4  -9   0    6.10    4.10
   4   9   0   -1.30    5.20
   4   9   0    2.20    4.40
   4   9   0    5.10    4.30
   4   9   0    3.60    4.20
   4   9   0    3.40    5.50
   4   9   0    6.40    3.60
   4   9   0   12.20    5.40
   4   9   0    8.20    3.90
  -5  -9   0   83.89    8.80
  -5  -9   0   82.69    7.90
  -5  -9   0   83.59    6.00
  -5  -9   0   70.19    7.00
  -5  -9   0   76.79    7.50
  -5  -9   0   83.09    5.70
  -5  -9   0   85.19    7.90
   5   9   0   78.89    8.10
   5   9   0   74.79    8.60
   5   9   0  102.99   13.00
   5   9   0   81.29    7.00
   5   9   0   84.99    5.60
   5   9   0   78.69    7.90
   5   9   0   66.69    7.00
   5   9   0   88.09    8.50
   5   9   0   78.49    7.40
  -6  -9   0   26.50    5.40
  -6  -9   0   29.20    3.30
  -6  -9   0   23.00    5.50
  -6  -9   0   28.10    6.20
  -6  -9   0   26.20    3.80
  -6  -9   0   38.90    7.10
  -6  -9   0   21.60    6.00
   6   9   0   32.30    4.40
   6   9   0   25.90    5.80
   6   9   0   30.20    2.50
   6   9   0   34.50    6.70
   6   9   0   28.50    4.80
   6   9   0   30.80    5.80
   6   9   0   39.70    7.30
   6   9   0   21.80    6.70
   6   9   0   32.50    6.50
   6   9   0   22.50    6.00
  -7  -9   0    6.70    4.30
  -7  -9   0   13.40    3.50
  -7  -9   0    3.60    5.80
  -7  -9   0   14.20    5.60
  -7  -9   0    5.90    6.30
  -7  -9   0    4.90    4.70
  -7  -9   0    1.80    5.80
   7   9   0   11.20    6.30
   7   9   0    9.20    4.30
   7   9   0    9.20    6.60
   7   9   0   17.50    5.00
   7   9   0    9.10    6.00
   7   9   0    5.10    5.30
   7   9   0    1.30    5.60
   7   9   0    4.30    4.70
  -8  -9   0   27.30    5.50
  -8  -9   0    9.30    6.20
  -8  -9   0   13.50    5.00
  -8  -9   0   18.90    3.80
  -8  -9   0   34.10    7.10
  -8  -9   0   16.10    6.60
  -8  -9   0   14.40    5.50
   8   9   0   20.20    6.10
   8   9   0   21.50    7.20
   8   9   0   17.80    4.70
   8   9   0   15.90    6.40
   8   9   0   28.10    5.90
   8   9   0   13.60    5.90
  -9  -9   0    6.30    4.60
  -9  -9   0   12.10    3.80
  -9  -9   0   12.00    6.80
  -9  -9   0   15.20    6.30
  -9  -9   0   22.40    6.00
  -9  -9   0   10.60    5.00
   9   9   0   17.80    4.80
   9   9   0   11.60    7.30
   9   9   0   17.40    6.70
   9   9   0   13.50    5.80
   9   9   0   12.90    6.70
   9   9   0   17.90    6.90
 -10  -9   0   50.29    5.20
 -10  -9   0   42.00    6.20
 -10  -9   0   52.09    7.90
 -10  -9   0   40.60    7.50
 -10  -9   0   51.09    8.50
 -10  -9   0   54.69    6.70
  10   9   0   43.30    7.50
  10   9   0   55.29    6.90
  10   9   0   52.79    7.00
  10   9   0   55.09    8.80
  10   9   0   59.69    8.80
 -11  -9   0   16.50    4.10
 -11  -9   0    7.70    7.00
 -11  -9   0   13.50    6.50
 -11  -9   0   20.10    6.70
 -11  -9   0   18.60    5.30
  11   9   0   25.10    7.00
  11   9   0   16.70    5.70
  11   9   0   21.20    6.00
  11   9   0    8.30    7.30
 -12  -9   0   10.60    6.30
 -12  -9   0    6.00    4.80
 -12  -9   0   11.40    7.20
 -12  -9   0    5.30    6.90
 -12  -9   0    6.20    4.50
  12   9   0    8.50    7.00
  12   9   0    6.00    7.60
  12   9   0   11.30    7.30
  12   9   0   10.10    6.10
  12   9   0   12.40    5.80
 -13  -9   0   94.79   10.20
 -13  -9   0  104.69    8.50
 -13  -9   0   88.89   10.70
 -13  -9   0   78.89    7.30
 -13  -9   0   93.79   10.20
  13   9   0   85.69   11.20
  13   9   0  107.59   10.30
  13   9   0   84.69   10.70
  13   9   0   79.09    9.00
  13   9   0   83.39    9.00
 -14  -9   0    1.40    6.40
 -14  -9   0    6.40    4.20
 -14  -9   0   -3.60    3.70
 -14  -9   0    5.30    2.40
 -14  -9   0   11.60    7.90
  14   9   0   10.00    7.30
  14   9   0   17.10    6.00
  14   9   0   11.50    5.90
  14   9   0  -10.90   14.10
  14   9   0    2.90    5.80
 -15  -9   0   23.20    4.80
 -15  -9   0    4.60    4.40
 -15  -9   0   18.50    8.30
 -15  -9   0   10.30    3.00
 -15  -9   0   26.20    8.10
  15   9   0   16.40    7.40
  15   9   0   27.70    9.80
  15   9   0   26.20    8.20
  15   9   0   18.50    6.30
 -16  -9   0   15.50    8.40
 -16  -9   0    0.60    7.90
 -16  -9   0   -2.70    7.90
 -16  -9   0   11.80    2.90
 -16  -9   0   17.30    4.30
  16   9   0    0.70    9.70
  16   9   0   17.30   13.30
  16   9   0    3.00    8.50
  16   9   0    5.30    6.00
  12 -10   0   -2.40    8.30
  12 -10   0    3.50    8.00
 -12  10   0   11.20    7.00
 -12  10   0    1.90    5.30
 -12  10   0   -3.60    2.90
 -12  10   0   -1.50    7.60
 -12  10   0    1.20    4.50
  11 -10   0   17.80    8.90
  11 -10   0    7.30    8.20
  11 -10   0    8.30    7.20
 -11  10   0    4.10    6.50
 -11  10   0   -4.50    7.40
 -11  10   0    4.30    4.90
 -11  10   0   -5.30    4.80
  10 -10   0    0.90    7.60
  10 -10   0    6.30    8.30
  10 -10   0   -6.20    6.20
 -10  10   0    6.90    4.90
 -10  10   0    1.10    3.80
 -10  10   0    4.00    6.10
 -10  10   0    4.70    7.70
 -10  10   0    6.30    4.70
   9 -10   0   55.59    8.90
   9 -10   0   37.90    9.30
   9 -10   0   48.20    9.60
  -9  10   0   47.30    6.30
  -9  10   0   52.19    6.80
  -9  10   0   50.69    9.70
  -9  10   0   54.19    8.80
  -9  10   0   46.40    5.20
   8 -10   0    7.60    7.30
   8 -10   0    4.70    6.90
   8 -10   0   10.70    6.50
   8 -10   0  -10.90    5.60
  -8  10   0   -2.40    4.70
  -8  10   0    1.00    3.20
  -8  10   0    4.70    2.70
  -8  10   0   -2.00    7.00
  -8  10   0    7.90    6.10
  -8  10   0    2.90    4.50
   7 -10   0   28.40    8.30
   7 -10   0   33.70    7.50
   7 -10   0   22.80    9.10
   7 -10   0   40.60    7.60
  -7  10   0   35.30    5.70
  -7  10   0   33.10    7.00
  -7  10   0   25.10    8.10
  -7  10   0   33.30    6.10
  -7  10   0   32.80    4.30
   6 -10   0  151.68   13.80
   6 -10   0  154.48   12.60
   6 -10   0  154.58   12.60
   6 -10   0  132.79   11.80
   6 -10   0  148.79   13.50
  -6  10   0  124.89   11.80
  -6  10   0  141.19    9.70
  -6  10   0  165.48   10.50
  -6  10   0  153.28   13.10
  -6  10   0  147.19   13.00
  -6  10   0  150.18    8.60
   5 -10   0   -2.10    5.50
   5 -10   0   -1.60    6.50
   5 -10   0   -0.10    6.00
   5 -10   0    3.70    4.30
   5 -10   0   11.90    7.10
   5 -10   0    1.90    5.90
  -5  10   0   -4.10    4.30
  -5  10   0   11.70    7.00
  -5  10   0    5.00    5.70
  -5  10   0    2.00    4.70
  -5  10   0    0.30    3.90
  -5  10   0    7.00    4.20
  -5  10   0    4.80    5.90
   4 -10   0   19.10    7.10
   4 -10   0   11.60    6.50
   4 -10   0   14.50    6.00
   4 -10   0   18.30    4.70
   4 -10   0   26.30    6.80
   4 -10   0   29.40    6.80
   4 -10   0   25.00    5.40
  -4  10   0   18.10    7.20
  -4  10   0   24.50    5.50
  -4  10   0   22.80    5.90
  -4  10   0   23.40    6.70
  -4  10   0   28.00    5.00
  -4  10   0   26.70    5.00
   3 -10   0    5.60    5.60
   3 -10   0   -0.40    5.00
   3 -10   0    9.40    4.10
   3 -10   0    4.90    6.30
   3 -10   0    5.70    5.90
   3 -10   0    6.70    4.50
   3 -10   0    7.60    4.70
   3 -10   0    4.60    4.50
   3 -10   0    9.50    5.30
  -3  10   0   19.40    5.10
  -3  10   0    9.20    4.20
  -3  10   0    5.60    7.10
  -3  10   0    5.20    4.60
  -3  10   0    6.50    4.90
  -3  10   0    8.10    6.50
  -3  10   0    8.00    6.00
   2 -10   0   78.39    6.60
   2 -10   0   61.99    7.00
   2 -10   0   75.29    6.90
   2 -10   0   53.69    8.00
   2 -10   0   69.99    6.80
   2 -10   0   61.69    8.30
   2 -10   0   62.99    8.80
   2 -10   0   58.99    6.70
   2 -10   0   78.99    7.90
  -2  10   0   67.69    6.70
  -2  10   0   57.39    8.60
  -2  10   0   74.19    8.30
  -2  10   0   61.89    6.00
  -2  10   0   54.99    7.00
  -2  10   0   69.19    7.60
  -2  10   0   81.99   10.50
   1 -10   0   67.29    5.90
   1 -10   0   81.59    9.10
   1 -10   0   63.39    6.90
   1 -10   0   54.69    7.60
   1 -10   0   70.89    7.50
   1 -10   0   55.09    7.60
   1 -10   0   56.39    6.20
   1 -10   0   71.89    6.90
   1 -10   0   56.59    6.40
  -1  10   0   59.69    6.60
  -1  10   0   62.79    8.00
  -1  10   0   64.49    8.30
  -1  10   0   65.19    6.10
  -1  10   0   61.19    7.00
  -1  10   0   64.89    8.90
   0 -10   0  163.18    9.90
   0 -10   0  141.89   10.60
   0 -10   0  171.38   12.10
   0 -10   0  143.19   10.00
   0 -10   0  153.68   11.80
   0 -10   0  146.89   10.30
   0 -10   0  146.19    9.90
   0 -10   0  151.58    8.70
   0 -10   0  160.18   11.70
   0  10   0  161.68   10.80
   0  10   0  149.79   11.90
   0  10   0  158.18    9.10
   0  10   0  151.78   10.10
   0  10   0  152.68   12.10
   0  10   0  178.08   12.00
  -1 -10   0    4.10    4.10
  -1 -10   0    5.40    4.30
  -1 -10   0    8.80    6.10
  -1 -10   0    0.00    3.70
  -1 -10   0    3.50    5.20
  -1 -10   0   -1.90    4.70
  -1 -10   0   -2.40    5.20
  -1 -10   0    2.40    3.30
  -1 -10   0   -0.80    4.60
   1  10   0   -1.10    5.50
   1  10   0    0.30    5.90
   1  10   0   -0.50    3.50
   1  10   0   -1.00    4.40
   1  10   0    4.80    5.20
   1  10   0   -1.10    4.60
  -2 -10   0  141.59   11.90
  -2 -10   0  167.78   10.30
  -2 -10   0  169.88   11.50
  -2 -10   0  175.28   10.80
  -2 -10   0  146.79   10.10
  -2 -10   0  162.58    9.50
  -2 -10   0  161.38    8.70
  -2 -10   0  173.38   10.40
   2  10   0  171.08    9.40
   2  10   0  157.38   12.60
   2  10   0  177.38   10.50
   2  10   0  144.39   12.00
   2  10   0  156.88   11.10
   2  10   0  150.88   10.90
  -3 -10   0   15.90    4.80
  -3 -10   0   23.60    6.60
  -3 -10   0   18.70    3.80
  -3 -10   0   19.60    5.90
  -3 -10   0   14.80    3.90
  -3 -10   0   15.90    5.60
  -3 -10   0   14.60    4.90
   3  10   0   12.80    5.20
   3  10   0    1.90    6.10
   3  10   0   15.70    6.00
   3  10   0   24.30    6.70
   3  10   0   13.30    6.30
   3  10   0   17.80    4.40
   3  10   0   13.10    4.10
   3  10   0   16.20    5.50
  -4 -10   0   25.20    5.00
  -4 -10   0   31.60    7.30
  -4 -10   0   30.70    5.60
  -4 -10   0   34.40    4.20
  -4 -10   0   30.70    4.10
  -4 -10   0   27.10    6.30
  -4 -10   0   30.10    5.80
  -4 -10   0   18.20    5.60
   4  10   0   29.90    7.40
   4  10   0   27.90    6.20
   4  10   0   29.10    5.20
   4  10   0   18.80    6.50
   4  10   0   22.60    6.20
   4  10   0   32.20    5.90
   4  10   0   24.50    6.80
   4  10   0   25.50    4.60
  -5 -10   0   43.90    8.00
  -5 -10   0   56.89    7.40
  -5 -10   0   37.20    4.80
  -5 -10   0   41.20    4.60
  -5 -10   0   43.60    6.20
  -5 -10   0   40.80    6.70
  -5 -10   0   53.29    6.80
   5  10   0   49.70    8.10
   5  10   0   57.29    6.00
   5  10   0   45.50    7.50
   5  10   0   55.29    8.40
   5  10   0   42.80    6.10
   5  10   0   40.10    6.90
   5  10   0   42.50    6.30
   5  10   0   45.50    7.30
  -6 -10   0  219.78   10.60
  -6 -10   0  220.28   12.60
  -6 -10   0  243.28   13.40
  -6 -10   0  238.08   10.30
  -6 -10   0  228.28   13.50
  -6 -10   0  225.78   13.00
  -6 -10   0  259.07   15.10
   6  10   0  221.98   14.40
   6  10   0  226.38   10.40
   6  10   0  242.78   15.30
   6  10   0  222.28   13.70
   6  10   0  249.18   14.10
   6  10   0  222.48   15.10
   6  10   0  222.98   13.30
   6  10   0  212.48   11.80
   6  10   0  234.28   13.30
   6  10   0  235.38   11.50
  -7 -10   0   34.50    6.40
  -7 -10   0   22.60    6.10
  -7 -10   0   26.40    4.20
  -7 -10   0   30.10    8.20
  -7 -10   0   41.10    6.60
   7  10   0   39.60    8.10
   7  10   0   29.80    6.10
   7  10   0   26.30    7.10
   7  10   0   35.50    5.50
   7  10   0   39.80    7.30
   7  10   0   33.10    7.20
   7  10   0   40.00    5.10
  -8 -10   0   17.80    6.60
  -8 -10   0   13.50    6.90
  -8 -10   0   12.10    3.70
  -8 -10   0   27.80    6.00
  -8 -10   0   13.70    5.90
   8  10   0   17.60    7.00
   8  10   0   12.20    5.50
   8  10   0   13.20    4.80
   8  10   0   12.50    7.10
   8  10   0   13.40    6.70
  -9 -10   0    2.50    5.00
  -9 -10   0    9.80    6.80
  -9 -10   0    0.80    3.50
  -9 -10   0    9.00    6.40
   9  10   0   13.60    7.20
   9  10   0    4.60    6.90
   9  10   0    9.00    5.50
   9  10   0    3.70    5.80
   9  10   0    5.50    4.60
 -10 -10   0    0.90    5.90
 -10 -10   0    9.80    7.10
 -10 -10   0    7.90    5.00
 -10 -10   0    4.80    4.80
  10  10   0    3.00    4.50
  10  10   0    4.50    7.30
  10  10   0    7.60    5.70
  10  10   0   -4.30    6.70
  10  10   0  -10.20    9.90
 -11 -10   0   13.10    4.90
 -11 -10   0   20.60    7.60
 -11 -10   0    9.40    6.20
 -11 -10   0   27.20    7.50
 -11 -10   0   14.60    4.30
  11  10   0   18.60    6.90
  11  10   0    9.60    7.70
  11  10   0   20.70    6.40
  11  10   0   16.10    7.70
 -12 -10   0   73.09    9.50
 -12 -10   0   52.19    5.70
 -12 -10   0   74.79    7.30
 -12 -10   0   60.09   10.10
 -12 -10   0   45.50    8.10
  12  10   0   46.30    8.20
  12  10   0   75.89   10.70
  12  10   0   68.99   10.00
  12  10   0   71.09    8.50
  12  10   0   62.99    7.70
 -13 -10   0    0.50    5.60
 -13 -10   0   -4.80    3.70
 -13 -10   0   -4.00    7.20
 -13 -10   0   -6.40    6.50
 -13 -10   0    8.10    4.70
  13  10   0   -0.10    9.00
  13  10   0   -3.70    5.20
  13  10   0   -4.20    6.20
  13  10   0   -1.10    7.20
  13  10   0    6.00    6.70
 -14 -10   0    0.60    4.00
 -14 -10   0    0.80    7.20
 -14 -10   0   15.90    4.90
 -14 -10   0    7.80    7.30
 -14 -10   0    5.70    2.60
  14  10   0   12.60    8.80
  14  10   0   12.70    8.00
  14  10   0    9.70    6.30
  14  10   0    4.30    6.00
  14  10   0   16.30    6.20
 -15 -10   0   23.90    8.50
 -15 -10   0   15.70    4.60
 -15 -10   0   29.00    8.60
  15  10   0   23.90    7.10
  15  10   0    6.80    7.30
  15  10   0   24.10    6.50
  15  10   0    4.90    7.50
 -16 -10   0   52.99   12.00
 -16 -10   0   55.99   10.90
 -16 -10   0   24.90    8.90
  16  10   0   37.70    9.90
  16  10   0   40.20   11.50
  16  10   0   46.40    9.50
  16  10   0   43.00    9.80
  12 -11   0    6.60    8.30
 -12  11   0    0.90    1.60
  11 -11   0    7.30    8.30
  11 -11   0    1.50    7.80
 -11  11   0   -2.50    5.20
 -11  11   0    6.60    5.10
 -11  11   0    0.60    4.10
 -11  11   0   -3.40    7.90
  10 -11   0   -1.80    6.70
  10 -11   0    2.40    8.30
  10 -11   0    5.80    7.90
 -10  11   0    1.20    3.70
 -10  11   0   -0.10    5.20
 -10  11   0    7.70    5.40
 -10  11   0  -10.30    7.80
 -10  11   0   12.10    6.30
   9 -11   0   15.00    7.30
   9 -11   0   -1.90    7.30
   9 -11   0   -6.30    7.50
  -9  11   0   13.00    8.00
  -9  11   0   16.50    5.70
  -9  11   0    5.20    5.10
  -9  11   0   13.50    7.00
   8 -11   0   14.10    7.20
   8 -11   0   -5.00    6.40
   8 -11   0    4.70    8.00
  -8  11   0    5.60    5.00
  -8  11   0    3.40    7.30
  -8  11   0   13.60    5.70
  -8  11   0   23.90    6.90
   7 -11   0  114.79   12.90
   7 -11   0  111.49   11.70
   7 -11   0  103.49   12.20
  -7  11   0  131.49   10.30
  -7  11   0  134.89   10.00
  -7  11   0  137.09    8.70
  -7  11   0  148.79   13.50
  -7  11   0  120.79   12.50
   6 -11   0    4.10    7.20
   6 -11   0   -0.90    6.20
   6 -11   0    4.50    6.80
  -6  11   0   -3.50    4.50
  -6  11   0    0.00    6.90
  -6  11   0    7.40    5.30
  -6  11   0    1.90    3.50
  -6  11   0    8.40    6.20
   5 -11   0   36.80    5.80
   5 -11   0   28.30    6.90
   5 -11   0   44.00    9.00
   5 -11   0   44.30    9.00
   5 -11   0   39.90   10.00
   5 -11   0   48.30    7.80
  -5  11   0   21.10    9.80
  -5  11   0   39.20    5.40
  -5  11   0   45.80    8.40
  -5  11   0   36.10    6.30
  -5  11   0   34.80    8.40
  -5  11   0   35.80    7.70
   4 -11   0   63.09    6.60
   4 -11   0   67.19    7.50
   4 -11   0   64.59    9.60
   4 -11   0   72.89    9.90
   4 -11   0   72.29    8.50
   4 -11   0   71.39    9.20
  -4  11   0   74.79   10.10
  -4  11   0   70.69    6.90
  -4  11   0   57.79    9.60
  -4  11   0   71.19    8.90
  -4  11   0   74.49    7.50
   3 -11   0    6.40    4.60
   3 -11   0    9.40    5.60
   3 -11   0    1.80    5.80
   3 -11   0    5.90    4.90
   3 -11   0   11.60    6.50
   3 -11   0   -0.20    6.60
  -3  11   0    6.10    4.50
  -3  11   0    6.00    5.50
  -3  11   0    2.60    4.00
  -3  11   0    3.50    6.90
  -3  11   0   13.90    6.60
   2 -11   0    6.40    4.70
   2 -11   0   10.20    6.40
   2 -11   0    8.20    5.20
   2 -11   0    4.50    6.20
   2 -11   0   13.60    6.00
   2 -11   0   10.80    6.90
   2 -11   0    9.70    6.70
   2 -11   0   10.80    4.90
  -2  11   0    8.40    5.60
  -2  11   0   17.10    7.30
  -2  11   0    6.90    6.30
  -2  11   0   16.50    4.70
   1 -11   0  371.16   17.00
   1 -11   0  354.86   15.80
   1 -11   0  364.26   19.00
   1 -11   0  327.57   17.50
   1 -11   0  355.76   19.20
   1 -11   0  389.66   23.70
   1 -11   0  390.96   16.70
   1 -11   0  359.26   18.70
   1 -11   0  343.67   17.30
  -1  11   0  363.96   18.80
  -1  11   0  393.56   16.20
  -1  11   0  369.26   19.70
  -1  11   0  362.66   17.20
   0 -11   0  373.86   18.90
   0 -11   0  412.96   18.60
   0 -11   0  432.16   20.20
   0 -11   0  383.66   19.80
   0 -11   0  409.26   20.60
   0 -11   0  400.56   17.30
   0 -11   0  401.96   19.40
   0 -11   0  407.46   18.10
   0  11   0  427.66   21.20
   0  11   0  433.86   18.80
   0  11   0  437.36   20.10
   0  11   0  421.66   17.70
  -1 -11   0  227.48   15.30
  -1 -11   0  264.97   13.20
  -1 -11   0  243.88   14.60
  -1 -11   0  246.78   13.30
  -1 -11   0  222.58   11.60
  -1 -11   0  240.18   15.00
  -1 -11   0  240.48   15.80
  -1 -11   0  237.98   13.00
  -1 -11   0  229.78   13.70
   1  11   0  254.27   18.00
   1  11   0  259.17   15.20
   1  11   0  275.57   16.20
   1  11   0  290.07   23.20
   1  11   0  247.28   12.40
   1  11   0  236.98   13.50
  -2 -11   0  224.78   12.90
  -2 -11   0  253.07   13.30
  -2 -11   0  224.18   13.60
  -2 -11   0  216.38   11.20
  -2 -11   0  225.78   12.30
  -2 -11   0  257.47   14.80
  -2 -11   0  255.37   15.90
   2  11   0  247.38   21.70
   2  11   0  245.98   15.10
   2  11   0  224.08   14.00
   2  11   0  241.58   15.30
   2  11   0  236.58   14.20
   2  11   0  246.38   12.20
   2  11   0  253.17   13.60
  -3 -11   0  199.58   12.90
  -3 -11   0  189.48   11.70
  -3 -11   0  151.58   10.10
  -3 -11   0  175.58   13.70
  -3 -11   0  164.78   10.10
  -3 -11   0  181.58   11.30
  -3 -11   0  177.58   11.90
   3  11   0  152.18   11.90
   3  11   0  201.68   13.30
   3  11   0  199.48   12.90
   3  11   0  158.78   11.40
   3  11   0  155.98   13.00
   3  11   0  177.78   10.20
  -4 -11   0   16.50    4.10
  -4 -11   0   23.30    6.40
  -4 -11   0   18.80    6.50
  -4 -11   0    9.50    7.10
  -4 -11   0   15.80    4.90
  -4 -11   0   18.40    6.20
   4  11   0    9.90    7.10
   4  11   0    5.90    7.10
   4  11   0   14.20    4.70
   4  11   0   30.50    9.10
   4  11   0   13.10    6.30
   4  11   0   20.60    4.90
   4  11   0   19.40    5.90
  -5 -11   0   42.50    8.40
  -5 -11   0   42.70    7.20
  -5 -11   0   45.60    7.80
  -5 -11   0   32.80    6.60
  -5 -11   0   35.00    4.60
   5  11   0   41.90    8.40
   5  11   0   38.20    6.90
   5  11   0   31.80    7.30
   5  11   0   43.60    6.00
   5  11   0   54.49    8.60
   5  11   0   37.20    6.10
  -6 -11   0   35.90    7.10
  -6 -11   0   46.40    7.40
  -6 -11   0   45.80    8.30
  -6 -11   0   38.30    5.10
   6  11   0   55.39    8.90
   6  11   0   45.50    7.30
   6  11   0   50.99    4.00
   6  11   0   38.20    7.30
   6  11   0   52.09    8.30
   6  11   0   55.79    6.40
  -7 -11   0   28.40    7.40
  -7 -11   0   29.20    6.50
  -7 -11   0   32.00    7.10
  -7 -11   0   24.00    8.40
   7  11   0   28.90    8.00
   7  11   0   28.20    7.70
   7  11   0   20.70    5.20
   7  11   0   30.90    4.60
   7  11   0   21.20    6.50
   7  11   0   31.10    7.00
  -8 -11   0    6.90    6.30
  -8 -11   0    2.20    7.20
  -8 -11   0   13.30    6.80
  -8 -11   0    6.90    3.90
  -8 -11   0    9.40    5.30
   8  11   0    4.00    4.00
   8  11   0    1.20    6.70
   8  11   0    0.60    5.20
   8  11   0    9.10    4.80
   8  11   0    7.80    6.30
   8  11   0    6.10    7.00
  -9 -11   0  185.48   13.90
  -9 -11   0  148.99    9.40
  -9 -11   0  210.88   16.20
  -9 -11   0  176.58   11.90
   9  11   0  180.98   14.90
   9  11   0  196.28   16.30
   9  11   0  176.18   11.30
   9  11   0  179.88   12.80
   9  11   0  191.58   14.70
 -10 -11   0   15.90    6.70
 -10 -11   0   30.00    9.00
 -10 -11   0   13.50    4.10
 -10 -11   0   15.60    5.50
 -10 -11   0   16.80    6.90
  10  11   0   12.90    7.80
  10  11   0    7.40    7.60
  10  11   0    9.60    6.50
  10  11   0    9.20    5.60
  10  11   0   13.80    6.20
 -11 -11   0    6.20    6.20
 -11 -11   0   -6.50    3.60
 -11 -11   0   -1.80    6.60
 -11 -11   0    7.00    5.00
 -11 -11   0    2.00    6.90
  11  11   0    1.90    6.20
  11  11   0    1.20    6.90
  11  11   0   10.00    7.30
  11  11   0   15.60    8.00
  11  11   0    2.10    5.10
 -12 -11   0   30.40    8.00
 -12 -11   0   30.20    7.40
 -12 -11   0   16.50    4.50
 -12 -11   0   32.00    5.80
 -12 -11   0   32.70    8.90
  12  11   0   37.80    7.10
  12  11   0   -8.30   14.90
  12  11   0   14.90    7.80
  12  11   0   16.00    6.10
  12  11   0   21.70    7.40
 -13 -11   0   12.10    4.30
 -13 -11   0   17.30    8.50
 -13 -11   0   22.30    8.20
 -13 -11   0   24.70    5.30
  13  11   0   21.80    8.30
  13  11   0   19.50    6.60
  13  11   0   16.70    6.00
  13  11   0   26.80    7.50
  13  11   0   25.40    9.60
 -14 -11   0   36.50    5.70
 -14 -11   0   24.30    9.90
 -14 -11   0   30.80    8.90
  14  11   0   23.50    8.50
  14  11   0   38.10    7.30
  14  11   0   11.90    7.80
  14  11   0   23.00    7.10
 -15 -11   0   40.40    9.80
 -15 -11   0   49.10    5.60
 -15 -11   0   50.49   10.60
  15  11   0   36.90    8.50
  15  11   0   33.10    7.00
  15  11   0   26.30    7.60
  15  11   0   20.40   10.90
  10 -12   0    9.60    9.30
  10 -12   0    6.60    8.50
 -10  12   0    8.10    5.70
 -10  12   0    8.30    9.10
   9 -12   0   -1.40    7.40
   9 -12   0   -0.60    8.60
   9 -12   0   -0.80    6.70
  -9  12   0    5.80    5.40
  -9  12   0    7.40    6.20
  -9  12   0   -0.80    8.60
   8 -12   0   54.89   10.00
   8 -12   0   45.50   16.00
   8 -12   0   54.59    9.90
  -8  12   0   44.40    7.10
  -8  12   0   44.90   10.40
  -8  12   0   45.70    6.90
   7 -12   0   28.80    9.00
   7 -12   0   34.70    8.60
   7 -12   0   29.20    9.60
  -7  12   0   28.20    6.50
  -7  12   0   18.30    8.50
  -7  12   0   36.70    6.50
  -7  12   0   41.90    5.10
   6 -12   0   59.99    8.90
   6 -12   0   80.89   10.90
   6 -12   0   63.29    9.80
   6 -12   0   74.69    8.60
   6 -12   0   70.89    6.70
  -6  12   0   71.99    7.70
  -6  12   0   71.09    8.00
  -6  12   0   96.39   11.50
   5 -12   0    6.30    6.40
   5 -12   0    8.50    5.50
   5 -12   0   13.00    6.90
   5 -12   0    4.80    7.30
   5 -12   0   13.40    5.00
  -5  12   0    8.60    4.90
  -5  12   0    5.70    5.70
  -5  12   0   17.10    7.80
   4 -12   0  102.89    8.80
   4 -12   0   98.89   11.10
   4 -12   0  148.19   13.30
   4 -12   0   98.19   10.00
   4 -12   0  119.69   12.80
  -4  12   0  110.59    9.20
  -4  12   0  102.89   11.70
  -4  12   0  102.79   11.20
  -4  12   0   91.19    8.90
   3 -12   0   31.30    6.00
   3 -12   0   41.00    9.00
   3 -12   0   37.10   11.80
   3 -12   0   41.60    8.30
  -3  12   0   31.00    5.70
  -3  12   0   38.70    8.80
  -3  12   0   39.30    6.70
   2 -12   0   14.20    5.60
   2 -12   0   13.30    7.50
   2 -12   0    1.90    6.40
   2 -12   0   18.70    7.30
   2 -12   0    4.70    5.20
  -2  12   0    2.70    4.50
  -2  12   0    8.10    7.40
  -2  12   0   11.20    5.80
  -2  12   0   15.40    7.20
   1 -12   0    0.20    5.30
   1 -12   0    0.00    6.60
   1 -12   0    2.60    5.00
   1 -12   0   -0.40    6.10
   1 -12   0   -6.70    5.90
  -1  12   0   -2.50    6.30
  -1  12   0   -1.20    5.20
  -1  12   0    5.00    4.30
  -1  12   0    0.30    7.10
   0 -12   0   80.89    8.00
   0 -12   0   70.19    7.70
   0 -12   0   78.69   11.90
   0 -12   0   69.29    7.70
   0 -12   0   70.19    9.00
   0 -12   0   77.29   10.10
   0  12   0   88.19    7.60
   0  12   0   84.89   10.80
   0  12   0   70.99    9.30
   0  12   0   82.29    8.30
  -1 -12   0   21.20    5.40
  -1 -12   0   29.60    6.00
  -1 -12   0   18.70    7.00
  -1 -12   0   25.90    6.30
  -1 -12   0   28.50    7.90
   1  12   0   24.10    7.40
   1  12   0   24.30    8.10
   1  12   0   27.50    5.50
   1  12   0   23.50    6.10
  -2 -12   0   13.30    4.30
  -2 -12   0   17.60    6.70
  -2 -12   0    8.20    5.80
  -2 -12   0    3.40    6.90
  -2 -12   0    3.70    5.30
  -2 -12   0    5.00    4.40
   2  12   0   13.90    6.20
   2  12   0    7.10    7.10
   2  12   0   10.10    4.70
   2  12   0   19.90    7.10
   2  12   0    9.10    6.30
  -3 -12   0   90.69    9.70
  -3 -12   0   89.59   10.70
  -3 -12   0   75.39    7.70
  -3 -12   0   63.79    6.10
  -3 -12   0   58.39    6.40
  -3 -12   0   75.09    8.50
   3  12   0   77.09    8.50
   3  12   0   59.49    6.80
   3  12   0   64.39    8.70
   3  12   0   82.79    9.50
   3  12   0   72.99    9.80
  -4 -12   0   46.10    5.70
  -4 -12   0   59.09    8.10
  -4 -12   0   59.09    7.00
  -4 -12   0   63.79    6.00
  -4 -12   0   58.89    8.60
  -4 -12   0   75.79   10.00
   4  12   0   53.89    6.50
   4  12   0   64.19    9.60
   4  12   0   69.39    9.40
   4  12   0   55.59    7.20
   4  12   0   59.89    6.70
   4  12   0   55.49    8.80
  -5 -12   0   -1.50    3.70
  -5 -12   0   -3.40    5.50
  -5 -12   0    0.90    3.80
  -5 -12   0    1.70    6.40
  -5 -12   0   -4.80    6.00
   5  12   0  -14.60    6.20
   5  12   0  -10.00    6.50
   5  12   0   -6.80    7.00
   5  12   0    1.10    5.00
   5  12   0    4.40    4.70
  -6 -12   0    8.30    5.80
  -6 -12   0    4.00    6.00
  -6 -12   0    2.50    3.60
  -6 -12   0    4.90    6.80
  -6 -12   0    3.50    3.80
   6  12   0    3.70    7.40
   6  12   0   -3.50    6.10
   6  12   0    3.70    6.90
   6  12   0   -3.50    5.30
   6  12   0   -1.90    2.60
   6  12   0   -1.20    4.40
  -7 -12   0   30.50    8.00
  -7 -12   0   26.90    4.50
  -7 -12   0   28.30    6.60
  -7 -12   0   26.70    8.60
  -7 -12   0   36.70    8.80
   7  12   0   14.50    8.10
   7  12   0   20.10    7.30
   7  12   0   24.40    7.80
   7  12   0   31.50    7.80
   7  12   0   31.40    6.00
  -8 -12   0    6.90    7.70
  -8 -12   0   -4.20    3.60
  -8 -12   0   -6.60    6.30
  -8 -12   0    7.80    5.50
  -8 -12   0    3.60    6.80
   8  12   0    3.40    7.60
   8  12   0  -19.10    6.40
   8  12   0   -1.40    6.20
   8  12   0    7.90    4.10
   8  12   0   -0.30    6.30
  -9 -12   0   31.30    8.00
  -9 -12   0   33.30    6.80
  -9 -12   0   22.80    4.60
  -9 -12   0   24.00    7.60
  -9 -12   0   23.90    8.90
   9  12   0   18.30    6.50
   9  12   0   22.30    8.40
   9  12   0   32.20    8.60
   9  12   0   42.20    6.60
   9  12   0   17.80    7.30
   9  12   0   34.80    5.50
 -10 -12   0   14.20    8.40
 -10 -12   0    8.50    7.30
 -10 -12   0    2.50    5.20
 -10 -12   0   -4.50    3.80
 -10 -12   0    6.20    6.50
  10  12   0   -5.30    7.20
  10  12   0    8.80    5.00
  10  12   0    1.00    5.00
  10  12   0    2.40    7.80
  10  12   0   -2.20    5.60
  10  12   0   -0.40    7.20
 -11 -12   0   45.70    5.60
 -11 -12   0   37.00    9.50
 -11 -12   0   57.39    7.50
 -11 -12   0   45.30    8.30
 -11 -12   0   46.70    9.50
  11  12   0   36.00    9.60
  11  12   0   56.59    8.00
  11  12   0   46.50    7.10
  11  12   0   43.30    8.60
  11  12   0   59.99   10.20
  11  12   0   46.10    7.30
 -12 -12   0    3.30    2.40
 -12 -12   0   -0.60    8.20
 -12 -12   0   -2.10    4.70
 -12 -12   0   -1.30    7.30
  12  12   0  -17.90    7.70
  12  12   0   12.70    7.30
  12  12   0   -0.20    5.40
  12  12   0    2.40    5.70
  12  12   0    1.90    7.50
 -13 -12   0    7.20    2.60
 -13 -12   0   24.40    5.30
 -13 -12   0   17.10   11.20
 -13 -12   0   19.70    8.30
  13  12   0    6.60    7.30
  13  12   0    2.30    9.60
  13  12   0   14.70    8.40
  13  12   0   28.80    7.00
  13  12   0   11.60    6.10
 -14 -12   0   21.10    5.00
 -14 -12   0   11.60    8.30
 -14 -12   0   11.60    3.20
 -14 -12   0    9.90    8.80
  14  12   0   16.20    6.60
  14  12   0   14.90   11.00
  14  12   0   20.00    7.20
  14  12   0   16.40   15.10
 -15 -12   0   48.30   10.30
   9 -13   0    8.70    7.70
   9 -13   0   -1.90    8.30
   9 -13   0  -13.00    9.20
  -9  13   0  -12.00    8.40
  -9  13   0    3.50    5.80
   8 -13   0   34.90    8.70
   8 -13   0   50.59    8.30
   8 -13   0   38.20    9.70
   8 -13   0   58.59   11.60
  -8  13   0   43.90    7.20
  -8  13   0   60.09   11.60
  -8  13   0   38.10    7.20
   7 -13   0    3.90    8.20
   7 -13   0    3.40    6.10
   7 -13   0  -11.60    6.90
  -7  13   0    1.00    5.70
  -7  13   0    1.90   11.00
  -7  13   0    0.20    5.30
   6 -13   0   46.40    9.80
   6 -13   0   44.90    8.00
   6 -13   0   60.19   10.90
   6 -13   0   63.89   11.50
   6 -13   0   43.00    6.00
  -6  13   0   44.60   10.40
  -6  13   0   43.80    6.80
  -6  13   0   50.59    7.70
   5 -13   0    5.90    5.10
   5 -13   0    9.10    7.50
   5 -13   0    0.00    5.70
   5 -13   0    4.60    7.70
   5 -13   0    2.90    6.90
  -5  13   0    7.20    5.20
  -5  13   0   -6.30    8.10
  -5  13   0   -1.40    5.60
   4 -13   0   -6.20    6.80
   4 -13   0    3.90    7.80
   4 -13   0   11.30    7.30
   4 -13   0   -6.30    5.00
   4 -13   0   -0.10    4.90
  -4  13   0   -2.60    4.60
  -4  13   0   -4.00    7.60
  -4  13   0   -3.00    5.60
   3 -13   0   74.19   10.80
   3 -13   0   63.79    7.40
   3 -13   0   74.69   10.20
   3 -13   0   51.49    9.40
  -3  13   0   69.09    8.50
  -3  13   0   71.59   10.50
  -3  13   0   69.19   10.00
  -3  13   0   74.09    7.70
   2 -13   0   73.29   10.00
   2 -13   0   69.49    9.70
   2 -13   0   81.29    8.20
   2 -13   0   74.59    8.30
   2 -13   0   69.19   10.80
  -2  13   0   79.69   10.50
  -2  13   0   79.59    8.80
  -2  13   0   84.39    7.90
  -2  13   0   54.19   10.30
   1 -13   0   59.69    7.50
   1 -13   0   56.09   10.10
   1 -13   0   57.49    7.80
   1 -13   0   67.19    9.60
   1 -13   0   71.99   11.20
  -1  13   0   70.49    7.30
  -1  13   0   61.29    9.90
  -1  13   0   63.59    9.60
  -1  13   0   73.19   10.60
   0 -13   0   14.30    5.70
   0 -13   0   10.70    6.70
   0 -13   0   18.50    6.50
   0 -13   0   19.80    8.40
   0 -13   0    7.00    7.00
   0  13   0   17.80    8.50
   0  13   0   24.40    7.90
   0  13   0   25.30    5.60
   0  13   0   11.80    7.00
  -1 -13   0   48.20    9.30
  -1 -13   0   61.29    8.10
  -1 -13   0   58.39    9.10
  -1 -13   0   37.20    6.50
  -1 -13   0   36.50    6.60
   1  13   0   40.50    8.20
   1  13   0   42.20    6.30
   1  13   0   57.79    9.30
   1  13   0   34.70    9.00
  -2 -13   0   46.10    9.30
  -2 -13   0   43.90    7.60
  -2 -13   0   34.90    6.30
  -2 -13   0   44.90    8.40
  -2 -13   0   43.10    6.60
   2  13   0   35.30    8.40
   2  13   0   39.90    9.20
   2  13   0   36.50    7.90
   2  13   0   48.90    8.70
   2  13   0   34.70    7.50
  -3 -13   0  -10.20    4.20
  -3 -13   0   -1.50    6.40
  -3 -13   0   -0.40    5.70
   3  13   0    1.50    7.00
   3  13   0    8.10    6.90
   3  13   0   -1.00    5.70
   3  13   0   -4.30    5.80
   3  13   0    9.90    8.20
  -4 -13   0   68.09    7.60
  -4 -13   0   58.59    8.60
  -4 -13   0   50.29    6.40
  -4 -13   0   74.29   10.60
  -4 -13   0   57.39    8.80
   4  13   0   48.90    9.80
   4  13   0   60.29    7.90
   4  13   0   59.89    9.20
   4  13   0   76.99    9.90
   4  13   0   59.69    8.80
  -5 -13   0    8.50    8.30
  -5 -13   0   11.20    6.50
  -5 -13   0    8.20    7.20
  -5 -13   0    1.70    4.20
   5  13   0    3.00    8.10
   5  13   0   -1.70    7.30
   5  13   0    1.10    6.00
   5  13   0    4.30    5.10
  -6 -13   0    2.80    6.90
  -6 -13   0   10.50    6.30
  -6 -13   0   12.20    6.70
  -6 -13   0   -3.60    3.50
   6  13   0   -3.00    3.10
   6  13   0   -3.60    5.50
   6  13   0    3.70    7.80
   6  13   0    1.60    4.90
   6  13   0   -0.60    6.90
   6  13   0   -4.00    6.20
  -7 -13   0    3.80    3.60
  -7 -13   0   16.80    8.90
  -7 -13   0    9.10    6.10
  -7 -13   0   24.50    7.80
  -7 -13   0    1.30    6.70
   7  13   0   14.00    5.50
   7  13   0   10.60    7.00
   7  13   0   14.60    8.60
   7  13   0    6.10    7.60
   7  13   0   10.50    6.50
  -8 -13   0  290.77   16.60
  -8 -13   0  254.57   20.20
  -8 -13   0  277.97   18.20
  -8 -13   0  291.97   16.40
   8  13   0  291.17   17.40
   8  13   0  278.97   16.50
   8  13   0  301.07   19.30
   8  13   0  264.87   15.00
   8  13   0  259.47   18.00
  -9 -13   0   61.89    9.40
  -9 -13   0   56.09    9.40
  -9 -13   0   51.99    7.80
  -9 -13   0   57.89   11.10
   9  13   0   42.40    9.80
   9  13   0   53.39    7.40
   9  13   0   56.39    9.90
   9  13   0   62.49   10.20
   9  13   0   50.99    8.30
 -10 -13   0   43.50    8.80
 -10 -13   0   31.90    9.60
 -10 -13   0   42.40    9.70
 -10 -13   0   54.69    7.40
  10  13   0   53.39    8.70
  10  13   0   46.40    9.50
  10  13   0   47.90    6.30
  10  13   0   54.39    7.50
  10  13   0   42.20   10.30
  10  13   0   43.80    8.00
 -11 -13   0   16.90   13.70
 -11 -13   0    5.90    7.70
 -11 -13   0   20.00    5.80
  11  13   0   18.20    6.30
  11  13   0   20.10    9.00
  11  13   0   17.80    7.80
  11  13   0   18.40    5.70
  11  13   0    1.20    8.30
  11  13   0   10.20    6.20
 -12 -13   0   11.20    5.20
 -12 -13   0   16.20    8.40
 -12 -13   0    5.60    2.50
 -12 -13   0   22.60    9.20
  12  13   0    8.50    7.50
  12  13   0   28.90    7.20
  12  13   0   16.10    6.90
  12  13   0   23.10    8.40
  12  13   0   15.10   13.00
  12  13   0   19.30    6.10
 -13 -13   0   13.20    4.80
 -13 -13   0    7.20    2.70
 -13 -13   0   10.00    8.80
 -13 -13   0   18.00    8.90
  13  13   0    8.60    9.90
  13  13   0   14.20    6.40
  13  13   0   11.20    6.60
  13  13   0    6.50    6.40
 -14 -13   0    1.70   10.10
  14  13   0    9.40    6.30
  14  13   0    3.70    6.60
  14  13   0    7.70    6.80
  14  13   0   -1.60    7.70
  14  13   0   -9.40    7.40
   8 -14   0   33.80   11.50
   8 -14   0   48.00   12.10
   8 -14   0   39.80    8.70
   8 -14   0   30.80    9.30
  -8  14   0   36.80    7.30
  -8  14   0   39.90    7.50
  -8  14   0   37.30   11.60
   7 -14   0   32.10    9.50
   7 -14   0   42.50    9.70
   7 -14   0   62.59    9.40
   7 -14   0   58.19   12.00
  -7  14   0   38.20    7.40
  -7  14   0   53.59   11.60
  -7  14   0   72.59    8.90
   6 -14   0   13.70    8.70
   6 -14   0   28.10   17.70
   6 -14   0   32.70    6.00
   6 -14   0   42.90   10.70
   6 -14   0   20.90    7.20
  -6  14   0   27.90    6.50
  -6  14   0   47.10   11.20
  -6  14   0   24.00    7.30
   5 -14   0   23.60    8.50
   5 -14   0   20.40    8.70
   5 -14   0    5.50    8.60
   5 -14   0   10.50    6.60
   5 -14   0   21.60    6.20
  -5  14   0    8.70    9.20
  -5  14   0   20.30    6.70
  -5  14   0   17.20    6.10
   4 -14   0   50.19   10.70
   4 -14   0   56.49    8.10
   4 -14   0   44.90    9.60
   4 -14   0   63.39    7.60
   4 -14   0   37.30    9.60
  -4  14   0   59.79    8.50
  -4  14   0   58.79   11.30
  -4  14   0   51.79    7.10
   3 -14   0   32.10    9.50
   3 -14   0    7.70    7.30
   3 -14   0   20.30    6.20
   3 -14   0    9.20    8.00
   3 -14   0   11.40    6.20
  -3  14   0   14.80    5.60
  -3  14   0   14.10    8.60
  -3  14   0   11.60    6.40
   2 -14   0  130.49   13.60
   2 -14   0   97.89   11.70
   2 -14   0  117.49   10.30
   2 -14   0  106.79   12.00
   2 -14   0  106.69    9.70
  -2  14   0  116.99   10.70
  -2  14   0  127.49   12.90
  -2  14   0  139.19   17.80
  -2  14   0  113.99    9.90
   1 -14   0  139.19   13.60
   1 -14   0  154.48   11.70
   1 -14   0  181.58   16.20
   1 -14   0  136.39   13.50
   1 -14   0  167.18   14.70
  -1  14   0  185.68   13.20
  -1  14   0  163.48   14.30
  -1  14   0  172.88   24.40
  -1  14   0  165.98   11.30
   0 -14   0  209.08   16.90
   0 -14   0  185.08   16.30
   0 -14   0  193.38   15.10
   0 -14   0  195.28   13.20
   0 -14   0  203.78   15.80
   0  14   0  193.58   12.50
   0  14   0  240.18   24.30
   0  14   0  196.08   14.00
  -1 -14   0   74.99    9.20
  -1 -14   0  101.09   11.40
  -1 -14   0   89.59    9.00
  -1 -14   0  125.89   13.90
   1  14   0   91.49   10.60
   1  14   0   75.89   14.40
   1  14   0  103.59    9.20
   1  14   0  112.49   11.80
   1  14   0  109.59   10.70
  -2 -14   0  140.39   16.10
  -2 -14   0  158.28   14.60
  -2 -14   0  187.68   12.50
   2  14   0  182.38   11.70
   2  14   0  157.18   12.90
   2  14   0  152.68   13.70
   2  14   0  141.49   14.10
   2  14   0  179.68   14.70
  -3 -14   0    1.70    6.40
  -3 -14   0    0.50    6.40
  -3 -14   0    5.10    8.10
  -3 -14   0    2.60    8.60
  -3 -14   0  -14.60    4.50
   3  14   0   -4.60    4.70
   3  14   0   20.90    9.10
   3  14   0   -2.50    7.30
   3  14   0   -0.50    6.10
   3  14   0   -2.00    6.80
  -4 -14   0   51.39   10.20
  -4 -14   0   31.40    7.90
  -4 -14   0   39.60    8.50
   4  14   0   39.60    9.60
   4  14   0   47.50    9.70
   4  14   0   44.40    9.30
   4  14   0   42.60    6.70
   4  14   0   35.10    7.70
  -5 -14   0  -10.10    5.70
  -5 -14   0    8.20    7.50
   5  14   0   -6.00    6.80
   5  14   0    6.60    6.70
   5  14   0    3.50    7.80
   5  14   0    7.40    8.20
   5  14   0   10.50    5.70
  -6 -14   0  150.88   12.90
  -6 -14   0  123.99   11.60
  -6 -14   0  126.89   12.90
   6  14   0  152.18   14.00
   6  14   0  124.29    8.00
   6  14   0  148.89   12.60
   6  14   0  123.19   11.80
   6  14   0  139.09   11.40
   6  14   0  132.79   13.70
  -7 -14   0    5.90    6.20
  -7 -14   0   19.90    7.90
  -7 -14   0    0.80    6.90
  -7 -14   0    7.20    8.90
   7  14   0   10.10    2.60
   7  14   0    9.20    8.30
   7  14   0    8.30    6.80
   7  14   0   10.80    5.50
   7  14   0    0.00    7.90
   7  14   0    6.30    7.10
  -8 -14   0  186.88   14.00
  -8 -14   0  198.88   14.80
  -8 -14   0  157.38   17.20
   8  14   0  212.68   17.50
   8  14   0  153.08   15.00
   8  14   0  195.48   15.30
   8  14   0  205.38   14.70
   8  14   0  196.48   13.30
  -9 -14   0   60.79   10.10
  -9 -14   0   68.19    8.40
  -9 -14   0   55.29   13.10
   9  14   0   53.49    9.60
   9  14   0   54.19    7.80
   9  14   0   58.89    8.50
   9  14   0   35.00    9.60
   9  14   0   44.70   10.80
 -10 -14   0   -1.80    8.00
 -10 -14   0    4.40    5.30
 -10 -14   0   -3.40    7.60
 -10 -14   0    8.40    3.40
  10  14   0    1.50    5.80
  10  14   0   -1.10    8.40
  10  14   0   -4.90    7.90
  10  14   0    3.80    7.20
  10  14   0   13.60    7.30
 -11 -14   0    4.10    8.80
 -11 -14   0    5.40    8.90
 -11 -14   0   21.50    5.80
 -11 -14   0    6.70    2.90
  11  14   0    1.30    8.20
  11  14   0    0.40    5.60
  11  14   0    4.40    6.70
  11  14   0  -10.40    6.90
 -12 -14   0   -2.40    8.30
 -12 -14   0    6.30    2.60
 -12 -14   0   18.90    9.10
 -12 -14   0   20.40    5.50
  12  14   0   16.00    5.90
  12  14   0   13.20    6.70
  12  14   0   -6.60   14.70
  12  14   0   11.30    6.40
   6 -15   0    2.90   10.40
   6 -15   0   -1.90    6.50
   6 -15   0   -4.90    4.90
   6 -15   0  -10.30    9.00
   6 -15   0    0.00   13.50
  -6  15   0   -3.10    5.50
  -6  15   0    4.60    9.50
  -6  15   0    0.40    6.90
   5 -15   0    1.00    5.60
   5 -15   0    0.40    9.80
   5 -15   0   -4.80    6.10
   5 -15   0  -12.00    7.20
   5 -15   0   -5.00    7.90
  -5  15   0  -25.40    8.50
  -5  15   0    0.40    6.30
  -5  15   0    3.60    7.50
   4 -15   0   -1.30    7.60
   4 -15   0    1.00    8.00
   4 -15   0    0.80    6.20
   4 -15   0   13.70    9.80
   4 -15   0    8.20    5.80
  -4  15   0   11.80    6.10
  -4  15   0   -2.20    8.90
  -4  15   0    9.40    6.60
   3 -15   0   14.50    6.60
   3 -15   0   13.10    8.40
   3 -15   0   15.10    9.50
   3 -15   0   18.00    8.00
  -3  15   0   12.20    7.20
  -3  15   0   19.90    6.40
  -3  15   0   10.90    9.50
   2 -15   0    7.80    6.20
   2 -15   0   10.70    9.10
   2 -15   0   23.50    8.80
   2 -15   0   27.20    6.90
   2 -15   0    9.50    8.20
  -2  15   0    6.60    9.20
  -2  15   0    9.80    5.70
  -2  15   0    9.50    7.30
   1 -15   0   42.20    9.40
   1 -15   0   27.20    8.50
   1 -15   0   46.10   10.60
   1 -15   0   32.50    6.90
  -1  15   0   34.80    7.70
  -1  15   0   43.50   10.60
  -1  15   0   29.50    6.70
   0 -15   0   41.60   10.30
   0 -15   0   41.40    8.00
   0 -15   0   25.40    8.50
   0 -15   0   32.00    7.20
   0  15   0   20.50    8.80
   0  15   0   12.90    9.00
   0  15   0   23.70    6.50
   0  15   0   21.20    7.30
  -1 -15   0    6.50    8.30
  -1 -15   0    6.60    7.50
  -1 -15   0    4.20    6.70
  -1 -15   0   17.20    6.30
   1  15   0   10.50    8.90
   1  15   0   13.30    6.70
   1  15   0   16.90    7.90
   1  15   0    6.80    7.90
   1  15   0    3.50    5.40
  -2 -15   0   10.50    5.70
  -2 -15   0    9.80    8.60
  -2 -15   0    9.70    7.30
  -2 -15   0   22.60    7.60
   2  15   0   15.10    5.90
   2  15   0    0.10    8.20
   2  15   0   13.40    7.40
   2  15   0    8.10    7.60
  -3 -15   0    5.00    7.00
  -3 -15   0   22.20    7.50
  -3 -15   0   21.50    9.10
  -3 -15   0   20.80    6.50
   3  15   0   10.80    7.60
   3  15   0   19.80    6.20
   3  15   0    3.50    8.80
   3  15   0    8.80    8.10
   3  15   0   17.60    7.50
  -4 -15   0  115.09   13.10
  -4 -15   0  128.29   12.20
  -4 -15   0   90.79   10.60
  -4 -15   0   97.99    7.90
   4  15   0  127.89   13.80
   4  15   0  114.89   10.10
   4  15   0  130.49   12.40
   4  15   0  100.19   12.30
   4  15   0  111.99   12.50
  -5 -15   0   37.90    8.40
  -5 -15   0   29.30   10.30
  -5 -15   0   28.40    8.50
   5  15   0   40.10   10.10
   5  15   0    5.50    8.30
   5  15   0   26.60    7.90
   5  15   0   30.00    6.80
   5  15   0   30.70    8.80
  -6 -15   0   44.50    9.40
  -6 -15   0   32.10    9.20
  -6 -15   0   52.99    8.80
   6  15   0   21.60    9.40
   6  15   0   45.30    7.30
   6  15   0   46.60   10.70
   6  15   0   61.89    9.30
   6  15   0   40.20    5.20
   6  15   0   47.70    9.00
  -7 -15   0   15.10    8.60
  -7 -15   0   13.20    7.00
  -7 -15   0   20.80   10.10
  -7 -15   0    0.40    4.00
   7  15   0   14.00    8.10
   7  15   0    0.30    8.50
   7  15   0   14.70    3.00
   7  15   0    8.80    6.00
   7  15   0   -4.00    8.20
   7  15   0   13.30    6.50
  -8 -15   0    0.10    7.80
  -8 -15   0   -0.30    8.70
  -8 -15   0    6.50    6.40
   8  15   0    0.10    7.80
   8  15   0    9.50    8.90
   8  15   0   -3.80    8.50
   8  15   0    3.70    5.80
   8  15   0   21.70    7.70
  -9 -15   0   33.50    7.10
  -9 -15   0   21.70    9.00
  -9 -15   0   41.10   11.30
   9  15   0   14.40    7.00
   9  15   0   36.20    7.50
   9  15   0   36.40    9.80
   9  15   0   23.90    8.90
 -10 -15   0    5.20    8.60
 -10 -15   0    7.80    5.90
 -10 -15   0   -9.90    7.90
 -10 -15   0    7.10    3.00
  10  15   0    5.10    7.40
  10  15   0    3.20    5.90
  10  15   0  -13.40    7.50
  10  15   0   15.30    6.50
 -11 -15   0    8.80    3.30
 -11 -15   0    1.90    9.20
 -11 -15   0    9.80    9.00
 -11 -15   0    5.10    5.00
  11  15   0   10.00    7.90
  11  15   0   -3.20    8.40
  11  15   0    0.70    6.80
   4 -16   0  -20.00    8.60
   4 -16   0   -3.70    6.30
   4 -16   0    6.30    8.00
   4 -16   0   -6.40    6.50
  -4  16   0    9.60   10.50
  -4  16   0    4.70    6.20
  -4  16   0    2.40    7.20
   3 -16   0   26.90   10.20
   3 -16   0   26.80    9.90
   3 -16   0   27.20   11.10
   3 -16   0   26.00    7.10
   3 -16   0   19.90    7.20
  -3  16   0   21.70   11.30
  -3  16   0   16.80    6.70
  -3  16   0   28.10    7.60
   2 -16   0    3.10    8.90
   2 -16   0    6.00    7.40
   2 -16   0   -6.10    7.60
   2 -16   0   -2.80    5.90
   2 -16   0    0.70    6.20
  -2  16   0    9.90    7.20
  -2  16   0   -6.90    6.60
  -2  16   0   -3.00    9.50
   1 -16   0    2.20    9.20
   1 -16   0    9.40    8.30
   1 -16   0    9.90    5.90
   1 -16   0    7.00    6.90
  -1  16   0   11.10    6.10
  -1  16   0   11.40    7.00
  -1  16   0    7.50    9.60
   0 -16   0   -6.50    8.50
   0 -16   0   -2.10    6.50
   0 -16   0   22.70    8.50
   0 -16   0    0.40    5.80
   0  16   0    8.50    6.10
   0  16   0   10.90    7.30
   0  16   0   16.70    8.00
   0  16   0    0.10    9.40
  -1 -16   0    3.00    8.60
  -1 -16   0   12.70    7.80
  -1 -16   0    9.40    7.40
  -1 -16   0   12.10    6.30
   1  16   0   19.30    9.00
   1  16   0    4.00    7.10
   1  16   0    2.60    5.70
   1  16   0    9.40    9.00
  -2 -16   0    2.80    7.00
  -2 -16   0   12.40    6.10
  -2 -16   0    7.70    7.70
  -2 -16   0  -13.80    7.80
   2  16   0  -18.00    7.60
   2  16   0   -4.80    5.40
   2  16   0    2.80    7.70
   2  16   0  -17.20    8.30
   2  16   0    4.30    6.90
  -3 -16   0   -4.30    8.00
  -3 -16   0    3.30    7.20
  -3 -16   0   -1.30    7.30
   3  16   0   -2.70    8.70
   3  16   0   -7.40    8.10
   3  16   0   -8.00    7.90
   3  16   0    3.00    5.80
   3  16   0    4.90    7.00
  -4 -16   0   10.40    7.40
  -4 -16   0   11.30    7.80
  -4 -16   0   -6.80    3.80
   4  16   0  -12.50    8.20
   4  16   0    5.00    9.00
   4  16   0   11.30    7.40
   4  16   0   -2.30    5.80
   4  16   0  -11.20    7.90
  -5 -16   0   -1.00    3.60
  -5 -16   0   14.50    7.40
  -5 -16   0    5.30    8.00
   5  16   0    2.90    5.60
   5  16   0   13.50    9.60
   5  16   0   11.60    6.60
   5  16   0   10.30    8.10
   5  16   0  -13.60    9.20
  -6 -16   0   -3.60    6.40
  -6 -16   0   -1.20    8.40
  -6 -16   0    2.20    3.70
   6  16   0   -3.40    5.80
   6  16   0    3.50    6.70
   6  16   0    9.20    9.20
   6  16   0   -6.50    7.00
  -7 -16   0  -10.40    8.70
  -7 -16   0    6.10    6.60
  -7 -16   0    3.00    8.90
  -7 -16   0    9.10    3.70
   7  16   0   -6.30    7.20
   7  16   0   -1.80    5.90
   7  16   0   -3.80    2.80
   7  16   0   -0.30    6.70
   7  16   0   16.40    9.90
  -8 -16   0   -1.70    8.30
  -8 -16   0    4.50    9.70
  -8 -16   0    6.80    6.40
   8  16   0    5.40    7.80
   8  16   0   -5.30    5.70
   8  16   0   -0.80    9.00
   8  16   0    6.80    9.50
  -9 -16   0  -12.40    6.30
  -9 -16   0    4.60    5.80
  -9 -16   0    1.80    9.80
  -9 -16   0    6.10    3.50
  -9 -16   0   -0.90    8.70
   9  16   0    4.70    6.70
   9  16   0    8.70    7.40
   9  16   0    6.80   12.10
   9  16   0  -13.10   10.10
   1 -17   0    3.90    5.90
   1 -17   0   -7.40    7.90
   1 -17   0    4.50    7.10
  -1  17   0    2.80    6.20
  -1  17   0    6.90    7.20
  -1  17   0  -12.50    9.40
  -1  17   0    3.70    8.50
   0 -17   0   14.00    8.60
   0 -17   0   11.20    7.60
   0 -17   0   21.60    6.60
   0  17   0   -0.40    9.90
   0  17   0   24.00    8.60
   0  17   0   15.60    9.20
   0  17   0   10.80    6.60
  -1 -17   0   -1.50    7.70
  -1 -17   0    6.50    6.00
  -1 -17   0   -7.70    7.10
  -1 -17   0  -10.50    3.40
   1  17   0    4.30    6.20
   1  17   0    5.90    9.60
   1  17   0    2.20    8.40
   1  17   0   -1.00    6.90
  -2 -17   0   -1.10    6.00
  -2 -17   0    1.60    7.40
  -2 -17   0    1.40    7.90
  -2 -17   0   -7.60    3.60
   2  17   0  -16.30    8.60
   2  17   0   -7.50    7.90
   2  17   0    8.20    7.20
   2  17   0    4.30    6.10
  -3 -17   0   31.30    9.20
  -3 -17   0    8.20    8.40
   3  17   0   34.50   11.10
   3  17   0   10.60    6.70
   3  17   0   26.50    8.40
   3  17   0   34.90   10.00
  -4 -17   0   -4.80    3.50
  -4 -17   0    4.30    8.10
  -4 -17   0   13.70    7.90
   4  17   0   -3.30    7.90
   4  17   0   12.80    7.70
   4  17   0   11.10    6.70
   4  17   0  -13.30    9.20
  -5 -17   0   21.20    9.30
  -5 -17   0   28.90    8.50
   5  17   0   35.80    9.80
   5  17   0   48.10    9.40
   5  17   0   40.90   11.30
   5  17   0   36.90    7.60
  -6 -17   0   38.80    8.40
  -6 -17   0   17.50    9.70
   6  17   0   29.00    7.90
   6  17   0   21.30    7.10
   6  17   0   31.60   15.20
  -7 -17   0   -5.90    9.10
   5  17  -1   23.70    7.40
   5  17  -1   38.40    9.70
   5  17  -1   29.30   10.70
   5  17  -1   34.10    8.70
  -5 -17   1   27.40    9.80
  -5 -17   1   28.60    8.00
   4  17  -1   26.70    7.40
   4  17  -1   23.20    8.40
   4  17  -1   10.80   17.60
  -4 -17   1   42.80    8.80
  -4 -17   1   17.50    8.40
   3  17  -1    4.90    6.40
   3  17  -1    6.40    7.40
   3  17  -1  -18.10    9.80
   3  17  -1   -4.20   10.60
  -3 -17   1    2.30    7.40
  -3 -17   1   -5.70    3.90
  -3 -17   1   -0.40    8.00
   2  17  -1   -2.70    9.80
   2  17  -1    2.20    7.00
   2  17  -1   -8.10    5.60
   2  17  -1   -3.50    9.40
  -2 -17   1   -7.70    6.00
  -2 -17   1    7.90    7.50
  -2 -17   1   -4.50    4.30
  -2 -17   1  -11.20    7.50
   1  17  -1   21.20    9.90
   1  17  -1   19.40   10.20
   1  17  -1   18.00    6.90
   1  17  -1   12.20    7.80
  -1 -17   1   23.00    8.40
  -1 -17   1    9.30    6.80
  -1 -17   1    8.70    8.00
   0 -17   1    9.40    7.50
   9  16  -1    0.80    6.70
   9  16  -1    2.40    8.10
   8  16  -1   12.30   10.40
   8  16  -1    6.90    6.70
   8  16  -1    3.70   10.50
   8  16  -1    1.80    9.80
  -8 -16   1   10.20    9.90
  -8 -16   1    2.00    9.50
  -8 -16   1    7.80    5.50
   7  16  -1   -3.80    8.10
   7  16  -1  -11.90    8.20
   7  16  -1   -1.30    5.50
  -7 -16   1   17.50    8.90
  -7 -16   1    4.70    6.20
  -7 -16   1    9.70   10.00
  -7 -16   1    6.00    2.80
   6  16  -1   -3.50    7.10
   6  16  -1    8.10    7.40
   6  16  -1    1.40    9.10
   6  16  -1   -6.50    5.50
  -6 -16   1    9.10    6.20
  -6 -16   1   -7.20    8.10
  -6 -16   1   -9.40    8.70
  -6 -16   1    3.10    3.90
   5  16  -1    6.50    6.00
   5  16  -1  -10.30    6.90
   5  16  -1   -1.50    8.40
   5  16  -1    3.40    7.10
  -5 -16   1  -11.70    7.60
  -5 -16   1    5.00    6.70
   4  16  -1   -0.20    8.40
   4  16  -1   -0.70    5.60
   4  16  -1   -0.80    5.90
   4  16  -1    4.30    8.60
  -4 -16   1   -6.10    3.40
  -4 -16   1    1.90    7.80
  -4 -16   1    3.30    6.90
   3  16  -1    6.20    8.30
   3  16  -1    0.50    5.50
   3  16  -1    5.30    6.60
   3  16  -1  -13.90    8.10
  -3 -16   1   -3.60    3.50
  -3 -16   1   -3.30    6.30
  -3 -16   1   -2.70    7.00
  -3 -16   1    0.80    7.20
   2  16  -1   -5.80    7.10
   2  16  -1   10.20    9.30
   2  16  -1  -11.70   11.40
   2  16  -1   14.20    7.50
   2  16  -1  -10.00    5.00
  -2 -16   1   -2.40    6.60
  -2 -16   1    5.50    7.60
  -2 -16   1   -1.30    6.30
  -2 -16   1   -7.20    3.40
   1  16  -1   -6.80    6.50
   1  16  -1  -12.30    8.30
   1  16  -1    3.30    8.20
   1  16  -1    1.90    5.70
  -1 -16   1   -3.40    3.40
  -1 -16   1    7.80    7.70
  -1 -16   1   -1.10    7.10
  -1 -16   1   -3.70    6.00
   0  16  -1   20.70    9.30
   0  16  -1   25.00   10.40
   0  16  -1    7.70    6.20
   0  16  -1    9.50    7.20
   0 -16   1   20.70    7.80
   0 -16   1   -7.90    4.80
   0 -16   1   17.70    8.10
   0 -16   1    8.50    6.70
  -1  16  -1   -4.30    8.80
  -1  16  -1   -1.70    7.00
  -1  16  -1   -5.20    6.30
   1 -16   1    4.40    6.50
   1 -16   1   -9.90    6.20
   1 -16   1   -6.20    7.00
   1 -16   1    8.00    7.10
  -2  16  -1   -3.00    5.50
  -2  16  -1    3.90   10.00
  -2  16  -1    4.60    7.20
   2 -16   1   11.30    7.80
   2 -16   1    5.70    6.90
   2 -16   1   -7.60    7.20
   2 -16   1   -3.30    6.40
   2 -16   1    8.00    8.30
  -3  16  -1    0.40    6.10
  -3  16  -1    3.40    6.90
  -3  16  -1  -13.10    9.10
   3 -16   1   -9.00    7.80
   3 -16   1   -3.40    7.50
   3 -16   1  -10.40    8.40
   3 -16   1   -5.20    6.20
   3 -16   1   -4.10    6.50
   4 -16   1   20.10    7.00
  11  15  -1   11.70   10.00
  11  15  -1   10.30    8.50
 -11 -15   1   -2.00   16.60
  10  15  -1   15.30    7.30
  10  15  -1    4.70   10.40
  10  15  -1   -0.20    5.80
  10  15  -1   -2.60   10.10
 -10 -15   1   10.90    8.90
 -10 -15   1    0.30    7.10
 -10 -15   1    3.60    2.60
 -10 -15   1   23.10    5.70
 -10 -15   1   24.90   10.00
   9  15  -1    4.20    8.60
   9  15  -1   -1.60    5.60
   9  15  -1    2.00    8.50
   9  15  -1    8.90    6.70
  -9 -15   1   14.20    5.70
  -9 -15   1    6.20    3.00
  -9 -15   1    2.40    6.70
  -9 -15   1    9.80    8.30
  -9 -15   1    5.80    9.40
   8  15  -1   36.90    9.40
   8  15  -1   35.60    7.30
   8  15  -1   22.30    9.50
   8  15  -1   42.10    8.00
  -8 -15   1   25.60   10.80
  -8 -15   1   38.70    7.10
  -8 -15   1   31.60    7.30
  -8 -15   1   39.80    9.50
   7  15  -1   18.50    8.50
   7  15  -1   15.30    7.10
   7  15  -1   18.90    6.20
   7  15  -1    6.10    8.80
   7  15  -1   14.10    8.90
  -7 -15   1   14.20    8.00
  -7 -15   1    6.00    5.60
  -7 -15   1   30.50    7.10
  -7 -15   1   30.70   11.10
  -7 -15   1    7.10    3.30
   6  15  -1   23.50    9.40
   6  15  -1   34.80    9.90
   6  15  -1   30.50    6.80
   6  15  -1   22.80    8.80
   6  15  -1   27.20    7.30
  -6 -15   1   12.20    5.10
  -6 -15   1   30.70    8.70
  -6 -15   1   20.40    9.90
  -6 -15   1   27.00    7.10
  -6 -15   1   18.70    5.20
   5  15  -1   -3.40    8.00
   5  15  -1    8.90    6.40
   5  15  -1    8.50    8.90
   5  15  -1    7.00    5.70
   5  15  -1   -5.50    7.70
  -5 -15   1   -4.40    3.90
  -5 -15   1    5.00    7.90
   4  15  -1   19.70    8.30
   4  15  -1   20.00    9.00
   4  15  -1   10.40    5.90
   4  15  -1   -7.20    7.70
   4  15  -1   17.40    6.80
  -4 -15   1   29.50    8.40
  -4 -15   1   20.00    8.20
  -4 -15   1    6.80    6.50
  -4 -15   1   10.10    7.00
   3  15  -1   -0.90    8.50
   3  15  -1   12.40    7.20
   3  15  -1    4.40    7.70
   3  15  -1    2.00    5.40
   3  15  -1   -1.10    7.80
  -3 -15   1    0.30    6.70
  -3 -15   1   -1.30    7.20
  -3 -15   1    6.10    6.50
  -3 -15   1    5.90    8.40
   2  15  -1   10.60    7.30
   2  15  -1   -4.10    7.80
   2  15  -1    0.60    7.80
   2  15  -1    6.70    5.60
   2  15  -1   -0.60    7.30
  -2 -15   1   -2.30    7.90
  -2 -15   1   -3.80    6.40
  -2 -15   1    7.30    6.80
  -2 -15   1   10.40    6.30
   1  15  -1   15.30    8.40
   1  15  -1   -1.50    5.40
   1  15  -1   -7.20    7.50
   1  15  -1   -0.20    6.20
   1  15  -1   -5.20    8.40
  -1 -15   1   -1.70    5.80
  -1 -15   1    4.60    8.10
  -1 -15   1   -7.40    6.40
  -1 -15   1   -0.10    6.70
   0  15  -1   -1.40    5.30
   0  15  -1   -4.10    8.70
   0  15  -1   -1.40    7.50
   0  15  -1   -0.30    6.50
   0 -15   1   -8.90    6.70
   0 -15   1    6.20    6.70
   0 -15   1   10.00    6.50
   0 -15   1    7.40    8.10
  -1  15  -1    4.60    5.50
  -1  15  -1    2.60    6.70
  -1  15  -1    2.60    7.80
  -1  15  -1    0.10    8.80
   1 -15   1   -0.10    6.60
   1 -15   1    2.40    6.00
   1 -15   1    6.20    7.50
   1 -15   1   -1.80    8.20
  -2  15  -1   15.50    9.70
  -2  15  -1   11.20    6.90
  -2  15  -1   23.40    6.50
   2 -15   1   15.40    6.90
   2 -15   1   12.90    6.70
   2 -15   1   21.50    9.60
   2 -15   1    9.90    8.50
   2 -15   1   28.60    8.30
  -3  15  -1   10.80    6.60
  -3  15  -1   17.10    6.10
  -3  15  -1    6.60    9.60
   3 -15   1   14.70    7.30
   3 -15   1   17.30    8.30
   3 -15   1    9.70    6.80
   3 -15   1   12.70    9.00
   3 -15   1    6.90    7.80
  -4  15  -1   42.30   11.00
  -4  15  -1   45.30    7.50
  -4  15  -1   55.19    8.90
   4 -15   1   49.90   11.60
   4 -15   1   43.60   10.40
   4 -15   1   47.00    8.60
   4 -15   1   41.40    8.00
   4 -15   1   45.00   10.10
  -5  15  -1    6.50    7.00
  -5  15  -1  -11.10    5.30
  -5  15  -1  -15.20    8.50
   5 -15   1  -14.80    8.30
   5 -15   1    2.40    6.90
   5 -15   1  -15.20    7.30
   5 -15   1    0.80    6.20
   5 -15   1    1.40    7.70
  -6  15  -1    1.70    6.00
  -6  15  -1   -6.80    9.20
  -6  15  -1   11.00    7.00
   6 -15   1    3.20    7.90
   6 -15   1   -9.30    8.00
   6 -15   1    6.00    7.40
   6 -15   1   -1.20    9.40
   6 -15   1   -4.10    5.80
  12  14  -1    3.40    6.30
  12  14  -1    3.40    7.90
  12  14  -1   13.30    8.40
  12  14  -1   -7.10    5.50
 -12 -14   1   -2.00    8.50
 -12 -14   1    3.40    8.80
  11  14  -1    5.60    5.80
  11  14  -1    8.60    8.30
  11  14  -1    2.80    7.30
  11  14  -1   11.20    6.60
 -11 -14   1   -2.10    9.00
 -11 -14   1    4.50    2.50
 -11 -14   1    5.70    8.40
 -11 -14   1   -9.00    6.90
 -11 -14   1   10.30    4.60
  10  14  -1   20.80    7.00
  10  14  -1   10.00    8.20
  10  14  -1   10.20   10.50
  10  14  -1   26.00    6.60
  10  14  -1   36.90    8.80
 -10 -14   1    4.80    7.30
 -10 -14   1    6.60    2.70
 -10 -14   1   13.40    8.30
 -10 -14   1   30.40    5.90
 -10 -14   1   18.40    9.00
   9  14  -1  -12.90    7.60
   9  14  -1   -1.30    5.40
   9  14  -1    7.50    8.20
   9  14  -1    6.00    6.30
   9  14  -1   -1.90    7.50
  -9 -14   1    7.00    9.30
  -9 -14   1    8.40    8.50
  -9 -14   1   -6.10    6.20
  -9 -14   1    8.10    3.20
  -9 -14   1    8.70    5.30
   8  14  -1   47.50    7.50
   8  14  -1   43.00    9.50
   8  14  -1   49.60   10.50
   8  14  -1   48.30    9.90
   8  14  -1   52.79    8.80
  -8 -14   1   34.10    7.60
  -8 -14   1   34.60    9.10
  -8 -14   1   50.59    7.50
  -8 -14   1   31.90   10.60
   7  14  -1    8.00    8.30
   7  14  -1   22.80    3.30
   7  14  -1   15.90    7.50
   7  14  -1   26.60    7.80
   7  14  -1   -1.90    7.70
   7  14  -1    8.30    5.50
  -7 -14   1    6.40    5.60
  -7 -14   1   22.90    8.70
  -7 -14   1   24.70    6.70
  -7 -14   1   16.70    7.80
   6  14  -1    2.50    6.40
   6  14  -1    7.40    3.40
   6  14  -1   -2.00    7.40
   6  14  -1   -1.50    4.70
   6  14  -1    3.60    7.40
   6  14  -1    0.30    8.10
  -6 -14   1   -8.40    4.00
  -6 -14   1    1.20    5.60
  -6 -14   1  -11.90    7.30
  -6 -14   1   -3.00    4.90
  -6 -14   1   -9.90    6.30
   5  14  -1    9.80    7.80
   5  14  -1   22.70    8.30
   5  14  -1   10.30    6.90
   5  14  -1   12.40    5.70
   5  14  -1   19.00    8.50
  -5 -14   1   13.10    7.20
  -5 -14   1   -1.50    4.70
  -5 -14   1    7.20    7.70
  -5 -14   1    6.20    4.50
  -5 -14   1   15.10    6.90
   4  14  -1    2.40    7.60
   4  14  -1   13.60    5.50
   4  14  -1    8.00    8.10
   4  14  -1    9.40    7.50
   4  14  -1   18.00    6.80
  -4 -14   1   19.70    6.50
  -4 -14   1   19.00    7.20
  -4 -14   1   22.30    7.50
  -4 -14   1   10.40    7.90
  -4 -14   1   -0.60    5.80
  -4 -14   1   16.10    4.00
   3  14  -1   37.10    6.70
   3  14  -1   30.20    9.00
   3  14  -1   35.50    7.70
   3  14  -1   39.70    9.60
   3  14  -1   38.20    9.10
  -3 -14   1   24.30    7.60
  -3 -14   1   41.60    8.30
  -3 -14   1   50.99    7.90
   2  14  -1   10.60    7.20
   2  14  -1    4.00    5.00
   2  14  -1    1.00    7.00
   2  14  -1    1.50    7.70
   2  14  -1   -3.50    5.70
  -2 -14   1   11.40    6.20
  -2 -14   1   -7.00    8.00
  -2 -14   1    1.00    6.30
  -2 -14   1    3.70    7.10
   1  14  -1   21.00    8.40
   1  14  -1   32.40    6.30
   1  14  -1   24.10    9.20
   1  14  -1   24.00    6.90
   1  14  -1   26.60    8.40
  -1 -14   1   22.30    8.70
  -1 -14   1   31.90   14.40
  -1 -14   1   38.10    7.60
  -1 -14   1   29.90    7.50
   0  14  -1  150.48   14.50
   0  14  -1  170.68   11.60
   0  14  -1  178.48   15.20
   0  14  -1  168.38   13.00
   0 -14   1  161.98   13.40
   0 -14   1  174.68   15.80
   0 -14   1  121.59   11.90
   0 -14   1  185.68   14.70
  -1  14  -1   93.69   17.30
  -1  14  -1   89.99    9.70
  -1  14  -1   87.29   11.90
  -1  14  -1   64.39    7.70
   1 -14   1  103.29   12.00
   1 -14   1   68.59    8.80
   1 -14   1   78.29    9.10
   1 -14   1   77.89   10.70
   1 -14   1   82.89   11.40
  -2  14  -1   27.20    6.20
  -2  14  -1   19.40    7.10
  -2  14  -1    9.60    9.10
  -2  14  -1   24.50    8.60
   2 -14   1   16.60    6.80
   2 -14   1   22.10    8.00
   2 -14   1    8.30    7.90
   2 -14   1    6.20    8.50
  -3  14  -1    4.80    8.60
  -3  14  -1   20.20    5.80
  -3  14  -1   15.50    6.90
   3 -14   1   22.40    6.50
   3 -14   1   14.10    8.00
   3 -14   1   11.40    8.30
   3 -14   1   16.70    8.00
   3 -14   1   24.30    7.30
  -4  14  -1    8.70    5.50
  -4  14  -1   18.00    9.40
  -4  14  -1   11.70    6.90
   4 -14   1   10.50    6.90
   4 -14   1    4.50    8.20
   4 -14   1   13.50    8.20
   4 -14   1   12.40    5.90
   4 -14   1    4.20    7.60
  -5  14  -1   -4.10    6.00
  -5  14  -1    7.00    5.70
  -5  14  -1   -1.60    8.70
   5 -14   1   -2.20    7.30
   5 -14   1    7.90    7.90
   5 -14   1   -0.70    6.60
   5 -14   1   -8.20    7.80
   5 -14   1   -3.20    5.60
  -6  14  -1    5.80    6.50
  -6  14  -1    5.70    5.70
  -6  14  -1    1.40    9.20
   6 -14   1    1.20    5.20
   6 -14   1   13.70    7.30
   6 -14   1   -4.80    6.80
   6 -14   1   -1.30    7.50
   6 -14   1   -0.50    8.20
  -7  14  -1   60.29    8.70
  -7  14  -1   45.50    8.40
  -7  14  -1   55.99   12.40
   7 -14   1   52.69   10.80
   7 -14   1   48.00    8.90
   7 -14   1   61.89   11.50
   7 -14   1   58.49    7.40
   7 -14   1   51.29   11.80
  13  13  -1    2.80    6.00
  13  13  -1   -4.20    7.80
  13  13  -1   12.10    6.50
  13  13  -1   -0.50    7.30
  13  13  -1    9.10    6.00
 -13 -13   1    7.20    8.90
 -13 -13   1   -8.70    8.10
 -13 -13   1   -6.40    7.90
  12  13  -1    8.00    5.70
  12  13  -1    3.10    5.90
  12  13  -1   -0.80    7.60
  12  13  -1   23.60    8.10
  12  13  -1   10.20    5.60
 -12 -13   1    5.60    2.70
 -12 -13   1   10.50    4.30
 -12 -13   1   -8.60    7.30
 -12 -13   1   10.00    8.10
 -12 -13   1    3.70    8.10
  11  13  -1    6.20    7.60
  11  13  -1    7.00    6.10
  11  13  -1    3.90    7.50
  11  13  -1  -12.90   14.70
  11  13  -1   21.90    5.90
  11  13  -1   10.10    6.00
 -11 -13   1    1.40    7.20
 -11 -13   1   15.60    5.00
 -11 -13   1   10.40    7.90
 -11 -13   1    7.80    4.00
 -11 -13   1   27.20    9.60
 -11 -13   1    4.00    2.30
  10  13  -1    4.90    7.80
  10  13  -1    3.20    5.50
  10  13  -1   17.80    7.00
  10  13  -1  -16.90   13.80
  10  13  -1    4.20    7.20
 -10 -13   1    1.70    2.30
 -10 -13   1   13.50    4.10
 -10 -13   1   12.70    7.70
 -10 -13   1   20.90    5.60
   9  13  -1   54.49    9.90
   9  13  -1   23.50   15.60
   9  13  -1   39.20    6.80
   9  13  -1   35.10    8.70
   9  13  -1   41.00    7.90
  -9 -13   1   41.60    8.40
  -9 -13   1   31.60    5.00
  -9 -13   1   20.50    7.50
  -9 -13   1   49.30   10.60
  -9 -13   1   44.00    7.10
   8  13  -1  106.99   20.40
   8  13  -1   98.99    9.20
   8  13  -1   94.29   10.00
   8  13  -1  109.29   11.40
   8  13  -1   98.39   12.00
  -8 -13   1  108.49   11.60
  -8 -13   1   96.49    7.60
  -8 -13   1   87.79   10.40
  -8 -13   1   97.19    9.30
  -8 -13   1  123.39   14.60
   7  13  -1    4.80    7.90
   7  13  -1    6.80    5.30
   7  13  -1   15.50    7.90
   7  13  -1   12.20    6.20
   7  13  -1   12.80    6.80
   7  13  -1   10.30    2.70
  -7 -13   1    1.70    6.90
  -7 -13   1    9.20    4.10
  -7 -13   1   14.00    8.90
  -7 -13   1   20.00    7.80
  -7 -13   1    3.40    5.50
   6  13  -1   83.59    6.10
   6  13  -1   64.69    9.00
   6  13  -1   75.39    7.90
   6  13  -1   62.09    9.80
   6  13  -1   78.69    9.20
   6  13  -1   72.09   10.60
  -6 -13   1   86.19   10.50
  -6 -13   1   74.59    6.40
  -6 -13   1   86.69    9.00
  -6 -13   1   66.29    9.20
  -6 -13   1   52.89    6.00
   5  13  -1    3.90    6.90
   5  13  -1    2.70    5.60
   5  13  -1   -6.40    4.60
   5  13  -1    4.70    7.30
   5  13  -1   -3.50    7.20
  -5 -13   1   -0.40    4.40
  -5 -13   1   -4.90    6.70
  -5 -13   1   -1.00    3.90
  -5 -13   1   -9.40    3.80
  -5 -13   1   -8.60    6.70
  -5 -13   1   -0.40    5.70
   4  13  -1   14.70    8.60
   4  13  -1   10.50    7.60
   4  13  -1    9.30    7.00
   4  13  -1    2.00    4.70
   4  13  -1    0.00    6.00
  -4 -13   1   -2.70    5.90
  -4 -13   1   -2.00    6.40
  -4 -13   1    2.30    7.30
  -4 -13   1    7.30    6.80
  -4 -13   1    2.50    5.60
  -4 -13   1   -5.50    4.10
  -4 -13   1   -0.30    3.80
   3  13  -1   29.10    8.20
   3  13  -1   35.40   10.90
   3  13  -1   49.30    6.70
   3  13  -1   28.30    7.00
  -3 -13   1   43.80    8.00
  -3 -13   1   32.30    7.00
  -3 -13   1   37.70    7.80
  -3 -13   1   34.40    8.50
   2  13  -1  151.58   13.70
   2  13  -1  160.58   12.30
   2  13  -1  169.38   10.90
   2  13  -1  183.88   15.20
   2  13  -1  143.29   14.40
  -2 -13   1  167.98   14.60
  -2 -13   1  195.58   15.10
  -2 -13   1  126.79   11.00
  -2 -13   1  156.58   16.50
  -2 -13   1  151.78   12.70
   1  13  -1   49.20    6.60
   1  13  -1   43.50    9.60
   1  13  -1   38.90    8.80
   1  13  -1   45.50    7.40
  -1 -13   1   44.50    9.40
  -1 -13   1   30.80    7.30
  -1 -13   1   50.99    8.60
   0  13  -1  122.29   11.90
   0  13  -1  128.19   13.10
   0  13  -1  131.89   11.50
   0  13  -1  134.09   10.10
   0 -13   1  129.59   11.30
   0 -13   1  127.59   11.90
   0 -13   1  126.99   12.20
   0 -13   1  142.49   13.20
  -1  13  -1  172.88   14.10
  -1  13  -1  184.38   15.30
  -1  13  -1  188.98   12.90
  -1  13  -1  162.88   11.50
   1 -13   1  172.78   14.40
   1 -13   1  196.58   15.00
   1 -13   1  169.38   12.00
   1 -13   1  188.98   15.60
   1 -13   1  170.28   12.90
  -2  13  -1  227.28   15.60
  -2  13  -1  209.28   12.70
  -2  13  -1  212.88   14.00
  -2  13  -1  242.58   17.20
   2 -13   1  229.48   13.30
   2 -13   1  218.58   16.40
   2 -13   1  233.98   17.20
   2 -13   1  218.28   15.90
   2 -13   1  221.18   14.50
  -3  13  -1   78.29   10.70
  -3  13  -1   86.89    9.50
  -3  13  -1   68.69    7.50
  -3  13  -1   87.59   11.70
   3 -13   1   89.59   10.70
   3 -13   1   66.69   10.90
   3 -13   1   75.49    9.00
   3 -13   1   80.59    8.30
   3 -13   1   74.79   10.90
  -4  13  -1  115.09   12.10
  -4  13  -1   89.69    9.60
  -4  13  -1   77.09    8.30
   4 -13   1   74.79   10.60
   4 -13   1  107.19   10.20
   4 -13   1  116.79    9.70
   4 -13   1   92.29   12.20
   4 -13   1   88.19   11.00
  -5  13  -1   33.70    6.20
  -5  13  -1   24.50    6.80
  -5  13  -1   31.90    9.70
   5 -13   1   18.80    7.90
   5 -13   1   35.40    6.60
   5 -13   1   24.50    7.10
   5 -13   1   37.80    9.00
   5 -13   1   28.70    9.20
  -6  13  -1   17.10    9.30
  -6  13  -1   -0.50    5.20
  -6  13  -1    6.60    6.00
   6 -13   1    0.70    6.40
   6 -13   1    7.70    7.40
   6 -13   1   23.20    8.30
   6 -13   1    1.80    5.40
   6 -13   1   30.80    9.30
  -7  13  -1   25.10    7.10
  -7  13  -1   17.10    6.10
  -7  13  -1   11.60    9.20
   7 -13   1   20.30    5.70
   7 -13   1   12.50    9.70
   7 -13   1   -5.30    6.40
   7 -13   1   24.60    8.10
   7 -13   1   23.90    8.60
  -8  13  -1  123.79   11.20
  -8  13  -1   99.99   10.10
  -8  13  -1   81.09   12.50
   8 -13   1  106.09   11.20
   8 -13   1  108.19   13.80
   8 -13   1  103.59   12.70
   8 -13   1  117.09   14.80
  -9  13  -1   -6.70    8.80
  -9  13  -1   -6.60    5.90
  -9  13  -1   -1.80    5.50
   9 -13   1   -4.00    8.80
   9 -13   1   -5.00    7.20
   9 -13   1   -6.70    6.70
   9 -13   1   -1.00    9.70
  14  12  -1   -1.00    5.60
  14  12  -1   12.70    6.50
  14  12  -1    0.40    7.50
  14  12  -1   15.80    8.40
 -14 -12   1    8.00    8.40
 -14 -12   1   -4.90    8.10
 -14 -12   1    2.50    7.70
  13  12  -1    0.10    7.10
  13  12  -1    0.60    7.10
  13  12  -1    8.00    6.40
  13  12  -1   15.50    6.40
 -13 -12   1    9.70    3.70
 -13 -12   1    6.70    2.50
 -13 -12   1   13.10    8.60
 -13 -12   1   -3.00    7.80
 -13 -12   1   -6.00    8.10
  12  12  -1    8.80    5.80
  12  12  -1    8.60    5.40
  12  12  -1    4.70    8.30
  12  12  -1    7.10    7.00
  12  12  -1   21.50    8.20
 -12 -12   1    2.90    2.20
 -12 -12   1    7.80    7.90
 -12 -12   1   22.00    4.80
 -12 -12   1    2.60    9.20
  11  12  -1    8.70    5.40
  11  12  -1   17.20    8.00
  11  12  -1    9.70    7.30
  11  12  -1    1.70    7.80
  11  12  -1    6.70    5.80
 -11 -12   1   12.90    4.60
 -11 -12   1   14.10    7.50
 -11 -12   1   11.00    8.20
 -11 -12   1    6.20    2.80
 -11 -12   1   10.40    4.70
  10  12  -1   20.30    7.40
  10  12  -1   25.90    8.10
  10  12  -1    6.60    7.50
  10  12  -1   23.20    6.60
  10  12  -1   18.40    5.90
 -10 -12   1   29.30    8.80
 -10 -12   1   13.60    8.80
 -10 -12   1    9.20    4.40
 -10 -12   1    2.80    6.20
 -10 -12   1   14.40    5.10
   9  12  -1  366.16   17.90
   9  12  -1  333.67   19.30
   9  12  -1  292.57   14.10
   9  12  -1  330.27   19.50
   9  12  -1  339.17   18.70
   9  12  -1  328.77   16.50
  -9 -12   1  325.97   14.50
  -9 -12   1  298.67   18.20
  -9 -12   1  326.67   17.80
  -9 -12   1  339.07   16.40
  -9 -12   1  335.27   21.20
   8  12  -1  203.18   15.70
   8  12  -1  151.38   15.50
   8  12  -1  166.88   14.60
   8  12  -1  188.28   13.00
   8  12  -1  174.58   14.00
  -8 -12   1  160.68    9.50
  -8 -12   1  162.88   13.10
  -8 -12   1  197.18   12.20
  -8 -12   1  193.88   17.30
  -8 -12   1  176.78   14.40
   7  12  -1   76.29    9.10
   7  12  -1   57.69    7.00
   7  12  -1   70.19    4.70
   7  12  -1   58.19    9.70
   7  12  -1   72.19    9.50
   7  12  -1   65.29    9.70
  -7 -12   1   61.49    5.80
  -7 -12   1   68.29    8.00
  -7 -12   1   46.00    9.90
  -7 -12   1   62.39    9.20
  -7 -12   1   66.19    9.30
   6  12  -1    5.40    6.80
   6  12  -1    0.70    7.00
   6  12  -1    2.00    8.10
   6  12  -1    7.40    3.00
   6  12  -1   -8.90    4.00
   6  12  -1   -4.10    7.00
  -6 -12   1   -0.80    3.60
  -6 -12   1   -2.60    5.00
  -6 -12   1   -2.40    3.30
  -6 -12   1   13.40    6.90
   5  12  -1    3.40    6.60
   5  12  -1    5.00    4.50
   5  12  -1   -6.40    5.30
   5  12  -1   -8.50    6.50
   5  12  -1   -2.80    6.80
  -5 -12   1    2.30    5.60
  -5 -12   1   -0.90    6.50
  -5 -12   1   -5.40    3.60
  -5 -12   1  -10.90    5.70
  -5 -12   1    3.60    3.70
   4  12  -1   50.19    8.70
   4  12  -1   43.90    8.60
   4  12  -1   43.00    6.00
   4  12  -1   42.80    8.80
   4  12  -1   35.70    6.80
  -4 -12   1   46.90    8.70
  -4 -12   1   33.20    7.30
  -4 -12   1   49.60    5.30
  -4 -12   1   38.70    7.40
  -4 -12   1   35.50    8.00
   3  12  -1   16.60    4.80
   3  12  -1    9.40    6.00
   3  12  -1   21.60    7.40
   3  12  -1   14.80    7.50
   3  12  -1    4.20    7.20
  -3 -12   1   14.60    4.10
  -3 -12   1   13.20    6.10
  -3 -12   1    3.50    5.50
  -3 -12   1    5.50    4.30
  -3 -12   1   28.10    6.80
  -3 -12   1   15.20    7.00
  -3 -12   1   10.90    3.50
   2  12  -1   -4.30    6.60
   2  12  -1   15.20    4.90
   2  12  -1   17.40    7.10
   2  12  -1    7.50    7.00
   2  12  -1   27.00    6.40
  -2 -12   1   10.80    4.10
  -2 -12   1    6.20    6.00
  -2 -12   1    2.90    4.50
  -2 -12   1   16.80    6.20
  -2 -12   1   10.00    7.00
   1  12  -1   59.29    8.20
   1  12  -1   53.09    6.40
   1  12  -1   51.99    8.70
   1  12  -1   49.20    9.10
  -1 -12   1   48.90    6.60
  -1 -12   1   58.59    6.10
  -1 -12   1   64.39    9.60
  -1 -12   1   59.19    8.00
  -1 -12   1   53.19    8.10
  -1 -12   1   56.49    8.80
   0  12  -1   77.89    9.70
   0  12  -1   98.99    8.30
   0  12  -1   71.69    8.20
   0  12  -1   76.19   10.20
   0 -12   1   57.09    7.10
   0 -12   1   72.29    8.30
   0 -12   1   75.49   11.70
   0 -12   1   83.59   10.50
   0 -12   1   89.99   10.00
  -1  12  -1  149.99   13.00
  -1  12  -1  162.78   14.20
  -1  12  -1  133.49   11.10
  -1  12  -1  137.89    9.60
   1 -12   1  154.88   13.10
   1 -12   1  115.99   14.40
   1 -12   1  116.69   10.50
   1 -12   1  142.79   12.90
   1 -12   1  138.09   10.60
  -2  12  -1   58.79    7.50
  -2  12  -1   66.29   10.10
  -2  12  -1   68.99    9.40
  -2  12  -1   46.60    8.20
   2 -12   1   65.49    7.90
   2 -12   1   70.59    9.30
   2 -12   1   60.59    7.60
   2 -12   1   53.29    9.60
   2 -12   1   50.59    9.20
  -3  12  -1  164.68   11.70
  -3  12  -1  166.08   12.80
  -3  12  -1  158.98   10.50
  -3  12  -1  149.79   13.10
  -3  12  -1  130.59   12.90
   3 -12   1  168.58   14.00
   3 -12   1  150.08   12.00
   3 -12   1  149.19   10.60
   3 -12   1  154.78   13.60
  -4  12  -1    7.90    8.00
  -4  12  -1   -2.50    4.30
  -4  12  -1    0.90    6.60
  -4  12  -1   -0.40    5.40
  -4  12  -1   -4.60    5.40
   4 -12   1   -6.80    6.60
   4 -12   1   -1.40    6.90
   4 -12   1   -8.40    5.10
   4 -12   1   -1.60    4.90
   4 -12   1    8.80    7.60
  -5  12  -1    4.90    5.70
  -5  12  -1    6.70    6.00
  -5  12  -1    3.90    4.80
  -5  12  -1   -3.50    6.20
  -5  12  -1   -2.70    7.40
   5 -12   1   -2.80    6.30
   5 -12   1    1.50    7.60
   5 -12   1    3.30    5.70
   5 -12   1    0.40    5.10
   5 -12   1   -0.70    6.60
  -6  12  -1    5.50    4.80
  -6  12  -1    6.20    6.40
  -6  12  -1    5.20    8.10
   6 -12   1    9.30    6.60
   6 -12   1   -1.00    6.60
   6 -12   1    4.60    7.50
   6 -12   1    5.90    6.10
   6 -12   1    5.50    4.90
  -7  12  -1    4.70    5.10
  -7  12  -1    1.20    6.20
  -7  12  -1   26.40    9.00
  -7  12  -1    5.90    5.60
   7 -12   1   13.80    8.30
   7 -12   1   -5.20    7.40
   7 -12   1   -1.80    4.60
   7 -12   1   -3.70    6.70
   7 -12   1   -2.30    6.00
  -8  12  -1    0.30    5.90
  -8  12  -1    2.40    5.70
  -8  12  -1   -0.60    9.30
  -8  12  -1   -9.00    5.00
   8 -12   1   -4.40    7.90
   8 -12   1   -2.00    7.00
   8 -12   1    3.50    7.50
  -9  12  -1    0.60    8.60
  -9  12  -1   10.00    6.20
  -9  12  -1   12.70    6.70
  -9  12  -1   15.00    5.90
   9 -12   1    2.10    8.70
   9 -12   1   15.60    8.30
   9 -12   1   21.50    9.00
 -10  12  -1    9.90    5.60
 -10  12  -1    6.70    6.00
 -10  12  -1   -8.50    8.30
  10 -12   1   10.30    8.10
  10 -12   1    0.80    9.50
  10 -12   1   -6.40    8.70
  15  11  -1    2.60    6.10
  15  11  -1    8.40    5.90
  15  11  -1    4.70    6.60
  15  11  -1    4.70    7.40
 -15 -11   1  -12.10    8.10
 -15 -11   1   -0.90    7.50
 -15 -11   1   -1.60    8.90
  14  11  -1   -8.10    6.70
  14  11  -1    0.70    5.70
  14  11  -1    5.00    5.80
  14  11  -1   -5.70    6.60
 -14 -11   1   -2.30    8.50
 -14 -11   1   -6.70    7.30
 -14 -11   1  -13.10    7.40
  13  11  -1    0.20    8.30
  13  11  -1   17.10    7.90
  13  11  -1   10.20    6.00
  13  11  -1    1.20    7.10
  13  11  -1   15.30    6.30
 -13 -11   1   -1.40    4.20
 -13 -11   1   -3.90    7.90
 -13 -11   1   24.40    9.10
 -13 -11   1   11.80    4.20
  12  11  -1   -5.70    7.40
  12  11  -1    5.00    7.60
  12  11  -1    1.20    5.30
  12  11  -1    8.70    7.50
  12  11  -1   -6.20    4.90
 -12 -11   1    5.40    3.30
 -12 -11   1   -4.90    6.80
 -12 -11   1    0.00    7.10
 -12 -11   1   -5.80    3.40
 -12 -11   1    9.90    4.20
  11  11  -1   71.79    9.50
  11  11  -1   68.59    8.00
  11  11  -1   57.09    7.60
  11  11  -1   66.49   10.10
  11  11  -1   61.69    9.70
 -11 -11   1   68.29    9.10
 -11 -11   1   67.39   10.40
 -11 -11   1   86.09    7.40
 -11 -11   1   68.79    5.80
 -11 -11   1   60.79    8.60
  10  11  -1   19.70    7.50
  10  11  -1    1.10    7.00
  10  11  -1    5.70    6.90
  10  11  -1   11.00    5.50
  10  11  -1   20.70    7.70
 -10 -11   1    9.80    3.80
 -10 -11   1    1.80    6.10
 -10 -11   1   27.50    7.40
 -10 -11   1    9.70    7.50
 -10 -11   1   20.10    5.20
   9  11  -1   18.50    6.30
   9  11  -1    1.80    6.70
   9  11  -1   11.70    7.40
   9  11  -1   12.10    5.10
   9  11  -1    8.70    7.20
  -9 -11   1    0.70    5.90
  -9 -11   1   17.00    5.20
  -9 -11   1   14.60    3.80
  -9 -11   1   16.30    6.80
  -9 -11   1   13.50    7.60
   8  11  -1    7.80    7.30
   8  11  -1    6.70    5.70
   8  11  -1    3.70    3.70
   8  11  -1    5.20    4.80
   8  11  -1    5.20    6.80
  -8 -11   1    1.10    3.30
  -8 -11   1    1.00    6.20
  -8 -11   1    6.30    7.30
  -8 -11   1   -1.90    4.70
   7  11  -1  181.38   13.90
   7  11  -1  168.98   12.70
   7  11  -1  156.88   12.00
   7  11  -1  156.98   10.50
   7  11  -1  154.88   13.70
  -7 -11   1  163.48   12.20
  -7 -11   1  138.19    8.60
  -7 -11   1  160.88   11.30
  -7 -11   1  177.78   15.40
   6  11  -1    2.50    6.30
   6  11  -1   -2.40    6.50
   6  11  -1    9.20    4.60
   6  11  -1    4.90    2.70
   6  11  -1   -7.30    6.60
   6  11  -1    6.10    5.70
  -6 -11   1   -2.30    3.10
  -6 -11   1    4.00    3.50
  -6 -11   1    2.80    6.90
  -6 -11   1   -0.60    4.90
  -6 -11   1    2.60    6.10
  -6 -11   1    0.80    6.20
   5  11  -1   88.39    9.60
   5  11  -1   85.59    8.30
   5  11  -1   88.29    8.00
   5  11  -1   84.39   10.10
   5  11  -1   75.29    9.10
  -5 -11   1   92.49   10.10
  -5 -11   1   84.19    7.10
  -5 -11   1   96.69    9.00
  -5 -11   1   89.89    6.80
  -5 -11   1   77.89    8.20
   4  11  -1   77.19    7.00
   4  11  -1   79.09    9.20
   4  11  -1   62.49    7.10
   4  11  -1   78.29    9.30
   4  11  -1   83.09    8.70
   4  11  -1   82.39   10.00
  -4 -11   1   92.19    8.90
  -4 -11   1   82.79    9.30
  -4 -11   1   66.19    7.00
  -4 -11   1   73.09    6.50
  -4 -11   1   78.09    9.40
  -4 -11   1   81.89    9.10
   3  11  -1   38.30    7.90
   3  11  -1   38.40    6.80
   3  11  -1   38.80    7.50
   3  11  -1   33.40    5.30
   3  11  -1   38.70    7.40
  -3 -11   1   35.50    7.20
  -3 -11   1   30.10    6.80
  -3 -11   1   29.10    4.80
  -3 -11   1   19.00    7.10
  -3 -11   1   34.70    4.60
  -3 -11   1   29.20    6.40
   2  11  -1   55.79    6.00
   2  11  -1   72.69    8.60
   2  11  -1   52.59    8.70
   2  11  -1   56.29    9.50
   2  11  -1   55.49    6.80
  -2 -11   1   50.19    5.90
  -2 -11   1   59.89    7.30
  -2 -11   1   60.79    8.00
  -2 -11   1   63.79    9.00
  -2 -11   1   61.49    7.60
  -2 -11   1   60.39    7.50
   1  11  -1   14.10    4.50
   1  11  -1    9.20    6.00
   1  11  -1   13.30    7.00
   1  11  -1   10.10    5.40
  -1 -11   1    6.50    6.70
  -1 -11   1    9.30    4.60
  -1 -11   1    6.30    5.50
  -1 -11   1   10.00    3.80
  -1 -11   1   12.30    5.90
  -1 -11   1   11.80    5.30
  -1 -11   1   13.40    6.60
   0  11  -1    3.90    4.90
   0  11  -1    5.20    6.20
   0  11  -1   12.50    7.10
   0  11  -1    3.20    4.10
   0 -11   1    8.00    4.00
   0 -11   1    0.70    6.30
   0 -11   1    9.30    6.10
   0 -11   1    1.20    4.90
   0 -11   1    5.60    5.50
   0 -11   1   -0.40    6.20
   0 -11   1    5.70    5.20
  -1  11  -1    2.30    5.00
  -1  11  -1    0.40    6.50
  -1  11  -1   -1.70    4.00
  -1  11  -1    1.10    6.10
   1 -11   1   -0.20    3.70
   1 -11   1    4.10    5.90
   1 -11   1    5.10    4.90
   1 -11   1    0.00    4.50
   1 -11   1   11.30   12.10
   1 -11   1   -6.10    5.60
   1 -11   1    2.70    5.40
   1 -11   1   -6.30    4.90
  -2  11  -1   21.30    4.70
  -2  11  -1   10.60    5.40
  -2  11  -1   15.10    6.80
  -2  11  -1   11.00    5.70
  -2  11  -1   11.90    6.90
   2 -11   1   13.00    5.60
   2 -11   1   12.80    5.40
   2 -11   1   12.30    6.50
   2 -11   1   21.30    6.20
   2 -11   1    8.70    5.30
   2 -11   1   16.70    6.70
  -3  11  -1   12.10    7.50
  -3  11  -1   -1.70    4.10
  -3  11  -1    6.40    5.30
  -3  11  -1    4.30    5.10
  -3  11  -1    4.20    6.20
   3 -11   1   -5.10    6.60
   3 -11   1    1.20    6.00
   3 -11   1    6.60    5.20
   3 -11   1    4.10    6.40
   3 -11   1   -0.70    4.80
   3 -11   1   20.10    7.20
  -4  11  -1   46.60    6.30
  -4  11  -1   45.10    7.20
  -4  11  -1   44.10    8.80
  -4  11  -1   64.19    9.00
  -4  11  -1   43.80    6.90
   4 -11   1   29.90    7.70
   4 -11   1   47.80    6.40
   4 -11   1   54.49    9.40
   4 -11   1   53.99    9.20
   4 -11   1   37.10    7.80
  -5  11  -1   80.89   10.10
  -5  11  -1   70.79    9.90
  -5  11  -1   68.79    7.10
  -5  11  -1   66.99    7.70
   5 -11   1   65.29    7.90
   5 -11   1   82.29   10.60
   5 -11   1   70.69   10.70
   5 -11   1   78.69    7.50
  -6  11  -1   22.10    4.60
  -6  11  -1    4.50    7.20
  -6  11  -1    8.60    5.00
  -6  11  -1   12.40    5.80
  -6  11  -1   17.60    6.80
  -6  11  -1    8.50    7.00
   6 -11   1   11.80    7.80
   6 -11   1    9.80    6.70
   6 -11   1   13.20    5.00
   6 -11   1   14.10    7.20
  -7  11  -1   25.50    4.40
  -7  11  -1   21.90    6.20
  -7  11  -1   14.50    8.30
  -7  11  -1   16.10    5.20
  -7  11  -1   23.30    7.10
   7 -11   1   26.70    8.60
   7 -11   1   25.30    5.20
   7 -11   1    6.60    6.80
   7 -11   1    9.00    7.70
  -8  11  -1    6.30    5.40
  -8  11  -1    7.30    6.50
  -8  11  -1    0.10    4.60
  -8  11  -1    8.20    7.70
  -8  11  -1   17.80    3.60
   8 -11   1   13.10    8.30
   8 -11   1   20.50    8.30
   8 -11   1    5.50    7.20
  -9  11  -1    8.00    5.70
  -9  11  -1    5.10    6.30
  -9  11  -1    2.20    5.30
  -9  11  -1   16.10    8.60
   9 -11   1   16.90    7.70
   9 -11   1   15.50    8.90
   9 -11   1    6.40    9.80
 -10  11  -1    4.70    5.50
 -10  11  -1   14.10    7.10
 -10  11  -1   26.30    6.20
  10 -11   1   19.30    8.80
  10 -11   1   -0.10    7.30
  10 -11   1   12.20    9.00
 -11  11  -1   -6.90    5.20
 -11  11  -1    0.80    6.10
 -11  11  -1    4.50    6.90
 -11  11  -1   -4.80    8.20
  11 -11   1   -3.60    8.50
  11 -11   1   -1.00   13.70
  11 -11   1   -9.60    7.60
 -16 -10   1   11.40    9.00
  15  10  -1   32.00    6.80
  15  10  -1   29.10    7.40
  15  10  -1   22.50   14.40
  15  10  -1   23.40    9.90
 -15 -10   1   23.70    8.70
 -15 -10   1   13.10    8.80
 -15 -10   1   21.90    9.70
  14  10  -1   32.60    8.60
  14  10  -1   42.20    9.40
  14  10  -1   22.00    6.70
  14  10  -1   24.60    9.30
  14  10  -1   39.20    7.20
 -14 -10   1   15.30    4.00
 -14 -10   1   18.80    8.80
 -14 -10   1   31.50    8.10
 -14 -10   1   25.90    8.60
 -14 -10   1   37.50    4.80
  13  10  -1   -9.80    4.90
  13  10  -1   -0.20    7.10
  13  10  -1    2.90    6.90
  13  10  -1   11.50    8.20
  13  10  -1   -5.70    7.30
 -13 -10   1    8.40    2.70
 -13 -10   1    4.00    7.00
 -13 -10   1    6.70    7.50
 -13 -10   1   -3.40    3.30
 -13 -10   1    1.80    3.90
  12  10  -1    3.30    7.10
  12  10  -1    7.10    5.40
  12  10  -1    6.60    6.80
  12  10  -1   -3.10    7.10
  12  10  -1    6.50    5.30
 -12 -10   1   -6.60    6.30
 -12 -10   1    2.50    3.50
 -12 -10   1   -0.20    5.70
 -12 -10   1    8.90    6.80
 -12 -10   1   -1.00    3.80
  11  10  -1   -1.80    6.80
  11  10  -1    9.60    7.00
  11  10  -1    4.10    5.20
  11  10  -1   -3.80    5.90
 -11 -10   1   -6.10    3.20
 -11 -10   1    3.30    6.80
 -11 -10   1    0.40    6.50
 -11 -10   1    2.30    5.30
 -11 -10   1    5.80    4.30
  10  10  -1   44.90    8.60
  10  10  -1   46.30    7.80
  10  10  -1   34.00    6.10
  10  10  -1   37.40    6.60
  10  10  -1   61.19    9.30
 -10 -10   1   58.59    8.10
 -10 -10   1   41.40    5.80
 -10 -10   1   51.59    7.60
 -10 -10   1   42.30    9.10
 -10 -10   1   41.20    4.60
   9  10  -1  161.58   11.70
   9  10  -1  149.88   12.80
   9  10  -1  150.48   10.20
   9  10  -1  159.78   12.70
   9  10  -1  160.78   13.40
  -9 -10   1  168.28   14.70
  -9 -10   1  154.38    8.40
  -9 -10   1  164.98   10.50
  -9 -10   1  154.18   12.00
  -9 -10   1  159.38   12.40
   8  10  -1   26.30    7.00
   8  10  -1   29.50    6.20
   8  10  -1   24.70    5.30
   8  10  -1   38.50    8.00
   8  10  -1   30.00    7.50
  -8 -10   1   34.70    4.30
  -8 -10   1   33.10    5.80
  -8 -10   1   30.50    8.20
  -8 -10   1   14.40    6.20
  -8 -10   1   21.90    6.70
   7  10  -1  398.16   17.40
   7  10  -1  414.26   20.40
   7  10  -1  402.56   19.70
   7  10  -1  396.86   18.40
   7  10  -1  368.66   15.70
   7  10  -1  363.06   18.90
   7  10  -1  378.06   19.10
  -7 -10   1  409.86   18.40
  -7 -10   1  390.66   15.80
  -7 -10   1  397.56   17.90
  -7 -10   1  391.36   21.60
   6  10  -1    9.00    6.70
   6  10  -1   27.10    5.90
   6  10  -1   11.40    5.80
   6  10  -1   28.40    3.30
   6  10  -1   10.70    6.30
   6  10  -1   25.20    7.10
   6  10  -1   26.20    4.90
  -6 -10   1   18.20    5.90
  -6 -10   1   31.00    7.70
  -6 -10   1   23.80    6.80
  -6 -10   1   22.10    3.30
  -6 -10   1   23.90    5.80
  -6 -10   1   14.60    5.30
  -6 -10   1   28.80    4.10
   5  10  -1    4.20    5.10
   5  10  -1   16.20    6.00
   5  10  -1   16.40    6.40
   5  10  -1    6.20    6.50
   5  10  -1    7.90    5.70
   5  10  -1   16.00    6.20
   5  10  -1    6.60    5.00
   5  10  -1    7.40    4.00
  -5 -10   1    3.40    5.10
  -5 -10   1   10.00    3.20
  -5 -10   1    9.90    3.50
  -5 -10   1   10.80    6.10
  -5 -10   1   -0.60    5.10
  -5 -10   1    2.50    6.00
  -5 -10   1    8.50    5.20
  -5 -10   1    5.20    5.00
   4  10  -1   14.50    6.80
   4  10  -1   11.30    6.50
   4  10  -1   13.20    4.20
   4  10  -1   16.30    6.80
   4  10  -1   13.10    5.00
   4  10  -1    9.60    6.10
   4  10  -1    1.20    5.00
   4  10  -1   13.70    5.60
  -4 -10   1   11.00    5.30
  -4 -10   1   12.90    3.70
  -4 -10   1   11.00    3.50
  -4 -10   1   16.50    5.70
  -4 -10   1   16.20    5.20
  -4 -10   1   12.70    5.10
  -4 -10   1   10.80    6.60
  -4 -10   1   14.10    5.60
   3  10  -1  110.09    9.40
   3  10  -1   93.99    8.80
   3  10  -1   86.39    7.80
   3  10  -1   92.29    8.90
   3  10  -1   66.59    8.60
   3  10  -1  105.19    9.10
   3  10  -1   91.19    7.40
   3  10  -1   92.09    9.40
  -3 -10   1  104.69    9.10
  -3 -10   1   89.89    8.60
  -3 -10   1  104.79    9.90
  -3 -10   1   88.49    8.20
  -3 -10   1   86.89    7.40
  -3 -10   1   78.69    7.90
  -3 -10   1   99.49    6.70
  -3 -10   1   95.69    8.30
   2  10  -1  115.29    8.90
   2  10  -1  109.29    9.50
   2  10  -1   98.49    9.30
   2  10  -1  107.59   11.10
   2  10  -1  100.19    7.60
   2  10  -1  109.79   10.10
  -2 -10   1   91.39    9.70
  -2 -10   1   93.69    8.70
  -2 -10   1   90.29    8.30
  -2 -10   1  114.59    7.10
  -2 -10   1  109.99    9.50
  -2 -10   1   95.29    8.10
  -2 -10   1   98.99    9.10
  -2 -10   1   95.89    8.90
   1  10  -1  312.77   13.90
   1  10  -1  323.07   16.70
   1  10  -1  326.77   15.20
   1  10  -1  312.17   15.80
   1  10  -1  323.37   15.80
   1  10  -1  268.57   16.70
  -1 -10   1  321.27   16.20
  -1 -10   1  329.77   14.80
  -1 -10   1  297.17   15.30
  -1 -10   1  294.37   15.40
  -1 -10   1  318.17   13.50
  -1 -10   1  307.67   16.80
  -1 -10   1  303.07   14.60
  -1 -10   1  290.57   15.10
   0  10  -1  466.85   19.90
   0  10  -1  427.66   19.50
   0  10  -1  486.55   21.60
   0  10  -1  446.96   20.30
   0  10  -1  475.95   18.80
   0  10  -1  504.15   21.20
   0  10  -1  443.36   21.90
   0 -10   1  408.16   20.00
   0 -10   1  444.36   19.60
   0 -10   1  472.45   21.00
   0 -10   1  465.05   21.60
   0 -10   1  463.75   18.40
   0 -10   1  443.46   21.30
   0 -10   1  454.85   20.10
   0 -10   1  444.16   19.30
   0 -10   1  445.66   19.90
  -1  10  -1  597.64   22.80
  -1  10  -1  535.55   24.00
  -1  10  -1  567.54   25.30
  -1  10  -1  567.24   24.00
  -1  10  -1  603.14   25.10
  -1  10  -1  558.94   23.40
  -1  10  -1  540.55   25.60
   1 -10   1  551.04   23.70
   1 -10   1  575.94   22.40
   1 -10   1  606.84   24.90
   1 -10   1  543.15   23.90
   1 -10   1  603.64   23.20
   1 -10   1  546.05   24.00
   1 -10   1  581.54   25.30
   1 -10   1  571.54   23.90
   1 -10   1  600.74   25.30
  -2  10  -1  159.28   10.80
  -2  10  -1  181.38   12.70
  -2  10  -1  167.78   11.40
  -2  10  -1  170.58   13.30
  -2  10  -1  191.58   12.40
  -2  10  -1  179.38   10.00
  -2  10  -1  169.08   13.50
   2 -10   1  175.28   12.90
   2 -10   1  161.98   14.50
   2 -10   1  175.28   11.10
   2 -10   1  168.48   12.50
   2 -10   1  165.88   11.10
   2 -10   1  178.78   10.60
   2 -10   1  172.68   11.60
   2 -10   1  167.98    9.70
   2 -10   1  159.38   11.70
  -3  10  -1   14.50    4.60
  -3  10  -1   16.80    6.90
  -3  10  -1   23.80    5.60
  -3  10  -1   28.40    6.90
  -3  10  -1   26.00    5.60
  -3  10  -1   26.60    7.40
  -3  10  -1   17.00    4.50
  -3  10  -1   17.50    6.00
   3 -10   1   20.70    5.90
   3 -10   1   23.20    6.60
   3 -10   1   27.60    5.60
   3 -10   1   16.20    4.50
   3 -10   1   24.60    5.70
   3 -10   1   11.10    6.20
   3 -10   1   18.70    6.10
   3 -10   1   15.00    5.10
  -4  10  -1   -2.60    4.10
  -4  10  -1    5.30    5.40
  -4  10  -1    1.10    3.80
  -4  10  -1    3.50    6.10
  -4  10  -1    5.90    4.10
  -4  10  -1   -0.70    4.70
  -4  10  -1   -1.20    6.60
   4 -10   1   -5.30    6.00
   4 -10   1   -4.90    5.50
   4 -10   1    1.10    5.40
   4 -10   1   -2.20    5.30
   4 -10   1    0.00    4.60
   4 -10   1    1.10    6.60
  -5  10  -1   34.00    4.90
  -5  10  -1   33.90    8.00
  -5  10  -1   25.60    6.30
  -5  10  -1   24.00    5.00
  -5  10  -1   30.40    7.40
  -5  10  -1   19.30    5.50
   5 -10   1   17.60    6.80
   5 -10   1   22.50    6.80
   5 -10   1   30.60    5.50
   5 -10   1   24.00    6.30
   5 -10   1   29.50    7.90
   5 -10   1   27.40    6.80
  -6  10  -1   18.50    5.70
  -6  10  -1   39.70    8.00
  -6  10  -1   29.50    6.90
  -6  10  -1   33.10    5.90
  -6  10  -1   20.60    7.70
  -6  10  -1   22.80    5.70
   6 -10   1   17.70    6.40
   6 -10   1   28.50    7.10
   6 -10   1   24.90    5.10
   6 -10   1   23.30    7.50
   6 -10   1   28.00    7.30
   6 -10   1   29.20    8.10
  -7  10  -1  243.08   12.90
  -7  10  -1  210.38   15.00
  -7  10  -1  227.08   12.40
  -7  10  -1  227.08   15.40
  -7  10  -1  245.18   15.70
  -7  10  -1  218.78   10.70
   7 -10   1  222.38   16.20
   7 -10   1  225.08   11.40
   7 -10   1  210.18   16.20
   7 -10   1  232.08   15.30
  -8  10  -1   12.10    5.10
  -8  10  -1   13.70    5.50
  -8  10  -1   20.70    6.70
  -8  10  -1   14.10    8.10
  -8  10  -1   25.30    3.80
   8 -10   1   11.20    7.10
   8 -10   1   14.40    7.80
   8 -10   1   27.00    7.80
  -9  10  -1   96.59    9.40
  -9  10  -1   84.79    8.20
  -9  10  -1   92.69   11.50
  -9  10  -1   72.39    9.50
  -9  10  -1   92.99    7.20
   9 -10   1   69.59   10.90
   9 -10   1  116.79   12.50
   9 -10   1   85.19   10.40
 -10  10  -1    2.10    5.10
 -10  10  -1  -11.80    7.00
 -10  10  -1   -1.60    4.90
 -10  10  -1    0.10    3.40
 -10  10  -1   12.00    6.90
  10 -10   1    6.40    7.60
  10 -10   1    7.20    8.60
  10 -10   1    5.00    6.90
 -11  10  -1   57.09    7.00
 -11  10  -1   38.10    5.40
 -11  10  -1   47.20    6.90
 -11  10  -1   46.10   10.10
 -11  10  -1   47.80    8.70
  11 -10   1   47.30    9.60
  11 -10   1   38.30    9.70
  11 -10   1   49.40   10.30
 -12  10  -1   10.10    5.40
 -12  10  -1   20.80    5.40
 -12  10  -1   15.50    9.50
 -12  10  -1   12.10    5.80
  12 -10   1   28.60    9.60
  12 -10   1   15.50    9.00
  12 -10   1   18.10   10.10
  16   9  -1   99.59   10.30
  16   9  -1   81.59   10.80
  16   9  -1   75.09   11.80
  16   9  -1   92.19   11.40
 -16  -9   1   94.29   13.80
 -16  -9   1   81.69   11.40
 -16  -9   1   97.39   12.30
  15   9  -1   30.50    7.50
  15   9  -1   19.60   12.30
  15   9  -1   39.00    9.00
  15   9  -1   47.10    7.70
 -15  -9   1   51.99    9.90
 -15  -9   1   51.99   11.30
 -15  -9   1   42.30    9.00
 -15  -9   1   34.00    4.30
 -15  -9   1   31.30    5.20
  14   9  -1   45.70    8.70
  14   9  -1   39.00    8.00
  14   9  -1   53.69    7.40
  14   9  -1   38.00    7.00
  14   9  -1   30.80    9.20
 -14  -9   1   44.60    5.20
 -14  -9   1   29.40    4.50
 -14  -9   1   27.50   11.90
 -14  -9   1   55.19    9.60
 -14  -9   1   48.00    9.50
  13   9  -1   29.20    7.70
  13   9  -1   31.10    8.80
  13   9  -1   47.40    8.90
  13   9  -1   39.40    6.80
  13   9  -1   36.40    6.90
 -13  -9   1   32.80    7.90
 -13  -9   1   29.30    7.00
 -13  -9   1   29.30    4.80
 -13  -9   1   36.50    9.00
 -13  -9   1   15.80    4.00
  12   9  -1   82.59    9.40
  12   9  -1   76.59   10.60
  12   9  -1   95.79   10.70
  12   9  -1  112.49   10.30
 -12  -9   1   71.99    6.60
 -12  -9   1  110.19    7.90
 -12  -9   1   82.49    9.30
 -12  -9   1  106.79   10.40
 -12  -9   1   93.99   11.20
  11   9  -1    1.30    6.70
  11   9  -1    6.30    4.90
  11   9  -1    5.30    6.50
  11   9  -1   -6.60    6.20
  11   9  -1   -5.20    4.80
 -11  -9   1   11.50    6.20
 -11  -9   1    4.20    3.90
 -11  -9   1   -0.10    6.40
 -11  -9   1    5.40    3.30
  10   9  -1   23.40    7.30
  10   9  -1   38.80    6.80
  10   9  -1   36.60    7.70
  10   9  -1   33.10    5.90
  10   9  -1   38.90    7.90
 -10  -9   1   44.40    7.20
 -10  -9   1   28.60    7.80
 -10  -9   1   28.30    4.10
 -10  -9   1   38.80    5.50
 -10  -9   1   34.20    6.00
   9   9  -1   66.79    6.80
   9   9  -1   66.29    7.20
   9   9  -1   51.39    8.30
   9   9  -1   57.09    8.40
   9   9  -1   54.09    7.50
   9   9  -1   52.99    9.10
  -9  -9   1   52.19    8.80
  -9  -9   1   63.49    5.70
  -9  -9   1   54.09    8.30
  -9  -9   1   55.59    6.60
  -9  -9   1   78.29    6.90
  -9  -9   1   55.79    7.90
   8   9  -1  139.99   11.80
   8   9  -1  157.88   12.30
   8   9  -1  139.49   11.50
   8   9  -1  127.29   11.00
   8   9  -1  117.59    9.90
   8   9  -1  137.19    9.00
  -8  -9   1  126.79    9.60
  -8  -9   1  134.89    7.50
  -8  -9   1  131.39    9.60
  -8  -9   1  134.09   10.70
  -8  -9   1  137.79   11.60
  -8  -9   1  133.59   12.80
   7   9  -1  154.48   11.20
   7   9  -1  132.69   11.20
   7   9  -1  121.59    8.70
   7   9  -1  123.49   11.00
   7   9  -1  128.89   10.40
   7   9  -1  127.89   10.10
   7   9  -1  129.69   11.40
  -7  -9   1  108.99    9.80
  -7  -9   1  111.69    9.10
  -7  -9   1  123.59    7.20
  -7  -9   1  131.99   10.20
  -7  -9   1  141.39   11.20
  -7  -9   1  104.89   10.70
  -7  -9   1  131.59    9.40
   6   9  -1  242.38   13.90
   6   9  -1  245.48   13.10
   6   9  -1  253.07   14.20
   6   9  -1  254.17   13.90
   6   9  -1  250.87   12.00
   6   9  -1  247.88   14.80
   6   9  -1  261.27   15.90
   6   9  -1  225.28   14.30
  -6  -9   1  258.97   10.90
  -6  -9   1  235.88   13.10
  -6  -9   1  214.38   13.00
  -6  -9   1  254.77   14.80
  -6  -9   1  264.77   13.20
  -6  -9   1  227.78   15.70
  -6  -9   1  235.48   12.50
   5   9  -1   27.10    5.80
   5   9  -1   30.40    5.40
   5   9  -1   50.59    6.90
   5   9  -1   28.70    5.80
   5   9  -1   31.90    6.90
   5   9  -1   28.50    7.00
   5   9  -1   31.60    4.70
   5   9  -1   31.80    6.20
   5   9  -1   33.10    3.50
  -5  -9   1   28.80    6.50
  -5  -9   1   30.10    5.60
  -5  -9   1   26.00    3.40
  -5  -9   1   26.60    5.80
  -5  -9   1   35.60    3.90
  -5  -9   1   23.60    5.70
  -5  -9   1   33.50    5.80
   4   9  -1    5.20    5.60
   4   9  -1    3.40    4.50
   4   9  -1    7.20    4.20
   4   9  -1   10.00    4.90
   4   9  -1    7.80    5.40
   4   9  -1   12.00    5.20
   4   9  -1   15.00    3.80
  -4  -9   1   11.80    5.00
  -4  -9   1    5.70    5.60
  -4  -9   1   15.10    5.10
  -4  -9   1    6.20    4.70
  -4  -9   1    2.30    4.50
  -4  -9   1   15.50    6.00
  -4  -9   1   10.60    3.20
  -4  -9   1    4.90    3.00
   3   9  -1  220.18   13.20
   3   9  -1  212.18   11.40
   3   9  -1  233.28   12.80
   3   9  -1  226.98   11.70
   3   9  -1  212.08   12.30
   3   9  -1  216.68   12.60
   3   9  -1  187.78   12.70
   3   9  -1  227.68   10.60
  -3  -9   1  214.58   12.30
  -3  -9   1  219.68   10.40
  -3  -9   1  215.98   11.90
  -3  -9   1  225.48   11.80
  -3  -9   1  229.28   13.30
  -3  -9   1  213.58    9.90
  -3  -9   1  209.48   11.60
  -3  -9   1  235.08   12.50
   2   9  -1  309.97   15.10
   2   9  -1  310.07   14.10
   2   9  -1  314.27   15.80
   2   9  -1  268.17   14.50
   2   9  -1  277.67   15.70
   2   9  -1  300.37   13.10
  -2  -9   1  277.17   14.00
  -2  -9   1  306.27   15.70
  -2  -9   1  329.27   14.20
  -2  -9   1  298.57   14.40
  -2  -9   1  310.07   12.60
  -2  -9   1  307.77   13.40
  -2  -9   1  297.37   14.60
  -2  -9   1  288.67   14.70
   1   9  -1   15.50    3.70
   1   9  -1   15.30    4.90
   1   9  -1   16.80    5.90
   1   9  -1   15.90    4.50
   1   9  -1    4.40    4.90
   1   9  -1   10.80    5.70
  -1  -9   1    9.80    5.50
  -1  -9   1   19.00    4.90
  -1  -9   1   13.10    5.00
  -1  -9   1   11.80    3.90
  -1  -9   1   18.60    4.70
  -1  -9   1   13.70    4.60
  -1  -9   1   14.20    4.90
  -1  -9   1   14.90    5.60
  -1  -9   1   14.00    3.40
   0   9  -1  639.94   27.60
   0   9  -1  659.73   24.90
   0   9  -1  645.64   26.60
   0   9  -1  636.64   25.50
   0   9  -1  644.14   26.20
   0   9  -1  662.63   27.10
   0   9  -1  646.44   25.80
   0  -9   1  674.13   25.80
   0  -9   1  672.13   25.40
   0  -9   1  681.63   26.10
   0  -9   1  631.94   24.50
   0  -9   1  629.04   27.10
   0  -9   1  660.13   26.20
   0  -9   1  675.43   26.80
   0  -9   1  659.63   27.00
   0  -9   1  636.14   25.80
  -1   9  -1   25.20    4.20
  -1   9  -1   25.30    6.90
  -1   9  -1   24.20    6.00
  -1   9  -1   25.30    6.40
  -1   9  -1   23.40    5.80
  -1   9  -1   25.80    5.20
  -1   9  -1   20.10    4.80
   1  -9   1   17.30    5.60
   1  -9   1   21.40    4.60
   1  -9   1   26.00    6.00
   1  -9   1   20.60    3.90
   1  -9   1   17.20    4.90
   1  -9   1   16.10    4.60
   1  -9   1   18.40    4.70
   1  -9   1   17.70    5.10
   1  -9   1   19.00    6.00
  -2   9  -1  100.59    7.10
  -2   9  -1  109.39   13.10
  -2   9  -1   81.29    7.20
  -2   9  -1   91.89    9.00
  -2   9  -1   86.09    8.00
  -2   9  -1   96.29    9.10
  -2   9  -1  105.69    9.40
   2  -9   1   90.59    8.50
   2  -9   1  111.19    9.80
   2  -9   1   91.09    6.90
   2  -9   1  103.19    8.80
   2  -9   1   96.49    8.10
   2  -9   1   85.39    8.50
   2  -9   1  101.39    7.90
   2  -9   1   90.49    9.10
   2  -9   1   94.59    8.40
  -3   9  -1    6.40    5.50
  -3   9  -1    6.30    4.30
  -3   9  -1    4.70    5.90
  -3   9  -1   12.00    4.10
  -3   9  -1   14.60    6.90
  -3   9  -1    4.40    3.90
  -3   9  -1    6.70    4.80
  -3   9  -1    6.90    4.70
   3  -9   1    6.20    3.80
   3  -9   1    4.90    4.20
   3  -9   1    8.90    5.50
   3  -9   1    6.50    4.50
   3  -9   1    0.10    4.00
   3  -9   1   -0.40    6.50
   3  -9   1   16.10    5.40
   3  -9   1    5.80    5.10
   3  -9   1    8.20    5.00
  -4   9  -1   94.69    8.70
  -4   9  -1   90.79    8.10
  -4   9  -1   98.89    9.60
  -4   9  -1  105.49   10.40
  -4   9  -1   90.09    7.50
  -4   9  -1  121.39   10.60
  -4   9  -1   96.89    8.00
  -4   9  -1  121.59   10.00
   4  -9   1   92.99   13.40
   4  -9   1  101.49    9.60
   4  -9   1   93.29    8.80
   4  -9   1  100.79    7.70
   4  -9   1   89.69    9.70
   4  -9   1  100.39    7.80
   4  -9   1   91.99    9.70
  -5   9  -1   12.70    3.90
  -5   9  -1   22.80    4.60
  -5   9  -1   12.80    5.00
  -5   9  -1   17.50    6.50
  -5   9  -1   25.40    7.00
  -5   9  -1   20.00    5.30
  -5   9  -1   17.20    7.30
  -5   9  -1   13.10    5.60
   5  -9   1   16.10    5.90
   5  -9   1   27.80    6.80
   5  -9   1   20.50    7.00
   5  -9   1   27.50    4.90
   5  -9   1   17.20    6.80
   5  -9   1   30.70    8.20
  -6   9  -1   -3.30    5.90
  -6   9  -1    0.40    4.80
  -6   9  -1   -1.80    6.30
  -6   9  -1    1.00    5.20
  -6   9  -1    2.40    3.90
  -6   9  -1    2.40    4.50
  -6   9  -1    4.70    3.40
   6  -9   1   -2.00    3.90
   6  -9   1   -2.70    5.40
   6  -9   1   -4.70    6.40
   6  -9   1   10.80    6.50
   6  -9   1   -1.20    5.30
  -7   9  -1   20.30    5.60
  -7   9  -1   14.20    4.70
  -7   9  -1   18.70    3.70
  -7   9  -1   12.10    6.80
  -7   9  -1   20.10    6.80
  -7   9  -1   15.70    5.80
   7  -9   1   21.40    7.20
   7  -9   1   18.50    8.40
   7  -9   1   11.80    6.50
   7  -9   1   17.30    6.30
  -8   9  -1  193.88   14.70
  -8   9  -1  233.98   18.10
  -8   9  -1  207.78   14.60
  -8   9  -1  199.18    9.20
  -8   9  -1  230.28   11.70
  -8   9  -1  190.98   11.80
  -8   9  -1  208.98   10.10
   8  -9   1  179.78   13.30
   8  -9   1  185.68   13.90
   8  -9   1  226.38   15.60
   8  -9   1  196.68   15.70
  -9   9  -1   12.90    3.90
  -9   9  -1   11.00    5.20
  -9   9  -1   21.50    7.80
  -9   9  -1    6.30    4.80
  -9   9  -1   17.20    6.50
   9  -9   1    8.50    7.30
   9  -9   1   14.30   10.20
   9  -9   1    1.20    6.30
   9  -9   1   18.10    8.40
 -10   9  -1   66.79    7.30
 -10   9  -1   81.79    7.70
 -10   9  -1   78.69   10.70
 -10   9  -1   71.49    7.60
 -10   9  -1   70.89    8.90
  10  -9   1   87.59   10.90
  10  -9   1   68.19    9.60
  10  -9   1   71.89   10.80
 -11   9  -1   15.10    7.00
 -11   9  -1   28.40    6.00
 -11   9  -1   19.90    8.80
 -11   9  -1   19.90    5.60
 -11   9  -1   24.10    5.00
  11  -9   1   27.50    8.80
  11  -9   1   14.70    8.20
  11  -9   1   23.30    7.90
 -12   9  -1   -3.30    4.70
 -12   9  -1    2.70    5.00
 -12   9  -1    0.80    7.70
 -12   9  -1    2.20    6.70
 -12   9  -1   -2.00    4.30
  12  -9   1   -5.70    7.70
  12  -9   1   -0.50    8.00
  12  -9   1  -11.40    6.50
 -13   9  -1   -5.90    8.10
 -13   9  -1   -0.40    4.70
 -13   9  -1   11.00   13.00
 -13   9  -1   -7.00    4.70
 -13   9  -1   -5.00    1.70
  13  -9   1   -0.10    7.50
  13  -9   1   -3.00    7.10
  13  -9   1    6.60    8.60
  16   8  -1    6.60    6.10
  16   8  -1   22.80    8.50
  16   8  -1   24.30    9.70
  16   8  -1   16.40    9.20
 -16  -8   1   25.20    8.10
 -16  -8   1   41.50   12.00
 -16  -8   1   18.40    9.60
  15   8  -1   25.30    9.10
  15   8  -1   45.70    9.40
  15   8  -1   35.60    7.10
  15   8  -1   24.80    7.40
  15   8  -1   33.80    8.50
 -15  -8   1   20.70    4.20
 -15  -8   1   29.70    8.10
 -15  -8   1   38.90    4.70
 -15  -8   1   48.50    9.80
 -15  -8   1   20.00    8.80
  14   8  -1   -2.60    5.20
  14   8  -1    8.00    7.80
  14   8  -1    8.40    7.10
  14   8  -1    6.70    7.10
  14   8  -1   -0.10    4.80
 -14  -8   1    4.90    5.10
 -14  -8   1    6.70    6.90
 -14  -8   1    6.80    3.90
 -14  -8   1    7.60    7.40
 -14  -8   1   -0.60    3.30
  13   8  -1   83.89   10.70
  13   8  -1   61.89    9.50
  13   8  -1   76.59    9.20
  13   8  -1   88.99    8.40
  13   8  -1   85.79    8.70
 -13  -8   1   73.59    6.50
 -13  -8   1   67.89    7.70
 -13  -8   1   77.49    9.20
 -13  -8   1   85.89    9.10
 -13  -8   1  104.39    7.50
 -13  -8   1   87.49   11.20
  12   8  -1   11.80    5.30
  12   8  -1    7.60    6.60
  12   8  -1   14.90    7.30
  12   8  -1    3.40    5.00
  12   8  -1   -0.10    6.90
 -12  -8   1    0.80    6.20
 -12  -8   1    7.10    3.50
 -12  -8   1   12.50    7.40
 -12  -8   1    1.00    4.70
 -12  -8   1    4.80    3.90
 -12  -8   1    4.20    5.40
  11   8  -1    3.10    6.40
  11   8  -1    6.30    6.20
  11   8  -1   19.60    5.30
  11   8  -1   13.70    5.50
  11   8  -1   12.00    6.70
 -11  -8   1    8.90    4.20
 -11  -8   1    9.80    3.50
 -11  -8   1   15.90    7.00
 -11  -8   1    6.40    4.60
 -11  -8   1    9.00    5.70
 -11  -8   1    0.40    6.40
  10   8  -1   -3.90    6.00
  10   8  -1    0.50    4.30
  10   8  -1   -0.50    5.40
  10   8  -1   -5.30    4.90
  10   8  -1   -3.10    4.60
  10   8  -1    2.50    6.00
 -10  -8   1   -1.70    6.10
 -10  -8   1   -1.00    3.90
 -10  -8   1    5.60    6.00
 -10  -8   1    2.50    5.20
 -10  -8   1    2.30    4.50
 -10  -8   1    0.70    3.10
   9   8  -1    5.10    5.00
   9   8  -1   14.10    6.50
   9   8  -1   12.10    6.10
   9   8  -1    4.60    4.10
   9   8  -1   16.00    5.70
   9   8  -1   11.50    6.20
  -9  -8   1    8.90    5.70
  -9  -8   1    0.90    4.10
  -9  -8   1    4.60    5.40
  -9  -8   1    8.00    6.40
  -9  -8   1    1.50    3.20
   8   8  -1   39.80    6.60
   8   8  -1   46.00    7.50
   8   8  -1   36.00    5.80
   8   8  -1   37.60    6.90
   8   8  -1   38.80    5.20
  -8  -8   1   33.80    5.30
  -8  -8   1   29.50    7.20
  -8  -8   1   35.10    6.20
  -8  -8   1   43.90    4.20
  -8  -8   1   32.90    6.50
  -8  -8   1   26.10    5.90
  -8  -8   1   38.70    5.50
   7   8  -1   49.90    7.00
   7   8  -1   40.50    7.20
   7   8  -1   48.80    6.00
   7   8  -1   43.80    5.20
   7   8  -1   50.09    7.20
   7   8  -1   34.70    6.20
  -7  -8   1   42.70    4.20
  -7  -8   1   39.30    5.90
  -7  -8   1   33.70    7.30
  -7  -8   1   51.69    6.10
  -7  -8   1   34.00    6.20
  -7  -8   1   40.50    6.70
   6   8  -1   31.90    5.90
   6   8  -1   28.90    5.40
   6   8  -1   38.30    6.20
   6   8  -1   33.00    3.10
   6   8  -1   42.10    8.70
   6   8  -1   31.20    6.40
   6   8  -1   42.20    5.60
   6   8  -1   31.80    4.60
   6   8  -1   32.20    6.00
  -6  -8   1   30.20    4.90
  -6  -8   1   32.40    6.90
  -6  -8   1   34.40    3.70
  -6  -8   1   37.60    6.10
  -6  -8   1   37.10    5.50
  -6  -8   1   45.20    6.40
   5   8  -1  146.99   10.30
   5   8  -1  121.79    8.60
   5   8  -1  100.19    9.10
   5   8  -1  121.09    9.90
   5   8  -1  117.99    9.50
   5   8  -1  120.89    7.60
   5   8  -1  131.99    9.60
   5   8  -1  124.19    5.90
   5   8  -1  120.49    9.00
  -5  -8   1  115.19    8.60
  -5  -8   1  119.59    6.10
  -5  -8   1  102.49    7.90
  -5  -8   1  112.99    8.60
  -5  -8   1  126.69    6.50
  -5  -8   1  104.99    9.40
  -5  -8   1  118.29    8.60
   4   8  -1   71.59    6.80
   4   8  -1   64.09    6.30
   4   8  -1   62.59    6.80
   4   8  -1   72.59    7.60
   4   8  -1   67.39    5.80
   4   8  -1   68.19    7.30
   4   8  -1   67.59    6.20
   4   8  -1   66.69    7.00
  -4  -8   1   70.69    5.10
  -4  -8   1   74.89    7.60
  -4  -8   1   67.59    6.90
  -4  -8   1   67.09    6.70
  -4  -8   1   71.99    6.70
  -4  -8   1   56.29    6.60
  -4  -8   1   69.99    5.00
  -4  -8   1   70.89    6.60
   3   8  -1   13.60    5.10
   3   8  -1   15.50    4.80
   3   8  -1   17.00    4.00
   3   8  -1   15.70    4.10
   3   8  -1   16.20    4.60
   3   8  -1   13.80    4.70
   3   8  -1   15.00    5.20
   3   8  -1   21.10    3.60
  -3  -8   1    7.30    4.10
  -3  -8   1   15.70    5.00
  -3  -8   1   21.50    3.20
  -3  -8   1   16.30    4.60
  -3  -8   1   18.60    4.60
  -3  -8   1   18.80    3.10
  -3  -8   1   24.10    4.90
  -3  -8   1   18.60    4.00
   2   8  -1  312.27   15.50
   2   8  -1  320.27   13.30
   2   8  -1  339.37   14.30
   2   8  -1  325.57   15.00
   2   8  -1  341.57   15.70
   2   8  -1  312.77   14.80
   2   8  -1  307.87   14.00
  -2  -8   1  320.67   14.10
  -2  -8   1  303.77   14.20
  -2  -8   1  322.27   15.50
  -2  -8   1  312.57   14.50
  -2  -8   1  321.97   12.80
  -2  -8   1  325.07   18.70
  -2  -8   1  325.07   14.60
   1   8  -1   10.00    4.80
   1   8  -1    9.50    3.10
   1   8  -1    4.10    3.30
   1   8  -1    7.50    4.60
   1   8  -1    9.60    4.50
   1   8  -1    4.40    3.80
   1   8  -1   11.70    4.10
  -1  -8   1   15.80    4.30
  -1  -8   1   10.00    3.30
  -1  -8   1   14.10    4.80
  -1  -8   1   12.30    4.90
  -1  -8   1    8.80    3.80
  -1  -8   1   10.10    4.50
  -1  -8   1    9.50    4.10
  -1  -8   1   11.60    2.90
  -1  -8   1    6.80    3.60
   0   8  -1    7.30    3.60
   0   8  -1    3.40    3.50
   0   8  -1    3.60    4.70
   0   8  -1   10.40    4.20
   0   8  -1    5.00    4.30
   0   8  -1    9.70    3.10
   0   8  -1   10.80    5.30
   0  -8   1    3.20    4.20
   0  -8   1    7.40    3.70
   0  -8   1    4.90    3.90
   0  -8   1   10.70    4.20
   0  -8   1    4.50    3.30
   0  -8   1    1.30    4.40
   0  -8   1    5.10    4.60
   0  -8   1    7.50    3.50
   0  -8   1    9.00    2.90
  -1   8  -1  259.87   12.50
  -1   8  -1  281.27   11.50
  -1   8  -1  256.17   12.10
  -1   8  -1  253.47   14.10
  -1   8  -1  262.97   12.70
  -1   8  -1  256.77   13.50
  -1   8  -1  244.68   13.00
   1  -8   1  252.97   11.80
   1  -8   1  247.78   13.50
   1  -8   1  258.27   13.20
   1  -8   1  238.48   12.10
   1  -8   1  249.58   11.20
   1  -8   1  252.07   12.60
   1  -8   1  258.07   12.50
   1  -8   1  249.78   12.30
   1  -8   1  247.58   13.10
  -2   8  -1   12.70    3.90
  -2   8  -1   10.90    4.10
  -2   8  -1    8.40    3.30
  -2   8  -1   10.60    4.30
  -2   8  -1   16.60    5.70
  -2   8  -1   11.50    5.00
  -2   8  -1   13.50    5.60
   2  -8   1   13.40    3.40
   2  -8   1   15.80    4.30
   2  -8   1   11.30    4.00
   2  -8   1   11.00    4.20
   2  -8   1   16.30    4.90
   2  -8   1    9.80    3.90
   2  -8   1   10.80    5.40
   2  -8   1   12.70    4.60
   2  -8   1    6.30    4.90
  -3   8  -1   36.60    5.50
  -3   8  -1   35.40    5.10
  -3   8  -1   39.00    6.40
  -3   8  -1   42.70    7.60
  -3   8  -1   38.00    5.50
  -3   8  -1   36.30    6.10
  -3   8  -1   41.40    4.60
  -3   8  -1   41.10    4.70
   3  -8   1   35.30    5.60
   3  -8   1   36.30    6.40
   3  -8   1   26.00    4.80
   3  -8   1   36.80    7.00
   3  -8   1   35.90    5.50
   3  -8   1   38.30    4.50
   3  -8   1   29.60    5.80
  -4   8  -1    1.20    3.50
  -4   8  -1    1.70    4.90
  -4   8  -1    9.10    3.50
  -4   8  -1    9.10    5.00
  -4   8  -1    0.50    5.10
  -4   8  -1    6.50    4.20
  -4   8  -1   12.00    5.30
  -4   8  -1    3.40    3.20
  -4   8  -1    6.10    4.20
   4  -8   1    2.70    4.10
   4  -8   1    7.60    4.70
   4  -8   1    9.20    5.10
   4  -8   1    5.10    4.00
   4  -8   1   -2.40    5.40
   4  -8   1   -2.00    4.50
  -5   8  -1   15.20    6.20
  -5   8  -1   17.20    4.30
  -5   8  -1   18.10    3.70
  -5   8  -1   19.30    4.80
  -5   8  -1   12.90    5.20
  -5   8  -1   15.90    4.70
  -5   8  -1   20.30    6.00
  -5   8  -1   13.00    4.80
  -5   8  -1   13.90    5.80
   5  -8   1   18.90    4.20
   5  -8   1   15.00    5.70
   5  -8   1   17.10    4.50
   5  -8   1   22.30    5.70
   5  -8   1   18.50    6.20
   5  -8   1   22.70    5.80
   5  -8   1   21.70    5.70
   5  -8   1   23.50    6.50
  -6   8  -1   67.69    7.70
  -6   8  -1   47.00    8.10
  -6   8  -1   58.79    5.40
  -6   8  -1   50.89    7.00
  -6   8  -1   64.19    8.20
  -6   8  -1   60.39    6.00
  -6   8  -1   58.69    6.30
  -6   8  -1   54.19    4.90
  -6   8  -1   48.30    6.30
  -6   8  -1   54.79    8.10
   6  -8   1   56.89    8.10
   6  -8   1   47.10    7.30
   6  -8   1   58.69    5.60
   6  -8   1   55.89    6.20
   6  -8   1   49.00    7.30
   6  -8   1   63.49    9.00
  -7   8  -1  214.98   12.00
  -7   8  -1  211.08   13.90
  -7   8  -1  208.58   17.10
  -7   8  -1  231.08   11.60
  -7   8  -1  226.68   11.80
  -7   8  -1  212.38    9.80
  -7   8  -1  199.98   13.90
  -7   8  -1  230.78   14.60
  -7   8  -1  221.18   10.30
   7  -8   1  209.98   13.60
   7  -8   1  223.88   13.90
   7  -8   1  200.78   15.10
   7  -8   1  208.88   14.10
   7  -8   1  225.38   10.50
  -8   8  -1   -1.90    4.50
  -8   8  -1    5.10    2.50
  -8   8  -1    5.60    6.10
  -8   8  -1   -1.00    3.30
  -8   8  -1    1.70    4.10
  -8   8  -1    1.80    5.60
  -8   8  -1    4.90    6.90
   8  -8   1    4.10    5.60
   8  -8   1   -3.00    6.40
   8  -8   1   13.80    7.10
  -9   8  -1    1.40    5.60
  -9   8  -1    3.80    4.70
  -9   8  -1   -5.20    6.70
  -9   8  -1   -3.40    3.60
   9  -8   1    7.10    6.00
   9  -8   1   -2.60    5.70
   9  -8   1    4.10    6.90
   9  -8   1   20.90    7.50
 -10   8  -1   40.40    7.50
 -10   8  -1   36.40    5.90
 -10   8  -1   43.20    5.90
 -10   8  -1   42.10    8.80
 -10   8  -1   37.70    5.80
  10  -8   1   53.89    9.30
  10  -8   1   53.59   10.50
  10  -8   1   37.10    7.60
  10  -8   1   41.00    8.10
 -11   8  -1  237.58   12.50
 -11   8  -1  234.58   16.20
 -11   8  -1  229.08   13.40
 -11   8  -1  258.87   17.20
 -11   8  -1  245.18   13.10
  11  -8   1  241.78   18.40
  11  -8   1  218.78   15.40
  11  -8   1  215.78   17.30
 -12   8  -1    2.90    4.70
 -12   8  -1   11.80    6.80
 -12   8  -1   -8.20    6.80
 -12   8  -1   11.60    4.80
 -12   8  -1    1.40    4.70
  12  -8   1    1.00    6.50
  12  -8   1   17.90    8.40
  12  -8   1    0.60    7.60
 -13   8  -1  211.18   16.20
 -13   8  -1  173.28   12.80
 -13   8  -1  175.58   16.00
 -13   8  -1  139.99    9.60
 -13   8  -1  148.79   11.50
  13  -8   1  178.88   16.30
  13  -8   1  156.88   14.20
  13  -8   1  169.38   17.40
 -14   8  -1    1.70   12.60
 -14   8  -1    1.40    5.70
 -14   8  -1  -10.90    7.60
 -14   8  -1    4.00    5.10
  14  -8   1   -5.00    6.80
  14  -8   1   -6.20    7.80
  14  -8   1    9.00    8.80
  17   7  -1   60.69    8.90
  17   7  -1   66.89   10.10
  17   7  -1   58.69   12.40
  17   7  -1   66.99   10.30
 -17  -7   1   59.09    9.60
 -17  -7   1   69.49   10.90
 -17  -7   1   35.10   10.10
  16   7  -1    3.00    6.70
  16   7  -1   -4.20    7.70
  16   7  -1   -9.80    5.10
  16   7  -1   -4.70    6.60
 -16  -7   1   -0.50    6.80
 -16  -7   1   -5.10    7.90
 -16  -7   1   -7.70    6.30
 -16  -7   1    2.50    2.70
 -16  -7   1  -11.70    5.20
 -16  -7   1    7.20    2.30
  15   7  -1   14.10    5.90
  15   7  -1    5.90    7.80
  15   7  -1   13.40    7.00
  15   7  -1    0.40    6.30
  15   7  -1   12.50    8.10
 -15  -7   1    7.00    7.20
 -15  -7   1    1.20    7.30
 -15  -7   1    7.30    3.60
 -15  -7   1   -2.60    4.80
 -15  -7   1    4.30    2.10
 -15  -7   1   17.20    3.90
 -15  -7   1    4.70    7.00
  14   7  -1    0.70    7.10
  14   7  -1    9.30    7.60
  14   7  -1   10.20    6.80
  14   7  -1   -0.80    5.00
  14   7  -1   15.00    7.30
 -14  -7   1   11.80    3.80
 -14  -7   1    4.40    3.60
 -14  -7   1   11.40    5.80
 -14  -7   1   -0.80    4.40
 -14  -7   1   19.00    7.40
 -14  -7   1    6.60    6.50
  13   7  -1    0.90    4.60
  13   7  -1  -21.70    5.80
  13   7  -1   -2.60    5.90
  13   7  -1    8.60    5.80
  13   7  -1    3.50    5.50
 -13  -7   1   -1.80    5.20
 -13  -7   1    3.60    3.60
 -13  -7   1   -1.50    4.20
 -13  -7   1    6.60    6.60
 -13  -7   1   -2.90    3.20
 -13  -7   1   -2.20    6.20
  12   7  -1   35.40    7.40
  12   7  -1   34.30    7.90
  12   7  -1   28.70    5.60
  12   7  -1   29.80    6.00
  12   7  -1   35.70    9.70
 -12  -7   1   20.30    7.10
 -12  -7   1   26.20    6.80
 -12  -7   1   24.30    4.50
 -12  -7   1   30.00    6.80
 -12  -7   1   24.90    4.00
 -12  -7   1   21.60    6.20
  11   7  -1   85.09    8.80
  11   7  -1  113.59    9.30
  11   7  -1  109.99    9.00
  11   7  -1  101.39   10.30
  11   7  -1   95.39    9.90
 -11  -7   1  101.79    9.70
 -11  -7   1   99.29    8.30
 -11  -7   1   96.29    8.70
 -11  -7   1  111.89    7.70
 -11  -7   1   93.19    6.70
 -11  -7   1   98.59   10.40
  10   7  -1  102.39    9.10
  10   7  -1  106.59    9.50
  10   7  -1   97.29    9.80
  10   7  -1  110.49    9.00
  10   7  -1  105.39   10.50
  10   7  -1  108.69    8.40
 -10  -7   1  117.19   10.10
 -10  -7   1   98.29    8.10
 -10  -7   1   98.79    9.20
 -10  -7   1  103.69    7.80
 -10  -7   1   99.69   10.20
 -10  -7   1  110.29    6.80
   9   7  -1  100.99    7.90
   9   7  -1   81.59    8.90
   9   7  -1   73.49   12.50
   9   7  -1   88.49    8.40
   9   7  -1   93.19    9.10
   9   7  -1   82.89    8.80
  -9  -7   1   76.19    8.90
  -9  -7   1   93.69    8.30
  -9  -7   1   84.19    7.60
  -9  -7   1   99.29    6.20
  -9  -7   1   84.69    9.50
  -9  -7   1   91.59    8.70
  -9  -7   1   75.99    8.20
   8   7  -1  262.07   12.40
   8   7  -1  239.68   11.50
   8   7  -1  251.57   13.70
   8   7  -1  231.38   12.90
   8   7  -1  236.28   13.00
   8   7  -1  221.28   13.60
  -8  -7   1  225.48   12.90
  -8  -7   1  245.08   12.60
  -8  -7   1  225.28   11.60
  -8  -7   1  228.18   15.80
  -8  -7   1  235.88   13.50
  -8  -7   1  230.28   10.10
  -8  -7   1  215.58   12.90
  -8  -7   1  226.78   11.50
   7   7  -1  274.67   12.30
   7   7  -1  256.17   13.50
   7   7  -1  276.67   13.00
   7   7  -1  268.47   14.10
   7   7  -1  271.07   14.60
   7   7  -1  227.98   13.80
   7   7  -1  280.67   13.70
  -7  -7   1  267.07   11.20
  -7  -7   1  276.47   12.60
  -7  -7   1  286.47   14.10
  -7  -7   1  271.47   13.10
  -7  -7   1  258.17   13.40
  -7  -7   1  291.67   14.40
   6   7  -1   75.09    7.30
   6   7  -1   70.09    6.80
   6   7  -1   64.79    5.80
   6   7  -1   68.19    7.40
   6   7  -1   68.39    6.90
   6   7  -1   68.59    3.50
   6   7  -1   65.29    6.60
   6   7  -1   71.39    6.10
  -6  -7   1   70.59    4.90
  -6  -7   1   81.09    7.50
  -6  -7   1   77.79    6.70
  -6  -7   1   72.89    6.40
  -6  -7   1   76.59    8.40
  -6  -7   1   69.69    6.80
  -6  -7   1   83.79    7.00
   5   7  -1  383.26   16.80
   5   7  -1  361.76   17.40
   5   7  -1  366.66   16.90
   5   7  -1  382.86   14.20
   5   7  -1  382.56   17.00
   5   7  -1  388.76   16.30
   5   7  -1  382.46   17.00
   5   7  -1  383.76   17.40
   5   7  -1  389.16   16.10
  -5  -7   1  395.76   18.40
  -5  -7   1  399.56   16.30
  -5  -7   1  384.16   14.70
  -5  -7   1  426.46   16.90
  -5  -7   1  373.96   17.10
  -5  -7   1  377.16   16.10
  -5  -7   1  369.06   15.90
   4   7  -1  456.55   19.30
   4   7  -1  464.85   18.10
   4   7  -1  457.55   17.30
   4   7  -1  422.16   18.60
   4   7  -1  443.46   18.70
   4   7  -1  463.85   19.30
   4   7  -1  449.95   18.80
   4   7  -1  402.76   18.40
  -4  -7   1  439.66   17.90
  -4  -7   1  458.95   19.20
  -4  -7   1  433.06   17.80
  -4  -7   1  458.05   16.70
  -4  -7   1  443.96   18.60
  -4  -7   1  427.26   18.20
  -4  -7   1  439.66   18.40
   3   7  -1  121.69    8.60
   3   7  -1  126.09    9.10
   3   7  -1  135.69    7.20
   3   7  -1  134.99    9.50
   3   7  -1  135.49    8.50
   3   7  -1  134.59    9.50
   3   7  -1  134.79    8.20
   3   7  -1  127.69    8.80
  -3  -7   1  126.89    8.70
  -3  -7   1  147.09    8.80
  -3  -7   1  144.89    8.30
  -3  -7   1  142.19    8.70
  -3  -7   1  142.69    6.90
  -3  -7   1  142.69    9.50
  -3  -7   1  142.69    6.70
  -3  -7   1  116.19    7.90
   2   7  -1  122.19    7.70
   2   7  -1  118.99    6.70
   2   7  -1  118.29    8.30
   2   7  -1  125.89    9.00
   2   7  -1  114.69    8.50
   2   7  -1  144.79   10.50
   2   7  -1  113.39    7.60
  -2  -7   1  134.79    8.70
  -2  -7   1  123.69    7.90
  -2  -7   1  118.39    8.20
  -2  -7   1  113.89    8.00
  -2  -7   1  121.89    6.20
  -2  -7   1  129.59    6.90
  -2  -7   1  113.89    9.00
  -2  -7   1  122.19    7.80
   1   7  -1  421.96   17.00
   1   7  -1  418.96   17.80
   1   7  -1  432.76   16.50
   1   7  -1  414.56   17.90
   1   7  -1  437.86   18.40
   1   7  -1  423.26   17.20
  -1  -7   1  407.06   17.20
  -1  -7   1  425.56   18.00
  -1  -7   1  431.46   17.10
  -1  -7   1  418.26   18.30
  -1  -7   1  431.76   16.20
  -1  -7   1  402.56   17.30
  -1  -7   1  440.46   17.70
   0   7  -1  295.27   14.10
   0   7  -1  304.67   14.10
   0   7  -1  327.27   13.60
   0   7  -1  311.37   14.70
   0   7  -1  300.87   15.00
   0   7  -1  311.07   13.50
   0  -7   1  318.67   14.30
   0  -7   1  287.67   14.50
   0  -7   1  302.97   13.70
   0  -7   1  306.17   13.70
   0  -7   1  316.07   14.00
   0  -7   1  319.47   12.60
   0  -7   1  315.87   13.40
   0  -7   1  320.47   14.00
  -1   7  -1   19.30    4.00
  -1   7  -1   24.50    4.40
  -1   7  -1   17.00    4.80
  -1   7  -1   17.90    4.20
  -1   7  -1   16.30    5.10
  -1   7  -1   22.50    4.80
  -1   7  -1   25.90    3.40
   1  -7   1   19.30    4.30
   1  -7   1   15.40    3.70
   1  -7   1   18.90    3.80
   1  -7   1   21.70    5.10
   1  -7   1   12.60    4.60
   1  -7   1   20.70    3.30
   1  -7   1   17.90    4.10
   1  -7   1   17.80    4.30
  -2   7  -1  696.93   26.10
  -2   7  -1  675.03   25.50
  -2   7  -1  682.43   27.70
  -2   7  -1  683.83   26.90
  -2   7  -1  713.93   26.70
  -2   7  -1  675.53   26.60
  -2   7  -1  673.23   27.00
   2  -7   1  684.93   26.30
   2  -7   1  680.23   27.20
   2  -7   1  674.33   26.40
   2  -7   1  704.03   25.60
   2  -7   1  680.33   26.60
   2  -7   1  680.63   26.60
   2  -7   1  707.63   25.60
   2  -7   1  714.53   27.10
   2  -7   1  710.93   27.60
  -3   7  -1  608.84   24.00
  -3   7  -1  624.74   25.10
  -3   7  -1  625.64   24.80
  -3   7  -1  634.14   24.00
  -3   7  -1  631.04   24.70
  -3   7  -1  646.44   25.90
  -3   7  -1  611.64   25.10
  -3   7  -1  640.84   23.60
   3  -7   1  633.74   23.50
   3  -7   1  633.24   24.70
   3  -7   1  622.74   25.30
   3  -7   1  624.74   24.90
   3  -7   1  663.63   25.30
   3  -7   1  605.34   24.80
   3  -7   1  627.44   23.70
   3  -7   1  630.34   25.70
  -4   7  -1  958.90   35.60
  -4   7  -1  987.20   36.70
  -4   7  -1 1010.70   35.40
  -4   7  -1  943.71   35.60
  -4   7  -1  965.30   37.40
  -4   7  -1  951.70   36.20
  -4   7  -1  967.30   35.10
  -4   7  -1  982.70   36.90
   4  -7   1  985.10   36.30
   4  -7   1  992.50   36.90
   4  -7   1  953.40   36.50
   4  -7   1  978.30   35.50
   4  -7   1  932.91   37.00
   4  -7   1  989.70   37.60
   4  -7   1  955.40   36.70
   4  -7   1  979.10   35.00
  -5   7  -1  212.28   11.70
  -5   7  -1  229.98    9.70
  -5   7  -1  235.88   10.20
  -5   7  -1  236.28   10.90
  -5   7  -1  253.07   13.10
  -5   7  -1  238.88   13.20
  -5   7  -1  237.88   13.00
  -5   7  -1  235.58   11.50
  -5   7  -1  226.48   11.30
  -5   7  -1  220.98   13.30
   5  -7   1  234.38   10.40
   5  -7   1  245.78   12.90
   5  -7   1  235.78   12.90
   5  -7   1  219.38   12.00
   5  -7   1  232.48   12.60
   5  -7   1  187.28   12.40
   5  -7   1  237.18   13.70
   5  -7   1  216.48   11.10
  -6   7  -1  311.17   14.10
  -6   7  -1  325.77   13.00
  -6   7  -1  319.87   13.80
  -6   7  -1  293.77   14.60
  -6   7  -1  307.07   15.80
  -6   7  -1  303.57   14.20
  -6   7  -1  279.77   16.10
  -6   7  -1  308.97   12.70
  -6   7  -1  337.77   16.20
  -6   7  -1  293.77   16.30
   6  -7   1  325.47   13.10
   6  -7   1  293.07   13.90
   6  -7   1  302.97   15.50
   6  -7   1  302.67   16.20
   6  -7   1  317.27   16.70
   6  -7   1  351.56   16.00
   6  -7   1  305.57   15.90
  -7   7  -1   24.80    5.40
  -7   7  -1   32.80    5.20
  -7   7  -1   33.30    3.60
  -7   7  -1   30.40    4.80
  -7   7  -1   35.80    5.70
  -7   7  -1   18.00    6.40
  -7   7  -1   22.80    4.00
  -7   7  -1   31.60    6.10
  -7   7  -1   48.50    7.60
  -7   7  -1   29.60    6.70
   7  -7   1   36.20    7.10
   7  -7   1   25.50    7.20
   7  -7   1   29.00    6.40
   7  -7   1   21.60    5.40
   7  -7   1   41.60    6.70
   7  -7   1   33.20    5.30
  -8   7  -1   11.50    5.00
  -8   7  -1   -3.60    5.90
  -8   7  -1   17.20    7.80
  -8   7  -1    4.20    4.00
  -8   7  -1    3.40    5.20
  -8   7  -1   -6.80    3.90
  -8   7  -1   -8.50    5.80
  -8   7  -1    2.60    3.50
   8  -7   1    6.90    5.60
   8  -7   1   -9.10    6.00
   8  -7   1   -1.40    5.10
   8  -7   1    3.30    5.90
  -9   7  -1   77.19    7.00
  -9   7  -1   72.39    7.70
  -9   7  -1   76.59    9.40
  -9   7  -1   76.39    8.40
  -9   7  -1   79.29    6.90
  -9   7  -1   95.79   10.20
   9  -7   1   85.29    9.90
   9  -7   1   81.19    9.10
   9  -7   1   75.89    9.80
   9  -7   1   84.49    9.30
 -10   7  -1   82.49   12.30
 -10   7  -1   77.49    6.90
 -10   7  -1   82.89    8.70
 -10   7  -1   79.79   10.00
 -10   7  -1   77.89    9.00
  10  -7   1   89.19   10.30
  10  -7   1   91.49   11.50
  10  -7   1   67.49    8.50
 -11   7  -1  165.38   10.30
 -11   7  -1  178.88   14.30
 -11   7  -1  193.38   14.10
 -11   7  -1  179.98   11.00
  11  -7   1  172.08   14.60
  11  -7   1  177.48   13.80
  11  -7   1  192.38   15.60
  11  -7   1  186.58   13.50
 -12   7  -1  129.19   11.40
 -12   7  -1  133.59   12.60
 -12   7  -1  133.69    9.80
 -12   7  -1  134.89    9.10
 -12   7  -1  129.29   13.30
  12  -7   1  121.49   12.60
  12  -7   1  134.49   13.10
  12  -7   1  140.19   12.60
  12  -7   1  153.68   15.40
 -13   7  -1   29.70    8.20
 -13   7  -1   33.30    8.00
 -13   7  -1   30.80    6.20
 -13   7  -1   13.70    6.10
  13  -7   1   21.20    8.90
  13  -7   1   21.50    7.40
  13  -7   1   26.20    8.80
 -14   7  -1   59.89    8.70
 -14   7  -1   44.30    9.40
 -14   7  -1   65.59    9.60
 -14   7  -1   64.69    7.40
  14  -7   1   43.00   10.40
  14  -7   1   70.49   11.30
  14  -7   1   65.09   10.10
 -15   7  -1   16.30    7.40
 -15   7  -1   16.40    5.80
 -15   7  -1   -0.50    6.20
  15  -7   1    7.20    8.50
  15  -7   1   21.70   11.10
  15  -7   1   -3.90    6.80
  17   6  -1   48.80    9.60
  17   6  -1   17.20   11.40
  17   6  -1   31.10    8.90
  17   6  -1   37.40    7.60
 -17  -6   1   38.30    8.10
 -17  -6   1   45.60    9.30
 -17  -6   1   34.60   10.80
  16   6  -1   -0.70    7.70
  16   6  -1   11.70    7.30
  16   6  -1    1.60    5.30
  16   6  -1   12.30    7.40
  16   6  -1    9.60    8.40
 -16  -6   1   -4.20    4.50
 -16  -6   1    6.80    8.20
 -16  -6   1   -2.50    6.40
 -16  -6   1    0.50    6.60
 -16  -6   1    5.50    3.50
 -16  -6   1    6.00    2.20
  15   6  -1   18.10    7.10
  15   6  -1   -1.80    5.20
  15   6  -1   19.40    8.20
  15   6  -1    5.40    7.20
  15   6  -1    7.90    7.40
 -15  -6   1   14.20    3.90
 -15  -6   1    8.80    2.60
 -15  -6   1   15.00    7.20
 -15  -6   1    1.60    6.20
 -15  -6   1   -1.80    4.30
 -15  -6   1    2.20    7.90
 -15  -6   1    0.30    3.60
  14   6  -1   55.09    8.70
  14   6  -1   63.89   10.10
  14   6  -1   50.59    8.30
  14   6  -1   60.19    7.50
  14   6  -1   67.69   10.20
 -14  -6   1   40.60    9.00
 -14  -6   1   67.89    8.30
 -14  -6   1   64.49    5.70
 -14  -6   1   72.69    9.90
 -14  -6   1   49.80    5.90
 -14  -6   1   57.29    7.90
 -14  -6   1   54.09    5.30
  13   6  -1    5.90    6.30
  13   6  -1    0.30    6.50
  13   6  -1    7.90    6.60
  13   6  -1   -1.90    5.90
  13   6  -1    6.60    4.90
 -13  -6   1    1.60    3.30
 -13  -6   1   -1.30    3.50
 -13  -6   1    0.30    5.90
 -13  -6   1   -5.70    5.70
 -13  -6   1    2.50    5.50
 -13  -6   1   -4.00    3.80
  12   6  -1    3.40    6.40
  12   6  -1   12.00    5.00
  12   6  -1    1.00    5.50
  12   6  -1    5.90    4.60
  12   6  -1    3.60    6.00
 -12  -6   1   15.80    6.20
 -12  -6   1   10.50    4.30
 -12  -6   1   11.00    3.40
 -12  -6   1    4.80    5.10
 -12  -6   1   13.00    6.40
 -12  -6   1   13.50    4.00
  11   6  -1  237.38   14.70
  11   6  -1  240.88   12.70
  11   6  -1  237.28   15.20
  11   6  -1  211.68   13.70
  11   6  -1  224.08   12.00
  11   6  -1  237.78   13.50
 -11  -6   1  228.68   14.90
 -11  -6   1  233.38   11.20
 -11  -6   1  225.98   11.50
 -11  -6   1  214.88   10.50
 -11  -6   1  236.88   12.90
 -11  -6   1  217.88   13.30
  10   6  -1   18.90    4.80
  10   6  -1   19.70    6.50
  10   6  -1   22.70    5.10
  10   6  -1   27.70    6.80
  10   6  -1    9.10    5.10
  10   6  -1   24.00    6.60
 -10  -6   1   12.10    5.50
 -10  -6   1   18.50    4.40
 -10  -6   1   21.60    6.40
 -10  -6   1    5.50    6.40
 -10  -6   1   20.90    3.50
 -10  -6   1   18.10    4.50
 -10  -6   1   14.10    5.90
 -10  -6   1   23.30    5.90
   9   6  -1   58.79    7.00
   9   6  -1   69.09    6.30
   9   6  -1   66.39    6.20
   9   6  -1   53.89    6.90
   9   6  -1   60.29    7.80
   9   6  -1   75.99    8.10
  -9  -6   1   68.69    6.10
  -9  -6   1   75.49    7.70
  -9  -6   1   60.19    8.00
  -9  -6   1   62.59    7.30
  -9  -6   1   58.59    5.20
  -9  -6   1   67.29    6.70
  -9  -6   1   66.99    5.70
   8   6  -1  238.98   13.60
   8   6  -1  248.88   13.00
   8   6  -1  251.37   11.70
   8   6  -1  268.87   13.90
   8   6  -1  265.07   12.10
   8   6  -1  245.18   12.90
  -8  -6   1  233.28   13.90
  -8  -6   1  236.18   12.20
  -8  -6   1  215.48   13.10
  -8  -6   1  264.67   14.30
  -8  -6   1  244.68   11.60
  -8  -6   1  246.48   13.10
  -8  -6   1  261.27   10.60
  -8  -6   1  251.57   11.70
   7   6  -1   49.99    6.30
   7   6  -1   47.60    6.10
   7   6  -1   50.59    5.90
   7   6  -1   45.60    6.20
   7   6  -1   53.49    4.90
   7   6  -1   67.69    6.80
   7   6  -1   58.29    6.00
  -7  -6   1   65.29    6.60
  -7  -6   1   52.19    6.80
  -7  -6   1   37.80    5.90
  -7  -6   1   64.49    5.50
  -7  -6   1   59.59    5.70
  -7  -6   1   55.09    4.40
  -7  -6   1   62.19    6.50
  -7  -6   1   57.09    5.40
   6   6  -1  457.95   19.60
   6   6  -1  460.85   18.40
   6   6  -1  503.15   19.10
   6   6  -1  468.75   19.90
   6   6  -1  494.85   20.20
   6   6  -1  463.05   20.30
   6   6  -1  477.55   19.70
  -6  -6   1  518.75   20.00
  -6  -6   1  441.16   19.30
  -6  -6   1  478.65   18.90
  -6  -6   1  493.95   18.80
  -6  -6   1  459.95   18.70
  -6  -6   1  483.35   19.70
  -6  -6   1  468.45   19.90
  -6  -6   1  505.65   21.10
   5   6  -1  642.64   22.80
   5   6  -1  657.93   25.20
   5   6  -1  639.64   24.00
   5   6  -1  677.23   25.60
   5   6  -1  629.64   25.50
   5   6  -1  644.04   25.30
   5   6  -1  649.14   24.40
  -5  -6   1  627.74   25.30
  -5  -6   1  629.04   25.10
  -5  -6   1  623.44   24.30
  -5  -6   1  643.24   24.40
  -5  -6   1  665.53   26.50
  -5  -6   1  652.83   23.40
  -5  -6   1  656.13   24.40
   4   6  -1    4.10    4.60
   4   6  -1   10.90    4.30
   4   6  -1    8.50    4.10
   4   6  -1    1.90    3.50
   4   6  -1    7.00    2.00
   4   6  -1    0.80    4.00
   4   6  -1   -0.30    3.80
   4   6  -1    8.10    4.00
   4   6  -1    4.10    2.80
  -4  -6   1    7.70    3.80
  -4  -6   1    7.00    3.30
  -4  -6   1    5.50    2.00
  -4  -6   1    8.50    6.00
  -4  -6   1   11.60    4.10
  -4  -6   1    4.90    2.30
  -4  -6   1    1.90    3.50
  -4  -6   1    2.70    3.50
   3   6  -1 1375.26   49.20
   3   6  -1 1403.26   50.39
   3   6  -1 1399.66   50.89
   3   6  -1 1390.06   50.29
   3   6  -1 1393.96   50.29
   3   6  -1 1390.46   53.99
  -3  -6   1 1387.86   50.59
  -3  -6   1 1398.76   49.80
  -3  -6   1 1423.96   48.80
  -3  -6   1 1362.76   50.39
  -3  -6   1 1433.46   50.09
  -3  -6   1 1402.96   50.19
  -3  -6   1 1414.86   48.80
   2   6  -1  623.54   24.60
   2   6  -1  612.74   24.20
   2   6  -1  603.84   24.00
   2   6  -1  628.34   24.50
   2   6  -1  633.74   23.60
   2   6  -1  616.34   22.90
   2   6  -1  599.34   23.70
   2   6  -1  637.04   22.90
  -2  -6   1  628.04   24.00
  -2  -6   1  631.64   23.90
  -2  -6   1  616.44   23.60
  -2  -6   1  654.53   22.80
  -2  -6   1  630.44   22.50
  -2  -6   1  579.34   23.90
  -2  -6   1  597.14   24.40
  -2  -6   1  613.34   23.40
   1   6  -1   11.00    3.00
   1   6  -1   16.40    5.10
   1   6  -1    8.30    4.30
   1   6  -1   10.50    4.30
   1   6  -1    9.30    4.80
   1   6  -1    9.90    3.60
   1   6  -1    9.70    3.50
   1   6  -1   12.80    4.70
  -1  -6   1   13.30    4.20
  -1  -6   1   18.10    4.90
  -1  -6   1   10.00    4.00
  -1  -6   1   17.00    3.20
  -1  -6   1   10.30    3.70
  -1  -6   1   15.10    5.00
  -1  -6   1    5.80    4.20
  -1  -6   1   10.30    4.30
   0   6  -1    0.60    2.80
   0   6  -1    3.80    4.30
   0   6  -1    4.30    4.10
   0   6  -1    4.10    3.50
   0   6  -1    5.70    4.50
   0   6  -1    0.10    4.70
   0   6  -1    5.10    3.80
   0  -6   1    6.10    3.90
   0  -6   1    7.90    3.20
   0  -6   1    5.00    4.50
   0  -6   1   -4.80    4.30
   0  -6   1    4.20    3.30
   0  -6   1    5.50    3.90
   0  -6   1    8.00    3.80
   0  -6   1    6.80    2.80
   0  -6   1   12.40    4.30
  -1   6  -1  226.68   11.00
  -1   6  -1  215.58   12.30
  -1   6  -1  221.38   11.30
  -1   6  -1  231.98   11.20
  -1   6  -1  229.68   10.60
  -1   6  -1  235.08   10.70
  -1   6  -1  221.68   11.80
   1  -6   1  216.08   10.70
   1  -6   1  239.78   11.00
   1  -6   1  217.28   11.60
   1  -6   1  202.38   10.90
   1  -6   1  236.38   12.10
   1  -6   1  225.68    9.80
   1  -6   1  216.48   11.80
   1  -6   1  230.88   10.50
   1  -6   1  220.78   10.70
  -2   6  -1   59.59    5.70
  -2   6  -1   55.29    6.10
  -2   6  -1   52.49    6.10
  -2   6  -1   57.39    6.00
  -2   6  -1   66.39    5.70
  -2   6  -1   57.79    4.70
   2  -6   1   59.09    6.40
   2  -6   1   49.10    5.90
   2  -6   1   49.40    5.60
   2  -6   1   82.09    6.70
   2  -6   1   50.99    5.50
   2  -6   1   58.89    5.00
   2  -6   1   59.89    5.00
  -3   6  -1  761.22   28.20
  -3   6  -1  765.42   28.50
  -3   6  -1  793.22   30.50
  -3   6  -1  782.12   29.70
  -3   6  -1  783.62   30.20
  -3   6  -1  812.12   29.80
   3  -6   1  790.22   29.40
   3  -6   1  783.82   28.10
   3  -6   1  757.52   28.40
   3  -6   1  790.72   29.70
   3  -6   1  729.33   29.50
   3  -6   1  781.92   29.10
   3  -6   1  754.62   29.30
   3  -6   1  751.02   30.00
  -4   6  -1  887.81   31.60
  -4   6  -1  843.02   32.10
  -4   6  -1  863.31   30.90
  -4   6  -1  882.11   33.30
  -4   6  -1  897.51   33.10
  -4   6  -1  887.81   31.90
  -4   6  -1  881.11   33.70
  -4   6  -1  877.21   32.90
  -4   6  -1  876.71   32.70
  -4   6  -1  889.01   33.40
   4  -6   1  868.81   32.10
   4  -6   1  873.81   33.90
   4  -6   1  877.11   33.30
   4  -6   1  904.21   32.70
   4  -6   1  870.81   31.50
   4  -6   1  854.01   32.90
   4  -6   1  917.51   33.30
   4  -6   1  828.62   33.00
  -5   6  -1  183.48    9.70
  -5   6  -1  210.08    9.90
  -5   6  -1  209.98    8.80
  -5   6  -1  171.58   10.10
  -5   6  -1  186.58   11.50
  -5   6  -1  217.08   11.40
  -5   6  -1  196.68    9.40
  -5   6  -1  179.68   11.20
  -5   6  -1  196.68    8.70
   5  -6   1  196.18   11.10
   5  -6   1  182.48   10.20
   5  -6   1  205.78   11.10
   5  -6   1  195.68   11.80
   5  -6   1  202.28   10.80
   5  -6   1  198.18   11.20
   5  -6   1  200.98    9.00
   5  -6   1  198.98    9.60
  -6   6  -1   15.30    4.10
  -6   6  -1   14.10    5.30
  -6   6  -1   11.80    3.10
  -6   6  -1   15.80    4.20
  -6   6  -1   18.20    3.70
  -6   6  -1   15.60    4.70
  -6   6  -1    9.80    5.10
  -6   6  -1    7.30    3.70
  -6   6  -1   11.60    5.10
  -6   6  -1   13.20    2.70
   6  -6   1   15.00    4.70
   6  -6   1   10.30    5.10
   6  -6   1    9.40    4.40
   6  -6   1   11.80    3.70
   6  -6   1   16.90    5.00
   6  -6   1   12.30    9.30
   6  -6   1   14.30    3.40
  -7   6  -1   71.39    7.10
  -7   6  -1   64.19    4.60
  -7   6  -1   68.29    6.70
  -7   6  -1   59.39    6.30
  -7   6  -1   76.89    8.40
  -7   6  -1   64.99    5.90
  -7   6  -1   65.69    6.30
  -7   6  -1   75.19   13.40
  -7   6  -1   71.69    8.20
   7  -6   1   66.39    6.40
   7  -6   1   67.59    8.80
   7  -6   1   64.29    7.40
   7  -6   1   83.09    8.10
   7  -6   1   67.49    7.70
   7  -6   1   67.29    7.60
  -8   6  -1   85.99    7.20
  -8   6  -1   76.39    6.90
  -8   6  -1   82.39    8.90
  -8   6  -1   70.69    7.20
  -8   6  -1   77.59    7.20
  -8   6  -1   68.39    8.30
  -8   6  -1   76.19    8.00
  -8   6  -1   79.39    7.40
  -8   6  -1   83.79    9.00
   8  -6   1   70.99    8.60
   8  -6   1   61.19    7.80
   8  -6   1   78.19    7.90
   8  -6   1   76.09    8.20
   8  -6   1   68.69    8.70
   8  -6   1   73.79    7.10
  -9   6  -1    6.00    4.10
  -9   6  -1   -2.30    5.40
  -9   6  -1    8.10    4.20
  -9   6  -1    2.70    5.90
  -9   6  -1    8.50    6.00
  -9   6  -1   14.30    4.90
  -9   6  -1   10.70    5.70
  -9   6  -1    3.70    4.00
   9  -6   1    8.20    6.10
   9  -6   1   12.90    5.60
   9  -6   1   10.80    6.30
   9  -6   1    7.10    5.90
 -10   6  -1   71.79    8.40
 -10   6  -1   78.19    7.60
 -10   6  -1   82.39    7.10
 -10   6  -1   77.39    9.30
 -10   6  -1   66.29    7.20
  10  -6   1   76.59   10.10
  10  -6   1   80.79    9.50
  10  -6   1   94.79    9.80
  10  -6   1   85.19    8.90
 -11   6  -1   14.30    6.40
 -11   6  -1   -2.10    5.90
 -11   6  -1   -3.10    4.00
 -11   6  -1   -7.00    8.00
 -11   6  -1   -2.10    4.50
  11  -6   1    4.50    6.50
  11  -6   1    6.40    5.90
  11  -6   1    0.90    5.40
  11  -6   1    7.10    6.60
 -12   6  -1    2.00    4.30
 -12   6  -1    1.30    4.90
 -12   6  -1    9.30    7.00
 -12   6  -1    1.80    4.10
 -12   6  -1    4.60    6.10
  12  -6   1   11.80    6.50
  12  -6   1    1.20    5.90
  12  -6   1    3.30    7.00
  12  -6   1   -2.00    6.90
 -13   6  -1   20.30    5.30
 -13   6  -1   21.80    7.60
 -13   6  -1   16.00    6.70
 -13   6  -1   12.40    6.20
  13  -6   1   24.20    7.70
  13  -6   1   23.30    7.90
  13  -6   1   20.60    7.10
  13  -6   1    7.10    7.40
 -14   6  -1   -1.80    6.80
 -14   6  -1    8.50    6.70
 -14   6  -1   -5.30    5.70
 -14   6  -1   -3.40    4.40
  14  -6   1   -1.90    6.10
  14  -6   1   -2.20    7.00
  14  -6   1    2.10    7.80
 -15   6  -1    5.90    6.40
 -15   6  -1    3.10    5.00
 -15   6  -1   -6.30    3.20
 -15   6  -1   -6.40    6.20
  15  -6   1  -12.10    6.80
  15  -6   1    0.10    7.60
  15  -6   1   -7.80    7.20
  17   5  -1   -4.20   11.40
  17   5  -1    9.50    5.90
  17   5  -1  -16.90    8.50
  17   5  -1   -3.90    6.30
 -17  -5   1   -5.40    6.20
 -17  -5   1    1.50    8.40
 -17  -5   1    6.40    2.20
 -17  -5   1    1.80    1.40
  16   5  -1   47.70    7.50
  16   5  -1   38.00    9.60
  16   5  -1   45.60    9.10
  16   5  -1   75.49   10.60
  16   5  -1   39.50    8.20
 -16  -5   1   50.59    5.20
 -16  -5   1   57.09    9.00
 -16  -5   1   27.20    9.00
 -16  -5   1   38.90    7.60
 -16  -5   1   45.60    6.00
  15   5  -1   -5.60    4.70
  15   5  -1    0.50    6.20
  15   5  -1   -6.90    7.00
  15   5  -1   11.30    7.30
 -15  -5   1   -8.20    5.50
 -15  -5   1   -3.20    2.50
 -15  -5   1   -7.70    3.70
 -15  -5   1    2.40    4.90
 -15  -5   1   -0.30    3.60
 -15  -5   1    0.10    3.40
 -15  -5   1    4.00    6.30
  14   5  -1    2.70    6.30
  14   5  -1    1.70    6.50
  14   5  -1    9.70    6.60
  14   5  -1    2.80    5.30
 -14  -5   1   -4.70    3.50
 -14  -5   1    2.10    6.90
 -14  -5   1   -4.20    5.60
 -14  -5   1    5.30    3.50
 -14  -5   1    9.10    5.50
 -14  -5   1    0.30    3.40
 -14  -5   1    3.10    2.70
 -14  -5   1   -2.90    5.70
  13   5  -1   33.00    8.70
  13   5  -1   19.10    5.40
  13   5  -1    9.60    6.20
  13   5  -1   27.30    7.10
 -13  -5   1   19.80    4.10
 -13  -5   1   28.90    6.30
 -13  -5   1   24.50    6.80
 -13  -5   1   14.10    5.90
 -13  -5   1   20.80    4.60
 -13  -5   1   26.00    3.30
 -13  -5   1   27.90    4.40
  12   5  -1   57.29    8.30
  12   5  -1   69.09    7.40
  12   5  -1   71.99    9.40
  12   5  -1   67.89    8.70
  12   5  -1   49.70    8.40
 -12  -5   1   73.39    8.10
 -12  -5   1   68.99    5.80
 -12  -5   1   68.49    6.70
 -12  -5   1   62.99    8.60
 -12  -5   1   65.29    7.50
 -12  -5   1   76.29    5.80
  11   5  -1   51.99    5.90
  11   5  -1   41.70    7.40
  11   5  -1   48.70    6.20
  11   5  -1   46.60    6.80
  11   5  -1   50.49    7.50
  11   5  -1   57.59    8.20
 -11  -5   1   52.99    6.70
 -11  -5   1   39.60    6.60
 -11  -5   1   54.89    7.80
 -11  -5   1   47.00    5.20
 -11  -5   1   46.90    4.70
 -11  -5   1   44.70    4.00
 -11  -5   1   57.09    5.30
  10   5  -1   65.29    7.30
  10   5  -1   75.89    7.20
  10   5  -1   76.39    8.00
  10   5  -1   71.49    8.10
  10   5  -1   80.29    7.10
  10   5  -1   75.49    8.40
 -10  -5   1   77.89    8.50
 -10  -5   1   69.79    7.60
 -10  -5   1   72.19    5.60
 -10  -5   1   70.99    8.50
 -10  -5   1   69.49    7.50
 -10  -5   1   67.69    6.60
 -10  -5   1   63.79    6.70
   9   5  -1  109.79    9.30
   9   5  -1  109.49    7.80
   9   5  -1  116.39    8.90
   9   5  -1  118.59    9.80
   9   5  -1  122.69   10.00
   9   5  -1  102.79    7.50
  -9  -5   1   97.19    6.30
  -9  -5   1  109.99    5.00
  -9  -5   1  128.89    8.70
  -9  -5   1  107.09    7.20
  -9  -5   1  123.39   10.10
  -9  -5   1  118.49   10.10
  -9  -5   1   88.99   12.90
  -9  -5   1   96.99    9.40
   8   5  -1   59.69    5.30
   8   5  -1   49.10    6.00
   8   5  -1   55.29    6.30
   8   5  -1   58.89    6.60
   8   5  -1   52.79    6.00
   8   5  -1   53.39    6.60
  -8  -5   1   56.69    4.90
  -8  -5   1   53.49    4.50
  -8  -5   1   54.59    6.80
  -8  -5   1   64.89    5.80
  -8  -5   1   53.89    6.10
  -8  -5   1   62.89    6.40
  -8  -5   1   40.90    6.30
  -8  -5   1   55.39    5.00
   7   5  -1   18.20    4.70
   7   5  -1   15.50    4.20
   7   5  -1   19.90    4.70
   7   5  -1   18.90    4.40
   7   5  -1   21.60    3.90
   7   5  -1   12.20    3.70
   7   5  -1   17.10    3.40
  -7  -5   1   13.40    4.50
  -7  -5   1   16.90    3.60
  -7  -5   1   13.80    4.20
  -7  -5   1   10.90    4.80
  -7  -5   1   23.20    4.50
  -7  -5   1   19.00    4.20
  -7  -5   1   26.00    3.70
  -7  -5   1   21.20    3.80
   6   5  -1  367.06   16.60
   6   5  -1  374.86   15.00
   6   5  -1  366.66   16.50
   6   5  -1  401.96   16.20
   6   5  -1  369.46   16.00
   6   5  -1  349.87   16.30
   6   5  -1  386.06   15.30
  -6  -5   1  382.76   15.10
  -6  -5   1  383.16   15.10
  -6  -5   1  385.46   17.30
  -6  -5   1  380.76   16.10
  -6  -5   1  374.86   16.20
  -6  -5   1  369.56   15.30
  -6  -5   1  372.76   16.20
  -6  -5   1  367.26   14.20
   5   5  -1    3.80    4.00
   5   5  -1    1.60    3.90
   5   5  -1    4.20    1.60
   5   5  -1   -3.70    3.30
   5   5  -1    2.80    3.60
   5   5  -1    3.60    2.70
   5   5  -1    4.90    4.60
   5   5  -1    3.90    3.30
  -5  -5   1    2.70    4.40
  -5  -5   1    1.80    3.20
  -5  -5   1    2.10    4.00
  -5  -5   1    2.80    2.30
  -5  -5   1    1.10    3.90
  -5  -5   1   -3.90    3.80
  -5  -5   1   -2.90    3.20
  -5  -5   1   11.40    4.30
   4   5  -1 1000.80   37.10
   4   5  -1 1023.00   37.30
   4   5  -1 1003.60   37.30
   4   5  -1 1014.10   37.10
   4   5  -1  997.20   35.90
   4   5  -1 1009.60   35.20
   4   5  -1  989.10   36.30
  -4  -5   1  978.90   37.10
  -4  -5   1 1001.60   37.20
  -4  -5   1 1027.00   36.50
  -4  -5   1 1019.70   36.30
  -4  -5   1 1027.70   35.50
  -4  -5   1 1014.20   36.30
  -4  -5   1 1004.90   38.10
  -4  -5   1 1025.00   37.00
   3   5  -1   72.39    5.30
   3   5  -1   91.09    7.40
   3   5  -1   78.39    6.90
   3   5  -1   77.49    6.80
   3   5  -1   77.49    6.60
   3   5  -1   90.59    7.30
   3   5  -1   80.69    7.20
   3   5  -1   80.89    6.50
  -3  -5   1   81.39    6.70
  -3  -5   1   84.29    6.40
  -3  -5   1   78.19    6.10
  -3  -5   1   74.79    4.80
  -3  -5   1   58.89    5.60
  -3  -5   1   90.59    4.70
  -3  -5   1  100.59    7.00
  -3  -5   1   88.49    7.00
   2   5  -1  559.84   21.50
   2   5  -1  567.74   21.40
   2   5  -1  572.64   21.80
   2   5  -1  554.04   20.90
   2   5  -1  535.55   20.30
   2   5  -1  528.45   20.20
   2   5  -1  557.34   21.50
  -2  -5   1  541.45   20.80
  -2  -5   1  564.94   21.80
  -2  -5   1  545.45   20.10
  -2  -5   1  596.54   20.20
  -2  -5   1  538.15   21.50
  -2  -5   1  553.64   21.30
   1   5  -1  550.84   21.00
   1   5  -1  512.85   20.50
   1   5  -1  536.65   20.00
   1   5  -1  497.25   20.30
   1   5  -1  526.45   20.20
   1   5  -1  534.25   20.40
   1   5  -1  508.55   19.60
   1   5  -1  546.35   19.40
  -1  -5   1  519.35   20.40
  -1  -5   1  530.35   20.30
  -1  -5   1  495.55   20.40
  -1  -5   1  537.25   19.90
  -1  -5   1  539.05   19.60
  -1  -5   1  538.95   19.20
  -1  -5   1  562.64   21.10
  -1  -5   1  520.25   20.70
   0   5  -1    3.50    2.40
   0   5  -1    0.80    2.90
   0   5  -1    0.20    3.10
   0   5  -1    4.30    3.90
   0   5  -1    4.50    3.60
   0   5  -1   -0.30    4.00
   0   5  -1    6.20    3.80
   0  -5   1    6.10    2.80
   0  -5   1    5.50    2.50
   0  -5   1    5.40    3.90
   0  -5   1    1.30    3.70
   0  -5   1   -0.60    3.40
   0  -5   1    6.20    3.40
   0  -5   1    2.20    3.60
   0  -5   1   -0.80    3.30
  -1   5  -1   38.70    5.10
  -1   5  -1   35.00    5.00
  -1   5  -1   33.10    3.60
  -1   5  -1   31.70    5.30
  -1   5  -1   37.80    4.50
  -1   5  -1   36.50    5.10
  -1   5  -1   38.60    4.40
   1  -5   1   27.60    4.00
   1  -5   1   34.90    5.70
   1  -5   1   33.60    3.60
   1  -5   1   35.80    4.30
   1  -5   1   30.70    4.00
   1  -5   1   26.30    4.60
   1  -5   1   25.90    4.90
   1  -5   1   36.00    4.90
  -2   5  -1    5.60    3.60
  -2   5  -1    2.80    3.60
  -2   5  -1    6.80    4.40
  -2   5  -1    4.00    3.90
  -2   5  -1    5.30    2.80
  -2   5  -1    7.40    4.40
  -2   5  -1    2.30    4.80
   2  -5   1    2.60    4.10
   2  -5   1    7.20    4.20
   2  -5   1    3.10    4.20
   2  -5   1    6.40    3.50
   2  -5   1    6.00    3.60
   2  -5   1    7.70    4.40
   2  -5   1    2.30    2.90
   2  -5   1   -0.70    4.00
  -3   5  -1  104.39    4.80
  -3   5  -1  100.29    7.00
  -3   5  -1  106.89    7.90
  -3   5  -1   91.89    5.80
  -3   5  -1  103.29    8.50
  -3   5  -1   91.79    7.80
  -3   5  -1   99.79    6.90
  -3   5  -1   96.09    7.90
  -3   5  -1  110.79    6.80
   3  -5   1   98.59    8.00
   3  -5   1   91.09    7.80
   3  -5   1   91.39    6.30
   3  -5   1   86.89    7.50
   3  -5   1  100.69    7.10
   3  -5   1  108.79    7.80
   3  -5   1   96.49    6.30
  -4   5  -1  437.56   17.90
  -4   5  -1  446.06   15.90
  -4   5  -1  397.06   16.70
  -4   5  -1  419.16   15.90
  -4   5  -1  402.26   17.10
  -4   5  -1  442.36   18.00
  -4   5  -1  448.36   16.90
  -4   5  -1  430.46   18.20
   4  -5   1  410.66   17.70
   4  -5   1  400.06   18.50
   4  -5   1  403.06   17.90
   4  -5   1  423.26   17.20
   4  -5   1  424.66   16.70
   4  -5   1  426.26   17.50
   4  -5   1  416.16   16.10
  -5   5  -1    7.10    3.30
  -5   5  -1   12.10    4.40
  -5   5  -1    7.10    2.50
  -5   5  -1    0.40    4.10
  -5   5  -1    6.80    3.40
  -5   5  -1    3.80    3.30
  -5   5  -1    6.40    2.20
  -5   5  -1    8.50    4.20
  -5   5  -1    6.80    2.90
  -5   5  -1    3.70    3.20
   5  -5   1    9.40    3.90
   5  -5   1    5.70    4.10
   5  -5   1    8.60    3.80
   5  -5   1    8.60    2.80
   5  -5   1    5.20    3.60
   5  -5   1    1.20    2.90
  -6   5  -1   39.90    5.80
  -6   5  -1   32.80    5.50
  -6   5  -1   40.50    3.30
  -6   5  -1   37.80    4.90
  -6   5  -1   40.60    4.30
  -6   5  -1   33.80    4.30
  -6   5  -1   31.10    5.30
  -6   5  -1   42.90    4.50
  -6   5  -1   42.00    4.30
  -6   5  -1   31.90    4.90
   6  -5   1   34.80    4.60
   6  -5   1   36.00    6.50
   6  -5   1   47.10    4.30
   6  -5   1   46.10    5.80
   6  -5   1   39.00    5.40
   6  -5   1   50.09    7.00
   6  -5   1   30.20    4.90
  -7   5  -1   92.09    8.40
  -7   5  -1   87.79    8.60
  -7   5  -1   96.59    8.50
  -7   5  -1   96.39    7.20
  -7   5  -1   99.29    9.00
  -7   5  -1   93.69    7.00
  -7   5  -1   87.49    7.20
  -7   5  -1   93.19    7.40
  -7   5  -1   86.19    6.60
   7  -5   1   85.99    7.00
   7  -5   1   85.79    7.50
   7  -5   1   89.19    8.70
   7  -5   1   82.29    7.90
   7  -5   1   86.59    7.80
   7  -5   1   94.79    8.30
  -8   5  -1   12.80    5.70
  -8   5  -1   14.30    4.20
  -8   5  -1   20.30    5.30
  -8   5  -1   19.00    4.00
  -8   5  -1   18.10    5.80
  -8   5  -1    7.30    4.30
  -8   5  -1   18.90    5.90
  -8   5  -1   13.80    4.40
   8  -5   1   15.30    4.50
   8  -5   1   20.30    5.70
   8  -5   1   14.70    4.20
   8  -5   1   19.50    5.10
   8  -5   1   16.80    5.90
   8  -5   1   11.00    5.10
   8  -5   1   14.80    5.40
  -9   5  -1   62.09    7.40
  -9   5  -1   66.89    7.00
  -9   5  -1   81.99    8.80
  -9   5  -1   87.59   10.10
  -9   5  -1   75.89    7.20
  -9   5  -1   79.19    7.40
  -9   5  -1   78.49    7.60
  -9   5  -1   69.89    6.30
   9  -5   1   70.29    8.40
   9  -5   1   60.89    8.40
   9  -5   1   73.19    7.90
   9  -5   1   65.39    8.00
   9  -5   1   63.69    6.40
   9  -5   1   75.09    8.50
 -10   5  -1  236.28   13.90
 -10   5  -1  239.98   14.90
 -10   5  -1  261.97   12.30
 -10   5  -1  257.07   12.60
 -10   5  -1  248.78   15.60
 -10   5  -1  258.37   15.10
  10  -5   1  248.28   15.30
  10  -5   1  240.58   13.00
  10  -5   1  243.78   14.70
  10  -5   1  245.18   15.90
 -11   5  -1   -0.10    6.20
 -11   5  -1    5.30    5.00
 -11   5  -1    2.20    4.10
 -11   5  -1    5.90    6.00
  11  -5   1    6.80    6.80
  11  -5   1   -0.50    5.70
  11  -5   1    0.30    5.90
  11  -5   1   10.20    4.80
 -12   5  -1  195.88   15.40
 -12   5  -1  199.98   14.20
 -12   5  -1  184.88   13.30
 -12   5  -1  209.98   14.60
  12  -5   1  201.38   14.70
  12  -5   1  166.88   12.60
  12  -5   1  194.58   14.60
 -13   5  -1   96.79   10.10
 -13   5  -1  105.69   11.30
 -13   5  -1   81.79    9.40
 -13   5  -1  104.09    9.00
  13  -5   1   95.09   11.20
  13  -5   1  100.39    9.30
  13  -5   1  118.49   11.70
  13  -5   1  116.19   12.10
 -14   5  -1    0.70    4.40
 -14   5  -1   -2.30    5.70
 -14   5  -1   -7.10    6.40
 -14   5  -1    5.80    6.10
  14  -5   1   -3.30    5.20
  14  -5   1   -1.70    7.80
  14  -5   1    4.30    6.50
  14  -5   1   -6.50    6.70
 -15   5  -1   24.00    8.40
 -15   5  -1   11.30    6.80
 -15   5  -1   25.60    5.90
 -15   5  -1   29.00    7.20
  15  -5   1   23.00    8.20
  15  -5   1   18.40    6.40
  15  -5   1   17.90    9.40
 -16   5  -1   -3.70    2.90
 -16   5  -1   -8.50    4.30
 -16   5  -1   -0.70    8.40
 -16   5  -1    4.60    6.30
  16  -5   1    2.70    7.30
  16  -5   1    4.60    7.90
  16  -5   1    7.20    7.30
  16  -5   1   10.50    8.40
  17   4  -1   20.30    6.80
  17   4  -1   33.90    8.20
  17   4  -1   15.20    6.50
  17   4  -1    4.50    8.30
 -17  -4   1   10.70    8.20
 -17  -4   1   22.10    6.80
 -17  -4   1   21.10    4.10
  16   4  -1   24.70    6.40
  16   4  -1   10.50    7.20
  16   4  -1   12.30    7.10
  16   4  -1   17.30    7.80
  16   4  -1   12.30    9.00
 -16  -4   1    2.10    8.30
 -16  -4   1    4.30    1.80
 -16  -4   1   12.40    4.20
 -16  -4   1   30.20    7.10
 -16  -4   1    5.80    2.90
 -16  -4   1   23.50    4.30
  15   4  -1   56.29    8.80
  15   4  -1   45.20    7.20
  15   4  -1   42.90    9.30
  15   4  -1   43.60    7.80
  15   4  -1   51.29    5.70
  15   4  -1   35.20    8.40
 -15  -4   1   39.90    6.90
 -15  -4   1   32.10    9.60
 -15  -4   1   51.59    5.30
 -15  -4   1   54.09    8.50
 -15  -4   1   49.90    7.40
 -15  -4   1   38.20    5.00
  14   4  -1   74.59   12.00
  14   4  -1   67.49    9.10
  14   4  -1   64.19    6.20
  14   4  -1   69.09    9.20
  14   4  -1   61.09    9.10
  14   4  -1   54.89   10.50
  14   4  -1   65.39    8.70
 -14  -4   1   68.19    7.50
 -14  -4   1   67.99    6.20
 -14  -4   1   71.69    6.10
 -14  -4   1   65.89   10.40
 -14  -4   1   72.99    8.20
 -14  -4   1   64.29    8.60
 -14  -4   1   61.69    5.80
  13   4  -1  219.58   12.80
  13   4  -1  266.37   28.10
  13   4  -1  188.98   10.80
  13   4  -1  229.18   14.50
  13   4  -1  200.38   18.90
 -13  -4   1  228.48   14.20
 -13  -4   1  212.58   10.10
 -13  -4   1  217.48   10.50
 -13  -4   1  202.88   10.30
 -13  -4   1  201.38   10.20
 -13  -4   1  186.68   12.60
 -13  -4   1  207.08   12.00
  12   4  -1  363.66   17.40
  12   4  -1  354.96   15.80
  12   4  -1  356.56   16.40
  12   4  -1  343.47   17.90
  12   4  -1  321.07   19.10
  12   4  -1  328.27   17.50
 -12  -4   1  349.17   14.50
 -12  -4   1  349.47   14.20
 -12  -4   1  341.97   14.50
 -12  -4   1  336.87   14.50
 -12  -4   1  320.17   16.60
 -12  -4   1  349.87   15.70
 -12  -4   1  323.97   17.80
  11   4  -1  460.65   20.90
  11   4  -1  475.75   21.30
  11   4  -1  493.25   22.00
  11   4  -1  476.25   20.30
  11   4  -1  493.75   22.80
  11   4  -1  470.55   21.70
 -11  -4   1  487.15   19.80
 -11  -4   1  466.05   21.00
 -11  -4   1  479.55   18.90
 -11  -4   1  471.85   25.10
 -11  -4   1  482.95   23.50
 -11  -4   1  485.85   18.40
 -11  -4   1  473.85   18.80
 -11  -4   1  484.75   18.80
  10   4  -1  103.59   11.20
  10   4  -1  117.29    8.10
  10   4  -1  104.79    9.40
  10   4  -1  103.59    9.60
  10   4  -1   96.59    8.80
  10   4  -1   97.99    7.30
  10   4  -1  117.49    9.80
 -10  -4   1  103.99    8.80
 -10  -4   1   99.19    9.20
 -10  -4   1   99.69    6.80
 -10  -4   1  105.49    7.30
 -10  -4   1  112.79    6.70
 -10  -4   1  113.29    8.50
 -10  -4   1  109.29    7.10
 -10  -4   1  120.29    9.90
   9   4  -1  132.79    9.00
   9   4  -1  136.79    8.50
   9   4  -1  137.39   10.20
   9   4  -1  126.49    9.40
   9   4  -1  142.29    8.10
   9   4  -1  139.59    9.90
   9   4  -1  134.69    9.80
  -9  -4   1  129.69    9.70
  -9  -4   1  140.69    7.20
  -9  -4   1  124.49   10.10
  -9  -4   1  141.79   10.30
  -9  -4   1  135.89    7.70
  -9  -4   1  142.09    6.60
  -9  -4   1  138.29    8.60
  -9  -4   1  127.69    9.50
  -9  -4   1  152.18    7.80
   8   4  -1  282.97   14.30
   8   4  -1  304.97   12.70
   8   4  -1  311.67   14.00
   8   4  -1  281.07   13.50
   8   4  -1  272.77   14.10
   8   4  -1  312.07   16.10
  -8  -4   1  305.47   14.70
  -8  -4   1  304.27   12.90
  -8  -4   1  283.57   13.90
  -8  -4   1  301.17   12.40
  -8  -4   1  295.17   12.40
  -8  -4   1  298.77   12.70
  -8  -4   1  310.07   12.10
  -8  -4   1  309.97   13.90
  -8  -4   1  281.77   14.00
   7   4  -1  491.65   25.80
   7   4  -1  527.25   21.30
   7   4  -1  530.65   21.60
   7   4  -1  540.35   20.40
   7   4  -1  537.85   21.80
   7   4  -1  528.45   20.40
   7   4  -1  537.65   21.30
  -7  -4   1  572.74   22.40
  -7  -4   1  538.85   21.60
  -7  -4   1  543.05   21.30
  -7  -4   1  512.55   20.90
  -7  -4   1  543.75   19.80
  -7  -4   1  526.05   21.40
  -7  -4   1  537.45   20.20
  -7  -4   1  553.04   19.20
  -7  -4   1  541.85   20.50
   6   4  -1 1239.18   44.70
   6   4  -1 1270.67   46.30
   6   4  -1 1264.97   44.80
   6   4  -1 1264.77   45.90
   6   4  -1 1251.67   45.50
   6   4  -1 1266.17   45.60
   6   4  -1 1297.07   45.90
  -6  -4   1 1292.87   44.20
  -6  -4   1 1253.47   43.60
  -6  -4   1 1219.08   45.50
  -6  -4   1 1272.67   44.70
  -6  -4   1 1287.97   46.60
  -6  -4   1 1240.48   45.70
  -6  -4   1 1250.37   45.70
  -6  -4   1 1240.38   44.60
  -6  -4   1 1292.27   44.90
   5   4  -1  119.89    8.10
   5   4  -1  138.79    7.70
   5   4  -1  115.79    8.40
   5   4  -1  137.39    8.60
   5   4  -1  124.29    8.90
   5   4  -1  137.59    7.00
   5   4  -1  119.79    8.60
  -5  -4   1  141.59    6.30
  -5  -4   1  121.79    7.80
  -5  -4   1  137.19    9.60
  -5  -4   1  123.59    7.30
  -5  -4   1  149.59    7.50
  -5  -4   1  120.89    8.60
  -5  -4   1  140.29    8.10
  -5  -4   1  139.79    8.60
   4   4  -1  330.77   14.00
   4   4  -1  319.67   13.60
   4   4  -1  306.47   14.20
   4   4  -1  329.77   11.90
   4   4  -1  319.87   12.60
   4   4  -1  313.47   14.10
   4   4  -1  350.06   14.10
   4   4  -1  322.87   13.20
  -4  -4   1  322.47   13.10
  -4  -4   1  299.27   14.20
  -4  -4   1  325.37   13.00
  -4  -4   1  327.07   12.20
  -4  -4   1  325.77   14.00
  -4  -4   1  331.87   14.90
  -4  -4   1  336.67   13.20
   3   4  -1  246.78   10.90
   3   4  -1  246.58   10.20
   3   4  -1  244.78    9.60
   3   4  -1  230.08   10.80
   3   4  -1  246.08   10.90
   3   4  -1  249.08    9.20
   3   4  -1  243.28   11.00
   3   4  -1  253.77   10.70
  -3  -4   1  219.38   10.70
  -3  -4   1  251.07   10.10
  -3  -4   1  243.38    9.30
  -3  -4   1  246.08   10.20
  -3  -4   1  231.28   10.50
  -3  -4   1  237.58   10.30
  -3  -4   1  239.78   10.90
   2   4  -1    8.60    2.90
   2   4  -1    9.00    2.80
   2   4  -1   17.20    3.40
   2   4  -1   13.60    2.10
   2   4  -1   11.50    2.90
   2   4  -1   11.60    2.70
   2   4  -1   10.20    1.80
   2   4  -1   12.40    3.30
   2   4  -1    3.90    3.00
  -2  -4   1   12.30    1.80
  -2  -4   1    8.30    2.30
  -2  -4   1   12.10    2.80
  -2  -4   1   13.40    1.80
  -2  -4   1   13.70    2.80
  -2  -4   1   12.70    3.10
  -2  -4   1   10.20    2.90
   1   4  -1   50.49    4.20
   1   4  -1   47.00    4.30
   1   4  -1   57.09    4.90
   1   4  -1   58.29    3.50
   1   4  -1   54.29    4.80
   1   4  -1   52.99    3.70
   1   4  -1   58.49    5.00
   1   4  -1   49.70    4.30
  -1  -4   1   53.59    4.40
  -1  -4   1   57.49    4.80
  -1  -4   1   51.49    4.20
  -1  -4   1   62.09    3.80
  -1  -4   1   50.09    4.60
  -1  -4   1   54.49    4.90
  -1  -4   1   58.29    3.30
  -1  -4   1   49.80    4.40
   0   4  -1   34.20    3.80
   0   4  -1   45.10    3.90
   0   4  -1   40.70    3.90
   0   4  -1   45.60    3.90
   0   4  -1   35.10    3.30
   0   4  -1   53.59    4.90
   0   4  -1   44.00    3.20
   0  -4   1   48.40    3.80
   0  -4   1   36.80    3.40
   0  -4   1   45.50    3.80
   0  -4   1   40.40    3.20
   0  -4   1   62.49    5.30
   0  -4   1   39.70    4.10
   0  -4   1   55.39    4.40
   0  -4   1   44.70    4.10
   0  -4   1   46.00    4.20
  -1   4  -1   53.19    4.70
  -1   4  -1   55.29    4.50
  -1   4  -1   53.99    4.60
  -1   4  -1   58.69    3.60
  -1   4  -1   45.60    4.40
  -1   4  -1   53.79    4.40
  -1   4  -1   51.09    4.60
   1  -4   1   47.10    4.10
   1  -4   1   45.40    4.30
   1  -4   1   52.79    4.80
   1  -4   1   47.60    3.50
   1  -4   1   48.40    3.80
   1  -4   1   50.79    4.50
   1  -4   1   51.09    4.30
   1  -4   1   57.39    5.20
  -2   4  -1  183.48    8.70
  -2   4  -1  190.98    8.80
  -2   4  -1  189.58    9.10
  -2   4  -1  174.18    7.70
  -2   4  -1  182.68    8.40
  -2   4  -1  167.28    9.00
  -2   4  -1  185.08    9.50
   2  -4   1  178.28    8.60
   2  -4   1  173.58    8.00
   2  -4   1  190.08    9.50
   2  -4   1  176.28    7.90
   2  -4   1  190.78    8.90
   2  -4   1  201.98    9.10
   2  -4   1  182.08    9.20
   2  -4   1  180.98    8.90
  -3   4  -1 3303.97  114.59
  -3   4  -1 3230.88  115.39
  -3   4  -1 3357.56  115.69
  -3   4  -1 3371.26  115.19
  -3   4  -1 3338.07  115.39
  -3   4  -1 3357.66  114.79
  -3   4  -1 3359.06  114.89
  -3   4  -1 3344.27  114.09
   3  -4   1 3330.97  114.39
   3  -4   1 3299.87  115.29
   3  -4   1 3284.97  115.39
   3  -4   1 3365.76  115.89
   3  -4   1 3370.16  115.49
   3  -4   1 3273.47  114.69
   3  -4   1 3325.77  115.29
   3  -4   1 3327.57  115.09
  -4   4  -1  962.90   36.20
  -4   4  -1 1002.30   36.00
  -4   4  -1 1019.00   37.30
  -4   4  -1  996.10   37.30
  -4   4  -1 1005.70   36.90
  -4   4  -1 1025.20   37.10
  -4   4  -1 1034.00   35.50
  -4   4  -1 1046.20   36.30
  -4   4  -1  982.10   36.60
   4  -4   1 1007.70   37.10
   4  -4   1  997.00   36.90
   4  -4   1  989.20   35.60
   4  -4   1 1023.10   37.20
   4  -4   1  986.00   36.20
   4  -4   1 1048.80   37.70
   4  -4   1 1016.70   36.90
  -5   4  -1 3069.89  105.59
  -5   4  -1 3024.30  106.49
  -5   4  -1 2991.90  106.79
  -5   4  -1 3067.39  104.69
  -5   4  -1 3075.89  106.49
  -5   4  -1 2933.61  105.69
  -5   4  -1 3143.49  106.19
  -5   4  -1 3176.28  107.99
  -5   4  -1 3037.80  105.49
   5  -4   1 3030.90  104.99
   5  -4   1 3052.99  106.99
   5  -4   1 2865.01  106.49
   5  -4   1 3102.69  106.59
   5  -4   1 3106.89  106.99
   5  -4   1 3078.89  106.69
   5  -4   1 3053.89  105.79
  -6   4  -1  263.07   13.60
  -6   4  -1  313.27   14.30
  -6   4  -1  299.87   13.90
  -6   4  -1  300.87   12.60
  -6   4  -1  306.27   12.70
  -6   4  -1  303.67   11.20
  -6   4  -1  290.07   14.30
  -6   4  -1  310.77   13.40
  -6   4  -1  296.97   13.10
  -6   4  -1  310.17   13.20
   6  -4   1  326.57   13.10
   6  -4   1  293.87   14.10
   6  -4   1  300.47   12.90
   6  -4   1  307.47   12.20
   6  -4   1  311.47   15.00
   6  -4   1  296.37   14.20
  -7   4  -1   52.09    5.30
  -7   4  -1   46.60    6.30
  -7   4  -1   54.89    5.40
  -7   4  -1   55.89    5.40
  -7   4  -1   55.19    6.70
  -7   4  -1   42.90    5.90
  -7   4  -1   52.59    4.70
  -7   4  -1   49.30    4.70
  -7   4  -1   49.70    5.60
   7  -4   1   40.40    5.60
   7  -4   1   42.60    4.70
   7  -4   1   54.79    5.30
   7  -4   1   45.00    6.20
   7  -4   1   61.09    6.20
   7  -4   1   39.30    5.60
  -8   4  -1    1.60    4.10
  -8   4  -1    0.80    3.90
  -8   4  -1    1.30    3.70
  -8   4  -1   16.00    5.40
  -8   4  -1    0.30    3.60
  -8   4  -1    1.40    3.40
  -8   4  -1   -5.30    4.40
  -8   4  -1    6.50    4.70
  -8   4  -1    2.60    3.30
   8  -4   1    2.00    4.70
   8  -4   1    4.20    3.80
   8  -4   1    1.10    4.90
   8  -4   1    4.10    3.70
   8  -4   1    0.40    4.00
   8  -4   1    6.10    4.60
   8  -4   1    8.30    4.30
  -9   4  -1    4.90    3.90
  -9   4  -1    2.40    5.20
  -9   4  -1   -2.20    4.40
  -9   4  -1    1.70    5.10
  -9   4  -1   -1.10    3.40
  -9   4  -1    2.30    4.20
  -9   4  -1    5.90    4.00
  -9   4  -1   -1.50    4.00
   9  -4   1   -1.50    5.20
   9  -4   1    3.20    3.90
   9  -4   1   -2.70    4.90
   9  -4   1    1.10    4.30
   9  -4   1   -1.50    5.60
   9  -4   1   -2.10    4.40
   9  -4   1   -2.50    3.90
   9  -4   1   -0.20    3.40
 -10   4  -1   32.40    7.30
 -10   4  -1   45.20    5.40
 -10   4  -1   51.29    5.40
 -10   4  -1   42.70    6.20
 -10   4  -1   41.90    6.50
 -10   4  -1   38.60    6.40
 -10   4  -1   43.10    7.70
 -10   4  -1   53.49    7.70
  10  -4   1   37.70    7.40
  10  -4   1   32.40    6.60
  10  -4   1   41.40    5.70
  10  -4   1   46.70    6.00
  10  -4   1   44.80    7.60
  10  -4   1   51.89    6.70
  10  -4   1   49.50    7.80
 -11   4  -1   65.89    6.50
 -11   4  -1   45.30    9.10
 -11   4  -1   56.09    7.70
 -11   4  -1   53.99    7.30
  11  -4   1   50.89    9.10
  11  -4   1   63.49    8.60
  11  -4   1   55.99    7.60
  11  -4   1   61.29    8.50
  11  -4   1   67.39    7.30
 -12   4  -1    6.50    4.40
 -12   4  -1   10.30    5.80
 -12   4  -1    9.80    6.20
 -12   4  -1    4.00    5.40
  12  -4   1   -1.10    6.30
  12  -4   1   -3.20    5.10
  12  -4   1    4.50    4.70
  12  -4   1    5.00    6.00
  12  -4   1    8.20    7.00
 -13   4  -1  216.18   15.10
 -13   4  -1  204.68   14.90
 -13   4  -1  212.18   11.70
 -13   4  -1  215.68   14.80
  13  -4   1  196.38   12.60
  13  -4   1  208.98   22.70
  13  -4   1  222.48   15.80
  13  -4   1  215.98   13.90
  13  -4   1  233.88   16.40
 -14   4  -1    5.00    6.60
 -14   4  -1    8.00    4.60
 -14   4  -1    9.10    6.20
 -14   4  -1    1.50    5.80
  14  -4   1   19.00    7.40
  14  -4   1   14.20    6.30
  14  -4   1   12.20    6.00
  14  -4   1   18.70    7.90
  14  -4   1   14.90    8.20
 -15   4  -1   25.20    7.40
 -15   4  -1   21.40    5.50
 -15   4  -1   17.20    7.00
 -15   4  -1   27.20    7.40
  15  -4   1   17.30    6.70
  15  -4   1   24.70    7.80
  15  -4   1   38.70    8.60
  15  -4   1    7.60    5.60
  15  -4   1   10.40    8.20
 -16   4  -1   17.90    6.40
 -16   4  -1   12.80    5.20
 -16   4  -1    1.30    8.60
  16  -4   1   16.00   11.70
  16  -4   1   -5.90    8.10
  16  -4   1   15.50    8.10
  16  -4   1   13.80    6.70
  17   3  -1    9.70    9.10
  17   3  -1   12.00    7.20
  17   3  -1    3.00    5.70
  17   3  -1    2.20    6.20
 -17  -3   1   -0.90    1.80
 -17  -3   1   -6.80    5.40
 -17  -3   1   -4.70    7.10
 -17  -3   1   -0.80    3.60
 -17  -3   1    3.90    2.30
  16   3  -1   94.79    9.70
  16   3  -1   82.19   11.70
  16   3  -1   90.19   10.00
  16   3  -1   93.59   10.00
  16   3  -1   89.39   10.50
 -16  -3   1   94.79    7.20
 -16  -3   1   81.79    7.60
 -16  -3   1   93.69   12.90
 -16  -3   1   91.49    8.60
 -16  -3   1   78.59    8.40
  15   3  -1   39.80    7.60
  15   3  -1   35.30    8.40
  15   3  -1   64.69    5.60
  15   3  -1   33.70    7.20
  15   3  -1   35.60    6.80
  15   3  -1   41.10    9.20
  15   3  -1   56.79    8.70
 -15  -3   1   47.50    5.50
 -15  -3   1   32.20    8.70
 -15  -3   1   42.90    6.80
 -15  -3   1   50.99    5.90
 -15  -3   1   46.40    7.40
 -15  -3   1   47.60    5.20
  14   3  -1   58.59    8.60
  14   3  -1   75.09    6.60
  14   3  -1   77.99   11.20
  14   3  -1   67.29    9.20
  14   3  -1   64.29    8.10
  14   3  -1   62.89    8.10
 -14  -3   1   60.09    5.60
 -14  -3   1   83.29    7.70
 -14  -3   1   76.19    6.90
 -14  -3   1   66.99    7.90
 -14  -3   1   63.59    6.00
 -14  -3   1   69.49   10.50
  13   3  -1   17.10    5.60
  13   3  -1    8.60    3.70
  13   3  -1   17.80    6.90
  13   3  -1   14.40    6.10
  13   3  -1   18.20    6.40
  13   3  -1   18.50    7.80
  13   3  -1   18.60    5.40
 -13  -3   1   13.40    5.20
 -13  -3   1   16.90    7.20
 -13  -3   1    8.80    5.60
 -13  -3   1   23.40    4.40
 -13  -3   1   19.20    5.70
 -13  -3   1   17.00    4.10
 -13  -3   1   21.60    4.20
 -13  -3   1   17.50    4.20
  12   3  -1  150.68    9.20
  12   3  -1  194.78   12.80
  12   3  -1  192.58   14.20
  12   3  -1  174.38   14.30
  12   3  -1  172.68   11.90
  12   3  -1  158.88   10.70
  12   3  -1  181.18   11.50
  12   3  -1  184.58   12.60
 -12  -3   1  178.88    9.30
 -12  -3   1  181.98   10.50
 -12  -3   1  183.18   11.50
 -12  -3   1  175.78    9.50
 -12  -3   1  178.98    9.40
 -12  -3   1  167.38   12.20
 -12  -3   1  183.98    9.40
  11   3  -1    8.80    4.70
  11   3  -1   16.50    5.60
  11   3  -1    4.60    5.50
  11   3  -1   14.60    5.60
  11   3  -1    9.70    4.30
  11   3  -1    5.90    7.00
  11   3  -1    8.00    4.50
 -11  -3   1    6.30    3.30
 -11  -3   1    1.80    4.70
 -11  -3   1   13.20    4.80
 -11  -3   1    9.50    4.00
 -11  -3   1    9.10    5.40
 -11  -3   1    3.00    3.30
 -11  -3   1    5.80    3.30
 -11  -3   1    5.60    5.60
 -11  -3   1   11.00    5.40
 -11  -3   1   14.10    3.70
  10   3  -1  195.88   10.50
  10   3  -1  193.68   11.50
  10   3  -1  182.48   11.90
  10   3  -1  208.58   12.30
  10   3  -1  186.58   11.50
  10   3  -1  203.98   12.10
  10   3  -1  212.28   13.30
  10   3  -1  191.28   10.50
 -10  -3   1  203.88    9.30
 -10  -3   1  166.18   11.70
 -10  -3   1  189.68   12.10
 -10  -3   1  185.58    9.30
 -10  -3   1  191.68   11.30
 -10  -3   1  184.18   11.50
 -10  -3   1  206.48    9.30
 -10  -3   1  218.08    9.90
 -10  -3   1  220.48   10.50
 -10  -3   1  187.38    9.30
   9   3  -1  147.19    9.20
   9   3  -1  138.09    9.30
   9   3  -1  148.19    7.60
   9   3  -1  139.09    8.00
   9   3  -1  132.89    8.10
   9   3  -1  131.79    9.50
   9   3  -1  136.09    9.70
   9   3  -1  135.39   10.40
   9   3  -1  139.79    9.60
  -9  -3   1  140.09    9.80
  -9  -3   1  148.49    7.30
  -9  -3   1  141.79    7.10
  -9  -3   1  142.29    7.10
  -9  -3   1  120.99    9.10
  -9  -3   1  142.99    7.60
  -9  -3   1  138.09    8.30
  -9  -3   1  150.58    7.40
  -9  -3   1  140.69    9.30
   8   3  -1   37.80    4.90
   8   3  -1   49.60    5.80
   8   3  -1   45.00    5.10
   8   3  -1   39.00    3.90
   8   3  -1   38.70    5.70
   8   3  -1   40.40    4.50
   8   3  -1   46.50    5.60
   8   3  -1   43.30    4.20
  -8  -3   1   45.30    3.90
  -8  -3   1   50.79    4.30
  -8  -3   1   40.20    5.60
  -8  -3   1   49.10    6.00
  -8  -3   1   41.50    5.40
  -8  -3   1   41.40    3.50
  -8  -3   1   48.90    4.80
  -8  -3   1   42.60    5.10
  -8  -3   1   44.50    4.10
   7   3  -1  231.38   11.00
   7   3  -1  219.28   10.50
   7   3  -1  205.48    9.60
   7   3  -1  204.78   11.00
   7   3  -1  201.28    9.40
   7   3  -1  199.98   11.10
  -7  -3   1  206.58    9.70
  -7  -3   1  200.78    9.10
  -7  -3   1  234.28   10.70
  -7  -3   1  203.68   11.30
  -7  -3   1  213.68   10.80
  -7  -3   1  198.58    9.20
  -7  -3   1  208.68    8.70
  -7  -3   1  219.48   10.90
  -7  -3   1  213.18    8.90
   6   3  -1  457.25   18.50
   6   3  -1  452.55   17.40
   6   3  -1  486.65   18.70
   6   3  -1  448.66   18.80
   6   3  -1  441.96   18.80
   6   3  -1  440.96   17.40
   6   3  -1  433.66   19.10
   6   3  -1  459.05   18.40
  -6  -3   1  463.05   17.50
  -6  -3   1  438.96   16.60
  -6  -3   1  494.15   19.40
  -6  -3   1  469.65   17.20
  -6  -3   1  458.55   18.10
  -6  -3   1  461.65   16.90
  -6  -3   1  438.96   18.50
  -6  -3   1  454.65   18.50
  -6  -3   1  449.56   17.30
   5   3  -1    8.40    3.10
   5   3  -1    0.70    3.30
   5   3  -1   14.40    4.10
   5   3  -1   10.50    3.90
   5   3  -1    3.80    4.10
   5   3  -1   10.20    2.90
   5   3  -1    6.50    3.30
  -5  -3   1    9.80    3.10
  -5  -3   1   11.80    4.10
  -5  -3   1    4.90    1.90
  -5  -3   1   14.70    4.50
  -5  -3   1   14.10    4.40
  -5  -3   1    5.80    3.00
  -5  -3   1   11.70    2.40
  -5  -3   1   13.70    3.80
   4   3  -1  613.24   22.40
   4   3  -1  600.64   22.90
   4   3  -1  611.84   22.70
   4   3  -1  585.04   21.70
   4   3  -1  619.54   22.60
   4   3  -1  585.04   21.90
   4   3  -1  626.44   21.20
   4   3  -1  611.24   22.70
  -4  -3   1  608.04   21.20
  -4  -3   1  620.04   23.40
  -4  -3   1  609.74   21.50
  -4  -3   1  602.54   22.50
  -4  -3   1  607.44   22.70
  -4  -3   1  580.54   21.90
  -4  -3   1  595.24   22.00
  -4  -3   1  611.54   21.90
   3   3  -1    7.60    1.30
   3   3  -1   11.70    2.80
   3   3  -1    9.10    2.40
   3   3  -1    3.10    2.30
   3   3  -1    8.00    2.80
   3   3  -1    6.80    1.70
   3   3  -1    8.20    2.80
   3   3  -1    9.30    2.30
  -3  -3   1    5.20    2.00
  -3  -3   1    3.50    2.50
  -3  -3   1    9.30    1.50
  -3  -3   1    6.50    2.10
  -3  -3   1   10.90    2.40
  -3  -3   1    6.80    2.80
  -3  -3   1    5.10    2.90
  -3  -3   1    8.50    3.20
   2   3  -1  292.27   11.90
   2   3  -1  295.17   12.00
   2   3  -1  303.07   11.60
   2   3  -1  300.97   12.20
   2   3  -1  291.97   11.90
   2   3  -1  308.37   11.80
   2   3  -1  297.47   10.80
   2   3  -1  308.07   11.10
  -2  -3   1  304.47   10.90
  -2  -3   1  291.97   12.10
  -2  -3   1  307.47   11.00
  -2  -3   1  312.07   11.60
  -2  -3   1  303.67   11.60
  -2  -3   1  310.67   11.50
  -2  -3   1  290.67   11.70
   1   3  -1 3380.46  114.69
   1   3  -1 3361.66  114.69
   1   3  -1 3328.77  114.69
  -1  -3   1 3388.86  115.49
  -1  -3   1 3056.89  114.59
  -1  -3   1 3531.75  114.39
  -1  -3   1 3291.07  114.59
   0   3  -1  152.38    6.90
   0   3  -1  148.99    6.10
   0   3  -1  149.39    6.90
   0   3  -1  152.38    6.50
   0   3  -1  150.18    6.90
   0   3  -1  162.28    6.80
   0   3  -1  146.29    7.20
   0  -3   1  144.49    7.00
   0  -3   1  149.09    6.70
   0  -3   1  149.69    6.80
   0  -3   1  143.69    7.20
   0  -3   1  148.69    7.00
   0  -3   1  151.18    6.60
   0  -3   1  160.58    6.70
   0  -3   1  149.19    6.10
  -1   3  -1  170.48    7.60
  -1   3  -1  172.48    8.00
  -1   3  -1  168.08    7.60
  -1   3  -1  168.68    7.60
  -1   3  -1  177.18    7.40
  -1   3  -1  159.88    6.90
  -1   3  -1  170.78    7.40
   1  -3   1  159.58    7.70
   1  -3   1  165.18    7.50
   1  -3   1  179.38    8.00
   1  -3   1  174.48    7.20
   1  -3   1  178.08    7.60
   1  -3   1  181.08    7.00
   1  -3   1  175.98    7.70
  -2   3  -1    6.90    2.10
  -2   3  -1    2.90    2.40
  -2   3  -1    2.80    2.10
  -2   3  -1    2.20    1.80
  -2   3  -1    2.30    1.70
  -2   3  -1    4.50    1.60
  -2   3  -1    5.10    1.20
  -2   3  -1    4.30    2.50
  -2   3  -1    0.20    2.40
   2  -3   1    0.40    2.30
   2  -3   1    4.50    1.80
   2  -3   1    8.50    2.30
   2  -3   1    0.40    2.50
   2  -3   1    1.60    2.20
   2  -3   1    2.10    1.80
   2  -3   1    2.70    2.20
   2  -3   1    4.20    2.30
  -3   3  -1    3.90    2.10
  -3   3  -1   10.50    2.60
  -3   3  -1    8.70    3.20
  -3   3  -1    5.50    3.00
  -3   3  -1    5.40    2.30
  -3   3  -1    8.40    2.60
  -3   3  -1    7.90    3.30
  -3   3  -1    5.50    2.70
  -3   3  -1    7.40    1.80
   3  -3   1    9.50    3.20
   3  -3   1    7.20    2.80
   3  -3   1    6.00    2.20
   3  -3   1    3.30    2.80
   3  -3   1    8.90    2.70
   3  -3   1    5.20    3.50
   3  -3   1    8.50    2.60
   3  -3   1    2.20    2.20
  -4   3  -1  147.19    8.60
  -4   3  -1  161.88    8.80
  -4   3  -1  158.98    7.60
  -4   3  -1  156.68    7.90
  -4   3  -1  165.58    8.10
  -4   3  -1  144.09    7.90
  -4   3  -1  165.68    9.30
  -4   3  -1  154.78    6.60
  -4   3  -1  141.49    9.00
   4  -3   1  159.98    8.90
   4  -3   1  155.78    8.90
   4  -3   1  160.58    8.10
   4  -3   1  152.78    7.70
   4  -3   1  171.98    9.00
   4  -3   1  154.58    7.30
   4  -3   1  154.28    9.40
  -5   3  -1  114.69    7.10
  -5   3  -1  112.59    8.10
  -5   3  -1  106.79    8.00
  -5   3  -1  103.49    8.30
  -5   3  -1  114.19    6.80
  -5   3  -1  109.59    6.50
  -5   3  -1   87.29    6.70
  -5   3  -1  111.09    7.80
  -5   3  -1  101.99    4.80
   5  -3   1   90.59    6.90
   5  -3   1  115.69    8.50
   5  -3   1  111.09    8.00
   5  -3   1  110.59    7.70
   5  -3   1   94.69    8.30
   5  -3   1  101.49    6.80
   5  -3   1   98.49    6.90
   5  -3   1  108.29    6.20
  -6   3  -1  162.78    9.30
  -6   3  -1  154.48    8.60
  -6   3  -1  160.88    8.70
  -6   3  -1  172.08    9.70
  -6   3  -1  146.49    9.60
  -6   3  -1  152.28    9.50
  -6   3  -1  159.58    8.30
  -6   3  -1  161.28    8.70
   6  -3   1  139.39   12.00
   6  -3   1  160.58    8.50
   6  -3   1  166.28    9.60
   6  -3   1  177.48    9.70
   6  -3   1  170.78    9.40
   6  -3   1  159.28    8.40
  -7   3  -1   30.20    4.80
  -7   3  -1   32.00    5.40
  -7   3  -1   42.40    5.20
  -7   3  -1   32.10    4.40
  -7   3  -1   38.40    4.20
  -7   3  -1   37.70    4.70
  -7   3  -1   39.30    4.20
  -7   3  -1   41.40    5.30
   7  -3   1   34.60    5.10
   7  -3   1   34.70    5.40
   7  -3   1   32.50    4.50
   7  -3   1   38.50    4.80
   7  -3   1   38.90    5.70
   7  -3   1   35.50    4.50
   7  -3   1   38.40    5.40
  -8   3  -1   49.99    4.70
  -8   3  -1   48.30    6.10
  -8   3  -1   57.59    6.90
  -8   3  -1   46.70    5.60
  -8   3  -1   46.70    4.80
  -8   3  -1   60.09    5.60
  -8   3  -1   50.09    6.30
  -8   3  -1   60.79    5.80
   8  -3   1   50.09    6.80
   8  -3   1   44.30    6.50
   8  -3   1   51.09    6.40
   8  -3   1   50.39    5.60
   8  -3   1   45.30    6.00
   8  -3   1   48.30    5.20
   8  -3   1   47.80    5.30
  -9   3  -1   27.60    5.80
  -9   3  -1   42.80    5.60
  -9   3  -1   40.90    6.00
  -9   3  -1   36.90    4.70
  -9   3  -1   41.20    4.70
  -9   3  -1   34.00    6.20
  -9   3  -1   37.90    5.60
  -9   3  -1   32.00    6.50
  -9   3  -1   32.10    5.50
   9  -3   1   40.40    5.30
   9  -3   1   35.90    5.60
   9  -3   1   52.79    6.20
   9  -3   1   39.70    5.80
   9  -3   1   35.90    6.40
   9  -3   1   33.00    5.70
   9  -3   1   34.70    6.50
   9  -3   1   37.60    6.80
 -10   3  -1   53.19    8.00
 -10   3  -1   76.19    7.50
 -10   3  -1   71.79    8.70
 -10   3  -1   62.69    6.00
 -10   3  -1   65.39    7.60
 -10   3  -1   68.59    6.00
 -10   3  -1   68.79    6.90
 -10   3  -1   57.89    7.50
 -10   3  -1   64.49    7.20
  10  -3   1   57.59    8.00
  10  -3   1   54.09    7.40
  10  -3   1   68.99    6.60
  10  -3   1   75.29    8.50
  10  -3   1   55.49    6.50
  10  -3   1   57.49    8.30
  10  -3   1   62.19    7.00
  10  -3   1   75.39    7.50
 -11   3  -1    2.10    4.00
 -11   3  -1    4.90    5.90
 -11   3  -1    1.20    5.20
 -11   3  -1    2.00    3.90
 -11   3  -1    8.70    5.40
 -11   3  -1    1.70    4.20
 -11   3  -1   -6.50    7.10
  11  -3   1   -4.10    5.00
  11  -3   1   -9.20    6.00
  11  -3   1    6.70    4.70
  11  -3   1    1.30    4.60
  11  -3   1    4.70    4.30
  11  -3   1   -6.90    5.20
  11  -3   1   -2.00    6.00
 -12   3  -1   76.99   10.60
 -12   3  -1  104.19   10.70
 -12   3  -1   99.09    8.20
 -12   3  -1   76.59    8.90
  12  -3   1   78.39    9.70
  12  -3   1   94.39    8.90
  12  -3   1   86.79    8.20
  12  -3   1   90.49   10.10
  12  -3   1   84.39   10.20
 -13   3  -1    9.70    4.60
 -13   3  -1   16.20    6.30
 -13   3  -1    7.30    6.40
 -13   3  -1   21.40    6.80
  13  -3   1    7.70    6.40
  13  -3   1    0.00    5.10
  13  -3   1    9.30    5.00
  13  -3   1   13.00    7.00
 -14   3  -1   18.60    7.00
 -14   3  -1   30.10    7.00
 -14   3  -1   22.90    7.50
 -14   3  -1   23.30    5.30
  14  -3   1   24.60    8.30
  14  -3   1   25.60    7.70
  14  -3   1   24.60    6.50
  14  -3   1   23.80    6.30
  14  -3   1   25.40    7.80
 -15   3  -1   -0.80    6.20
 -15   3  -1    3.50    5.70
 -15   3  -1    1.80    6.60
 -15   3  -1   -6.30    4.20
  15  -3   1   -1.10    7.40
  15  -3   1    2.50    5.40
  15  -3   1   -1.40    6.70
  15  -3   1   -2.10    5.20
  15  -3   1    2.90    6.80
 -16   3  -1  149.29   13.10
 -16   3  -1  135.19   10.00
 -16   3  -1   99.89   18.30
  16  -3   1  171.58   15.10
  16  -3   1  117.59   13.80
  16  -3   1  147.59   13.00
  16  -3   1   99.79   10.00
 -17   3  -1   10.20    6.90
  17  -3   1   10.90    6.70
  17  -3   1    9.10    6.80
  17  -3   1   10.30   10.40
  17   2  -1   -1.40    6.30
  17   2  -1    4.20    6.00
  17   2  -1   -1.80    5.30
  17   2  -1   -2.70    7.90
 -17  -2   1    1.00    4.40
 -17  -2   1  -12.70    6.80
 -17  -2   1    2.40    1.80
 -17  -2   1    2.00    3.70
 -17  -2   1   -5.90    5.20
  16   2  -1   20.10    7.90
  16   2  -1   23.40    6.70
  16   2  -1   13.20    9.30
  16   2  -1   22.10    7.90
  16   2  -1   26.90    7.20
  16   2  -1   24.30    9.40
 -16  -2   1   25.90    4.60
 -16  -2   1   26.70    5.70
 -16  -2   1   18.10    4.70
 -16  -2   1   14.80    7.60
 -16  -2   1   21.40    6.10
  15   2  -1   25.70    6.30
  15   2  -1   15.10    6.40
  15   2  -1   25.10    7.30
  15   2  -1   27.30    7.50
  15   2  -1   26.10    7.10
  15   2  -1   23.60    8.30
 -15  -2   1   30.10    4.80
 -15  -2   1   24.30    5.80
 -15  -2   1   19.00    8.10
 -15  -2   1   16.60    4.50
 -15  -2   1   26.50    6.40
 -15  -2   1   25.80    5.40
  14   2  -1   10.00    5.90
  14   2  -1   21.90    7.00
  14   2  -1   15.60    6.30
  14   2  -1   12.50    6.60
  14   2  -1   24.50    3.50
  14   2  -1   10.70    7.70
 -14  -2   1   20.90    6.00
 -14  -2   1   18.30    4.60
 -14  -2   1   20.60    7.60
 -14  -2   1   17.20    4.30
 -14  -2   1   12.30    5.40
  13   2  -1    3.50    4.60
  13   2  -1    2.70    5.20
  13   2  -1    1.20    5.90
  13   2  -1    2.50    5.70
  13   2  -1    5.70    5.70
  13   2  -1    2.30    2.90
  13   2  -1   10.10    7.40
 -13  -2   1    7.70    4.20
 -13  -2   1   12.90    5.30
 -13  -2   1    4.30    4.70
 -13  -2   1   13.50    3.90
 -13  -2   1   -0.80    3.60
 -13  -2   1    9.30    6.40
 -13  -2   1    4.30    4.10
  12   2  -1   84.89    9.20
  12   2  -1   99.59   10.30
  12   2  -1   93.79    6.40
  12   2  -1  108.09    9.50
  12   2  -1   93.09    8.40
  12   2  -1   86.89    9.10
  12   2  -1  105.59   10.00
  12   2  -1   82.29   10.50
 -12  -2   1  104.79    9.30
 -12  -2   1   78.09    6.90
 -12  -2   1   86.19    7.50
 -12  -2   1   69.59    9.20
 -12  -2   1  101.19    8.00
 -12  -2   1  105.09   10.40
 -12  -2   1   90.99    6.90
 -12  -2   1   90.59    8.30
  11   2  -1   13.00    4.60
  11   2  -1   13.70    5.20
  11   2  -1   14.20    6.00
  11   2  -1    9.40    4.60
  11   2  -1    2.10    5.00
  11   2  -1    1.40    5.70
  11   2  -1   12.30    3.40
  11   2  -1   13.70    5.00
 -11  -2   1    6.00    5.00
 -11  -2   1   11.60    4.40
 -11  -2   1   16.90    5.40
 -11  -2   1   15.50    3.90
 -11  -2   1    5.00    4.90
 -11  -2   1   20.70    5.30
 -11  -2   1   14.20    3.80
 -11  -2   1   11.40    3.60
  10   2  -1  147.69   10.20
  10   2  -1  137.89    9.00
  10   2  -1  136.99    8.70
  10   2  -1  166.38   10.20
  10   2  -1  142.09   10.20
  10   2  -1  132.49    9.30
  10   2  -1  134.79   10.40
  10   2  -1  136.79   11.60
 -10  -2   1  142.19   12.30
 -10  -2   1  148.19    8.30
 -10  -2   1  159.08    8.50
 -10  -2   1  142.69   10.10
 -10  -2   1  121.29    9.80
 -10  -2   1  152.78    7.90
 -10  -2   1  139.39    9.80
   9   2  -1   60.09    6.10
   9   2  -1   63.69    6.50
   9   2  -1   60.69    5.60
   9   2  -1   70.79    7.10
   9   2  -1   66.39    6.60
   9   2  -1   72.99    6.40
   9   2  -1   73.19    8.40
   9   2  -1   59.89    7.50
  -9  -2   1   62.59    6.20
  -9  -2   1   74.59    6.60
  -9  -2   1   73.99    6.90
  -9  -2   1   75.89    5.70
  -9  -2   1   64.69    5.60
  -9  -2   1   62.89    5.10
  -9  -2   1   63.59    6.70
   8   2  -1   94.99    6.50
   8   2  -1  100.49    7.30
   8   2  -1   94.89    7.50
   8   2  -1   95.69    7.80
   8   2  -1  103.49    8.40
   8   2  -1   87.89    6.90
   8   2  -1   91.79    6.20
   8   2  -1  108.89    7.80
  -8  -2   1  101.09    6.70
  -8  -2   1   95.99    7.40
  -8  -2   1   96.99    5.80
  -8  -2   1   95.09    5.90
  -8  -2   1   98.69    7.80
  -8  -2   1  108.79    5.60
  -8  -2   1   94.09    7.10
  -8  -2   1   98.29    7.60
  -8  -2   1   96.09    6.30
   7   2  -1  450.15   17.30
   7   2  -1  428.56   16.40
   7   2  -1  451.05   17.90
   7   2  -1  416.46   16.70
   7   2  -1  414.66   18.00
   7   2  -1  444.36   17.50
   7   2  -1  437.36   17.70
   7   2  -1  424.66   16.10
   7   2  -1  441.16   18.70
  -7  -2   1  399.56   17.50
  -7  -2   1  431.06   18.10
  -7  -2   1  431.86   15.90
  -7  -2   1  411.16   15.90
  -7  -2   1  435.56   17.30
  -7  -2   1  408.06   16.10
  -7  -2   1  425.36   16.30
  -7  -2   1  403.76   17.40
  -7  -2   1  422.46   16.20
   6   2  -1   66.99    5.60
   6   2  -1   86.19    5.20
   6   2  -1   73.89    6.20
   6   2  -1   69.69    6.40
   6   2  -1   64.49    5.30
   6   2  -1   51.89    5.70
   6   2  -1   66.29    5.50
   6   2  -1   98.59    7.20
  -6  -2   1   58.49    4.80
  -6  -2   1   73.59    4.90
  -6  -2   1   67.59    5.10
  -6  -2   1   73.79    6.20
  -6  -2   1   61.69    6.10
  -6  -2   1   72.39    4.70
  -6  -2   1   70.59    5.70
  -6  -2   1   78.69    5.80
  -6  -2   1   62.69    5.80
  -6  -2   1   71.79    4.70
   5   2  -1  180.88    9.30
   5   2  -1  189.48    9.10
   5   2  -1  172.38    8.50
   5   2  -1  193.28    8.10
   5   2  -1  177.38    9.00
   5   2  -1  175.08    7.80
   5   2  -1  183.48    9.50
  -5  -2   1  185.68    9.00
  -5  -2   1  172.78    9.30
  -5  -2   1  172.48    7.40
  -5  -2   1  186.98    8.10
  -5  -2   1  181.98    9.20
  -5  -2   1  179.78    7.80
  -5  -2   1  188.58    7.60
  -5  -2   1  186.88    7.70
   4   2  -1 1327.77   46.30
   4   2  -1 1300.47   46.90
   4   2  -1 1316.57   46.60
   4   2  -1 1344.47   47.50
   4   2  -1 1378.56   47.40
   4   2  -1 1359.06   47.00
   4   2  -1 1363.56   46.90
   4   2  -1 1319.67   46.20
  -4  -2   1 1321.67   47.00
  -4  -2   1 1328.27   47.00
  -4  -2   1 1335.57   46.10
  -4  -2   1 1318.57   46.30
  -4  -2   1 1374.16   47.50
  -4  -2   1 1334.97   46.20
  -4  -2   1 1308.67   46.10
  -4  -2   1 1301.97   46.30
   3   2  -1  121.09    6.60
   3   2  -1  117.39    5.60
   3   2  -1  121.19    5.10
   3   2  -1  117.79    6.10
   3   2  -1  129.09    6.10
   3   2  -1  122.79    5.40
   3   2  -1  106.69    6.20
   3   2  -1  124.19    6.20
   3   2  -1  116.49    4.80
  -3  -2   1  114.09    6.50
  -3  -2   1  128.09    6.30
  -3  -2   1  109.49    5.20
  -3  -2   1  126.99    4.90
  -3  -2   1  121.29    5.30
  -3  -2   1  115.39    4.90
  -3  -2   1  124.49    5.90
  -3  -2   1  115.79    5.60
   2   2  -1 2935.71  102.39
   2   2  -1 2983.40  102.39
   2   2  -1 3096.89  102.79
  -2  -2   1 3046.00  102.49
  -2  -2   1 2836.92  102.29
   1   2  -1   33.50    3.20
   1   2  -1   32.00    2.90
   1   2  -1   35.60    2.30
   1   2  -1   36.70    3.10
   1   2  -1   35.20    2.80
   1   2  -1   40.30    2.40
   1   2  -1   35.80    2.90
  -1  -2   1   33.80    3.20
  -1  -2   1   41.50    3.50
  -1  -2   1   34.30    2.70
  -1  -2   1   35.70    2.20
  -1  -2   1   34.00    3.10
  -1  -2   1   37.40    3.20
  -1  -2   1   38.10    2.60
   0   2  -1  117.59    5.70
   0   2  -1  122.19    5.00
   0   2  -1  125.49    5.60
   0   2  -1  123.69    5.70
   0   2  -1  117.49    5.90
   0   2  -1  124.89    5.40
   0   2  -1  130.59    5.70
   0   2  -1  132.89    5.70
   0  -2   1  132.89    5.80
   0  -2   1  127.59    5.80
   0  -2   1  125.49    5.00
   0  -2   1  128.89    5.90
   0  -2   1  124.09    5.70
   0  -2   1  131.49    5.60
   0  -2   1  122.89    5.70
   0  -2   1  121.69    5.60
  -1   2  -1  187.38    7.70
  -1   2  -1  188.48    7.70
  -1   2  -1  175.68    7.70
  -1   2  -1  179.78    7.80
  -1   2  -1  190.68    8.10
  -1   2  -1  181.28    7.20
  -1   2  -1  184.08    7.60
  -1   2  -1  183.88    7.30
   1  -2   1  192.18    7.80
   1  -2   1  171.18    7.60
   1  -2   1  193.58    7.90
   1  -2   1  196.98    8.10
   1  -2   1  180.18    7.70
   1  -2   1  180.98    7.80
   1  -2   1  195.28    7.30
  -2   2  -1   77.99    4.30
  -2   2  -1   74.09    4.10
  -2   2  -1   79.09    4.50
  -2   2  -1   86.99    4.80
  -2   2  -1   81.29    3.80
  -2   2  -1   77.99    4.60
  -2   2  -1   83.69    4.80
  -2   2  -1   76.49    4.80
   2  -2   1   82.39    5.00
   2  -2   1   81.09    4.20
   2  -2   1   74.29    4.50
   2  -2   1   80.59    4.90
   2  -2   1   75.09    4.50
   2  -2   1   79.09    4.80
  -3   2  -1  638.94   22.60
  -3   2  -1  656.93   23.50
  -3   2  -1  650.03   23.30
  -3   2  -1  643.64   23.70
  -3   2  -1  634.94   23.70
  -3   2  -1  658.83   23.10
  -3   2  -1  649.54   23.40
  -3   2  -1  651.23   23.60
   3  -2   1  652.23   23.20
   3  -2   1  672.63   22.90
   3  -2   1  624.84   23.60
   3  -2   1  642.74   23.70
   3  -2   1  626.34   23.20
   3  -2   1  654.83   23.50
   3  -2   1  654.93   23.80
   3  -2   1  626.64   23.60
  -4   2  -1 2390.26   82.29
  -4   2  -1 2390.56   81.99
  -4   2  -1 2365.26   81.89
  -4   2  -1 2380.76   82.09
  -4   2  -1 2381.46   82.59
  -4   2  -1 2363.76   82.69
  -4   2  -1 2364.46   81.19
  -4   2  -1 2323.37   82.39
   4  -2   1 2324.07   82.59
   4  -2   1 2360.06   82.09
   4  -2   1 2421.26   82.29
   4  -2   1 2412.06   81.59
   4  -2   1 2383.66   82.69
   4  -2   1 2329.07   82.49
   4  -2   1 2389.56   82.09
   4  -2   1 2337.97   82.59
  -5   2  -1 1361.36   47.40
  -5   2  -1 1337.87   47.50
  -5   2  -1 1295.87   47.20
  -5   2  -1 1263.87   47.50
  -5   2  -1 1298.57   46.80
  -5   2  -1 1339.97   47.00
  -5   2  -1 1289.17   46.50
  -5   2  -1 1305.97   46.50
   5  -2   1 1474.95   48.70
   5  -2   1 1309.27   47.00
   5  -2   1 1280.57   47.30
   5  -2   1 1287.87   46.70
   5  -2   1 1325.97   46.70
   5  -2   1 1307.17   47.40
   5  -2   1 1314.57   47.60
  -6   2  -1  344.77   15.00
  -6   2  -1  363.36   15.10
  -6   2  -1  352.06   14.60
  -6   2  -1  341.17   14.60
  -6   2  -1  343.77   15.40
  -6   2  -1  355.26   15.60
  -6   2  -1  358.36   15.30
  -6   2  -1  354.56   14.30
   6  -2   1  354.96   15.40
   6  -2   1  331.27   14.40
   6  -2   1  327.17   14.40
   6  -2   1  356.56   15.70
   6  -2   1  374.36   15.60
   6  -2   1  364.36   15.40
   6  -2   1  353.66   15.90
  -7   2  -1   76.09    6.30
  -7   2  -1   61.89    5.60
  -7   2  -1   60.29    6.30
  -7   2  -1   68.29    6.80
  -7   2  -1   61.89    5.80
  -7   2  -1   66.59    6.60
  -7   2  -1   58.29    6.10
  -7   2  -1   62.99    5.50
   7  -2   1   76.99    8.60
   7  -2   1   76.39    7.10
   7  -2   1   71.59    5.60
   7  -2   1   60.99    5.50
   7  -2   1   63.49    5.70
   7  -2   1   61.19    6.10
   7  -2   1   75.99    6.90
   7  -2   1   70.29    6.20
  -8   2  -1  122.79    7.10
  -8   2  -1  106.79    7.30
  -8   2  -1  118.09    7.70
  -8   2  -1  114.09    8.30
  -8   2  -1  107.59    8.10
  -8   2  -1  124.49    7.10
  -8   2  -1  122.29    8.90
  -8   2  -1  124.29    8.90
   8  -2   1  107.29    7.50
   8  -2   1  112.49    8.50
   8  -2   1  127.09    9.30
   8  -2   1  107.29    7.40
   8  -2   1  107.39    8.30
   8  -2   1   99.99    8.40
   8  -2   1  109.49    7.30
   8  -2   1  117.09    7.90
  -9   2  -1  259.07   12.90
  -9   2  -1  271.17   11.70
  -9   2  -1  250.67   13.10
  -9   2  -1  256.47   11.60
  -9   2  -1  245.28   12.00
  -9   2  -1  249.18   14.00
  -9   2  -1  239.98   12.40
  -9   2  -1  258.67   13.60
   9  -2   1  245.38   12.30
   9  -2   1  252.67   12.60
   9  -2   1  254.47   13.80
   9  -2   1  259.57   13.60
   9  -2   1  254.77   12.60
   9  -2   1  243.18   13.60
   9  -2   1  251.37   12.20
   9  -2   1  252.27   14.00
 -10   2  -1    9.70    5.00
 -10   2  -1    0.20    5.00
 -10   2  -1    7.10    4.70
 -10   2  -1   -5.60    4.20
 -10   2  -1    2.60    3.90
 -10   2  -1   10.00    3.90
  10  -2   1    5.60    4.60
  10  -2   1    5.20    5.30
  10  -2   1   -0.70    5.30
  10  -2   1    1.60    4.10
  10  -2   1    1.70    5.20
  10  -2   1    4.30    4.20
  10  -2   1    6.20    4.10
  10  -2   1   -3.80    4.20
 -11   2  -1    7.80    5.70
 -11   2  -1   -0.90    3.90
 -11   2  -1    1.60    5.30
 -11   2  -1    4.00    5.90
 -11   2  -1    6.70    5.40
 -11   2  -1    6.20    4.20
 -11   2  -1    4.90    4.70
  11  -2   1    3.70    4.50
  11  -2   1    0.30    4.00
  11  -2   1    1.00    6.00
  11  -2   1    5.90    5.90
  11  -2   1    6.00    5.90
  11  -2   1   -0.90    5.00
  11  -2   1   -0.70    5.20
 -12   2  -1   44.30    8.60
 -12   2  -1   45.30    6.60
 -12   2  -1   39.80    7.50
 -12   2  -1   42.60    5.60
  12  -2   1   29.30    7.30
  12  -2   1   35.60    8.10
  12  -2   1   42.40    7.70
  12  -2   1   46.40    6.30
  12  -2   1   35.90    7.80
  12  -2   1   40.50    6.70
 -13   2  -1   18.60    6.90
 -13   2  -1   20.50    6.80
 -13   2  -1   19.70    5.90
 -13   2  -1   16.80    4.60
  13  -2   1   16.10    7.60
  13  -2   1   12.70    6.90
  13  -2   1   22.50    6.90
  13  -2   1   18.30    6.00
 -14   2  -1   35.80    6.90
 -14   2  -1   25.50    7.90
 -14   2  -1   22.00    7.00
  14  -2   1   38.20    7.30
  14  -2   1   18.10    7.40
  14  -2   1   21.40    6.60
  14  -2   1   20.40    7.50
  14  -2   1   23.50    8.50
 -15   2  -1   25.70    8.10
 -15   2  -1   38.50    5.90
 -15   2  -1   36.60    7.00
 -15   2  -1   30.90    7.90
  15  -2   1   40.80    7.50
  15  -2   1   37.40    8.50
  15  -2   1   36.30    9.50
  15  -2   1   37.40    8.70
  15  -2   1   26.10    7.00
 -16   2  -1   78.39    7.70
 -16   2  -1   48.70   15.50
 -16   2  -1   84.59    9.20
  16  -2   1   72.59   11.80
  16  -2   1   69.09   10.80
  16  -2   1   78.99    9.00
  16  -2   1   76.69    9.50
  16  -2   1   60.09   10.30
 -17   2  -1  104.09    9.50
 -17   2  -1   75.59   11.00
 -17   2  -1  128.29   12.50
  17  -2   1   92.39   13.00
  17  -2   1  101.99   13.40
  17  -2   1   89.39   10.60
  17  -2   1   92.59   11.80
  17   1  -1    1.60    8.50
  17   1  -1    7.50    7.00
  17   1  -1    1.20    5.70
  17   1  -1    5.40    5.90
 -17  -1   1    0.90    1.90
 -17  -1   1    8.70    3.90
 -17  -1   1    1.60    5.30
 -17  -1   1    7.80    7.80
 -17  -1   1   -1.70    4.80
  16   1  -1   81.39    9.40
  16   1  -1  107.09   12.00
  16   1  -1   78.39   10.70
  16   1  -1   88.19    9.10
  16   1  -1   91.39   12.50
  16   1  -1   95.09   10.60
 -16  -1   1  113.49    7.90
 -16  -1   1  113.09    9.80
 -16  -1   1   95.89    8.10
 -16  -1   1   74.19   10.70
  15   1  -1    3.60    6.30
  15   1  -1   15.30    5.90
  15   1  -1   13.50    5.80
  15   1  -1    6.10    7.60
  15   1  -1   12.90    6.70
 -15  -1   1   11.20    4.00
 -15  -1   1    2.60    4.80
 -15  -1   1    7.20    7.10
 -15  -1   1    0.40    4.70
 -15  -1   1   11.80    5.60
 -15  -1   1   -0.50    3.80
  14   1  -1  104.99   10.70
  14   1  -1  111.69   11.10
  14   1  -1   97.79    9.70
  14   1  -1  104.49    9.20
  14   1  -1   96.19    9.90
  14   1  -1   96.29   11.70
 -14  -1   1  108.79   12.10
 -14  -1   1  102.99    8.50
 -14  -1   1  115.79    7.70
 -14  -1   1  124.79    9.70
 -14  -1   1   77.59    8.80
 -14  -1   1   99.29    7.90
  13   1  -1    4.40    6.80
  13   1  -1    6.30    6.10
  13   1  -1    9.80    5.50
  13   1  -1   14.40    6.10
  13   1  -1   10.20    6.40
  13   1  -1    0.70    4.50
 -13  -1   1    9.40    3.80
 -13  -1   1    9.90    6.80
 -13  -1   1   17.50    4.80
 -13  -1   1    7.80    5.10
 -13  -1   1    4.20    4.30
 -13  -1   1    8.80    4.10
  12   1  -1   44.40    4.20
  12   1  -1   43.90    7.40
  12   1  -1   35.10    8.80
  12   1  -1   38.20    6.30
  12   1  -1   36.50    6.10
  12   1  -1   31.00    6.90
  12   1  -1   40.50    6.40
 -12  -1   1   33.70    5.00
 -12  -1   1   36.20    7.50
 -12  -1   1   49.20    5.10
 -12  -1   1   51.39    5.70
 -12  -1   1   42.90    6.60
 -12  -1   1   43.10    5.70
  11   1  -1  442.56   20.20
  11   1  -1  420.66   19.20
  11   1  -1  447.26   21.50
  11   1  -1  446.86   19.00
  11   1  -1  411.66   19.80
  11   1  -1  422.66   16.50
  11   1  -1  432.96   19.10
  11   1  -1  435.56   19.20
 -11  -1   1  459.15   17.40
 -11  -1   1  420.96   18.90
 -11  -1   1  410.86   17.30
 -11  -1   1  469.15   18.40
 -11  -1   1  420.36   19.40
 -11  -1   1  439.96   21.60
 -11  -1   1  409.26   19.90
 -11  -1   1  452.75   17.80
  10   1  -1   34.30    6.10
  10   1  -1   25.10    5.40
  10   1  -1   32.80    6.00
  10   1  -1   36.30    3.60
  10   1  -1   30.40    5.40
  10   1  -1   34.90    5.10
  10   1  -1   29.40    5.10
  10   1  -1   29.70    4.90
  10   1  -1   39.00    7.50
 -10  -1   1   38.20    4.60
 -10  -1   1   29.30    4.00
 -10  -1   1   26.80    5.60
 -10  -1   1   37.30    4.40
 -10  -1   1   27.70    5.60
 -10  -1   1   27.60    5.10
 -10  -1   1   29.70    5.40
   9   1  -1   64.29    8.00
   9   1  -1   60.09    6.30
   9   1  -1   65.39    6.00
   9   1  -1   56.79    4.60
   9   1  -1   60.79    6.60
   9   1  -1   67.59    6.10
   9   1  -1   78.59   10.60
   9   1  -1   63.49    6.70
  -9  -1   1   69.79    5.50
  -9  -1   1   71.69    5.20
  -9  -1   1   69.99    7.00
  -9  -1   1   69.59    6.60
  -9  -1   1   69.09    6.90
  -9  -1   1   67.79    7.10
  -9  -1   1   61.29    6.00
  -9  -1   1   79.19    6.60
   8   1  -1   49.70    5.10
   8   1  -1   49.10    5.20
   8   1  -1   48.30    5.40
   8   1  -1   38.60    4.60
   8   1  -1   49.40    5.40
   8   1  -1   65.69    7.20
   8   1  -1   58.19    6.00
   8   1  -1   48.50    5.60
  -8  -1   1   49.90    6.00
  -8  -1   1   48.50    5.30
  -8  -1   1   53.69    5.20
  -8  -1   1   52.19    4.50
  -8  -1   1   50.79    4.30
  -8  -1   1   54.99    5.50
  -8  -1   1   46.90    5.70
  -8  -1   1   67.39    4.70
   7   1  -1  108.79    7.80
   7   1  -1  119.49    8.40
   7   1  -1  110.29    8.60
   7   1  -1  113.29    8.00
   7   1  -1  101.09    6.80
   7   1  -1   97.39    7.50
   7   1  -1  108.99    6.50
   7   1  -1  102.49    6.70
  -7  -1   1  124.99    6.60
  -7  -1   1  112.79    6.20
  -7  -1   1  101.99    7.20
  -7  -1   1  103.79    6.00
  -7  -1   1  107.39    6.20
  -7  -1   1  113.39    7.70
  -7  -1   1  116.29    7.70
  -7  -1   1  104.89    7.50
   6   1  -1  472.15   19.10
   6   1  -1  477.35   18.30
   6   1  -1  488.95   19.10
   6   1  -1  461.85   19.20
   6   1  -1  478.05   19.90
   6   1  -1  528.15   18.10
   6   1  -1  493.95   18.80
   6   1  -1  458.05   18.40
  -6  -1   1  487.55   17.90
  -6  -1   1  463.15   17.80
  -6  -1   1  468.95   17.70
  -6  -1   1  467.15   19.20
  -6  -1   1  468.45   18.70
  -6  -1   1  482.65   17.70
  -6  -1   1  470.35   18.80
  -6  -1   1  489.45   19.20
  -6  -1   1  468.95   17.30
   5   1  -1   58.89    5.30
   5   1  -1   74.69    4.20
   5   1  -1   56.39    4.60
   5   1  -1   58.79    5.20
   5   1  -1   66.79    5.50
   5   1  -1   59.49    4.30
   5   1  -1   66.89    6.10
   5   1  -1   61.89    5.50
   5   1  -1   61.39    3.90
  -5  -1   1   59.49    4.10
  -5  -1   1   59.19    4.30
  -5  -1   1   67.29    4.00
  -5  -1   1   65.49    5.60
  -5  -1   1   73.79    5.80
  -5  -1   1   65.29    4.80
  -5  -1   1   61.69    4.20
   4   1  -1   10.90    2.60
   4   1  -1   11.90    2.80
   4   1  -1   13.50    1.80
   4   1  -1    9.50    2.50
   4   1  -1   13.30    2.20
   4   1  -1   10.60    1.90
   4   1  -1   14.70    1.70
   4   1  -1   16.60    2.80
  -4  -1   1    9.60    1.80
  -4  -1   1   13.40    1.80
  -4  -1   1   13.00    1.70
  -4  -1   1   13.90    2.10
  -4  -1   1   15.50    1.70
  -4  -1   1    8.70    2.50
  -4  -1   1   15.40    2.70
  -4  -1   1   10.80    2.80
   3   1  -1  419.56   14.70
   3   1  -1  444.86   15.10
   3   1  -1  404.56   15.10
   3   1  -1  421.16   15.50
   3   1  -1  412.86   14.90
   3   1  -1  419.66   16.10
   3   1  -1  412.56   15.60
   3   1  -1  418.36   15.50
  -3  -1   1  412.66   15.10
  -3  -1   1  418.26   16.00
  -3  -1   1  413.46   14.90
  -3  -1   1  421.16   14.90
  -3  -1   1  401.66   14.70
  -3  -1   1  444.46   15.20
  -3  -1   1  418.16   14.90
  -3  -1   1  431.46   15.00
  -3  -1   1  415.26   15.60
  -3  -1   1  413.36   15.50
   2   1  -1 1648.64   55.19
   2   1  -1 1598.44   54.69
   2   1  -1 1499.05   55.19
  -2  -1   1 1596.74   54.69
   1   1  -1 4969.30  165.88
   1   1  -1 4290.87  264.47
   1   1  -1 4726.93  182.88
  -1  -1   1 4934.01  184.38
  -1  -1   1 4791.22  264.07
   0   1  -1 4099.39  233.08
  -1   1  -1 1275.97   44.70
  -1   1  -1 1309.47   44.70
  -1   1  -1 1324.67   44.80
  -1   1  -1 1270.97   44.80
  -1   1  -1 1287.27   44.80
   1  -1   1 1312.97   44.70
   1  -1   1 1223.78   44.70
   1  -1   1 1353.76   44.60
  -2   1  -1 3446.36  155.08
  -2   1  -1 3161.38  304.57
  -2   1  -1 3709.73  128.19
  -2   1  -1 3724.73  128.39
   2  -1   1 3712.73  128.19
   2  -1   1 3541.75  427.76
   2  -1   1 3766.42  156.78
   2  -1   1 3721.33  128.19
  -3   1  -1  430.56   16.10
  -3   1  -1  416.16   15.80
  -3   1  -1  424.86   15.80
  -3   1  -1  431.66   16.30
  -3   1  -1  457.45   15.10
  -3   1  -1  424.96   16.10
  -3   1  -1  433.26   15.70
  -3   1  -1  425.16   16.10
   3  -1   1  443.66   16.30
   3  -1   1  426.16   15.80
   3  -1   1  416.86   16.10
   3  -1   1  437.56   15.90
   3  -1   1  411.06   15.70
   3  -1   1  434.56   16.20
   3  -1   1  418.96   15.10
  -4   1  -1  844.42   30.80
  -4   1  -1  857.61   30.40
  -4   1  -1  861.11   30.90
  -4   1  -1  837.12   30.30
  -4   1  -1  851.01   30.60
  -4   1  -1  861.31   31.10
  -4   1  -1  855.11   30.50
   4  -1   1  869.91   30.60
   4  -1   1  884.91   30.90
   4  -1   1  848.92   30.90
   4  -1   1  845.82   30.50
   4  -1   1  853.71   30.90
   4  -1   1  842.42   29.50
   4  -1   1  844.22   30.40
   4  -1   1  864.31   31.00
  -5   1  -1   57.99    4.80
  -5   1  -1   67.89    5.80
  -5   1  -1   72.29    5.90
  -5   1  -1   68.29    5.60
  -5   1  -1   73.99    6.20
  -5   1  -1   70.09    5.30
  -5   1  -1   68.09    5.10
   5  -1   1   70.79    5.50
   5  -1   1   73.59    5.50
   5  -1   1   68.59    5.90
   5  -1   1   63.09    5.30
   5  -1   1   67.39    5.70
   5  -1   1   57.19    4.60
   5  -1   1   70.49    6.60
   5  -1   1   71.29    6.30
  -6   1  -1    7.90    3.60
  -6   1  -1   -0.50    4.00
  -6   1  -1   -5.90    8.20
  -6   1  -1    5.10    3.70
  -6   1  -1    9.30    3.30
  -6   1  -1   -2.50    3.10
  -6   1  -1    4.50    3.90
   6  -1   1    7.90    3.30
   6  -1   1    1.40    3.40
   6  -1   1    2.00    4.20
   6  -1   1    4.10    4.10
   6  -1   1   -3.60    3.10
   6  -1   1    0.90    4.40
   6  -1   1    1.50    2.70
   6  -1   1    9.40    4.30
  -7   1  -1   76.79    6.80
  -7   1  -1   67.99    5.60
  -7   1  -1   72.89    6.50
  -7   1  -1   65.39    6.60
  -7   1  -1   68.59    5.80
  -7   1  -1   63.99    6.40
  -7   1  -1   65.19    5.40
   7  -1   1   63.69    6.50
   7  -1   1   72.09    7.60
   7  -1   1   70.39    6.50
   7  -1   1   64.69    5.90
   7  -1   1   68.09    5.50
   7  -1   1   80.89    6.90
   7  -1   1   72.49    6.50
   7  -1   1   66.89    5.70
  -8   1  -1   69.39    5.90
  -8   1  -1   65.19    6.40
  -8   1  -1   69.09    7.00
  -8   1  -1   60.49    5.50
  -8   1  -1   65.79    6.90
  -8   1  -1   60.09    5.40
  -8   1  -1   68.59    6.30
   8  -1   1   61.39    6.50
   8  -1   1   63.19    5.80
   8  -1   1   78.29    6.40
   8  -1   1   51.69    7.30
   8  -1   1   67.29    7.10
   8  -1   1   55.99    5.70
   8  -1   1   57.79    5.60
   8  -1   1   64.19    5.80
  -9   1  -1   86.09    7.50
  -9   1  -1   72.79    7.10
  -9   1  -1   77.19    6.20
  -9   1  -1   63.69    6.00
  -9   1  -1   69.89    6.40
  -9   1  -1   85.69    7.90
   9  -1   1   72.49    7.80
   9  -1   1   89.59    8.20
   9  -1   1   65.19    6.10
   9  -1   1   76.49    7.00
   9  -1   1   74.59    7.50
   9  -1   1   82.49    6.90
   9  -1   1   71.59    6.50
   9  -1   1   74.89    7.70
 -10   1  -1   58.99    6.00
 -10   1  -1   59.59    5.70
 -10   1  -1   56.79    7.60
 -10   1  -1   68.59    5.60
 -10   1  -1   64.49    6.60
 -10   1  -1   60.29    6.00
 -10   1  -1   66.39    7.20
  10  -1   1   59.99    6.60
  10  -1   1   59.59    6.10
  10  -1   1   64.19    8.20
  10  -1   1   53.59    6.70
  10  -1   1   52.99    6.30
  10  -1   1   61.19    6.20
  10  -1   1   51.69    7.30
  10  -1   1   55.19    8.20
 -11   1  -1   87.09    9.30
 -11   1  -1   93.49    9.20
 -11   1  -1   86.29    8.60
 -11   1  -1   82.59    7.50
 -11   1  -1   86.99    7.90
 -11   1  -1   86.89    7.50
  11  -1   1  101.19    8.60
  11  -1   1   70.19    8.90
  11  -1   1   89.79    8.80
  11  -1   1   71.59    7.90
  11  -1   1   84.59    8.00
  11  -1   1   77.69    8.90
  11  -1   1   86.89    8.10
  11  -1   1   76.89    8.70
 -12   1  -1    7.40    4.80
 -12   1  -1   18.10    6.00
 -12   1  -1   13.40    4.50
 -12   1  -1    7.50    4.30
 -12   1  -1   14.60    4.40
  12  -1   1   33.00    7.70
  12  -1   1    7.20    5.10
  12  -1   1   19.30    6.70
  12  -1   1    4.90    6.10
  12  -1   1    9.20    4.60
  12  -1   1    7.30    5.70
  12  -1   1   13.40    5.20
 -13   1  -1    5.30    6.00
 -13   1  -1   19.90    5.60
 -13   1  -1   15.90    4.60
 -13   1  -1   15.70    6.80
  13  -1   1    0.30    5.90
  13  -1   1   17.80    5.60
  13  -1   1   16.40    7.00
  13  -1   1   11.00    7.30
  13  -1   1   19.30    7.20
 -14   1  -1   71.89    9.00
 -14   1  -1   46.00    6.00
 -14   1  -1   55.79    7.30
 -14   1  -1   54.29    8.90
  14  -1   1   75.29   10.10
  14  -1   1   45.10    9.60
  14  -1   1   61.49    8.00
  14  -1   1   66.29    8.40
  14  -1   1   62.89    9.10
 -15   1  -1   -0.10    6.60
 -15   1  -1   -5.30    4.20
 -15   1  -1    6.20    4.40
 -15   1  -1    3.30    6.00
 -15   1  -1    7.20    5.30
  15  -1   1    3.50    6.80
  15  -1   1  -11.70    7.10
  15  -1   1   -3.10    5.30
  15  -1   1   -4.10    6.50
  15  -1   1   -0.20    5.70
 -16   1  -1   49.50    6.40
 -16   1  -1   42.70    5.90
 -16   1  -1   41.00    7.20
 -16   1  -1   32.70    9.60
  16  -1   1   63.19   11.10
  16  -1   1   51.29    8.00
  16  -1   1   59.19   10.20
  16  -1   1   62.79    8.60
  16  -1   1   42.20    9.00
 -17   1  -1   30.00    6.60
 -17   1  -1   12.40    8.10
 -17   1  -1   14.30    5.30
  17  -1   1   13.00    8.00
  17  -1   1   12.50    8.60
  17  -1   1   12.90    6.60
  17   0  -1    5.60    5.90
  17   0  -1   -5.60    6.30
  17   0  -1    3.60    5.80
  17   0  -1    2.60    8.50
 -17   0   1   -0.60    6.70
 -17   0   1    5.70    5.60
 -17   0   1   -4.90    6.00
 -17   0   1    0.90    2.20
  16   0  -1   40.50    7.60
  16   0  -1   48.00    8.60
  16   0  -1   44.60    7.40
  16   0  -1   39.90    9.60
  16   0  -1   46.50    9.10
 -16   0   1   39.40    5.30
 -16   0   1   35.10    8.90
  15   0  -1   31.20    8.00
  15   0  -1   30.80    8.00
  15   0  -1   36.20    9.40
  15   0  -1   30.50    6.80
  15   0  -1   40.30    6.80
 -15   0   1   43.70    9.10
 -15   0   1   46.80    6.60
 -15   0   1   43.50    5.50
 -15   0   1   41.60    5.60
 -15   0   1   44.70    7.60
  14   0  -1    8.20    7.20
  14   0  -1   13.80    5.40
  14   0  -1    9.40    6.10
  14   0  -1    4.80    5.10
  14   0  -1    4.70    7.50
  14   0  -1   15.30    6.40
 -14   0   1   14.60    5.70
 -14   0   1   11.10    4.40
 -14   0   1   11.70    6.80
 -14   0   1   13.00    4.70
 -14   0   1   16.00    5.00
 -14   0   1    9.30    3.90
  13   0  -1  181.48   13.60
  13   0  -1  156.88   11.30
  13   0  -1  170.18   15.10
  13   0  -1  174.48   12.80
  13   0  -1  201.98   13.40
  13   0  -1  156.18   11.20
 -13   0   1  183.98   11.60
 -13   0   1  172.68    9.30
 -13   0   1  184.68   14.70
 -13   0   1  160.18   11.50
 -13   0   1  163.18    9.40
  12   0  -1    4.00    5.00
  12   0  -1    4.10    5.70
  12   0  -1   12.20    7.00
  12   0  -1   13.00    5.90
  12   0  -1   14.20    5.10
  12   0  -1    5.30    4.80
 -12   0   1   13.40    6.40
 -12   0   1   13.30    4.00
 -12   0   1   16.10    3.90
[truncated: 3,619,356 more chars]
